# Supplementary material for: Transcriptomic Analysis Reveals the Involvement of lncRNA–miRNA–mRNA Networks in Hair Follicle Induction in Aohan Fine Wool Sheep Skin
Source: Front Genet. 2020 Jun 9;11:590. doi: 10.3389/fgene.2020.00590 (PMC7528302; doi:10.3389/fgene.2020.00590)
Supplement: TABLE S1 — Detailed information of primers used for qRT-PCR analysis. [file Table_1.XLSX]

## Sheet: Sheet1
The sequence of lncRNAs, mRNAs and miRNAs
Name			Sequence
LOC106991783		F	GCCTAAGCAAGAGAAGCCCATACC
		R	TCACTGTCCTGCCTCGTGGATAAG
LOC105602518		F	GCTGCTGTGGTTGCCCTCTG
		R	GGGAAATGCGACTTCACCTGGAG
LOC105608205		F	ATAGCAGATGAAACGCCCACGAAG
		R	TCCGTCGCTGGGGTCCTTTC
MSTRG.223165		F	GGCAGCCCACTCCAGTATTCTTG
		R	GTGCTCAGTAACTCAGTCGTGTCC
PERP		F	GTCCTCGCTGTGGTGGCATTG
		R	CCGATCACTCTCAGGAAGACAAGC
MYH10		F	ATGAACGCCGCCATGCTGAC
		R	GTGTGGCTTCTTCCTCTGCTTCC
VCAN		F	CAGAGGCACCTGATGTGATGGAAG
		R	AGTGGACACTGAGTGGAGGAGATG
DSG1		F	CCTGCTGGCATTGGACTACTCATC
		R	CTCCGTCGGAACATTCAGGAACAG
oar-miR-148a		F	TCAGTGCACTACAGAACTTTG
		R	GTATCAACGCAGAGTACTTT
oar-miR-27a		F	TTCACAGTGGCTAAGTTCCGC
		R	GTATCAACGCAGAGTACTTT
miR-21		F	CGCGtAGCttAtCAGACtGAtGttGAC
		R	GTATCAACGCAGAGTACTTT
oar-miR-143		F	CGATGAACCACTGTAGCTCAAA
		R	GTATCAACGCAGAGTACTTT
GAPDH		F	AAGTTCAACGGCACAGTCA
		R	ACCACATACTCAGCACCAGC
U6		F	GGAACGATACAGAGAAGATTAGC
		R	TGGAACGCTTCACGAATTTGCG
