# Supplementary material for: Transcriptomic Analysis Reveals the Involvement of lncRNA–miRNA–mRNA Networks in Hair Follicle Induction in Aohan Fine Wool Sheep Skin
Source: Front Genet. 2020 Jun 9;11:590. doi: 10.3389/fgene.2020.00590 (PMC7528302; doi:10.3389/fgene.2020.00590)
Supplement: TABLE S3 — Annotated mature miRNAs and precursors. [file Table_3.XLSX]

## Sheet: Sheet1
Annotated mature miRNAs and precursors
miRNA-ID	Precursor
oar-miR-99a	oar-miR-99
oar-miR-758-5p	oar-miR-758
oar-miR-758-3p	oar-miR-758
oar-miR-668-5p	oar-miR-668
oar-miR-668-3p	oar-miR-665
oar-miR-665-5p	oar-miR-665
oar-miR-665-3p	oar-miR-655
oar-miR-655-5p	oar-miR-655
oar-miR-655-3p	oar-miR-655
oar-miR-654-3p	oar-miR-654
oar-miR-544-5p	oar-miR-544
oar-miR-544-3p	oar-miR-544
oar-miR-543-5p	oar-miR-543
oar-miR-543-3p	oar-miR-543
oar-miR-541-5p	oar-miR-541
oar-miR-541-3p	oar-miR-541
oar-miR-539-5p	oar-miR-539
oar-miR-539-3p	oar-miR-539
oar-miR-496-5p	oar-miR-496
oar-miR-496-3p	oar-miR-496
oar-miR-495-5p	oar-miR-495
oar-miR-495-3p	oar-miR-495
oar-miR-494-5p	oar-miR-494
oar-miR-494-3p	oar-miR-494
oar-miR-493-5p	oar-miR-493
oar-miR-493-3p	oar-miR-493
oar-miR-487b-5p	oar-miR-487
oar-miR-487b-3p	oar-miR-487
oar-miR-487a-5p	oar-miR-487
oar-miR-487a-3p	oar-miR-487
oar-miR-485-5p	oar-miR-485
oar-miR-485-3p	oar-miR-485
oar-miR-433-5p	oar-miR-433
oar-miR-433-3p	oar-miR-433
oar-miR-432	oar-miR-432
oar-miR-431	oar-miR-431
oar-miR-412-5p	oar-miR-412
oar-miR-412-3p	oar-miR-412
oar-miR-411b-5p	oar-miR-411
oar-miR-411b-3p	oar-miR-411
oar-miR-411a-5p	oar-miR-411
oar-miR-411a-3p	oar-miR-411
oar-miR-410-5p	oar-miR-410
oar-miR-410-3p	oar-miR-410
oar-miR-409-5p	oar-miR-409
oar-miR-409-3p	oar-miR-409
oar-miR-3959-5p	oar-miR-3959
oar-miR-3959-3p	oar-miR-3959
oar-miR-3958-5p	oar-miR-3958
oar-miR-3958-3p	oar-miR-3958
oar-miR-3957-5p	oar-miR-3957
oar-miR-3957-3p	oar-miR-3957
oar-miR-3956-5p	oar-miR-3956
oar-miR-3956-3p	oar-miR-3956
oar-miR-3955-5p	oar-miR-3955
oar-miR-3955-3p	oar-miR-3955
oar-miR-382-5p	oar-miR-382
oar-miR-382-3p	oar-miR-382
oar-miR-381-5p	oar-miR-381
oar-miR-381-3p	oar-miR-381
oar-miR-380-5p	oar-miR-380
oar-miR-380-3p	oar-miR-380
oar-miR-379-5p	oar-miR-379
oar-miR-379-3p	oar-miR-379
oar-miR-377-5p	oar-miR-377
oar-miR-377-3p	oar-miR-377
oar-miR-376e-5p	oar-miR-376
oar-miR-376e-3p	oar-miR-376
oar-miR-376d	oar-miR-376
oar-miR-376c-5p	oar-miR-376
oar-miR-376c-3p	oar-miR-376
oar-miR-376b-5p	oar-miR-376
oar-miR-376b-3p	oar-miR-376
oar-miR-376a-5p	oar-miR-376
oar-miR-376a-3p	oar-miR-376
oar-miR-374b	oar-miR-374
oar-miR-374a	oar-miR-374
oar-miR-370-5p	oar-miR-370
oar-miR-370-3p	oar-miR-370
oar-miR-369-5p	oar-miR-369
oar-miR-369-3p	oar-miR-369
oar-miR-362	oar-miR-362
oar-miR-329b-5p	oar-miR-329
oar-miR-329b-3p	oar-miR-329
oar-miR-329a-5p	oar-miR-329
oar-miR-329a-3p	oar-miR-329
oar-miR-323c	oar-miR-323
oar-miR-323b	oar-miR-323
oar-miR-323a-5p	oar-miR-323
oar-miR-323a-3p	oar-miR-323
oar-miR-30d	oar-miR-30
oar-miR-30c	oar-miR-30
oar-miR-30b	oar-miR-30
oar-miR-30a-5p	oar-miR-30
oar-miR-30a-3p	oar-miR-30
oar-miR-29b	oar-miR-29
oar-miR-29a	oar-miR-29
oar-miR-299-5p	oar-miR-299
oar-miR-299-3p	oar-miR-299
oar-miR-27a	oar-miR-27
oar-miR-26b	oar-miR-26
oar-miR-26a	oar-miR-26
oar-miR-25	oar-miR-25
oar-miR-23b	oar-miR-23
oar-miR-23a	oar-miR-23
oar-miR-221	oar-miR-221
oar-miR-22-3p	oar-miR-22
oar-miR-218a	oar-miR-218
oar-miR-21	oar-miR-21
oar-miR-200c	oar-miR-200
oar-miR-200b	oar-miR-200
oar-miR-200a	oar-miR-200
oar-miR-19b	oar-miR-19
oar-miR-199a-3p	oar-miR-199
oar-miR-194	oar-miR-194
oar-miR-191	oar-miR-191
oar-miR-181a	oar-miR-181
oar-miR-17-5p	oar-miR-17
oar-miR-16b	oar-miR-16
oar-miR-154b-5p	oar-miR-154
oar-miR-154b-3p	oar-miR-154
oar-miR-154a-5p	oar-miR-154
oar-miR-154a-3p	oar-miR-154
oar-miR-152	oar-miR-152
oar-miR-150	oar-miR-150
oar-miR-148a	oar-miR-148
oar-miR-143	oar-miR-143
oar-miR-136	oar-miR-136
oar-miR-134-5p	oar-miR-134
oar-miR-134-3p	oar-miR-134
oar-miR-133	oar-miR-133
oar-miR-127	oar-miR-127
oar-miR-125b	oar-miR-125b
oar-miR-1197-5p	oar-miR-1197
oar-miR-1197-3p	oar-miR-1197
oar-miR-1193-5p	oar-miR-1193
oar-miR-1193-3p	oar-miR-1193
oar-miR-1185-5p	oar-miR-1185
oar-miR-1185-3p	oar-miR-1185
oar-miR-10b	oar-miR-10
oar-miR-10a	oar-miR-10
oar-miR-107	oar-miR-107
oar-miR-106b	oar-miR-106
oar-miR-106a	oar-miR-106
oar-miR-103	oar-miR-103
oar-let-7i	oar-let-7
oar-let-7g	oar-let-7
oar-let-7f	oar-let-7
oar-let-7d	oar-let-7
oar-let-7c	oar-let-7
oar-let-7b	oar-let-7
oar-let-7a	oar-let-7
