# Supplementary material for: Transcriptomic Analysis Reveals the Involvement of lncRNA–miRNA–mRNA Networks in Hair Follicle Induction in Aohan Fine Wool Sheep Skin
Source: Front Genet. 2020 Jun 9;11:590. doi: 10.3389/fgene.2020.00590 (PMC7528302; doi:10.3389/fgene.2020.00590)
Supplement: TABLE S4 — Novel mature miRNA sequence and precursor sequence. [file Table_4.XLSX]

## Sheet: Sheet1
Novel miRNAs and their precursors
ID	miRNA	Star	Precursor	Location
Novel_1	AAAAACCCAAATGAACTTTTT	AAAGTTCATCTGGGCTTTTCG	AAAGTTCATCTGGGCTTTTCGTATGATATGGAAAAACCCAAATGAACTTTTT	NC_019476.2:17141970..17142022:+
Novel_2	AAAAACCCAAATGAACTTTTT	AAAGTTCATCTGGGCTTTTCG	AAAGTTCATCTGGGCTTTTCGTATGATATGGAAAAACCCAAATGAACTTTTT	NC_019476.2:17142115..17142167:+
Novel_3	AAAAACCCAAGTGAACTTTTT	AATTTTCGCTTGGGTTTTTCT	AATTTTCGCTTGGGTTTTTCTTTGAAATCTTATGGAAAAACCCAAGTGAACTTTTT	NC_019463.2:96942030..96942086:-
Novel_4	AAAAACCCAGACGAACTTTTT	AAAGTTCATTTGGGTTTAATG	AAAGTTCATTTGGGTTTAATGTACCACTGTATCAAAAACCCAGACGAACTTTTT	NC_019484.2:111075423..111075477:+
Novel_5	AAAAACCCAGACGAACTTTTT	CAAGTTCATTTGAGTTTTTCT	CAAGTTCATTTGAGTTTTTCTGTAAGACCTTATGGAAAAACCCAGACGAACTTTTT	NC_019461.2:77941554..77941610:+
Novel_6	AAAAACCCAGATGAGCTTTTT	AATAAGTTCGTTTGGGTTTTT	AATAAGTTCGTTTGGGTTTTTCCATAACATCCTACAGAAAAACCCAGATGAGCTTTTT	NC_019459.2:101304954..101305012:+
Novel_7	AAAAACCCGCATGAACTTTTT	AAAAGTTCATTCGAGTTTTTCAG	AAAAGTTCATTCGAGTTTTTCAGTAACACCTTAGAGAAAAACCCGCATGAACTTTTT	NC_019459.2:216370245..216370302:-
Novel_8	AAAAACCCGCATGAACTTTTT	AAAGTTCACTGGGGATTTTCT	AAAGTTCACTGGGGATTTTCTGTAAAAACCCGCATGAACTTTTT	NC_019468.2:27903301..27903345:+
Novel_9	AAAAACCCGCATGAACTTTTT	AAATGTTCATTCGGGTTTCTCC	AAATGTTCATTCGGGTTTCTCCCTGTGGCTTAAAAACCCGCATGAACTTTTT	NC_019478.2:8642275..8642327:+
Novel_10	AAAAACCCGCATGAACTTTTTG	AAAAGTTCACTGGGGATTTTCT	AAAAGTTCACTGGGGATTTTCTGTAAAAACCCGCATGAACTTTTTG	NC_019468.2:27903300..27903346:+
Novel_11	AAAAACCCGCATGAACTTTTTG	AAAAGTTCATTCGAGTTTTTCA	AAAAGTTCATTCGAGTTTTTCAGTAACACCTTAGAGAAAAACCCGCATGAACTTTTTG	NC_019459.2:216370244..216370302:-
Novel_12	AAAAACCCGCATGAACTTTTTG	AAAATGTTCATTCGGGTTTCTCC	AAAATGTTCATTCGGGTTTCTCCCTGTGGCTTAAAAACCCGCATGAACTTTTTG	NC_019478.2:8642274..8642328:+
Novel_13	AAAAACCCTGATGAACTTTTT	AAAGTTCTTTCGGGTTTTTCT	AAAGTTCTTTCGGGTTTTTCTGTAAGATGTTATGGAAAAACCCTGATGAACTTTTT	NC_019464.2:17184874..17184930:-
Novel_14	AAAAACCTAAACGAACTTTTTG	AAATGTTCACTTGAGTTTTTCT	AAATGTTCACTTGAGTTTTTCTGTAACATTGTGTGGAAAAACCTAAACGAACTTTTTG	NC_019458.2:103260183..103260241:+
Novel_15	AAAAACCTGAACAAACTTTATG	GAAAGTTTGTTTGGGATTTTCT	GAAAGTTTGTTTGGGATTTTCTGTAAAATGTGATGGAAAAACCTGAACAAACTTTATG	NC_019462.2:34646064..34646122:+
Novel_16	AAAAACCTGAACGAACTCTTTG	AAAAGTTCATTTGTGGTTT	AAAAGTTCATTTGTGGTTTTTCTCTAATATCTTATGGAAAAACCTGAACGAACTCTTTG	NC_019460.2:164975401..164975460:-
Novel_17	AAAAACCTGAACGAACTCTTTG	AAAAGTTCATTTGTGGTTTTTCT	AAAAGTTCATTTGTGGTTTTTCTCTAATATCTTATGGAAAAACCTGAACGAACTCTTTG	NC_019460.2:164975401..164975460:-
Novel_18	AAAAACCTGAACGAATTTTTT	AATATTCATTTGGGTTTTAAC	AATATTCATTTGGGTTTTAACATAAAAAACCTGAACGAATTTTTT	NC_019469.2:26513139..26513184:-
Novel_19	AAAAACCTGAATGAACTTTT	ACACTCATTTTGGTTTTTCT	ACACTCATTTTGGTTTTTCTGGAAAAACCTGAATGAACTTTT	NC_019468.2:59681929..59681971:+
Novel_20	AAAAACCTGAATGAACTTTTT	AAAAAGTTGTTTGGGTCTTTC	AAAAAGTTGTTTGGGTCTTTCTAGAACATCTTACAGAAAAACCTGAATGAACTTTTT	NC_019466.2:29462895..29462952:-
Novel_21	AAAAACCTGAATGAACTTTTT	GTAAGTTCGTTTGGGTTTTTCC	GTAAGTTCGTTTGGGTTTTTCCAAACTCTGTAACAGAAAAACCTGAATGAACTTTTT	NC_019459.2:51399886..51399943:-
Novel_22	AAAAACCTGCACAAACTTTTTG	AAAAGTTCATTCAGGTTTTTAT	AAAAGTTCATTCAGGTTTTTATGATACAGAAAAACCTGCACAAACTTTTTG	NC_019459.2:215143396..215143447:-
Novel_23	AAAAACCTGCACAAACTTTTTG	AAAAGTTTATTTGGGTTTTACT	AAAAGTTTATTTGGGTTTTACTGTAAGGTGGTACAGAAAAACCTGCACAAACTTTTTG	NC_019459.2:193177444..193177502:+
Novel_24	AAAAACCTGGACGAACTTTTTG	AAAAAGTTTGTTCAGGTTTT	AAAAAGTTTGTTCAGGTTTTCCTATAAGATGTTACGGAAAAACCTGGACGAACTTTTTG	NC_019484.2:106884332..106884391:+
Novel_25	AAAAACTCAAATGAACTTTTGG	AAAGGTTCATTTGTGTTTTTCT	AAAGGTTCATTTGTGTTTTTCTGTGACATCTTATGGAAAAACTCAAATGAACTTTTGG	NC_019460.2:172226317..172226375:+
Novel_26	AAAAACTCAAATGGACTTTTTG	AAAAGTTCATTTGGACGTTTCC	AAAAGTTCATTTGGACGTTTCCAGCCCAGAAAAACTCAAATGGACTTTTTG	NC_019474.2:66036038..66036089:+
Novel_27	AAAAACTCAAATGGACTTTTTG	AAGTTCATTTGGGCTTTTCTG	AAGTTCATTTGGGCTTTTCTGTAAGATGTTATAGAAAAACTCAAATGGACTTTTTG	NC_019477.2:5731837..5731893:+
Novel_28	AAAAAGCCAAATGAACTTTTT	TAAGCTCATTTGGGTTCTTCT	TAAGCTCATTTGGGTTCTTCTGTAACATCTTATAGAAAAAGCCAAATGAACTTTTT	NC_019464.2:64667405..64667461:-
Novel_29	AAAAAGCTCGTTTGGGTTTTT	AAATCCCAAAGACCTTTTTGG	AAAAAGCTCGTTTGGGTTTTTCCGTAACAGCTTATGGAAAAATCCCAAAGACCTTTTTGG	NC_019468.2:36665921..36665981:-
Novel_30	AAAAAGCTCGTTTGGGTTTTT	GTACCATCAAATGAACTTTTTG	AAAAAGCTCGTTTGGGTTTTTTGGTACCATCAAATGAACTTTTTG	NC_019473.2:61750293..61750338:-
Novel_31	AAAAAGCTCGTTTGGGTTTTTC	AAAATCCCAAAGACCTTTTTGG	AAAAAGCTCGTTTGGGTTTTTCCGTAACAGCTTATGGAAAAATCCCAAAGACCTTTTTGG	NC_019468.2:36665921..36665981:-
Novel_32	AAAAAGCTGAACGAACTTTT	AAAAGTTCGTTTGGGTTTTTCC	AAAAGTTCGTTTGGGTTTTTCCATCTGTAGCATCTTATGGAAAAAGCTGAACGAACTTTT	NC_019476.2:17868473..17868533:+
Novel_33	AAAAAGCTGAACGAACTTTTT	AAAGTTCATTCAGTTTCTTCC	AAAGTTCATTCAGTTTCTTCCAACGTCACAGAAAAAGCTGAACGAACTTTTT	NC_019458.2:266429221..266429273:+
Novel_34	AAAAAGCTGAACGAACTTTTT	AAAGTTTGTTCGAATTTTTCT	AAAGTTTGTTCGAATTTTTCTGAAGACGTTGTGGAAAAAGCTGAACGAACTTTTT	NC_019475.2:68376341..68376396:+
Novel_35	AAAAAGCTGAACGAACTTTTT	ATTTTGTTCAGGTTTTTCTGTA	ATTTTGTTCAGGTTTTTCTGTAAGATGTTATGGAAAAAGCTGAACGAACTTTTT	NC_019469.2:60302226..60302280:+
Novel_36	AAAAAGCTGAACGAACTTTTTG	AAAAGTTCATTCAGTTTCTTCC	AAAAGTTCATTCAGTTTCTTCCAACGTCACAGAAAAAGCTGAACGAACTTTTTG	NC_019458.2:266429220..266429274:+
Novel_37	AAAAAGCTGAACGAACTTTTTG	AAAAGTTTGTTCGAATTTTTCT	AAAAGTTTGTTCGAATTTTTCTGAAGACGTTGTGGAAAAAGCTGAACGAACTTTTTG	NC_019475.2:68376340..68376397:+
Novel_38	AAAAAGCTGAACGAACTTTTTG	AAAATTTTGTTCAGGTTTTTCT	AAAATTTTGTTCAGGTTTTTCTGTAAGATGTTATGGAAAAAGCTGAACGAACTTTTTG	NC_019469.2:60302223..60302281:+
Novel_39	AAAAAGCTGAACGAACTTTTTG	AATTTTGTTCAGGTTTTTCTGT	AATTTTGTTCAGGTTTTTCTGTAAGATGTTATGGAAAAAGCTGAACGAACTTTTTG	NC_019469.2:60302225..60302281:+
Novel_40	AAAAAGCTGAACGAACTTTTTG	ATTTTGTTCAGGTTTTTCTGT	ATTTTGTTCAGGTTTTTCTGTAAGATGTTATGGAAAAAGCTGAACGAACTTTTTG	NC_019469.2:60302226..60302281:+
Novel_41	AAAAAGCTGAACGAACTTTTTG	ATTTTGTTCAGGTTTTTCTGTA	ATTTTGTTCAGGTTTTTCTGTAAGATGTTATGGAAAAAGCTGAACGAACTTTTTG	NC_019469.2:60302226..60302281:+
Novel_42	AAAAAGTCCGTTTGGGTTTTTC	AAAATCCAACCAATTTCTTGG	AAAAAGTCCGTTTGGGTTTTTCAGTAAGATATTACAGAAAAATCCAACCAATTTCTTGG	NC_019462.2:101738690..101738749:+
Novel_43	AAAAAGTCCGTTTGGGTTTTTC	AAAATCCAACCAATTTCTTGG	AAAAAGTCCGTTTGGGTTTTTCAGTAAGATATTACAGAAAAATCCAACCAATTTCTTGG	NW_014639620.1:7361..7420:+
Novel_44	AAAAAGTCCGTTTGGGTTTTTCA	AAAAATCCAACCAATTTCTTGG	AAAAAGTCCGTTTGGGTTTTTCAGTAAGATATTACAGAAAAATCCAACCAATTTCTTGG	NC_019462.2:101738690..101738749:+
Novel_45	AAAAAGTCCGTTTGGGTTTTTCA	AAAAATCCAACCAATTTCTTGG	AAAAAGTCCGTTTGGGTTTTTCAGTAAGATATTACAGAAAAATCCAACCAATTTCTTGG	NW_014639620.1:7361..7420:+
Novel_46	AAAAAGTTCATTTGGGTTTTCC	AAAACTGGAACGAACTTTTGC	AAAAAGTTCATTTGGGTTTTCCGTAAGACGGAATGGAAAAACTGGAACGAACTTTTGC	NC_019459.2:103580599..103580657:-
Novel_47	AAAAAGTTCATTTGGGTTTTT	AAAACCTGGATGAACTTTTTGG	AAAAAGTTCATTTGGGTTTTTCCATGAGATGTTACAGAAAAACCTGGATGAACTTTTTGG	NC_019469.2:74203946..74204006:+
Novel_48	AAAAAGTTCATTTGGGTTTTTC	AAAGACCCAAATGAACTTTT	AAAAAGTTCATTTGGGTTTTTCTGTAAGATGTTATGGAAAGACCCAAATGAACTTTT	NC_019459.2:155941492..155941549:-
Novel_49	AAAAAGTTCCTTTGGGTTTTCC	AAACTCAATGGAACTTTTTGG	AAAAAGTTCCTTTGGGTTTTCCCACGACATGTTACAGAAAACTCAATGGAACTTTTTGG	NC_019477.2:36420924..36420983:+
Novel_50	AAAAAGTTCCTTTGGGTTTTT	AAAAACTCAAAGGAACTTTTTA	AAAAAGTTCCTTTGGGTTTTTCCATAACATCTTATAGAAAAACTCAAAGGAACTTTTTA	NC_019466.2:50154134..50154193:-
Novel_51	AAAAAGTTCGTTCGGGTTTTTC	AAAAGTTGAAGAAATTTATTGG	AAAAAGTTCGTTCGGGTTTTTCTGTTACATTATTGTATGGAAAAAGTTGAAGAAATTTATTGG	NC_019484.2:92530436..92530499:+
Novel_52	AAAAAGTTCGTTTGGGTTTT	AATGCCCTGGATGAACTTTTTGG	AAAAAGTTCGTTTGGGTTTTGCTGTTATATTGTATGGAATGCCCTGGATGAACTTTTTGG	NC_019459.2:89885502..89885562:+
Novel_53	AAAAAGTTCGTTTGGGTTTTGC	AATGCCCTGGATGAACTTTTTGG	AAAAAGTTCGTTTGGGTTTTGCTGTTATATTGTATGGAATGCCCTGGATGAACTTTTTGG	NC_019459.2:89885502..89885562:+
Novel_54	AAAAAGTTCGTTTGGGTTTTT	AAAAACCCAAACGAACTTTTTG	AAAAAGTTCGTTTGGGTTTTTATTAATAACATCTTACAAAAAACCCAAACGAACTTTTTG	NC_019463.2:110770947..110771007:+
Novel_55	AAAAAGTTTGTTTGGCTTTTT	AAAACACAGACAAGCTTTTCA	AAAAAGTTTGTTTGGCTTTTTCCAGAAGATGACATGGAAAAACACAGACAAGCTTTTCA	NC_019467.2:81641660..81641719:+
Novel_56	AAAAAGTTTGTTTGGGTTTT	AGAAACCGAACAAACTT	AAAAAGTTTGTTTGGGTTTTTCCACATGATAGTACAGAAGAAACCGAACAAACTT	NC_019484.2:101665635..101665690:+
Novel_57	AAAAAGTTTGTTTGGGTTTTT	AAAAACCTGCACAAACTTTTTG	AAAAAGTTTGTTTGGGTTTTTCCATAACATCTTACAGAAAAACCTGCACAAACTTTTTG	NC_019464.2:87556575..87556634:+
Novel_58	AAAAAGTTTGTTTGGGTTTTT	AGAAACCGAACAAACTTT	AAAAAGTTTGTTTGGGTTTTTCCACATGATAGTACAGAAGAAACCGAACAAACTTT	NC_019484.2:101665635..101665691:+
Novel_59	AAAAAGTTTGTTTGGGTTTTT	GAAACCGAACAAACTTTTTGG	AAAAAGTTTGTTTGGGTTTTTCCACATGATAGTACAGAAGAAACCGAACAAACTTTTTGG	NC_019484.2:101665635..101665695:+
Novel_60	AAAAAGTTTGTTTGGGTTTTT	GAACCTGAACAAACTTTGG	AAAAAGTTTGTTTGGGTTTTTCCATAAGATGTGATGGAAGAACCTGAACAAACTTTGG	NC_019460.2:132807963..132808021:-
Novel_61	AAAAATCGGAATGAACTTTTTG	AAAAGTTCATTTGGGTTTTTCT	AAAAGTTCATTTGGGTTTTTCTATAACATCTTGCAGAAAAATCGGAATGAACTTTTTG	NC_019458.2:198332499..198332557:-
Novel_62	AAAAATCTGAATGGACTTTTT	AAAGTTAGTCCAGTATTTTCT	AAAGTTAGTCCAGTATTTTCTGTACCATCTTCCAGAAAAATCTGAATGGACTTTTT	NC_019474.2:30661306..30661362:+
Novel_63	AAAAATCTGAATGGACTTTTT	AGGTTCGTTCAGCTTTTCC	AGGTTCGTTCAGCTTTTCCTGTAAAATGTTGTGGAAAAATCTGAATGGACTTTTT	NC_019460.2:209504626..209504681:+
Novel_64	AAAAATCTGAATGGACTTTTTG	AAAAGTTAGTCCAGTATTTTCT	AAAAGTTAGTCCAGTATTTTCTGTACCATCTTCCAGAAAAATCTGAATGGACTTTTTG	NC_019474.2:30661305..30661363:+
Novel_65	AAAAATCTGAGTGAACTTTTT	AAAGTTCTTTTGAGTTTTAT	AAAGTTCTTTTGAGTTTTATGTACCATCTTACAGAAAAATCTGAGTGAACTTTTT	NC_019458.2:130220164..130220219:+
Novel_66	AAAAATCTGAGTGAACTTTTT	AGAATTTGCTTGGGTTTTC	AGAATTTGCTTGGGTTTTCATAAAATGTTATGGAAAAATCTGAGTGAACTTTTT	NC_019482.2:23985219..23985273:-
Novel_67	AAAAATCTGAGTGAACTTTTTG	AAAAGTTCTTTTGAGTTTTAT	AAAAGTTCTTTTGAGTTTTATGTACCATCTTACAGAAAAATCTGAGTGAACTTTTTG	NC_019458.2:130220163..130220220:+
Novel_68	AAAAATCTGAGTGAACTTTTTG	AAGAATTTGCTTGGGTTTTC	AAGAATTTGCTTGGGTTTTCATAAAATGTTATGGAAAAATCTGAGTGAACTTTTTG	NC_019482.2:23985218..23985274:-
Novel_69	AAAACCAGAGCGAACTTTTTG	AAATTCTCCTTCAGGTTTTTC	AAATTCTCCTTCAGGTTTTTCCATAATATCTTACAGAAAAACCAGAGCGAACTTTTTG	NC_019477.2:39031591..39031649:-
Novel_70	AAAACCAGAGTGAACTTTTTGA	CAAAAAATTCGTTTGGGTTTTTC	CAAAAAATTCGTTTGGGTTTTTCCTTAATATTGTATGGAAAAACCAGAGTGAACTTTTTGA	NC_019458.2:248640597..248640658:-
Novel_71	AAAACCCAAATGAACTTTTTGG	AGAAGTTCATTCGCGTTTTTCCA	AGAAGTTCATTCGCGTTTTTCCATTAAGATGGTATGGAAAACCCAAATGAACTTTTTGG	NC_019481.2:30300065..30300124:-
Novel_72	AAAACCCGCATGAACTTTTTG	AAAAGTTCACTGGGGATTTTC	AAAAGTTCACTGGGGATTTTCTGTAAAAACCCGCATGAACTTTTTG	NC_019468.2:27903300..27903346:+
Novel_73	AAAACCCGCATGAACTTTTTG	AAAATGTTCATTCGGGTTTCTC	AAAATGTTCATTCGGGTTTCTCCCTGTGGCTTAAAAACCCGCATGAACTTTTTG	NC_019478.2:8642274..8642328:+
Novel_74	AAAACCCGCATGAACTTTTTG	AAGTTCATTCGAGTTTTTC	AAGTTCATTCGAGTTTTTCAGTAACACCTTAGAGAAAAACCCGCATGAACTTTTTG	NC_019459.2:216370244..216370300:-
Novel_75	AAAACCCTGAACGAACTTTTTG	AAAAGTGTGTTCAGGTTTCTGT	AAAAGTGTGTTCAGGTTTCTGTAAGATGGTGCAAAACCCTGAACGAACTTTTTG	NC_019482.2:33076266..33076320:-
Novel_76	AAAACCCTGAACGAACTTTTTG	AAAAGTGTGTTCAGGTTTCTGT	AAAAGTGTGTTCAGGTTTCTGTAAGATGGTGCAAAACCCTGAACGAACTTTTTG	NC_019483.2:16794949..16795003:-
Novel_77	AAAACCCTGAACGAACTTTTTG	AAAAGTTCATTCAGATTTTCT	AAAAGTTCATTCAGATTTTCTAAGTGCTTACAGAAAACCCTGAACGAACTTTTTG	NC_019461.2:87594332..87594387:+
Novel_78	AAAACCTGAACAAAATTTTT	AAGTTCGTTCAGCTTTTTCCAT	AAGTTCGTTCAGCTTTTTCCATAACATCTTACAGAAAAACCTGAACAAAATTTTT	NC_019469.2:60302222..60302277:-
Novel_79	AAAACCTGAACAAACTGTTTGG	AGATAGTTTGTGTGGGTTTTTC	AGATAGTTTGTGTGGGTTTTTCATAACATCTTATGGAAAAACCTGAACAAACTGTTTGG	NC_019473.2:13472123..13472182:-
Novel_80	AAAACCTGAACAAACTGTTTGG	AGTTTGTTTGGGTAATGG	AGTTTGTTTGGGTAATGGAAAAACCTGAACAAACTGTTTGG	NC_019473.2:7286633..7286674:-
Novel_81	AAAACCTGAACAAACTTTTTGG	AAAAAGTTCGTCCAGGTTTTTC	AAAAAGTTCGTCCAGGTTTTTCCGTAACATCTTATAGGAAAACCTGAACAAACTTTTTGG	NC_019484.2:106884330..106884390:-
Novel_82	AAAACCTGAACGAACTTTTTG	AAAAGTTCATTTGGGTTTCTGC	AAAAGTTCATTTGGGTTTCTGCATATGCTATTACAGCAAAACCTGAACGAACTTTTTG	NC_019460.2:145263805..145263863:-
Novel_83	AAAACCTGAACGAACTTTTTGT	AAAAAGTTCATTTGGGTTTC	AAAAAGTTCATTTGGGTTTCTGCATATGCTATTACAGCAAAACCTGAACGAACTTTTTGT	NC_019460.2:145263804..145263864:-
Novel_84	AAAACCTGAACGAACTTTTTGT	AAAAAGTTCATTTGGGTTTCTGC	AAAAAGTTCATTTGGGTTTCTGCATATGCTATTACAGCAAAACCTGAACGAACTTTTTGT	NC_019460.2:145263804..145263864:-
Novel_85	AAAACCTGAACGAACTTTTTGT	AAGTTCATTTGGGTTTCTGCAT	AAGTTCATTTGGGTTTCTGCATATGCTATTACAGCAAAACCTGAACGAACTTTTTGT	NC_019460.2:145263804..145263861:-
Novel_86	AAAACCTGAATGAACTTTTGG	TAAGAGTTTGTTCAAGATTTTC	TAAGAGTTTGTTCAAGATTTTCTGTAAGATGTTATGAAAAACCTGAATGAACTTTTGG	NC_019478.2:35843699..35843757:+
Novel_87	AAAACCTGAATGAACTTTTTAG	CAAAAAGTTGTTTGGGTCTTTC	CAAAAAGTTGTTTGGGTCTTTCTAGAACATCTTACAGAAAAACCTGAATGAACTTTTTAG	NC_019466.2:29462893..29462953:-
Novel_88	AAAACCTGAATGAACTTTTTGG	AAAAAGTTTGTTCAAGTGTTTC	AAAAAGTTTGTTCAAGTGTTTCCGTATCATCTTACAGAAAACCTGAATGAACTTTTTGG	NC_019464.2:76239658..76239717:-
Novel_89	AAAACCTGAATGAACTTTTTGG	AAAAGTTCATTCGGGTTTTC	AAAAGTTCATTCGGGTTTTCCCATAACATCTTATGGAAAAACCTGAATGAACTTTTTGG	NC_019458.2:213964500..213964559:+
Novel_90	AAAACCTGAATGAACTTTTTGG	AAAAGTTCGTTCAGGTTTTTCT	AAAAGTTCGTTCAGGTTTTTCTATACCATATAATGAAAAAACCTGAATGAACTTTTTGG	NC_019484.2:14295440..14295499:-
Novel_91	AAAACCTGAATGAACTTTTTGG	AAAAGTTCGTTCAGGTTTTTCT	AAAAGTTCGTTCAGGTTTTTCTATACCATATAATGAAAAAACCTGAATGAACTTTTTGG	NW_014639514.1:10531..10590:-
Novel_92	AAAACCTGAATGAACTTTTTGG	GAAAAGTTCATTCGGGTTTTCC	GAAAAGTTCATTCGGGTTTTCCCATAACATCTTATGGAAAAACCTGAATGAACTTTTTGG	NC_019458.2:213964499..213964559:+
Novel_93	AAAACCTGAATGAACTTTTTGG	GCAAAAAGTTCGTTCAGGTTT	GCAAAAAGTTCGTTCAGGTTTTTCTATACCATATAATGAAAAAACCTGAATGAACTTTTTGG	NC_019484.2:14295440..14295502:-
Novel_94	AAAACCTGAATGAACTTTTTGG	GCAAAAAGTTCGTTCAGGTTT	GCAAAAAGTTCGTTCAGGTTTTTCTATACCATATAATGAAAAAACCTGAATGAACTTTTTGG	NW_014639514.1:10531..10593:-
Novel_95	AAAACCTGAATGAACTTTTTGG	GCAAAAAGTTCGTTCAGGTTTT	GCAAAAAGTTCGTTCAGGTTTTTCTATACCATATAATGAAAAAACCTGAATGAACTTTTTGG	NC_019484.2:14295440..14295502:-
Novel_96	AAAACCTGAATGAACTTTTTGG	GCAAAAAGTTCGTTCAGGTTTT	GCAAAAAGTTCGTTCAGGTTTTTCTATACCATATAATGAAAAAACCTGAATGAACTTTTTGG	NW_014639514.1:10531..10593:-
Novel_97	AAAACCTGAATGAACTTTTTGG	TGAAAAGTTCATTCGGGTTTTT	TGAAAAGTTCATTCGGGTTTTTCATAAGCCTCAGAAAAACCTGAATGAACTTTTTGG	NC_019484.2:98856115..98856172:-
Novel_98	AAAACCTGAATGAACTTTTTGG	TGAAAAGTTCATTCGGGTTTTTC	TGAAAAGTTCATTCGGGTTTTTCATAAGCCTCAGAAAAACCTGAATGAACTTTTTGG	NC_019484.2:98856115..98856172:-
Novel_99	AAAACTCAAATGAACTTTTGGG	AAAAGGTTCATTTGTGTTTTTCT	AAAAGGTTCATTTGTGTTTTTCTGTGACATCTTATGGAAAAACTCAAATGAACTTTTGGG	NC_019460.2:172226316..172226376:+
Novel_100	AAAACTCAAATGAACTTTTGGG	AAAGGTTCATTTGTGTTTTTCT	AAAGGTTCATTTGTGTTTTTCTGTGACATCTTATGGAAAAACTCAAATGAACTTTTGGG	NC_019460.2:172226317..172226376:+
Novel_101	AAAACTCTAATGAACTTTTTGG	AGTAGTTCATTTGGGTTTTCCC	AGTAGTTCATTTGGGTTTTCCCCAAAGATTTTATGGGAAAACTCTAATGAACTTTTTGG	NC_019470.2:50017564..50017623:-
Novel_102	AAAACTGGAATGAACTTTTTTG	AGTAGTTCATTTGGGTTTTCCC	AGTAGTTCATTTGGGTTTTCCCCAAGATCTTGTGGGAAAACTGGAATGAACTTTTTTG	NC_019470.2:118004..118062:-
Novel_103	AAAAGATTTGTTTGGGTTTTCC	AAAACCAGAACGAACCTTTT	AAAAGATTTGTTTGGGTTTTCCCATAACATCAGACAGGAAAACCAGAACGAACCTTTT	NC_019472.2:28664214..28664272:+
Novel_104	AAAAGCTGAACGAACTTTTTGG	AAAAAGTTCATTCAGTTTCTTC	AAAAAGTTCATTCAGTTTCTTCCAACGTCACAGAAAAAGCTGAACGAACTTTTTGG	NC_019458.2:266429219..266429275:+
Novel_105	AAAAGCTGAACGAACTTTTTGG	AAAAATTTTGTTCAGGTTTTTC	AAAAATTTTGTTCAGGTTTTTCTGTAAGATGTTATGGAAAAAGCTGAACGAACTTTTTGG	NC_019469.2:60302222..60302282:+
Novel_106	AAAAGCTGAACGAACTTTTTGG	ATTTTGTTCAGGTTTTTCTGT	ATTTTGTTCAGGTTTTTCTGTAAGATGTTATGGAAAAAGCTGAACGAACTTTTTGG	NC_019469.2:60302226..60302282:+
Novel_107	AAAAGCTGAACGAACTTTTTGG	GAAAAGTTTGTTCGAATTTTTC	GAAAAGTTTGTTCGAATTTTTCTGAAGACGTTGTGGAAAAAGCTGAACGAACTTTTTGG	NC_019475.2:68376339..68376398:+
Novel_108	AAAAGTCCGTTCGGGTTTTTCT	AAACACTTGAATAACCATTTTG	AAAAGTCCGTTCGGGTTTTTCTGGACCATCTTGTGGAAACACTTGAATAACCATTTTG	NC_019461.2:114818233..114818291:-
Novel_109	AAAAGTCCGTTTGGGTTTTTCA	AAAAATCCAACCAATTTCTTG	AAAAGTCCGTTTGGGTTTTTCAGTAAGATATTACAGAAAAATCCAACCAATTTCTTG	NC_019462.2:101738691..101738748:+
Novel_110	AAAAGTCCGTTTGGGTTTTTCA	AAAAATCCAACCAATTTCTTG	AAAAGTCCGTTTGGGTTTTTCAGTAAGATATTACAGAAAAATCCAACCAATTTCTTG	NW_014639620.1:7362..7419:+
Novel_111	AAAAGTTCATTCGGGTTTTTCT	GAAAGCCTGAATGAACCTTTG	AAAAGTTCATTCGGGTTTTTCTGTAACATCTTACAGGAAAGCCTGAATGAACCTTTG	NC_019484.2:90537456..90537513:-
Novel_112	AAAAGTTCATTTGGGTTGTTCCT	GAAAACCTGAATGAACTTATC	AAAAGTTCATTTGGGTTGTTCCTTAACAGCTTATGGGAAAACCTGAATGAACTTATC	NC_019470.2:6033634..6033691:-
Novel_113	AAAAGTTCATTTGGGTTGTTCCT	GAAAACCTGAATGAACTTATC	AAAAGTTCATTTGGGTTGTTCCTTAACAGCTTATGGGAAAACCTGAATGAACTTATC	NC_019484.2:120393797..120393854:-
Novel_114	AAAAGTTCATTTGGGTTGTTCCT	GAAAACCTGAATGAACTTATTG	AAAAGTTCATTTGGGTTGTTCCTTAACAGTTTATGGGAAAACCTGAATGAACTTATTG	NC_019469.2:48946634..48946692:-
Novel_115	AAAAGTTCATTTGGGTTTTTCT	AAAAAGCCAAATGAACTTT	AAAAGTTCATTTGGGTTTTTCTGTGTAGCATCTCATAGAAAAAGCCAAATGAACTTT	NC_019460.2:99742685..99742742:+
Novel_116	AAAAGTTCATTTGGGTTTTTCT	AAAGACCCAAATGAACTTTTTG	AAAAGTTCATTTGGGTTTTTCTGTAAGATGTTATGGAAAGACCCAAATGAACTTTTTG	NC_019459.2:155941490..155941548:-
Novel_117	AAAAGTTCATTTGGGTTTTTCT	TAAAACCCAAATGAACTTTTTG	AAAAGTTCATTTGGGTTTTTCTGTAAGCTGGTACAGTAAAACCCAAATGAACTTTTTG	NC_019458.2:175907100..175907158:+
Novel_118	AAAAGTTCCTTCGGGTTTTC	AAACCTAAATGAACTTTTTGT	AAAAGTTCCTTCGGGTTTTCCATGAACTAGCATAGAGAAACCTAAATGAACTTTTTGT	NC_019464.2:73835007..73835065:+
Novel_119	AAAAGTTCGTTCGGGTTTTC	AAAATCCTGAATGAACTTTTTGA	AAAAGTTCGTTCGGGTTTTCACATAAGAGGTGTGAAAATCCTGAATGAACTTTTTGA	NC_019460.2:198863497..198863554:+
Novel_120	AAAAGTTCGTTCGGGTTTTT	AAAGTTGAAGAAATTTATTG	AAAAGTTCGTTCGGGTTTTTCTGTTACATTATTGTATGGAAAAAGTTGAAGAAATTTATTG	NC_019484.2:92530437..92530498:+
Novel_121	AAAAGTTCGTTCGGGTTTTTC	AAAACACGAACAAACTTTT	AAAAGTTCGTTCGGGTTTTTCGTAACATCGTACAGAAAAACACGAACAAACTTTT	NC_019464.2:3849197..3849252:-
Novel_122	AAAAGTTCGTTCGGGTTTTTC	AAAAGTTGAAGAAATTTATTG	AAAAGTTCGTTCGGGTTTTTCTGTTACATTATTGTATGGAAAAAGTTGAAGAAATTTATTG	NC_019484.2:92530437..92530498:+
Novel_123	AAAAGTTCGTTCGGGTTTTTC	CAACCCGAATGAACTTTTTGG	AAAAGTTCGTTCGGGTTTTTCCATTAGCTGGTACAGACAACCCGAATGAACTTTTTGG	NC_019475.2:58889020..58889078:+
Novel_124	AAAAGTTCGTTCGGGTTTTTC	CAACCCGAATGAACTTTTTGGC	AAAAGTTCGTTCGGGTTTTTCCATTAGCTGGTACAGACAACCCGAATGAACTTTTTGGC	NC_019475.2:58889020..58889079:+
Novel_125	AAAAGTTCGTTCGGGTTTTTC	GACAACCCGAATGAACTTTTTG	AAAAGTTCGTTCGGGTTTTTCCATTAGCTGGTACAGACAACCCGAATGAACTTTTTG	NC_019475.2:58889020..58889077:+
Novel_126	AAAAGTTCGTTCTGGTTTTC	AAGAACCCGAGTGAACTTTT	AAAAGTTCGTTCTGGTTTTCCTGTGCACAGTATGGAAGAACCCGAGTGAACTTTT	NC_019465.2:82348622..82348677:-
Novel_127	AAAAGTTCGTTCTGGTTTTC	AAGAACCCGAGTGAACTTTTGG	AAAAGTTCGTTCTGGTTTTCCTGTGCACAGTATGGAAGAACCCGAGTGAACTTTTGG	NC_019465.2:82348620..82348677:-
Novel_128	AAAAGTTCGTTTGGGTTTTTC	AAAATCCAAAGGAATTTTTCA	AAAAGTTCGTTTGGGTTTTTCCAGAACATCTTATGGAAAAATCCAAAGGAATTTTTCA	NC_019459.2:41822231..41822289:+
Novel_129	AAAAGTTCGTTTGGGTTTTTCC	AAAAATCCAAAGGAATTTTTCA	AAAAGTTCGTTTGGGTTTTTCCAGAACATCTTATGGAAAAATCCAAAGGAATTTTTCA	NC_019459.2:41822231..41822289:+
Novel_130	AAAAGTTCGTTTGGGTTTTTCCA	GAAAAATCCAAAGGAATTTTTCA	AAAAGTTCGTTTGGGTTTTTCCAGAACATCTTATGGAAAAATCCAAAGGAATTTTTCA	NC_019459.2:41822231..41822289:+
Novel_131	AAAAGTTTGTTCGGGTTTTTCT	TAAGATCCTGAATGAACTTTTGG	AAAAGTTTGTTCGGGTTTTTCTATAAGATCCTGAATGAACTTTTGG	NC_019466.2:29757267..29757313:-
Novel_132	AAAATCCGAACGAACTTTT	AAGTTCGTAAGATGGTAT	AAGTTCGTAAGATGGTATGTAAAATCCGAACGAACTTTT	NC_019460.2:205629959..205629998:+
Novel_133	AAAATCCGAACGAACTTTT	AAGTTCGTAAGATGTATG	AAGTTCGTAAGATGTATGTAAAATCCGAACGAACTTTT	NC_019478.2:47615458..47615496:-
Novel_134	AAAATCCGAACGAACTTTT	ACGTTTGTTCAGGTTGTAA	ACGTTTGTTCAGGTTGTAAGAGCGTGGGAAAAATCCGAACGAACTTTT	NC_019467.2:15911180..15911228:+
Novel_135	AAAATCCGAACGAACTTTTT	AAAGTTCGTAAGATGTATG	AAAGTTCGTAAGATGTATGTAAAATCCGAACGAACTTTTT	NC_019478.2:47615457..47615497:-
Novel_136	AAAATCCGAACGAACTTTTT	AACGTTTGTTCAGGTTGTAA	AACGTTTGTTCAGGTTGTAAGAGCGTGGGAAAAATCCGAACGAACTTTTT	NC_019467.2:15911179..15911229:+
Novel_137	AAAATCCGAACGAACTTTTTG	AAACGTTTGTTCAGGTTGTAA	AAACGTTTGTTCAGGTTGTAAGAGCGTGGGAAAAATCCGAACGAACTTTTTG	NC_019467.2:15911178..15911230:+
Novel_138	AAAATCCGAACGAACTTTTTG	GAAAGTTCGTAAGATGTATG	GAAAGTTCGTAAGATGTATGTAAAATCCGAACGAACTTTTTG	NC_019478.2:47615456..47615498:-
Novel_139	AAAATCCGAACGAACTTTTTGG	AAAACGTTTGTTCAGGTTGTAA	AAAACGTTTGTTCAGGTTGTAAGAGCGTGGGAAAAATCCGAACGAACTTTTTGG	NC_019467.2:15911177..15911231:+
Novel_140	AAAATCCGAACGAACTTTTTGG	AGAAAGTTCGTAAGATGTATG	AGAAAGTTCGTAAGATGTATGTAAAATCCGAACGAACTTTTTGG	NC_019478.2:47615455..47615499:-
Novel_141	AAAATCCGAACGAACTTTTTGGG	CAGAAAGTTCGTAAGATGTATG	CAGAAAGTTCGTAAGATGTATGTAAAATCCGAACGAACTTTTTGGG	NC_019478.2:47615454..47615500:-
Novel_142	AAAATCCGAATGAACTTTTTGG	AAAAAGTTTGTTTGGATTTTTT	AAAAAGTTTGTTTGGATTTTTTATAAGATGTTAAGGAAAATCCGAATGAACTTTTTGG	NC_019484.2:33139344..33139402:-
Novel_143	AAAATCCGAATGAACTTTTTGG	AAAAGTTTGTCTGAGTTTCC	AAAAGTTTGTCTGAGTTTCCCATAGGAGCTTACAGGAAAATCCGAATGAACTTTTTGG	NC_019471.2:42934254..42934312:+
Novel_144	AAAATCCGAATGAACTTTTTGG	AAAAGTTTGTTTGGATT	AAAAGTTTGTTTGGATTTTTTATAAGATGTTAAGGAAAATCCGAATGAACTTTTTGG	NC_019484.2:33139344..33139401:-
Novel_145	AAAATCTGAACAAACTTTATGG	AAAAAGTTCGTTAAGGTTTTTA	AAAAAGTTCGTTAAGGTTTTTACCGTAAGATCTTACAGAAAAATCTGAACAAACTTTATGG	NC_019469.2:51983866..51983927:-
Novel_146	AAAATCTGAACGAACTTTTTGG	AAAAAGTTTGTTTGAGCTTTTC	AAAAAGTTTGTTTGAGCTTTTCCATATCAGTTTATGGGAAAATCTGAACGAACTTTTTGG	NC_019458.2:138342892..138342952:+
Novel_147	AAAATCTGAATGAACCTTTTGG	AAAAGTTTTGTTCAGGTTTTTC	AAAAGTTTTGTTCAGGTTTTTCTATAACATCTTACAGAAAAATCTGAATGAACCTTTTGG	NC_019463.2:109972289..109972349:-
Novel_148	AAAATCTGAATGAACTCTTTGG	ATAAAGTTCATTGGGTTTTTCC	ATAAAGTTCATTGGGTTTTTCCACGAGACATTACTGGAAAATCTGAATGAACTCTTTGG	NC_019467.2:54330472..54330531:+
Novel_149	AAAATCTGAATGAACTTTTTG	AAGAGTTTATTCAGATTTTTT	AAGAGTTTATTCAGATTTTTTCATAAGATCTTAGGTTAAAATCTGAATGAACTTTTTG	NC_019463.2:1967777..1967835:+
Novel_150	AAAATCTGAATGGACTTTTTGG	AAAAAGTTAGTCCAGTATTTTC	AAAAAGTTAGTCCAGTATTTTCTGTACCATCTTCCAGAAAAATCTGAATGGACTTTTTGG	NC_019474.2:30661304..30661364:+
Novel_151	AAAATCTGAATGGACTTTTTGG	AAAGGTTCGTTCAGCTTTTC	AAAGGTTCGTTCAGCTTTTCCTGTAAAATGTTGTGGAAAAATCTGAATGGACTTTTTGG	NC_019460.2:209504624..209504683:+
Novel_152	AAAATCTGAATGGACTTTTTGG	AGAAAGCTCCTTTGGGTTTTCT	AGAAAGCTCCTTTGGGTTTTCTGTAATATATGGCAAAATCTGAATGGACTTTTTGG	NC_019470.2:8180301..8180357:+
Novel_153	AAAATCTGAGTGAACTTTTTG	AAAAGTTCTTTTGAGTTTTA	AAAAGTTCTTTTGAGTTTTATGTACCATCTTACAGAAAAATCTGAGTGAACTTTTTG	NC_019458.2:130220163..130220220:+
Novel_154	AAAATCTGAGTGAACTTTTTG	AAGAATTTGCTTGGGTTTTCA	AAGAATTTGCTTGGGTTTTCATAAAATGTTATGGAAAAATCTGAGTGAACTTTTTG	NC_019482.2:23985218..23985274:-
Novel_155	AAAATCTGAGTGAACTTTTTGG	AAAAAGTTCTTTTGAGTT	AAAAAGTTCTTTTGAGTTTTATGTACCATCTTACAGAAAAATCTGAGTGAACTTTTTGG	NC_019458.2:130220162..130220221:+
Novel_156	AAAATCTGAGTGAACTTTTTGG	AAAAAGTTCTTTTGAGTTTTA	AAAAAGTTCTTTTGAGTTTTATGTACCATCTTACAGAAAAATCTGAGTGAACTTTTTGG	NC_019458.2:130220162..130220221:+
Novel_157	AAAATCTGAGTGAACTTTTTGG	AAAGAATTTGCTTGGGTTTTCA	AAAGAATTTGCTTGGGTTTTCATAAAATGTTATGGAAAAATCTGAGTGAACTTTTTGG	NC_019482.2:23985217..23985275:-
Novel_158	AAAATCTGGATGAACTTTTTG	GAAAGTTTGTTTGGGCTTTTC	GAAAGTTTGTTTGGGCTTTTCTGAAGAAGCATCTTACAGAAAAATCTGGATGAACTTTTTG	NC_019460.2:212534817..212534878:-
Novel_159	AAAATCTGGATGAACTTTTTGG	GAAAGTTTGTTTGGGCTTTTCT	GAAAGTTTGTTTGGGCTTTTCTGAAGAAGCATCTTACAGAAAAATCTGGATGAACTTTTTGG	NC_019460.2:212534816..212534878:-
Novel_160	AAAATGTGAATGAACTTTTTG	AGAAGTTCGTTCGGGTTTTTC	AGAAGTTCGTTCGGGTTTTTCCATAGTATCTTACAGAAAATGTGAATGAACTTTTTG	NC_019469.2:58783787..58783844:+
Novel_161	AAAATGTGAATGAACTTTTTGG	AGAAGTTCGTTCGGGTTTTT	AGAAGTTCGTTCGGGTTTTTCCATAGTATCTTACAGAAAATGTGAATGAACTTTTTGG	NC_019469.2:58783787..58783845:+
Novel_162	AAACACCGGGATGAACTTTTTG	AGAAGTCCATTCGGGCTTTTCC	AGAAGTCCATTCGGGCTTTTCCGTTACATCTTATGGAAACACCGGGATGAACTTTTTG	NC_019467.2:75584426..75584484:+
Novel_163	AAACACGAATGAACTTTTTGG	AAAAAGTTCATTGGGGTTTAT	AAAAAGTTCATTGGGGTTTATTTTCTGTAACATTTTATGGAAAAACACGAATGAACTTTTTGG	NC_019475.2:20239992..20240055:+
Novel_164	AAACCCGAACGAACTTTTT	AAAATTCATTCCGGTTTTT	AAAATTCATTCCGGTTTTTCTGCAAGATGTTGTGGGAAACCCGAACGAACTTTTT	NC_019474.2:43343116..43343171:-
Novel_165	AAACCCGAAGGAACTTTTTG	AAAAGTTCCTTCGGGTTTGT	AAAAGTTCCTTCGGGTTTGTTCATAAGCTGTTATGGAAAAACCCGAAGGAACTTTTTG	NC_019478.2:31107843..31107901:+
Novel_166	AAACCCGAATGAACTTTTT	AAAAGTTCATTTGGGTTTTCC	AAAAGTTCATTTGGGTTTTCCTGTAACATCCTACATAAAAACCCGAATGAACTTTTT	NC_019467.2:27568177..27568234:+
Novel_167	AAACCCGAATGAACTTTTTG	AAGAAGTTCATTTGGGTTTTTC	AAGAAGTTCATTTGGGTTTTTCCATAAGATGTTATGTAAAAACCCGAATGAACTTTTTG	NC_019470.2:33612573..33612632:+
Novel_168	AAACCCGCATGAACTTTTTG	AAAAGTTCACTGGGGATTTT	AAAAGTTCACTGGGGATTTTCTGTAAAAACCCGCATGAACTTTTTG	NC_019468.2:27903300..27903346:+
Novel_169	AAACCCGCATGAACTTTTTG	AAAATGTTCATTCGGGTTTCT	AAAATGTTCATTCGGGTTTCTCCCTGTGGCTTAAAAACCCGCATGAACTTTTTG	NC_019478.2:8642274..8642328:+
Novel_170	AAACCCGCATGAACTTTTTG	AAAGTTCATTCGAGTTTTT	AAAGTTCATTCGAGTTTTTCAGTAACACCTTAGAGAAAAACCCGCATGAACTTTTTG	NC_019459.2:216370244..216370301:-
Novel_171	AAACCCGCATGAACTTTTTGG	AAAAAGTTCACTGGGGATTTT	AAAAAGTTCACTGGGGATTTTCTGTAAAAACCCGCATGAACTTTTTGG	NC_019468.2:27903299..27903347:+
Novel_172	AAACCCGCATGAACTTTTTGG	AAAAATGTTCATTCGGGTTTCT	AAAAATGTTCATTCGGGTTTCTCCCTGTGGCTTAAAAACCCGCATGAACTTTTTGG	NC_019478.2:8642273..8642329:+
Novel_173	AAACCCGCATGAACTTTTTGG	AAAAGTTCATTCGAGTTTTTC	AAAAGTTCATTCGAGTTTTTCAGTAACACCTTAGAGAAAAACCCGCATGAACTTTTTGG	NC_019459.2:216370243..216370302:-
Novel_174	AAACCCTGAACGAAGGTCTTGG	AAGAGGTTCATTCAGGGTTTTC	AAGAGGTTCATTCAGGGTTTTCTGTAACATCTAATGGAAAACCCTGAACGAAGGTCTTGG	NC_019469.2:76436370..76436430:-
Novel_175	AAACCTAAATGAACTTTTTGT	AAAAGTTCCTTCGGGTTTTC	AAAAGTTCCTTCGGGTTTTCCATGAACTAGCATAGAGAAACCTAAATGAACTTTTTGT	NC_019464.2:73835007..73835065:+
Novel_176	AAACCTAAGCGCTTCTTTTTCT	AAGAAGAAGTGCTTAGGGTT	AAACCTAAGCGCTTCTTTTTCTGATGATTAAAAAAAAAAAAAAGAAGAAGTGCTTAGGGTT	NC_019484.2:58530711..58530772:-
Novel_177	AAACCTGAACAAACTTTTTGGC	AAAAAGTTCGTCCAGGTTTTTCC	AAAAAGTTCGTCCAGGTTTTTCCGTAACATCTTATAGGAAAACCTGAACAAACTTTTTGGC	NC_019484.2:106884329..106884390:-
Novel_178	AAACCTGAACAAACTTTTTGGC	CACAAAGTTCGTTTGGGTTTTTC	CACAAAGTTCGTTTGGGTTTTTCTAGAAGATGTTATGGACAAACCTGAACAAACTTTTTGGC	NC_019459.2:207481395..207481457:+
Novel_179	AAACCTGGATAAACTTTTTGGC	AAAAGTTTGTTTGGGTCTTTCT	AAAAGTTTGTTTGGGTCTTTCTGGAATATCTTATGAAAAAACCTGGATAAACTTTTTGGC	NC_019484.2:125062084..125062144:-
Novel_180	AAACTCAATGGAACTTTTTGGC	AAAAAGTTCCTTTGGGTT	AAAAAGTTCCTTTGGGTTTTCCCACGACATGTTACAGAAAACTCAATGGAACTTTTTGGC	NC_019477.2:36420924..36420984:+
Novel_181	AAACTGGAACGAACTTTTTGGC	CAAAAAGTCCGTTCAGATTTTTC	CAAAAAGTCCGTTCAGATTTTTCCATAAGATGCTACAGGGAAACTGGAACGAACTTTTTGGC	NC_019459.2:117114222..117114284:+
Novel_182	AAACTGGAACGAACTTTTTGGCC	ACAAAAAGTCCGTTCAGATTTTTC	ACAAAAAGTCCGTTCAGATTTTTCCATAAGATGCTACAGGGAAACTGGAACGAACTTTTTGGCC	NC_019459.2:117114221..117114285:+
Novel_183	AAACTTGAGCAAACTTTTTGGC	AAAAGGTTCATTCAGGTTTTTC	AAAAGGTTCATTCAGGTTTTTCCTTAAGATGTTACAGAAAAACTTGAGCAAACTTTTTGGC	NC_019460.2:198902234..198902295:+
Novel_184	AAACTTGAGCAAACTTTTTGGC	AAAGGTTCATTCAGGTTTTTCC	AAAGGTTCATTCAGGTTTTTCCTTAAGATGTTACAGAAAAACTTGAGCAAACTTTTTGGC	NC_019460.2:198902235..198902295:+
Novel_185	AAACTTGAGCAAACTTTTTGGC	CAAAAAGTTTGGAGTTTTC	CAAAAAGTTTGGAGTTTTCAGTAACATCTTACAGAAAAACTTGAGCAAACTTTTTGGC	NC_019460.2:158619739..158619797:-
Novel_186	AAAGACCCAAATGAACTTTTT	AAAGTTCATTTGGGTGTTCC	AAAGTTCATTTGGGTGTTCCATATGATGTTATGGAAAGACCCAAATGAACTTTTT	NC_019463.2:83995986..83996041:+
Novel_187	AAAGACTCAAATGAACTTTTTG	AAAGGTTCATTCAGGGTTTATAA	AAAGGTTCATTCAGGGTTTATAAGATGGTATGGAAAGACTCAAATGAACTTTTTG	NC_019477.2:46599800..46599855:-
Novel_188	AAAGACTCAAATGAACTTTTTG	AAATGTTCATTAGGGTTTTTCT	AAATGTTCATTAGGGTTTTTCTGAAGCATGTTACAAAAAAGACTCAAATGAACTTTTTG	NC_019474.2:35342640..35342699:-
Novel_189	AAAGCTCAAATGAACTTTTTG	AAAAGTTCACTCAGGTTTTTC	AAAAGTTCACTCAGGTTTTTCTGTAAGATGTTATGGAAAAGCTCAAATGAACTTTTTG	NC_019462.2:37208047..37208105:+
Novel_190	AAAGGCCTGAATGAACTTTTTG	AAAAGTTTGTTCAAGCTTTGCC	AAAAGTTTGTTCAAGCTTTGCCATAAGATGGTATGGAAAGGCCTGAATGAACTTTTTG	NC_019460.2:18048791..18048849:-
Novel_191	AAAGGTTCATTTGTGTTTTTCT	AAAAACCCAAACAAACCTTTTG	AAAGGTTCATTTGTGTTTTTCTGTAAGATGTTATGGAAAAACCCAAACAAACCTTTTG	NC_019459.2:65819415..65819473:-
Novel_192	AAAGGTTCATTTGTGTTTTTCT	AAAAACTCAAATGAACTTTTGG	AAAGGTTCATTTGTGTTTTTCTGTGACATCTTATGGAAAAACTCAAATGAACTTTTGG	NC_019460.2:172226317..172226375:+
Novel_193	AAAGGTTCATTTGTGTTTTTCT	AAAACTCAAATGAACTTTTGG	AAAGGTTCATTTGTGTTTTTCTGTGACATCTTATGGAAAAACTCAAATGAACTTTTGG	NC_019460.2:172226317..172226375:+
Novel_194	AAATCCGAACGAACTTTT	ACGTTTGTTCAGGTTGTA	ACGTTTGTTCAGGTTGTAAGAGCGTGGGAAAAATCCGAACGAACTTTT	NC_019467.2:15911180..15911228:+
Novel_195	AAATCCGAATGAACTTTTTGG	AAAAAGTTCATTTGAGTTTGC	AAAAAGTTCATTTGAGTTTGCCTGTAAGAATGCACAGACAAATCCGAATGAACTTTTTGG	NC_019459.2:226355016..226355076:-
Novel_196	AAATCCGAATGAACTTTTTGG	AAAAAGTTCATTTGAGTTTGC	AAAAAGTTCATTTGAGTTTGCCTGTAAGAATGCACAGACAAATCCGAATGAACTTTTTGG	NC_019481.2:27961382..27961442:-
Novel_197	AAATCCTGAATGAACTTTTTG	AAAAAGTTCGTTCGGGTTTT	AAAAAGTTCGTTCGGGTTTTCACATAAGAGGTGTGAAAATCCTGAATGAACTTTTTG	NC_019460.2:198863496..198863553:+
Novel_198	AAATCCTGAATGAACTTTTTGA	AAAAGTTCGTTCGGGTTTT	AAAAGTTCGTTCGGGTTTTCACATAAGAGGTGTGAAAATCCTGAATGAACTTTTTGA	NC_019460.2:198863497..198863554:+
Novel_199	AAATCTGAACAAACTCTTTGGC	CAATATATTCATTTGGATTTTT	CAATATATTCATTTGGATTTTTCTGTAACATATGATGAAAAAATCTGAACAAACTCTTTGGC	NC_019479.2:28227982..28228044:-
Novel_200	AAATCTGAACAAACTTCTTGGC	CAAAAAGCTCATTTGGGTTTGT	CAAAAAGCTCATTTGGGTTTGTCTGTCATATCTTATGGAAAAATCTGAACAAACTTCTTGGC	NC_019469.2:17230278..17230340:+
Novel_201	AAATCTGAACAAACTTCTTGGC	CAAGAAGTTTATTCAGGTTTTT	CAAGAAGTTTATTCAGGTTTTTCTGTAAGATGGTACAGAAAAATCTGAACAAACTTCTTGGC	NC_019484.2:19848626..19848688:+
Novel_202	AAATCTGAACAAACTTCTTGGC	TAAAATGTTCATTCAGGGTTTT	TAAAATGTTCATTCAGGGTTTTCTATAAGATCTTATGGGAAAATCTGAACAAACTTCTTGGC	NC_019458.2:90922247..90922309:+
Novel_203	AAATCTGAACAAACTTCTTGGT	CACAGAGTTCCTTCAGGTTTTC	CACAGAGTTCCTTCAGGTTTTCCTGTAAGATGGTACAGAAAAAAATCTGAACAAACTTCTTGGT	NC_019460.2:99562478..99562542:+
Novel_204	AAATCTGAACAAACTTTATGG	CAAAAAGTTCGTTAAGGTTTTT	CAAAAAGTTCGTTAAGGTTTTTACCGTAAGATCTTACAGAAAAATCTGAACAAACTTTATGG	NC_019469.2:51983866..51983928:-
Novel_205	AAATCTGAACAAACTTTATGGC	TGAAAAGTTTGTTCGGGTTAAT	TGAAAAGTTTGTTCGGGTTAATCTGTACCATCTTATAGAAAAATCTGAACAAACTTTATGGC	NC_019484.2:10200039..10200101:-
Novel_206	AAATCTGAACAAACTTTCTGGC	AAAAGTTTGGTTGGGTTTTTC	AAAAGTTTGGTTGGGTTTTTCTGTAGCATCTGATGGAAAAATCTGAACAAACTTTCTGGC	NC_019463.2:101519854..101519914:+
Novel_207	AAATCTGAACAAACTTTTTGGA	GCAAAAAGTTCGTTCAGGTTT	GCAAAAAGTTCGTTCAGGTTTTCCAGTAACAATTTAGAGAAAAAATCTGAACAAACTTTTTGGA	NC_019478.2:25411629..25411693:-
Novel_208	AAATCTGAACAAACTTTTTGGA	GCAAAAAGTTCGTTCAGGTTTT	GCAAAAAGTTCGTTCAGGTTTTCCAGTAACAATTTAGAGAAAAAATCTGAACAAACTTTTTGGA	NC_019478.2:25411629..25411693:-
Novel_209	AAATCTGAATAAACTTTTTGGC	CAAAGGTTCATTTGGGTTTTA	CAAAGGTTCATTTGGGTTTTACTGTACCTTTATGAAAAAAATCTGAATAAACTTTTTGGC	NC_019484.2:19764347..19764407:-
Novel_210	AAATCTGAGCAAACTTTTTGGC	CAAAATGTTCATCCTGTTTTTTTT	CAAAATGTTCATCCTGTTTTTTTTTTATAAGATGTTATGGAAAAATCTGAGCAAACTTTTTGGC	NC_019462.2:62378765..62378829:-
Novel_211	AAATCTGAGCAAACTTTTTGGC	CACAAAGTTCACTCGGGTTTTC	CACAAAGTTCACTCGGGTTTTCTGTACCTTATGGGAAAATCTGAGCAAACTTTTTGGC	NC_019477.2:4374342..4374400:-
Novel_212	AAATCTGAGCAAACTTTTTGGC	CACAAAGTTTGTTCAGGTTTTC	CACAAAGTTTGTTCAGGTTTTCCACAATGGCCTATAAAAAATCTGAGCAAACTTTTTGGC	NC_019468.2:46977829..46977889:-
Novel_213	AAATGTTCATTAGGGTTTTTCT	AAGACTCAAATGAACTTTTTGG	AAATGTTCATTAGGGTTTTTCTGAAGCATGTTACAAAAAAGACTCAAATGAACTTTTTGG	NC_019474.2:35342639..35342699:-
Novel_214	AAATTAAGTGTGTTTTTCTTGT	AAGAAAAACACACTGAATTTCCA	AAGAAAAACACACTGAATTTCCAACTTTGCCCACACATCTGCTGGAAATTAAGTGTGTTTTTCTTGT	NC_019469.2:27889820..27889887:+
Novel_215	AAGAACCCGAGTGAACTTTTG	AAAAGTTCGTTCTGGTTTTC	AAAAGTTCGTTCTGGTTTTCCTGTGCACAGTATGGAAGAACCCGAGTGAACTTTTG	NC_019465.2:82348621..82348677:-
Novel_216	AAGAACCCGAGTGAACTTTTGG	AAAAGTTCGTTCTGGTTTTC	AAAAGTTCGTTCTGGTTTTCCTGTGCACAGTATGGAAGAACCCGAGTGAACTTTTGG	NC_019465.2:82348620..82348677:-
Novel_217	AAGAACCCGAGTGAACTTTTGG	AAAAGTTCGTTCTGGTTTTCCT	AAAAGTTCGTTCTGGTTTTCCTGTGCACAGTATGGAAGAACCCGAGTGAACTTTTGG	NC_019465.2:82348620..82348677:-
Novel_218	AAGAACCCGAGTGAACTTTTGG	CAAAAAGTTCGTTCTGGTTTTCCT	CAAAAAGTTCGTTCTGGTTTTCCTGTGCACAGTATGGAAGAACCCGAGTGAACTTTTGG	NC_019465.2:82348620..82348679:-
Novel_219	AAGAACCTGAACAAACTTTTT	AAAGTTTGTTTGGGTTTTTCT	AAAGTTTGTTTGGGTTTTTCTTTAACATCTTGTGGAAGAACCTGAACAAACTTTTT	NC_019462.2:34337441..34337497:-
Novel_220	AAGAACCTGAACAAACTTTTTG	ACAAAGTTTGTTTGGGTTTTT	ACAAAGTTTGTTTGGGTTTTTCTTTAACATCTTGTGGAAGAACCTGAACAAACTTTTTG	NC_019462.2:34337440..34337499:-
Novel_221	AAGAACCTGAACGAACCTTTTG	AAAAGTTTGTTTTGAGTTTTCCC	AAAAGTTTGTTTTGAGTTTTCCCAAAAGATAGTATGGAAGAACCTGAACGAACCTTTTG	NC_019484.2:82319913..82319972:-
Novel_222	AAGAAGTTTGTTCGGGTTTT	AAAACTTGAATGAACATTTTGG	AAGAAGTTTGTTCGGGTTTTTCCATTACATTGTATAGAAAAACTTGAATGAACATTTTGG	NC_019471.2:36770444..36770504:+
Novel_223	AAGAATCTGAATGAACTTTTTG	AAAAAGTTCATTTGGGTTTTCC	AAAAAGTTCATTTGGGTTTTCCCGTACCATCTTACAAAAGAATCTGAATGAACTTTTTG	NC_019458.2:226922930..226922989:+
Novel_224	AAGACCCAAACGAACTTTTTG	AAAAGTTTATTCAGGTTTGTT	AAAAGTTTATTCAGGTTTGTTATCTTAGGGAAAGACCCAAACGAACTTTTTG	NC_019465.2:4311657..4311709:-
Novel_225	AAGACCCAAACGAACTTTTTGG	AAAAAGTTTATTCAGGTTTGTT	AAAAAGTTTATTCAGGTTTGTTATCTTAGGGAAAGACCCAAACGAACTTTTTGG	NC_019465.2:4311656..4311710:-
Novel_226	AAGACTCAAATGAACTTTTTGG	AAAAGGTTCATTCAGGGTTTATA	AAAAGGTTCATTCAGGGTTTATAAGATGGTATGGAAAGACTCAAATGAACTTTTTGG	NC_019477.2:46599799..46599856:-
Novel_227	AAGAGGTTCATTCAGGGTTTT	AAACCCTGAACGAAGGTCTTGG	AAGAGGTTCATTCAGGGTTTTCTGTAACATCTAATGGAAAACCCTGAACGAAGGTCTTGG	NC_019469.2:76436370..76436430:-
Novel_228	AAGATCTGAATGAACTTTTTGG	AAAAAGTTCATTCAGGGTTGG	AAAAAGTTCATTCAGGGTTGGCAATAAGATCTGAATGAACTTTTTGG	NC_019458.2:35388659..35388706:+
Novel_229	AAGCTCATTTGGGCTTTTCTGT	GGACAAAAACTAAAAGAACATTT	AAGCTCATTTGGGCTTTTCTGTAACAACCTATGGACAAAAACTAAAAGAACATTT	NC_019459.2:9189602..9189657:-
Novel_230	AAGTTCGTTAGGGTTTTTCTGT	GGAAAAACCCTAACGAACTTCT	AAGTTCGTTAGGGTTTTTCTGTACAGTGTTATGGAAAAACCCTAACGAACTTCT	NC_019467.2:12525868..12525922:+
Novel_231	AAGTTCGTTCAGCTTTTTCCAT	TGGAAAAACCCAAACGAACTTT	AAGTTCGTTCAGCTTTTTCCATAAGATGCTACAGATGGAAAAACCCAAACGAACTTT	NC_019476.2:17868474..17868531:-
Novel_232	AATAACCTGAATGAACTTTTTG	AAAGGTCATTTGGGTTTTCC	AAAGGTCATTTGGGTTTTCCTGTAATATCTATGGAATAACCTGAATGAACTTTTTG	NC_019459.2:142933098..142933154:+
Novel_233	AATAACCTGAATGAACTTTTTG	AAGAGTTCATTCAGGTTTTCC	AAGAGTTCATTCAGGTTTTCCATTAGATGGTACACAATAACCTGAATGAACTTTTTG	NC_019464.2:30713706..30713763:-
Novel_234	AATAAGTTCGTTTGGGTTTTT	AAAAACCCAGATGAGCTTTT	AATAAGTTCGTTTGGGTTTTTCCATAACATCCTACAGAAAAACCCAGATGAGCTTTT	NC_019459.2:101304954..101305011:+
Novel_235	AATAAGTTCGTTTGGGTTTTT	AAAACCCAAGCAAACGTTTTG	AATAAGTTCGTTTGGGTTTTTCCATAAGATACAGCAGGAAAAACCCAAGCAAACGTTTTG	NC_019474.2:12264696..12264756:+
Novel_236	AATAAGTTCGTTTGGGTTTTT	AAACCCAAGCAAACGTTTTGG	AATAAGTTCGTTTGGGTTTTTCCATAAGATACAGCAGGAAAAACCCAAGCAAACGTTTTGG	NC_019474.2:12264696..12264757:+
Novel_237	AATAAGTTCGTTTGGGTTTTT	AAAGCCTGAAAGAACTTTTTG	AATAAGTTCGTTTGGGTTTTTGGCTGTTACAGAAAGCCTGAAAGAACTTTTTG	NC_019484.2:48417660..48417713:-
Novel_238	AATAAGTTCGTTTGGGTTTTT	AAAGCCTGAAAGAACTTTTTGG	AATAAGTTCGTTTGGGTTTTTGGCTGTTACAGAAAGCCTGAAAGAACTTTTTGG	NC_019484.2:48417659..48417713:-
Novel_239	AATAAGTTCGTTTGGGTTTTT	AAGCCTGAAAGAACTTTTTGG	AATAAGTTCGTTTGGGTTTTTGGCTGTTACAGAAAGCCTGAAAGAACTTTTTGG	NC_019484.2:48417659..48417713:-
Novel_240	AATAAGTTCGTTTGGGTTTTTC	AAAACCCAAGCAAACGTTTTGG	AATAAGTTCGTTTGGGTTTTTCCATAAGATACAGCAGGAAAAACCCAAGCAAACGTTTTGG	NC_019474.2:12264696..12264757:+
Novel_241	AATAAGTTCGTTTGGGTTTTTC	GAAAAACCCAGATGAGCTTTT	AATAAGTTCGTTTGGGTTTTTCCATAACATCCTACAGAAAAACCCAGATGAGCTTTT	NC_019459.2:101304954..101305011:+
Novel_242	AATAGCTCAGAATGTCACTTCT	AATTGATAACTGAGCAAGGAA	AATAGCTCAGAATGTCACTTCTGTTTTAAATAACAGAATTGATAACTGAGCAAGGAA	NC_019461.2:12012721..12012778:+
Novel_243	AATAGCTCAGAATGTCACTTCT	AATTGATAACTGAGCAAGGAA	AATAGCTCAGAATGTCACTTCTGTTTTAAATAACAGAATTGATAACTGAGCAAGGAA	NC_019471.2:54305448..54305505:+
Novel_244	AATAGCTCAGAATGTCACTTCT	AATTGATAACTGAGCAAGGAA	AATAGCTCAGAATGTCACTTCTGTTTTAACTAACAGAATTGATAACTGAGCAAGGAA	NC_019466.2:76129857..76129914:+
Novel_245	AATAGCTCAGAATGTCACTTCTG	GAATTGATAACTGAGCAAGGA	AATAGCTCAGAATGTCACTTCTGTTTTAAATAACAGAATTGATAACTGAGCAAGGA	NC_019461.2:12012721..12012777:+
Novel_246	AATATCTGAATGAACTTTTTGG	AAAAAGTTCATTTGGATTTTTC	AAAAAGTTCATTTGGATTTTTCCAGAAGATCTTAAGAAATATCTGAATGAACTTTTTGG	NC_019464.2:64106807..64106866:+
Novel_247	AATATCTGAATGAACTTTTTGG	AAAATGTTCATCTGGATTTTT	AAAATGTTCATCTGGATTTTTCTATTATGAAAATATCTGAATGAACTTTTTGG	NC_019460.2:88536763..88536816:+
Novel_248	AATCAGTATCTGTCTGGGTAGA	TACCTAGAGAGGTAGTGACCAAGTAT	TACCTAGAGAGGTAGTGACCAAGTATACCTCGTGTAATCAGTATCTGTCTGGGTAGA	NC_019484.2:84475268..84475325:+
Novel_249	AATCAGTATCTGTCTGGGTAGA	TGCCTAGACAGGGGCTGTCCTT	TGCCTAGACAGGGGCTGTCCTTGTAGATCTCATGTAATCAGTATCTGTCTGGGTAGA	NC_019484.2:84469101..84469158:+
Novel_250	AATCAGTATCTGTCTGGGTAGA	TGCCTAGACAGGTACTAATCAT	TGCCTAGACAGGTACTAATCATGTAGACCATGTGTAATCAGTATCTGTCTGGGTAGA	NC_019484.2:84397245..84397302:+
Novel_251	AATCAGTATCTGTCTGGGTAGA	TGCTTAGACTGGTACTGACCATGTA	TGCTTAGACTGGTACTGACCATGTAGACCATGTGTAATCAGTATCTGTCTGGGTAGA	NC_019484.2:84471709..84471766:+
Novel_252	ACAAGGTTTGTTCAGGTTTTTC	AAAAACCTGAATGAATCTTTT	ACAAGGTTTGTTCAGGTTTTTCCATAAGATGTTACAGAAAAACCTGAATGAATCTTTT	NC_019484.2:20929092..20929150:-
Novel_253	ACACTGGTGCTCTGTGGGA	CCAAGTAGACTGAAGATG	CCAAGTAGACTGAAGATGAACACTGGTGCTCTGTGGGA	NC_019484.2:49406190..49406228:+
Novel_254	ACCGCCTTTGTGTTGCCCATTCACT	TGGATGTGGTGTCAAAAAAGGCGTACA	ACCGCCTTTGTGTTGCCCATTCACTTTTGGAAACTAGTGGATGTGGTGTCAAAAAAGGCGTACA	NC_019464.2:1522635..1522699:-
Novel_255	ACGCGCTGCCTTTGAGCCCCCG	GGGGGTCAGGCTGCAGCGCCAGA	ACGCGCTGCCTTTGAGCCCCCGCCGCGCCTGCGCGTGGCGCCGGGGGTCAGGCTGCAGCGCCAGA	NC_019460.2:167481006..167481071:+
Novel_256	AGAAACCTGAACGAACTTTTT	AAAGTTCTTTTGGGATTTGGCT	AAAGTTCTTTTGGGATTTGGCTATTAGAGGCTGTGGAGAAACCTGAACGAACTTTTT	NC_019473.2:65199580..65199637:-
Novel_257	AGAACCTGAACAAACTTTTTG	AAAAGTCCGTTTGGTTTTCC	AAAAGTCCGTTTGGTTTTCCTATAACATCTTACAGGAGAACCTGAACAAACTTTTTG	NC_019475.2:55197699..55197756:-
Novel_258	AGAACCTGAACAAACTTTTTGG	CAAAGTTTGTTTGGGTTTTTC	CAAAGTTTGTTTGGGTTTTTCTTTAACATCTTGTGGAAGAACCTGAACAAACTTTTTGG	NC_019462.2:34337439..34337498:-
Novel_259	AGAAGGAAATGGCTATGCTTAG	TAAGCATAGCCATTTCCTTCTCCT	TAAGCATAGCCATTTCCTTCTCCTTCCCCTGGAGAAGGAAATGGCTATGCTTAG	NC_019472.2:17472759..17472813:+
Novel_260	AGAAGTTCGTTTGGGTTTTTCA	GGATGGAAACCCAAACGAACTTTTGG	AGAAGTTCGTTTGGGTTTTTCAGTAAGCTGGGATGGAAACCCAAACGAACTTTTGG	NC_019470.2:62280188..62280244:-
Novel_261	AGAATCTGAATGAACTTTTTGG	AAAAAGTTCATTTGGACTTTTC	AAAAAGTTCATTTGGACTTTTCTGTAAGATGTTATGGGAGAATCTGAATGAACTTTTTGG	NC_019459.2:177689746..177689806:+
Novel_262	AGAATCTGAATGAACTTTTTGG	AAAAAGTTCATTTGGGTT	AAAAAGTTCATTTGGGTTTTCCCGTACCATCTTACAAAAGAATCTGAATGAACTTTTTGG	NC_019458.2:226922930..226922990:+
Novel_263	AGAATCTGAATGAACTTTTTGG	AAAAAGTTCATTTGGGTTTTCC	AAAAAGTTCATTTGGGTTTTCCCGTACCATCTTACAAAAGAATCTGAATGAACTTTTTGG	NC_019458.2:226922930..226922990:+
Novel_264	AGAATCTGAATGAACTTTTTGG	AAGTTCATTTGGACTTTTCTGT	AAGTTCATTTGGACTTTTCTGTAAGATGTTATGGGAGAATCTGAATGAACTTTTTGG	NC_019459.2:177689749..177689806:+
Novel_265	AGAGAACAAACATATGGACCAT	GTCCGTATGTTTGTTTTCTGTG	GTCCGTATGTTTGTTTTCTGTGTCTGTGATTCTTAGACACAGAGAACAAACATATGGACCAT	NC_019484.2:79118350..79118412:-
Novel_266	ATAAACCTGAATGAACTTTTTG	AAAAGTTGGAGTTTTTCC	AAAAGTTGGAGTTTTTCCGTAAGATTGAATAAACCTGAATGAACTTTTTG	NC_019465.2:9755361..9755411:-
Novel_267	ATAGCCAGTTGGGGAAGAATGC	CCCAGGGAAAGGCTAAT	CCCAGGGAAAGGCTAATCCTATTGAGGCATAGCCAGTTGGGGAAGAATGC	NC_019477.2:29987051..29987101:+
Novel_268	ATAGCCAGTTGGGGAAGAATGC	CTTGTTCTCCAACCTGGCTCT	ATAGCCAGTTGGGGAAGAATGCCCGTGTCTTAAAGTGAGAAGGCTTGTTCTCCAACCTGGCTCT	NC_019477.2:29987079..29987143:+
Novel_269	ATAGCCAGTTGGGGAAGAATGC	CTTGTTCTCCAACCTGGCTCTTT	ATAGCCAGTTGGGGAAGAATGCCCGTGTCTTAAAGTGAGAAGGCTTGTTCTCCAACCTGGCTCTTT	NC_019477.2:29987079..29987145:+
Novel_270	ATAGCCAGTTGGGGAAGAATGC	GCCTTTCCCCAGGGAAAGGCTAATC	GCCTTTCCCCAGGGAAAGGCTAATCCTATTGAGGCATAGCCAGTTGGGGAAGAATGC	NC_019477.2:29987044..29987101:+
Novel_271	ATATTCTGAACAGACAACCTAT	GTTGTCTGTTCAGAATATCT	GTTGTCTGTTCAGAATATCTATTAAAGATATTCTGATAGATATTCTGAACAGACAACCTAT	NC_019466.2:81546493..81546554:-
Novel_272	ATATTCTGAACAGACAACCTAT	TGTCTGTTCAGAATATCTATT	TGTCTGTTCAGAATATCTATTAAAGATATTCTGATAGATATTCTGAACAGACAACCTAT	NC_019466.2:81546493..81546552:-
Novel_273	ATCGATGTGGTGTGGTC	CTAGCTCCACCTTGGCTCA	CTAGCTCCACCTTGGCTCAACTGATCGATGTGGTGTGGTC	NC_019467.2:7774560..7774600:-
Novel_274	ATGAGGATTTTGCTTGTTTC	AAACATGTGGGATCCTATATCC	ATGAGGATTTTGCTTGTTTCATGTCTTGGATTTTTGGCTGTGAAACATGTGGGATCCTATATCC	NC_019470.2:47292209..47292273:-
Novel_275	ATGATCATTCAGGTTTTTCCAT	TAGAAAAACCCGAATGATCACT	ATGATCATTCAGGTTTTTCCATTACATCTTACATCTTATAGAAAAACCCGAATGATCACT	NC_019471.2:45293488..45293548:-
Novel_276	ATGATCATTCAGGTTTTTCCATT	TAGAAAAACCCGAATGATCACT	ATGATCATTCAGGTTTTTCCATTACATCTTACATCTTATAGAAAAACCCGAATGATCACT	NC_019471.2:45293488..45293548:-
Novel_277	ATGCATAAAATAGATAACCACTG	GTGGGTTATCTATTTTATGCATAG	GTGGGTTATCTATTTTATGCATAGTAGTATACATATTCACTATTGATACTATGCATAAAATAGATAACCACTG	NC_019469.2:21017838..21017911:-
Novel_278	ATGCATAAAATAGATAACCACTG	TGGGTTATCTATTTTATGCAT	TGGGTTATCTATTTTATGCATAGTAGTATACATATTCACTATTGATACTATGCATAAAATAGATAACCACTG	NC_019469.2:21017838..21017910:-
Novel_279	ATGCATAAAATAGATAACCACTG	TGTGGGTTATCTATTTTATGCAT	TGTGGGTTATCTATTTTATGCATAGTAGTATACATATTCACTATTGATACTATGCATAAAATAGATAACCACTG	NC_019469.2:21017838..21017912:-
Novel_280	ATTGGCACGTCTTGGAATGA	ATTCCAAGGCTTGCCATTCA	ATTCCAAGGCTTGCCATTCATCTGGCTAAACTTGTGATTGGCACGTCTTGGAATGA	NC_019484.2:83537014..83537070:-
Novel_281	ATTGGCACGTCTTGGAATGA	ATTCCAAGGCTTGCCATTCAT	ATTCCAAGGCTTGCCATTCATCTGGCTAAACTTGTGATTGGCACGTCTTGGAATGA	NC_019484.2:83537014..83537070:-
Novel_282	ATTGGCACGTCTTGGAATGA	ATTCCAAGGCTTGCCATTCATC	ATTCCAAGGCTTGCCATTCATCTGGCTAAACTTGTGATTGGCACGTCTTGGAATGA	NC_019484.2:83537014..83537070:-
Novel_283	ATTGGCACGTCTTGGAATGA	ATTCCAAGGCTTGCCATTCATCT	ATTCCAAGGCTTGCCATTCATCTGGCTAAACTTGTGATTGGCACGTCTTGGAATGA	NC_019484.2:83537014..83537070:-
Novel_284	ATTGGCACGTCTTGGAATGA	CATTCCAAGGCTTGCCATTCA	CATTCCAAGGCTTGCCATTCATCTGGCTAAACTTGTGATTGGCACGTCTTGGAATGA	NC_019484.2:83537014..83537071:-
Novel_285	ATTGGCACGTCTTGGAATGA	CATTCCAAGGCTTGCCATTCATC	CATTCCAAGGCTTGCCATTCATCTGGCTAAACTTGTGATTGGCACGTCTTGGAATGA	NC_019484.2:83537014..83537071:-
Novel_286	ATTGGGGAAAACAGGCTCAGG	CCGGGCCTGGGATCCTCTATGC	ATTGGGGAAAACAGGCTCAGGGTGTGTGTCCCTCACCAAAGCCAGCCGGGCCTGGGATCCTCTATGC	NC_019462.2:10596086..10596153:-
Novel_287	ATTGGGGAAAACAGGCTCAGG	CGGGCCTGGGATCCTCTATGC	ATTGGGGAAAACAGGCTCAGGGTGTGTGTCCCTCACCAAAGCCAGCCGGGCCTGGGATCCTCTATGC	NC_019462.2:10596086..10596153:-
Novel_288	ATTGGGGAAAACAGGCTCAGGGT	CCGGGCCTGGGATCCTCT	ATTGGGGAAAACAGGCTCAGGGTGTGTGTCCCTCACCAAAGCCAGCCGGGCCTGGGATCCTCT	NC_019462.2:10596090..10596153:-
Novel_289	CAAAACCTGAACGAACTTTTTG	AAAAGTTCATTTGGGTTTCTGCA	AAAAGTTCATTTGGGTTTCTGCATATGCTATTACAGCAAAACCTGAACGAACTTTTTG	NC_019460.2:145263805..145263863:-
Novel_290	CAAAAGTTTGTTCGGGTTTT	GATCCTGAATGAACTTTTGGG	CAAAAGTTTGTTCGGGTTTTTCTATAAGATCCTGAATGAACTTTTGGG	NC_019466.2:29757266..29757314:-
Novel_291	CAAAATCTGAATGAACTTTTTG	AAATGTTCGTTCAGGTTTTTCC	AAATGTTCGTTCAGGTTTTTCCATACACTCCTATGGCAAAATCTGAATGAACTTTTTG	NC_019472.2:20746431..20746489:+
Novel_292	CAAAATTCATTTAGGTTTTTCT	GAAAAACCTGAATGAATTTTTT	CAAAATTCATTTAGGTTTTTCTATAAGATATTATGGAAAAACCTGAATGAATTTTTT	NC_019484.2:44459750..44459807:-
Novel_293	CAAAGTTTGTTTGGGTTTTTCT	AGAACCTGAACAAACTTTTTG	CAAAGTTTGTTTGGGTTTTTCTTTAACATCTTGTGGAAGAACCTGAACAAACTTTTTG	NC_019462.2:34337440..34337498:-
Novel_294	CAATAAACCTGGCTCTGACATGA	TCAGAGCTGGGTTTATTGCGTGT	TCAGAGCTGGGTTTATTGCGTGTAACTTTTGTAAGACACACACACACGCAATAAACCTGGCTCTGACATGA	NC_019458.2:120204649..120204720:+
Novel_295	CAATAAGTTCGTTTGGGTTTTT	AAACCCAAGCAAACGTTTTGGC	CAATAAGTTCGTTTGGGTTTTTCCATAAGATACAGCAGGAAAAACCCAAGCAAACGTTTTGGC	NC_019474.2:12264695..12264758:+
Novel_296	CAATAAGTTCGTTTGGGTTTTT	AAGCCTGAAAGAACTTTTTGGC	CAATAAGTTCGTTTGGGTTTTTGGCTGTTACAGAAAGCCTGAAAGAACTTTTTGGC	NC_019484.2:48417658..48417714:-
Novel_297	CAGAAAGTTCGTTTGGGTTTTTC	AAAATCTGGGTGAGCTTTTTGG	CAGAAAGTTCGTTTGGGTTTTTCCATAGGATGTTACAGGAAAATCTGGGTGAGCTTTTTGG	NC_019460.2:99571543..99571604:-
Novel_298	CCGTCGCGCGGTCGCCGGGCG	CCCGCGCCGCCGGCCCTGGGC	CCCGCGCCGCCGGCCCTGGGCCGGTCTGCCTCGGCCGGTCGTCGTCGGTCGTCCGCCGCCTGGCCCGTCGCGCGGTCGCCGGGCG	NC_019474.2:70564551..70564636:-
Novel_299	CCTCTCTCGGTTAGCTCCATAG	GTGGAGCTGATCTGAGTTGG	GTGGAGCTGATCTGAGTTGGAGAGAGAGTAGTATGACTTCCTCTCTCGGTTAGCTCCATAG	NC_019483.2:31900342..31900403:+
Novel_300	CCTCTCTCGGTTAGCTCCATAG	GTGGAGCTGATCTGAGTTGGAGA	GTGGAGCTGATCTGAGTTGGAGAGAGAGTAGTATGACTTCCTCTCTCGGTTAGCTCCATAG	NC_019483.2:31900342..31900403:+
Novel_301	CCTCTCTCGGTTAGCTCCATAG	GTGGAGCTGATCTGAGTTGGAGAGAGA	GTGGAGCTGATCTGAGTTGGAGAGAGAGTAGTATGACTTCCTCTCTCGGTTAGCTCCATAG	NC_019483.2:31900342..31900403:+
Novel_302	CCTCTCTCGGTTAGCTCCATAGA	GTGGAGCTGATCTGAGTTGGAGAGA	GTGGAGCTGATCTGAGTTGGAGAGAGAGTAGTATGACTTCCTCTCTCGGTTAGCTCCATAGA	NC_019483.2:31900342..31900404:+
Novel_303	CCTCTCTCGGTTAGCTCCATAGA	TGTGGAGCTGATCTGAGTTGGAGAGAGA	TGTGGAGCTGATCTGAGTTGGAGAGAGAGTAGTATGACTTCCTCTCTCGGTTAGCTCCATAGA	NC_019483.2:31900341..31900404:+
Novel_304	CGCTGGCCCGCCCCGCTCCAGGA	TGGAGCCGGAGCTGGTT	CGCTGGCCCGCCCCGCTCCAGGAAGTGACCGAAAACCTGGAGCCGGAGCTGGTT	NC_019458.2:100049796..100049850:-
Novel_305	CTAAAAGTTCGTTTGGGTTTTT	AACCTCAAACGAACTTTTTGGC	CTAAAAGTTCGTTTGGGTTTTTCCATAACATCATACAGAAAACCTCAAACGAACTTTTTGGC	NC_019484.2:102004831..102004893:-
Novel_306	CTGGGAGGAGGCTGTTTACTCT	CTGTAAACACCCTACACTCTCAGC	CTGTAAACACCCTACACTCTCAGCTGTGCACAGTGAGAAAGCTGGGAGGAGGCTGTTTACTCT	NC_019466.2:2769538..2769601:+
Novel_307	CTGGGAGGAGGCTGTTTACTCT	CTGTAAACACCCTACACTCTCAGCT	CTGTAAACACCCTACACTCTCAGCTGTGCACAGTGAGAAAGCTGGGAGGAGGCTGTTTACTCT	NC_019466.2:2769538..2769601:+
Novel_308	CTGGGAGGAGGCTGTTTACTCT	TGTAAACACCCTACACTCTCAGCT	TGTAAACACCCTACACTCTCAGCTGTGCACAGTGAGAAAGCTGGGAGGAGGCTGTTTACTCT	NC_019466.2:2769539..2769601:+
Novel_309	CTTGTTCTCCAACCTGGCTCTT	ATAGCCAGTTGGGGAAGAATGC	ATAGCCAGTTGGGGAAGAATGCCCGTGTCTTAAAGTGAGAAGGCTTGTTCTCCAACCTGGCTCTT	NC_019477.2:29987079..29987144:+
Novel_310	CTTGTTCTCCAACCTGGCTCTTT	ATAGCCAGTTGGGGAAGAAT	ATAGCCAGTTGGGGAAGAATGCCCGTGTCTTAAAGTGAGAAGGCTTGTTCTCCAACCTGGCTCTTT	NC_019477.2:29987079..29987145:+
Novel_311	CTTGTTCTCCAACCTGGCTCTTT	ATAGCCAGTTGGGGAAGAATGC	ATAGCCAGTTGGGGAAGAATGCCCGTGTCTTAAAGTGAGAAGGCTTGTTCTCCAACCTGGCTCTTT	NC_019477.2:29987079..29987145:+
Novel_312	GAAAAATCCAGATGAACTTTT	AAGTTTGTCAGGATTTTTCTGT	AAGTTTGTCAGGATTTTTCTGTTACATCTTATAGAAAAATCCAGATGAACTTTT	NC_019467.2:17252947..17253001:-
Novel_313	GAAAACCTGAATGAACTTATCG	AAAAGTTCATTTGGGTTGTTCCT	AAAAGTTCATTTGGGTTGTTCCTTAACAGCTTATGGGAAAACCTGAATGAACTTATCG	NC_019470.2:6033633..6033691:-
Novel_314	GAAAACCTGAATGAACTTATCG	AAAAGTTCATTTGGGTTGTTCCT	AAAAGTTCATTTGGGTTGTTCCTTAACAGCTTATGGGAAAACCTGAATGAACTTATCG	NC_019484.2:120393796..120393854:-
Novel_315	GAAAACTAGAATGAACTTTTT	AAAATTTGTTCTGTAACATC	AAAATTTGTTCTGTAACATCTTATGGGAAAACTAGAATGAACTTTTT	NC_019460.2:4889344..4889391:-
Novel_316	GAAAACTAGAATGAACTTTTT	AAGTTCATTTGGGTTTTTCTAT	AAGTTCATTTGGGTTTTTCTATAATATCTTACTGAAAACTAGAATGAACTTTTT	NC_019463.2:100066200..100066254:+
Novel_317	GAAAACTAGAATGAACTTTTTG	AAGAAGTTCATTTGGGTTTTTCTA	AAGAAGTTCATTTGGGTTTTTCTATAATATCTTACTGAAAACTAGAATGAACTTTTTG	NC_019463.2:100066197..100066255:+
Novel_318	GAAAACTAGAATGAACTTTTTG	GAAAATTTGTTCTGTAACATC	GAAAATTTGTTCTGTAACATCTTATGGGAAAACTAGAATGAACTTTTTG	NC_019460.2:4889343..4889392:-
Novel_319	GAAAAGTTCGTTCGGGTTTTT	AAAACACGAACAAACTTTT	GAAAAGTTCGTTCGGGTTTTTCGTAACATCGTACAGAAAAACACGAACAAACTTTT	NC_019464.2:3849197..3849253:-
Novel_320	GAAAAGTTCGTTCGGGTTTTT	AAACACGAACAAACTTT	GAAAAGTTCGTTCGGGTTTTTCGTAACATCGTACAGAAAAACACGAACAAACTTT	NC_019464.2:3849198..3849253:-
Novel_321	GAAAAGTTCGTTCGGGTTTTT	AAACACGAACAAACTTTT	GAAAAGTTCGTTCGGGTTTTTCGTAACATCGTACAGAAAAACACGAACAAACTTTT	NC_019464.2:3849197..3849253:-
Novel_322	GAAAAGTTCGTTCGGGTTTTT	AAACACGAACAAACTTTTCGG	GAAAAGTTCGTTCGGGTTTTTCGTAACATCGTACAGAAAAACACGAACAAACTTTTCGG	NC_019464.2:3849194..3849253:-
Novel_323	GAAAAGTTCGTTCGGGTTTTTC	AAAACACGAACAAACTT	GAAAAGTTCGTTCGGGTTTTTCGTAACATCGTACAGAAAAACACGAACAAACTT	NC_019464.2:3849199..3849253:-
Novel_324	GAAAAGTTCGTTCGGGTTTTTC	AAAACACGAACAAACTTTT	GAAAAGTTCGTTCGGGTTTTTCGTAACATCGTACAGAAAAACACGAACAAACTTTT	NC_019464.2:3849197..3849253:-
Novel_325	GAAAAGTTCGTTCGGGTTTTTC	AAAACACGAACAAACTTTTCGG	GAAAAGTTCGTTCGGGTTTTTCGTAACATCGTACAGAAAAACACGAACAAACTTTTCGG	NC_019464.2:3849194..3849253:-
Novel_326	GAAAAGTTCGTTTGGGTTTTT	AAATCCAAAGGAATTTTTCAG	GAAAAGTTCGTTTGGGTTTTTCCAGAACATCTTATGGAAAAATCCAAAGGAATTTTTCAG	NC_019459.2:41822230..41822290:+
Novel_327	GAAAAGTTCGTTTGGGTTTTTC	AAAATCCAAAGGAATTTTTCAG	GAAAAGTTCGTTTGGGTTTTTCCAGAACATCTTATGGAAAAATCCAAAGGAATTTTTCAG	NC_019459.2:41822230..41822290:+
Novel_328	GAAAAGTTTGTTCGGGTTTT	AACCCAATGAACTTTTTGG	GAAAAGTTTGTTCGGGTTTTTCCATAAGCTGTTATGGAAAGATGTTTTTCCATAACAGCTTATGGAAAAACCCAATGAACTTTTTGG	NC_019473.2:22498907..22498994:-
Novel_329	GAAACCTGAATGAACTTTTT	AAAGTTCGTTCAGGCATCTT	AAAGTTCGTTCAGGCATCTTACAGAGAAACCTGAATGAACTTTTT	NC_019477.2:6994037..6994082:-
Novel_330	GAAAGTGTAAGGCAAGGTCTGG	AGCCTTCCCTCAAACTTTCTT	GAAAGTGTAAGGCAAGGTCTGGTTCCTTCCTGCTTCACCAGCCTTCCCTCAAACTTTCTT	NC_019472.2:23749207..23749267:-
Novel_331	GAAAGTGTAAGGCAAGGTCTGGT	CAGCCTTCCCTCAAACTTTCTT	GAAAGTGTAAGGCAAGGTCTGGTTCCTTCCTGCTTCACCAGCCTTCCCTCAAACTTTCTT	NC_019472.2:23749207..23749267:-
Novel_332	GAAAGTTTGTTTGGGTTTTTCC	AAACCTGAATGAACTTTTT	GAAAGTTTGTTTGGGTTTTTCCATACCATCTTCGACATAAACCTGAATGAACTTTTT	NC_019475.2:15329978..15330035:-
Novel_333	GAAATCTGAATGAACTTTTTG	AAATGTTCCTTCAGGTCTTTCT	AAATGTTCCTTCAGGTCTTTCTGTAAGATGTTACAGGAAATCTGAATGAACTTTTTG	NC_019459.2:196710855..196710912:+
Novel_334	GAAATCTGAATGAACTTTTTGA	AAAATGTTCCTTCAGGTCTTTCT	AAAATGTTCCTTCAGGTCTTTCTGTAAGATGTTACAGGAAATCTGAATGAACTTTTTGA	NC_019459.2:196710854..196710913:+
Novel_335	GAAATCTGAATGAACTTTTTGG	AAAAAGCACATTTGGGTTTTTT	AAAAAGCACATTTGGGTTTTTTGTAACATCTTAAAGAAATCTGAATGAACTTTTTGG	NC_019479.2:4398788..4398845:+
Novel_336	GACAGAGGGAATGGCTGGGAACGT	TTCTCAGCGTGTCCCTCCTACC	GACAGAGGGAATGGCTGGGAACGTTTTCCAAAGCAGGCGTTCTCAGCGTGTCCCTCCTACC	NC_019474.2:48358335..48358396:-
Novel_337	GACCCGAACGAACTTTTTGGC	TGAAAAGTTCATTCGGGTTTTTC	TGAAAAGTTCATTCGGGTTTTTCCATTAGATAGTACAGAAGACCCGAACGAACTTTTTGGC	NC_019470.2:52803586..52803647:-
Novel_338	GACCGCGCGGAGACGCTG	CGAGTCCGGACGTGGAGGTA	CGAGTCCGGACGTGGAGGTAGACCGCGCGGAGACGCTG	NW_014644327.1:283..321:+
Novel_339	GACCGCGCGGAGACGCTG	CGAGTCCGGACGTGGAGGTA	CGAGTCCGGACGTGGAGGTAGACCGCGCGGAGACGCTG	NW_014644327.1:841..879:+
Novel_340	GAGGGGTTTGGGCTGTGCTTCT	AAGTAGAGCCAGAAACCTTGTCA	GAGGGGTTTGGGCTGTGCTTCTCTGACCTTTCACGGAAGTAGAGCCAGAAACCTTGTCA	NC_019477.2:26386439..26386498:-
Novel_341	GAGGGGTTTGGGCTGTGCTTCT	AAGTGGAGCCAGAAACCTTGCCA	GAGGGGTTTGGGCTGTGCTTCTCTGCCCTTTCACGGAAGTGGAGCCAGAAACCTTGCCA	NC_019477.2:26389089..26389148:+
Novel_342	GAGGGTTTGGGTTTGGTCGTGGGA	CCACATGTGCTGCCCACTTCCTCCA	GAGGGTTTGGGTTTGGTCGTGGGAGCTTTAGCGTCCCACATGTGCTGCCCACTTCCTCCA	NC_019468.2:18077342..18077402:-
Novel_343	GGAAAAACCCAAACGAACTTT	AAGTTCGTTCAGCTTTTTCCAT	AAGTTCGTTCAGCTTTTTCCATAAGATGCTACAGATGGAAAAACCCAAACGAACTTT	NC_019476.2:17868474..17868531:-
Novel_344	GGAAAAACCCAAACGAACTTT	AGTTCGTTCAGCTTTTTCCAT	AGTTCGTTCAGCTTTTTCCATAAGATGCTACAGATGGAAAAACCCAAACGAACTTT	NC_019476.2:17868474..17868530:-
Novel_345	GGAAAAACCCAAACGAACTTTT	AGTTCGTTCAGCTTTTTCCAT	AGTTCGTTCAGCTTTTTCCATAAGATGCTACAGATGGAAAAACCCAAACGAACTTTT	NC_019476.2:17868473..17868530:-
Novel_346	GGAAAGACCCAAATGAACTTTT	AAGTTCATTTGGGTGTTCCAT	AAGTTCATTTGGGTGTTCCATATGATGTTATGGAAAGACCCAAATGAACTTTT	NC_019463.2:83995987..83996040:+
Novel_347	GGCCTCGGACTTGAGCTGATGGG	CACAGCTCAGGACGAAGCCCGGA	GGCCTCGGACTTGAGCTGATGGGAGAAGCTGCACCCACAGCTCAGGACGAAGCCCGGA	NC_019469.2:442817..442875:-
Novel_348	GTGGACTTCCCTGGTAGCTCAGC	CCTGAGTAGGGAAAGTCCCTGTTTT	GTGGACTTCCCTGGTAGCTCAGCTGGGAGAGAATCTGCCTGCAGTGCAGGAGACCCAGGTTCAATCCCTGAGTAGGGAAAGTCCCTGTTTT	NC_019459.2:157445014..157445105:+
Novel_349	GTGGACTTCCCTGGTAGCTCAGC	CCTGAGTAGGGAAAGTCCCTGTTTTT	GTGGACTTCCCTGGTAGCTCAGCTGGGAGAGAATCTGCCTGCAGTGCAGGAGACCCAGGTTCAATCCCTGAGTAGGGAAAGTCCCTGTTTTT	NC_019459.2:157445014..157445106:+
Novel_350	GTGGACTTCCCTGGTAGCTCAGC	CTGAGTAGGGAAAGTCCCTGTT	GTGGACTTCCCTGGTAGCTCAGCTGGGAGAGAATCTGCCTGCAGTGCAGGAGACCCAGGTTCAATCCCTGAGTAGGGAAAGTCCCTGTT	NC_019459.2:157445014..157445103:+
Novel_351	GTGGACTTCCCTGGTAGCTCAGC	GGAAAGTCCCTGTTTTT	GTGGACTTCCCTGGTAGCTCAGCTGGGAGAGAATCTGCCTGCAGTGCAGGAGACCCAGGTTCAATCCCTGAGTAGGGAAAGTCCCTGTTTTT	NC_019459.2:157445014..157445106:+
Novel_352	GTGGAGGCGCTAGGTGGCTACT	GAGTTGGTTGGCGGCAGCT	GTGGAGGCGCTAGGTGGCTACTGGCGCCCGAGGTAGAGAGGCAGGGGCGCTGGAGTTGGTTGGCGGCAGCT	NC_019464.2:81761687..81761758:-
Novel_353	GTGGTTGATTGGATCCGTGGGT	CTGCGGATACAACCAAACATGG	CTGCGGATACAACCAAACATGGTTGGAGAATAATTCACAATCTGTGGTTGATTGGATCCGTGGGT	NC_019463.2:110220415..110220480:-
Novel_354	GTTCTTCATATAACTCTACTT	AGTAGATTTATATGAAGAGCTCT	GTTCTTCATATAACTCTACTTCATTTATGTGCACGAAGTAGATTTATATGAAGAGCTCT	NC_019472.2:30203883..30203942:-
Novel_355	TAAAACCCAAATGAACTTTTTG	AAAAGTTGGTTCAGGTTTTTTC	AAAAGTTGGTTCAGGTTTTTTCCATAGCATTTGTAGTAAAACCCAAATGAACTTTTTG	NC_019475.2:7561790..7561848:-
Novel_356	TAAAAGTTCGTTTGGGTTTTT	AAACCTCAAACGAACTTTTTGGC	TAAAAGTTCGTTTGGGTTTTTCCATAACATCATACAGAAAACCTCAAACGAACTTTTTGGC	NC_019484.2:102004831..102004892:-
Novel_357	TAACTGAGTCCTTTGGAAAAT	TTTTCCAATGAGTCAGTTATT	TTTTCCAATGAGTCAGTTATTTGGCCACCTGATGCGAATAACTGAGTCCTTTGGAAAAT	NC_019484.2:77118912..77118971:+
Novel_358	TAACTGAGTCCTTTGGAAAAT	TTTTCCAATGAGTCAGTTATTT	TTTTCCAATGAGTCAGTTATTTGGCCACCTGATGCGAATAACTGAGTCCTTTGGAAAAT	NC_019484.2:77118912..77118971:+
Novel_359	TAACTGGAAAACAAGGAATTCT	AATTCCTTGTTTTCCAGTTATC	AATTCCTTGTTTTCCAGTTATCAGGCTGCTTTAGATAGATAACTGGAAAACAAGGAATTCT	NC_019460.2:76114414..76114475:+
Novel_360	TAACTGGAAAACAAGGAATTCT	AATTCCTTGTTTTCCAGTTATC	AATTCCTTGTTTTCCAGTTATCTATCTAAAGCAGCCTGATAACTGGAAAACAAGGAATTCT	NC_019460.2:76114412..76114473:-
Novel_361	TAAGGGGCTGAGACCTACTCTGTT	CGCCAGAAGGAAGCAGCCCCTTGGT	TAAGGGGCTGAGACCTACTCTGTTCTCCACGAGCGCCAGAAGGAAGCAGCCCCTTGGT	NC_019474.2:64995046..64995104:+
Novel_362	TAAGGTGCATCTAGTGCAGTTAG	TACTGCCCTAAATGCTCCTTCTGG	TAAGGTGCATCTAGTGCAGTTAGTGAAGCAGCTTATAATCTACTGCCCTAAATGCTCCTTCTGG	NC_019484.2:95476882..95476946:+
Novel_363	TACGCTTTTAGTCACAGTTAT	TAACTGTTCCTAAAAGCCTTGGT	TACGCTTTTAGTCACAGTTATTACGAAGTAGTAAATAACTGTTCCTAAAAGCCTTGGT	NC_019461.2:114153824..114153882:-
Novel_364	TACTGCCCTAAATGCTCCTTCT	TAAGGTGCATCTAGTGCAGT	TAAGGTGCATCTAGTGCAGTTAGTGAAGCAGCTTATAATCTACTGCCCTAAATGCTCCTTCT	NC_019484.2:95476882..95476944:+
Novel_365	TACTGCCCTAAATGCTCCTTCTGG	TAAGGTGCATCTAGTGCAGTTA	TAAGGTGCATCTAGTGCAGTTAGTGAAGCAGCTTATAATCTACTGCCCTAAATGCTCCTTCTGG	NC_019484.2:95476882..95476946:+
Novel_366	TACTGTGCCACAGCTGGGTAGA	TACCCAGACAGGTGCAGTTCA	TACCCAGACAGGTGCAGTTCACGTAGAATTGGTATACTGTGCCACAGCTGGGTAGA	NC_019484.2:84470188..84470244:+
Novel_367	TACTGTGCCACAGCTGGGTAGA	TGCACCAGTGATGTGGTTGGAGTTAC	TACTGTGCCACAGCTGGGTAGAGTAAGGCTCACAAGAACATCATTTATGGTGGCTTCTGCACCAGTGATGTGGTTGGAGTTAC	NC_019484.2:84462937..84463020:+
Novel_368	TACTGTGCCACAGCTGGGTAGA	TGCCCAGACAGGTGCAGTTCA	TGCCCAGACAGGTGCAGTTCATGCAAAATCAGTGTACTGTGCCACAGCTGGGTAGA	NC_019484.2:84483958..84484014:+
Novel_369	TACTGTGCCACAGCTGGGTAGA	TGCCCAGACAGGTGCAGTTCA	TGCCCAGACAGGTGCAGTTCATGTAGAACCAGTGTACTGTGCCACAGCTGGGTAGA	NC_019484.2:84477338..84477394:+
Novel_370	TACTGTGCCACAGCTGGGTAGA	TGCCCAGACAGGTGCAGTTCAT	TGCCCAGACAGGTGCAGTTCATGCAAAATCAGTGTACTGTGCCACAGCTGGGTAGA	NC_019484.2:84483958..84484014:+
Novel_371	TACTGTGCCACAGCTGGGTAGA	TGCCCAGACAGGTGCAGTTCAT	TGCCCAGACAGGTGCAGTTCATGTAGAACCAGTGTACTGTGCCACAGCTGGGTAGA	NC_019484.2:84477338..84477394:+
Novel_372	TACTGTGCCACGGATGGGTAGC	TACCCAGCCTGGTGCAGTTCA	TACCCAGCCTGGTGCAGTTCATGTAGAATCAGTGTACTGTGCCACGGATGGGTAGC	NC_019484.2:84459718..84459774:+
Novel_373	TACTGTGCCACGGATGGGTAGC	TACCCATCCAGGTGCAGTTCA	TACCCATCCAGGTGCAGTTCATGTAGAATCAATGTACTGTGCCACGGATGGGTAGC	NC_019484.2:84465404..84465460:+
Novel_374	TAGAAAAACCCGAATGATCACT	ATGATCATTCAGGTTTTTCC	ATGATCATTCAGGTTTTTCCATTACATCTTACATCTTATAGAAAAACCCGAATGATCACT	NC_019471.2:45293488..45293548:-
Novel_375	TAGAAAAACCCGAATGATCACT	ATGATCATTCAGGTTTTTCCA	ATGATCATTCAGGTTTTTCCATTACATCTTACATCTTATAGAAAAACCCGAATGATCACT	NC_019471.2:45293488..45293548:-
Novel_376	TAGCCAGTTGGGGAAGAATGC	CTTGTTCTCCAACCTGGCTCTT	TAGCCAGTTGGGGAAGAATGCCCGTGTCTTAAAGTGAGAAGGCTTGTTCTCCAACCTGGCTCTT	NC_019477.2:29987080..29987144:+
Novel_377	TAGTCTCCCGTTGTCACTGGTCT	ACCAGCTGGACTGGGGACTAGG	TAGTCTCCCGTTGTCACTGGTCTTAAGAGGGCAGAAGACCAGCTGGACTGGGGACTAGG	NC_019464.2:33052477..33052536:+
Novel_378	TAGTCTCCCGTTGTCACTGGTCT	ACCAGCTGGACTGGGGACTAGGAG	TAGTCTCCCGTTGTCACTGGTCTTAAGAGGGCAGAAGACCAGCTGGACTGGGGACTAGGAG	NC_019464.2:33052477..33052538:+
Novel_379	TATATGTGTGTCTGTGTATAT	ATACACAGACACACATATACT	TATATGTGTGTCTGTGTATATATATACACAGACACACATATACT	NC_019472.2:72261332..72261376:+
Novel_380	TATATGTGTGTGTGTGTATAT	ATATATATATATATATATATC	TATATGTGTGTGTGTGTATATATATATATATATATATATATATATATATATC	NC_019477.2:21233938..21233990:+
Novel_381	TCACAGGCTCTAGAGTGTGGGC	CAGACTCTAGGGCATGAGAGCT	CAGACTCTAGGGCATGAGAGCTTCAATAATTGCAGCTCACAGGCTCTAGAGTGTGGGC	NC_019484.2:98579123..98579181:-
Novel_382	TCAGAGCTGGGTTTATTGCGTGT	CGCAATAAACCTGGCTCTGACA	TCAGAGCTGGGTTTATTGCGTGTAACTTTTGTAAGACACACACACACGCAATAAACCTGGCTCTGACA	NC_019458.2:120204649..120204717:+
Novel_383	TCAGCACCATCCTTCCCTGGC	AGGGAGAAGGATGGAGTTGGGT	AGGGAGAAGGATGGAGTTGGGTGGCCACAGCTCTTAGCCTCAGCACCATCCTTCCCTGGC	NC_019471.2:24487236..24487296:+
Novel_384	TCAGCACCATCCTTCCCTGGCAC	AGGGAGAAGGATGGAGTTGGGTGG	AGGGAGAAGGATGGAGTTGGGTGGCCACAGCTCTTAGCCTCAGCACCATCCTTCCCTGGCAC	NC_019471.2:24487236..24487298:+
Novel_385	TCCCGGGCTGGAGGAGTCTGCA	CGTCTCGTCCCGCCCGGGGAG	TCCCGGGCTGGAGGAGTCTGCAGGGAGGGGACTGCGTCTCGTCCCGCCCGGGGAG	NC_019471.2:60415297..60415352:+
Novel_386	TCCCGGGCTGGAGGAGTCTGCA	CGTCTCGTCCCGCCCGGGGAGA	TCCCGGGCTGGAGGAGTCTGCAGGGAGGGGACTGCGTCTCGTCCCGCCCGGGGAGA	NC_019471.2:60415297..60415353:+
Novel_387	TCCCGGGCTGGAGGAGTCTGCAG	CGTCTCGTCCCGCCCGGGGA	TCCCGGGCTGGAGGAGTCTGCAGGGAGGGGACTGCGTCTCGTCCCGCCCGGGGA	NC_019471.2:60415297..60415351:+
Novel_388	TCCCGGGCTGGAGGAGTCTGCAG	CGTCTCGTCCCGCCCGGGGAG	TCCCGGGCTGGAGGAGTCTGCAGGGAGGGGACTGCGTCTCGTCCCGCCCGGGGAG	NC_019471.2:60415297..60415352:+
Novel_389	TCCCGGGCTGGAGGAGTCTGCAG	CGTCTCGTCCCGCCCGGGGAGA	TCCCGGGCTGGAGGAGTCTGCAGGGAGGGGACTGCGTCTCGTCCCGCCCGGGGAGA	NC_019471.2:60415297..60415353:+
Novel_390	TCCCTGTCTTCAATCCTGTAGT	TCAGGAGTTGGGGATGGGGTGG	TCAGGAGTTGGGGATGGGGTGGCGTGGTCTGTGACCTCTCCCTGTCTTCAATCCTGTAGT	NC_019471.2:972227..972287:-
Novel_391	TCCCTGTGGCCTAGTGGTTAGG	TGACCCGTGGTCTGGGAAC	TCCCTGTGGCCTAGTGGTTAGGACTCTGCACTCCCAATGCTGGGAGCGCAAGTTTGACCCGTGGTCTGGGAAC	NC_019459.2:232376432..232376505:-
Novel_392	TCCCTGTGGTCCAGTGGTTAGG	TGGGTACAAGACCCTCTGGGTGG	TGGGTACAAGACCCTCTGGGTGGGGAATTCCCTGTGGTCCAGTGGTTAGG	NC_019462.2:16285418..16285468:+
Novel_393	TCGGGACCCTTCCTTACCTGGA	GGGGTTGGGAGGGGTCCCTGGC	GGGGTTGGGAGGGGTCCCTGGCGGCGGCCGCGCTCGGGACCCTTCCTTACCTGGA	NC_019460.2:132268268..132268323:+
Novel_394	TCTGGTGCTTAGACTCTGTGCTT	GCAGCAGGGTTTGGGCAGCAGAGG	TCTGGTGCTTAGACTCTGTGCTTCCATCCTAAGGCAGCAGGGTTTGGGCAGCAGAGG	NC_019463.2:115629715..115629772:+
Novel_395	TCTGGTGCTTAGACTCTGTGCTTC	GGCAGCAGGGTTTGGGCAGCAGAGG	TCTGGTGCTTAGACTCTGTGCTTCCATCCTAAGGCAGCAGGGTTTGGGCAGCAGAGG	NC_019463.2:115629715..115629772:+
Novel_396	TCTGTCAATGGGGTTTCTCAGC	TTGCAACCCCATGGACTG	TTGCAACCCCATGGACTGTGTAGCAAAACAGGCTCCTCTGTCAATGGGGTTTCTCAGC	NC_019459.2:29041021..29041079:+
Novel_397	TGAAAAGTTCATTCGGGTTTTT	AAGCCTGAATGAACCTTTGGC	TGAAAAGTTCATTCGGGTTTTTCTGTAACATCTTACAGGAAAGCCTGAATGAACCTTTGGC	NC_019484.2:90537454..90537515:-
Novel_398	TGAAAAGTTCATTCGGGTTTTT	CCGAACGAACTTTTTGGCCAAC	TGAAAAGTTCATTCGGGTTTTTCCATTAGATAGTACAGAAGACCCGAACGAACTTTTTGGCCAAC	NC_019470.2:52803582..52803647:-
Novel_399	TGAAAAGTTCGTTTGGGTTTTT	AAATCCAAAGGAATTTTTCAGC	TGAAAAGTTCGTTTGGGTTTTTCCAGAACATCTTATGGAAAAATCCAAAGGAATTTTTCAGC	NC_019459.2:41822229..41822291:+
Novel_400	TGAAAAGTTTGTTCGGGTTTTT	AAAAACCCAATGAACTTTTTG	TGAAAAGTTTGTTCGGGTTTTTCCATAAGCTGTTATGGAAAGATGTTTTTCCATAACAGCTTATGGAAAAACCCAATGAACTTTTTG	NC_019473.2:22498908..22498995:-
Novel_401	TGAAAAGTTTGTTCGGGTTTTT	AAAACCCAATGAACTTTTTGGC	TGAAAAGTTTGTTCGGGTTTTTCCATAAGCTGTTATGGAAAGATGTTTTTCCATAACAGCTTATGGAAAAACCCAATGAACTTTTTGGC	NC_019473.2:22498906..22498995:-
Novel_402	TGAAAAGTTTGTTCGGGTTTTT	AAACCCAATGAACTTTTTGGCC	TGAAAAGTTTGTTCGGGTTTTTCCATAAGCTGTTATGGAAAGATGTTTTTCCATAACAGCTTATGGAAAAACCCAATGAACTTTTTGGCC	NC_019473.2:22498905..22498995:-
Novel_403	TGATGAAACGTGGTCTTACAA	TGTAAGGCCAGGCTTCATGAGC	TGATGAAACGTGGTCTTACAAGATCCAGCGGGCTGTAAGGCCAGGCTTCATGAGC	NC_019482.2:33015471..33015526:-
Novel_404	TGATGAAACGTGGTCTTACAA	TGTAAGGCCAGGCTTCATGAGC	TGATGAAACGTGGTCTTACAAGATCCAGCGGGCTGTAAGGCCAGGCTTCATGAGC	NW_014642051.1:678..733:+
Novel_405	TGATTGGTACTTCTTAGAGTGA	ACTTCAGGAAGTACCATCCATG	ACTTCAGGAAGTACCATCCATGTGAATAGAAATATGATTGGTACTTCTTAGAGTGA	NC_019484.2:83493274..83493330:-
Novel_406	TGCCTAGAGAGGTTCTGTTTACT	TAAACAGAGCCTTCCTGGATCGA	TGCCTAGAGAGGTTCTGTTTACTTCAACTACTGGTAAACAGAGCCTTCCTGGATCGA	NC_019484.2:84399793..84399850:+
Novel_407	TGCGGGATCTTTAGGTGTGGCA	CTGCACCAGGTCTTAGCTG	CTGCACCAGGTCTTAGCTGCAGCACGCAGGATCTGCGATCTTTGTTGTGGCATGCGGGATCTTTAGGTGTGGCA	NC_019470.2:60945173..60945247:+
Novel_408	TGCGGGATCTTTAGTTGTGGC	CAGCAACTAAAGATCCCTCAG	TGCGGGATCTTTAGTTGTGGCGTGTGCATTCTTAGTTGCAGCAACTAAAGATCCCTCAG	NC_019481.2:33792510..33792569:-
Novel_409	TGCGGGATCTTTAGTTGTGGCG	CAGCAACTAAAGATCCCTCA	TGCGGGATCTTTAGTTGTGGCGTGTGCATTCTTAGTTGCAGCAACTAAAGATCCCTCA	NC_019481.2:33792511..33792569:-
Novel_410	TGCGGGATCTTTAGTTGTGGCG	CAGCAACTAAAGATCCCTCAG	TGCGGGATCTTTAGTTGTGGCGTGTGCATTCTTAGTTGCAGCAACTAAAGATCCCTCAG	NC_019481.2:33792510..33792569:-
Novel_411	TGCGGGATCTTTAGTTGTGGCG	CAGCAACTAAAGATCCCTCAGG	TGCGGGATCTTTAGTTGTGGCGTGTGCATTCTTAGTTGCAGCAACTAAAGATCCCTCAGG	NC_019481.2:33792509..33792569:-
Novel_412	TGCGGGATCTTTAGTTGTGGCGT	CAGCAACTAAAGATCCCTCAGG	TGCGGGATCTTTAGTTGTGGCGTGTGCATTCTTAGTTGCAGCAACTAAAGATCCCTCAGG	NC_019481.2:33792509..33792569:-
Novel_413	TGGAAAAACCCAAACGAACTTT	AAGTTCGTTCAGCTTTTTCCAT	AAGTTCGTTCAGCTTTTTCCATAAGATGCTACAGATGGAAAAACCCAAACGAACTTT	NC_019476.2:17868474..17868531:-
Novel_414	TGGCCAAAAAGTTCATTTGAGT	TTCGAATGAACTTTTTGGCC	TGGCCAAAAAGTTCATTTGAGTTTTCGCATTATATCTTATGGAAAAATTCGAATGAACTTTTTGGCC	NC_019460.2:83825116..83825183:+
Novel_415	TGGCTTGCACCCTCTGGCCTCCC	GTGCCCGAGGTCGCCAGCCGGA	TGGCTTGCACCCTCTGGCCTCCCTGAGACTCCAGGTGAGGGTGCCCGAGGTCGCCAGCCGGA	NC_019481.2:40524545..40524607:+
Novel_416	TGGGGCTCGGAAGCAGTGCG	ATTGCTTCCGGGCCCCCTCCGTC	ATTGCTTCCGGGCCCCCTCCGTCCTGCTGTCAGATCCAGGTGGGGCTCGGAAGCAGTGCG	NC_019471.2:56294587..56294647:+
Novel_417	TGTTGTCTGTTCAGAATATCT	GATATTCTGAACAGACAACCT	TGTTGTCTGTTCAGAATATCTATTAAAGATATTCTGATAGATATTCTGAACAGACAACCT	NC_019466.2:81546495..81546555:-
Novel_418	TTCTCAGCGTGTCCCTCCTACC	ACAGAGGGAATGGCTGGGAACGT	ACAGAGGGAATGGCTGGGAACGTTTTCCAAAGCAGGCGTTCTCAGCGTGTCCCTCCTACC	NC_019474.2:48358335..48358395:-
Novel_419	TTCTCAGCGTGTCCCTCCTACC	ACAGAGGGAATGGCTGGGAACGTT	ACAGAGGGAATGGCTGGGAACGTTTTCCAAAGCAGGCGTTCTCAGCGTGTCCCTCCTACC	NC_019474.2:48358335..48358395:-
Novel_420	TTCTCAGCGTGTCCCTCCTACCC	ACAGAGGGAATGGCTGGGAACG	ACAGAGGGAATGGCTGGGAACGTTTTCCAAAGCAGGCGTTCTCAGCGTGTCCCTCCTACCC	NC_019474.2:48358334..48358395:-
Novel_421	TTGGCCAAAAACTTTGTTCAAGG	TGAACAAAATTCTTTGGCCAACG	TTGGCCAAAAACTTTGTTCAAGGTTTTCCATAAGATGTTATTACAAAAACCTGAACAAAATTCTTTGGCCAACG	NC_019458.2:117913351..117913425:+
Novel_422	TTGGGACACAGCTTCCTTGTGT	CCGGGGAAGTCCCTGTCCCAAAG	CCGGGGAAGTCCCTGTCCCAAAGAGTCTTTTGTAACCTTGGGACACAGCTTCCTTGTGT	NC_019481.2:29852548..29852607:-
Novel_423	TTGGGGAAAACAGGCTCAGG	CGGGCCTGGGATCCTCTATG	TTGGGGAAAACAGGCTCAGGGTGTGTGTCCCTCACCAAAGCCAGCCGGGCCTGGGATCCTCTATG	NC_019462.2:10596087..10596152:-
Novel_424	TTGGGGAAAACAGGCTCAGGGT	AGCCGGGCCTGGGATCCTCTAT	TTGGGGAAAACAGGCTCAGGGTGTGTGTCCCTCACCAAAGCCAGCCGGGCCTGGGATCCTCTAT	NC_019462.2:10596088..10596152:-
Novel_425	TTGGGGAAAACAGGCTCAGGGTGT	AGCCGGGCCTGGGATCCTCTATG	TTGGGGAAAACAGGCTCAGGGTGTGTGTCCCTCACCAAAGCCAGCCGGGCCTGGGATCCTCTATG	NC_019462.2:10596087..10596152:-
Novel_426	TTGTTGTCAGGAGTCACTGCTC	AGCAGCAACTCCTGACAACTAG	TTGTTGTCAGGAGTCACTGCTCATGAGGCTCCTCGAGCAGCAACTCCTGACAACTAG	NC_019483.2:40842065..40842122:-
Novel_427	TTGTTGTCAGGAGTCACTGCTC	CAGCAACTCCTGACAACTAGA	TTGTTGTCAGGAGTCACTGCTCATGAGGCTCCTCGAGCAGCAACTCCTGACAACTAGA	NC_019483.2:40842064..40842122:-
Novel_428	TTGTTGTCAGGAGTCACTGCTC	GCAGCAACTCCTGACAACTAG	TTGTTGTCAGGAGTCACTGCTCATGAGGCTCCTCGAGCAGCAACTCCTGACAACTAG	NC_019483.2:40842065..40842122:-
Novel_429	TTGTTGTCAGGAGTCACTGCTC	GCAGCAACTCCTGACAACTAGA	TTGTTGTCAGGAGTCACTGCTCATGAGGCTCCTCGAGCAGCAACTCCTGACAACTAGA	NC_019483.2:40842064..40842122:-
Novel_430	TTTTCCAATGAGTCAGTTATT	TAACTGAGTCCTTTGGAAAAT	TTTTCCAATGAGTCAGTTATTTGGCCACCTGATGCGAATAACTGAGTCCTTTGGAAAAT	NC_019484.2:77118912..77118971:+
Novel_431	TTTTCCAATGAGTCAGTTATT	TAACTGAGTCCTTTGGAAAATA	TTTTCCAATGAGTCAGTTATTTGGCCACCTGATGCGAATAACTGAGTCCTTTGGAAAATA	NC_019484.2:77118912..77118972:+
Novel_432	TTTTCCAGTGGGTTAGTTCTTT	AGTAATGTCTCTGCTTTTTA	TTTTCCAGTGGGTTAGTTCTTTGCATCAGGTGGCCAAAATGCCAACCTTTGTCAGCAAAGTAATGTCTCTGCTTTTTA	NC_019480.2:19337365..19337443:-
