# Supplementary material for: Transcriptomic Analysis Reveals the Involvement of lncRNA–miRNA–mRNA Networks in Hair Follicle Induction in Aohan Fine Wool Sheep Skin
Source: Front Genet. 2020 Jun 9;11:590. doi: 10.3389/fgene.2020.00590 (PMC7528302; doi:10.3389/fgene.2020.00590)
Supplement: TABLE S5 — Identification of differentially expressed lncRNAs during three developmental stages of AFWS. (A–C) Volcano plots showing the differentially expressed lncRNAs in pairwise comparison groups (upregulated or downregulated). (D) Venn diagram showing the number of overlapping differentially expressed lncRNAs in compared groups. (E) Heatmap of differentially expressed lncRNAs; yellow and blue indicate high and expression levels, respectively. [file Table_5.XLSX]

## Sheet: Sheet1
Differentially expressed lncRNA between Birth and E90d
Gene	Birth1_count	Birth2_count	Birth3_count	Birth_normalize	E90d1_count	E90d2_count	E90d3_count	E90d_normalize	FoldChange	Log2FoldChange	pval	padj	Up/Down	Significant	GeneName	Biotype	Position	Description
gene1786	675	411	800	651.003	149	106	98	106.226	6.12848	2.61553	1.54289e-06	0.001335	up	yes	LOC105616569	lncRNA	chrNC_019458.2:142761159-142761652:+	--
gene18015	1	0	13	4.16037	525	1121	1709	926.324	0.00449127	-7.79866	6.53589e-05	0.025376	down	yes	LOC105616873	lncRNA	chrNC_019471.2:44323868-44325888:+	--
gene18013	0	0	0	0	180	99	268	161.012	#NAME?	#NAME?	4.27132e-10	9.23948e-07	down	yes	LOC105616874	lncRNA	chrNC_019471.2:44317384-44321036:+	--
MSTRG.122243	14	147	48	91.7909	0	0	0	0	Inf	Inf	5.62215e-06	0.00347472	up	yes	--	antisense	chrNC_019459.2:155873105-155874060:-
MSTRG.170996	789	1134	363	917.112	189	169	133	145.736	6.29295	2.65374	4.97345e-07	0.000470675	up	yes	--	linc	chrNC_019460.2:91621153-91623864:+
MSTRG.17509	2305	4645	1874	3583.85	749	690	545	587.423	6.10097	2.60904	1.66937e-08	2.66081e-05	up	yes	--	linc	chrNC_019458.2:60432906-60434490:+
MSTRG.188014	372	801	347	617.171	96	73	127	86.6858	7.11964	2.8318	2.35172e-06	0.00182614	up	yes	--	linc	chrNC_019460.2:152411694-152414419:+
MSTRG.191391	0	139	55	85.5374	0	0	0	0	Inf	Inf	1.35268e-05	0.00718678	up	yes	--	linc	chrNC_019460.2:162667089-162667946:+
MSTRG.191433	136	152	54	133.889	0	0	0	0	Inf	Inf	1.11188e-08	1.87068e-05	up	yes	--	antisense	chrNC_019460.2:162743897-162745663:-
MSTRG.207595	35	243	2	132.504	2	0	3	1.51884	87.2408	6.44693	3.20826e-06	0.00225951	up	yes	--	linc	chrNC_019460.2:218983726-218984695:-
MSTRG.212277	146	241	160	212.723	2	0	1	0.984408	216.093	7.75551	6.81837e-11	1.58836e-07	up	yes	--	linc	chrNC_019461.2:10199230-10200668:+
MSTRG.217423	925	1810	743	1408.6	129	302	301	202.498	6.95614	2.79829	3.44446e-08	4.5353e-05	up	yes	--	linc	chrNC_019461.2:27700271-27703863:-
MSTRG.222159	566	405	520	531.285	13	58	95	44.6061	11.9106	3.57417	5.32755e-05	0.0218026	up	yes	--	linc	chrNC_019461.2:45729481-45744818:+
MSTRG.223128	32	124	81	95.688	0	0	0	0	Inf	Inf	2.52354e-06	0.00191057	up	yes	--	linc	chrNC_019461.2:46015124-46016797:+
MSTRG.249151	458	445	212	426.501	75	64	74	62.7338	6.79859	2.76524	2.28306e-05	0.0108031	up	yes	--	linc	chrNC_019462.2:15869349-15871802:+
MSTRG.317261	0	0	0	0	271	52	31	118.516	#NAME?	#NAME?	1.69933e-07	0.000183795	down	yes	--	linc	chrNC_019464.2:31412682-31419147:+
MSTRG.35463	241	183	132	204.994	1503	1980	3714	2028.42	0.101061	-3.3067	4.99963e-11	1.26174e-07	down	yes	--	linc	chrNC_019458.2:123220654-123220969:-
MSTRG.357836	316	455	379	436.912	45	66	129	67.1747	6.50412	2.70135	3.3469e-05	0.0149055	up	yes	--	linc	chrNC_019465.2:78207951-78210890:+
MSTRG.382711	72	0	148	66.1601	0	0	0	0	Inf	Inf	7.63095e-05	0.0285724	up	yes	--	linc	chrNC_019466.2:78518164-78521560:-
MSTRG.41591	398	354	232	368.485	58	40	34	39.9246	9.22951	3.20625	2.94918e-06	0.00217836	up	yes	--	linc	chrNC_019458.2:138625659-138627200:-
MSTRG.450850	73	125	74	106.826	0	1	0	0.251018	425.572	8.73326	2.06148e-06	0.00168729	up	yes	--	linc	chrNC_019470.2:2703116-2704670:+
MSTRG.498254	97	102	21	87.1129	1	0	0	0.358597	242.927	7.92438	2.99676e-05	0.0137506	up	yes	--	linc	chrNC_019472.2:22223870-22224437:+
MSTRG.503565	327	2055	271	1205.43	90	72	89	74.1291	16.2613	4.02337	2.27756e-14	1.72434e-10	up	yes	--	linc	chrNC_019472.2:39547854-39549060:+
MSTRG.503581	79	30	91	66.3943	0	0	0	0	Inf	Inf	9.68331e-05	0.0338587	up	yes	--	linc	chrNC_019472.2:39572658-39573181:+
MSTRG.525990	0	0	0	0	216	12	0	80.4691	#NAME?	#NAME?	2.62959e-05	0.0122515	down	yes	--	linc	chrNC_019473.2:40397139-40397499:+
MSTRG.531038	157	1176	210	696.747	124	89	56	81.7706	8.52074	3.09098	8.00273e-05	0.0288517	up	yes	--	linc	chrNC_019473.2:63476079-63477924:-
MSTRG.535466	847	386	355	560.085	169	182	102	133.544	4.19401	2.06833	0.000110925	0.0377443	up	yes	--	linc	chrNC_019474.2:3349248-3726603:-
MSTRG.538872	66	294	98	195.957	1	0	0	0.358597	546.456	9.09396	1.59757e-09	3.2254e-06	up	yes	--	linc	chrNC_019474.2:20074466-20075645:+
MSTRG.542315	62	80	52	74.4813	0	0	1	0.267214	278.733	8.12274	0.000150323	0.0479199	up	yes	--	linc	chrNC_019474.2:33622563-33623466:-
MSTRG.571405	17651	2856	7493	9115.39	2375	3205	3333	2546.81	3.57915	1.83962	3.50329e-05	0.0151562	up	yes	--	linc	chrNC_019475.2:64330559-64333361:+
MSTRG.596749	0	145	20	78.1604	1	0	0	0.358597	217.962	7.76793	0.000135356	0.044659	up	yes	--	linc	chrNC_019477.2:20859362-20860291:-
MSTRG.623700	100	92	14	80.9881	0	0	0	0	Inf	Inf	1.92321e-05	0.00947329	up	yes	--	antisense	chrNC_019479.2:12224321-12241067:+
MSTRG.652474	209	363	19	251.277	2	10	10	5.89952	42.5928	5.41254	4.20668e-08	5.24846e-05	up	yes	--	linc	chrNC_019481.2:9281022-9282772:+
MSTRG.653547	98	102	45	94.5312	0	1	0	0.251018	376.591	8.55685	1.00738e-05	0.00564956	up	yes	--	linc	chrNC_019481.2:12757642-12759867:-
MSTRG.674621	12	829	0	416.717	0	0	0	0	Inf	Inf	8.44805e-22	1.2792e-17	up	yes	--	antisense	chrNC_019482.2:41638721-41639183:+
MSTRG.689946	271	131	199	208.234	0	0	0	0	Inf	Inf	4.80747e-13	2.42649e-09	up	yes	--	linc	chrNC_019484.2:5604175-5604816:+
MSTRG.694430	14	209	10	111.424	0	0	0	0	Inf	Inf	3.75769e-07	0.000379327	up	yes	--	linc	chrNC_019484.2:19792648-19793828:+
MSTRG.7071	2	46	79	46.9346	910	1659	3108	1573.26	0.0298326	-5.06697	3.03004e-06	0.00218481	down	yes	--	linc	chrNC_019458.2:21451798-21453622:+
MSTRG.714796	3097	2305	3569	3165.7	880	1525	673	878.203	3.60475	1.8499	3.83548e-05	0.0159114	up	yes	--	linc	chrNC_019484.2:95213636-95220262:+
MSTRG.722949	402	557	369	511.433	74	170	80	90.5864	5.6458	2.49718	6.65448e-05	0.0255094	up	yes	--	linc	chrNC_019484.2:126452606-126456909:-
MSTRG.7361	38	178	78	123.562	0	0	0	0	Inf	Inf	6.59934e-08	7.40202e-05	up	yes	--	linc	chrNC_019458.2:22533244-22533690:+
Differentially expressed lncRNA between Birth and E120d
Gene	Birth1_count	Birth2_count	Birth3_count	Birth_normalize	E120d1_count	E120d2_count	E120d3_count	E120d_normalize	FoldChange	Log2FoldChange	pval	padj	Up/Down	Significant	GeneName	Biotype	Position
gene1242	223	285	245	292.484	3	1	5	2.62329	111.495	6.80084	5.93995e-13	3.19e-10	up	yes	LOC101122482	lncRNA	chrNC_019458.2:101509677-101511302:+
gene1246	135	50	128	107.67	0	0	0	0	Inf	Inf	1.08751e-08	2.72551e-06	up	yes	LOC101122906	lncRNA	chrNC_019458.2:101608499-101610013:+
gene12929	2280	961	1989	1825.94	595	560	578	504.579	3.61874	1.85549	6.73718e-05	0.00646854	up	yes	LOC106991325	lncRNA	chrNC_019465.2:88915874-88920099:+
gene13364	270	190	88	210.611	802	817	1733	975.525	0.215895	-2.2116	0.000535069	0.0332853	down	yes	LOC105613955	lncRNA	chrNC_019466.2:53296759-53310869:+
gene2166	292	0	300	184.146	0	1	1	0.580035	317.473	8.31049	1.55307e-11	6.38578e-09	up	yes	LOC106990876	lncRNA	chrNC_019458.2:197491255-197501275:-
gene22327	497	821	680	788.503	226	186	211	181.447	4.34564	2.11957	0.000312738	0.0217717	up	yes	LOC105603471	lncRNA	chrNC_019476.2:36404742-36801894:-
gene24735	227	158	275	237.378	0	0	0	0	Inf	Inf	1.52725e-15	1.29644e-12	up	yes	LOC105604243	lncRNA	chrNC_019479.2:18184713-18194637:-
gene26857	11	53	34	41.1879	0	0	0	0	Inf	Inf	0.000854845	0.0476594	up	yes	LOC105605119	lncRNA	chrNC_019483.2:5799411-5802179:-
gene27281	511	1050	296	794.154	251	139	206	173.733	4.57112	2.19255	0.000326315	0.0224203	up	yes	LOC105605383	lncRNA	chrNC_019484.2:15163490-15164766:+
gene3211	58	93	31	75.8445	0	2	5	2.03254	37.3151	5.22169	0.000437315	0.028275	up	yes	LOC105607354	lncRNA	chrNC_019459.2:42087911-42092474:+
gene7836	5	99	27	60.8781	1	0	0	0.293318	207.549	7.69731	0.000154215	0.012564	up	yes	LOC106991124	lncRNA	chrNC_019461.2:25694494-25750871:+
MSTRG.101484	0	0	0	0	28	102	78	60.3967	#NAME?	#NAME?	0.000311637	0.0217526	down	yes	--	linc	chrNC_019459.2:82138835-82139678:-
MSTRG.10739	59	201	49	137.353	1	0	0	0.293318	468.274	8.87121	4.01257e-09	1.07746e-06	up	yes	--	linc	chrNC_019458.2:35599476-35616837:+
MSTRG.120302	12	56	29	41.5307	0	0	0	0	Inf	Inf	0.000831266	0.046542	up	yes	--	linc	chrNC_019459.2:149682185-149682635:-
MSTRG.123486	612	1215	327	920.804	18	6	0	7.015	131.262	7.03631	0.000105703	0.00918008	up	yes	--	linc	chrNC_019459.2:165100437-165100984:-
MSTRG.125269	765	921	1034	1033.05	98	175	79	102.332	10.095	3.33557	3.21479e-09	8.90498e-07	up	yes	--	linc	chrNC_019459.2:165112278-165146848:-
MSTRG.131679	28	73	52	62.3881	0	0	0	0	Inf	Inf	2.51419e-05	0.00302105	up	yes	--	linc	chrNC_019459.2:200303581-200304313:-
MSTRG.136182	14	90	56	67.926	0	1	0	0.289211	234.867	7.8757	4.48075e-05	0.00464217	up	yes	--	linc	chrNC_019459.2:218097214-218117649:-
MSTRG.136252	753	4055	1862	2897.98	151	39	213	117.516	24.6604	4.62412	1.76591e-06	0.000288633	up	yes	--	linc	chrNC_019459.2:217924051-217924411:+
MSTRG.139847	421	189	343	335.728	0	0	0	0	Inf	Inf	8.6393e-20	1.26302e-16	up	yes	--	linc	chrNC_019459.2:228982043-228983068:+
MSTRG.139872	1226	704	912	1030.47	0	1	1	0.580035	1776.57	10.7949	8.21488e-35	4.32349e-31	up	yes	--	antisense	chrNC_019459.2:228869287-228972390:+
MSTRG.145434	18	92	17	58.3537	0	0	0	0	Inf	Inf	6.4548e-05	0.00626782	up	yes	--	linc	chrNC_019459.2:248096326-248096986:-
MSTRG.145440	82	68	38	72.7073	0	0	0	0	Inf	Inf	4.03902e-06	0.000597117	up	yes	--	linc	chrNC_019459.2:248105409-248110263:-
MSTRG.151812	361	40	435	267.814	0	7	1	2.3153	115.671	6.85389	0.000203793	0.0154548	up	yes	--	linc	chrNC_019460.2:18312481-18331447:-
MSTRG.153038	1517	880	1330	1341.02	331	293	546	340.617	3.93702	1.9771	5.86065e-05	0.00585021	up	yes	--	linc	chrNC_019460.2:22938325-22940776:+
MSTRG.171181	166	140	79	149.027	14	7	0	6.13093	24.3074	4.60332	0.000704168	0.0406363	up	yes	--	linc	chrNC_019460.2:92272295-92273538:-
MSTRG.172759	182	46	210	145.512	2713	2847	643	1806.16	0.0805643	-3.63372	1.147e-08	2.80942e-06	down	yes	--	linc	chrNC_019460.2:97509985-97596073:-
MSTRG.183846	980	678	623	850.881	4718	4241	1285	2984.13	0.285135	-1.81028	0.000206169	0.0155901	down	yes	--	antisense	chrNC_019460.2:113402370-113408058:+
MSTRG.203663	20	238	139	171.449	14	4	2	5.84495	29.3329	4.87445	0.000406663	0.0266202	up	yes	--	linc	chrNC_019460.2:209132084-209134866:-
MSTRG.222085	0	0	0	0	117	123	0	69.8912	#NAME?	#NAME?	8.25331e-05	0.00754117	down	yes	--	linc	chrNC_019461.2:45568439-45569587:+
MSTRG.225490	18	72	10	45.9055	0	0	0	0	Inf	Inf	0.000451981	0.0290804	up	yes	--	linc	chrNC_019461.2:55785407-55786255:-
MSTRG.225491	682	610	247	606.61	1	2	11	4.0708	149.015	7.21931	2.76501e-05	0.00326283	up	yes	--	linc	chrNC_019461.2:55788298-55800450:-
MSTRG.2339	675	566	460	646.545	226	202	69	144.777	4.46579	2.15892	0.000861226	0.0477119	up	yes	--	linc	chrNC_019458.2:7381504-7383372:-
MSTRG.239279	19	36	55	41.3554	0	0	0	0	Inf	Inf	0.000685543	0.0401012	up	yes	--	antisense	chrNC_019461.2:102976467-102982462:+
MSTRG.249373	249	533	743	580.311	138	66	80	82.8318	7.0059	2.80857	6.06193e-06	0.000866954	up	yes	--	linc	chrNC_019462.2:16284877-16292663:+
MSTRG.255741	28	39	115	64.0327	0	0	0	0	Inf	Inf	1.29341e-05	0.00167666	up	yes	--	linc	chrNC_019462.2:29832658-29833444:-
MSTRG.263752	112	28	150	95.711	1	1	0	0.582529	164.302	7.36021	8.61145e-07	0.000149086	up	yes	--	linc	chrNC_019462.2:60017531-60018880:-
MSTRG.264028	0	91	0	46.9411	0	0	0	0	Inf	Inf	0.000391353	0.0258755	up	yes	--	linc	chrNC_019462.2:61104181-61106591:+
MSTRG.268510	0	0	0	0	304	227	83	178.958	#NAME?	#NAME?	6.20828e-11	2.33387e-08	down	yes	--	linc	chrNC_019462.2:76603949-76605776:+
MSTRG.273632	0	102	0	52.6153	0	0	0	0	Inf	Inf	0.000155851	0.0126056	up	yes	--	linc	chrNC_019462.2:94151406-94151783:+
MSTRG.276918	88	26	88	68.1736	1944	1205	215	981.237	0.0694772	-3.84732	6.37735e-10	2.02193e-07	down	yes	--	linc	chrNC_019462.2:107057060-107191756:-
MSTRG.291248	569	776	1249	961.429	345	156	398	262.06	3.66874	1.87528	0.000462917	0.0296061	up	yes	--	linc	chrNC_019463.2:55383572-55384370:-
MSTRG.29463	46	44	38	48.8864	1	0	0	0.293318	166.667	7.38082	0.000612814	0.0368178	up	yes	--	antisense	chrNC_019458.2:101644992-101672259:-
MSTRG.297679	1	0	0	0.317801	1093	695	1	521.889	0.000608944	-10.6814	2.27205e-21	4.27065e-18	down	yes	--	linc	chrNC_019463.2:80477414-80510756:+
MSTRG.313133	2296	1166	1873	1901.45	8013	9757	4147	6378.24	0.298115	-1.74606	0.000364617	0.0244145	down	yes	--	linc	chrNC_019464.2:18412420-18417833:+
MSTRG.313250	74	34	40	53.2354	0	0	0	0	Inf	Inf	8.33525e-05	0.00758969	up	yes	--	antisense	chrNC_019464.2:18957674-18958520:-
MSTRG.317550	297	480	358	450.996	116	98	35	72.5464	6.21666	2.63614	0.000155705	0.0126056	up	yes	--	antisense	chrNC_019464.2:25554233-25555319:+
MSTRG.317551	667	826	640	832.929	226	79	217	152.246	5.47093	2.45179	0.000101388	0.00895314	up	yes	--	antisense	chrNC_019464.2:25555446-25558051:+
MSTRG.322705	12	75	0	42.5013	0	0	0	0	Inf	Inf	0.000859021	0.0476902	up	yes	--	linc	chrNC_019464.2:52068789-52071088:+
MSTRG.325167	0	122	0	62.932	0	0	0	0	Inf	Inf	2.97165e-05	0.00342127	up	yes	--	linc	chrNC_019464.2:60242376-60243196:+
MSTRG.35463	241	183	132	211.181	0	6	1	2.02609	104.231	6.70364	0.000393137	0.0259284	up	yes	--	linc	chrNC_019458.2:123220654-123220969:-
MSTRG.35576	117	28	15	56.1935	0	0	0	0	Inf	Inf	4.86644e-05	0.00498289	up	yes	--	linc	chrNC_019458.2:123396543-123397789:+
MSTRG.367295	775	1271	546	1068.18	231	103	216	160.363	6.66098	2.73573	2.79526e-06	0.000427659	up	yes	--	antisense	chrNC_019465.2:71828165-72075774:+
MSTRG.369460	0	0	0	0	93	320	0	119.826	#NAME?	#NAME?	1.71717e-07	3.39755e-05	down	yes	--	linc	chrNC_019466.2:32530210-32531281:+
MSTRG.370950	0	150	18	82.8562	0	0	0	0	Inf	Inf	1.3055e-06	0.00022022	up	yes	--	linc	chrNC_019466.2:39408517-39431289:+
MSTRG.371421	194	583	634	555.434	177	102	58	98.2847	5.65128	2.49858	0.000703945	0.0406363	up	yes	--	linc	chrNC_019466.2:40755271-40757559:+
MSTRG.375584	17	0	14	9.66552	316	253	348	267.066	0.0361915	-4.7882	4.16772e-05	0.00442232	down	yes	--	linc	chrNC_019466.2:53534059-53581217:+
MSTRG.38907	0	82	0	42.2985	0	0	0	0	Inf	Inf	0.000863293	0.047726	up	yes	--	linc	chrNC_019458.2:137886181-137886735:+
MSTRG.39207	32	177	51	117.002	0	0	0	0	Inf	Inf	9.22253e-09	2.33357e-06	up	yes	--	linc	chrNC_019458.2:139702700-139703382:+
MSTRG.39383	106	30	60	67.4316	0	0	0	0	Inf	Inf	6.85642e-06	0.000964848	up	yes	--	linc	chrNC_019458.2:140033161-140125744:-
MSTRG.397674	285	162	73	196.367	0	0	0	0	Inf	Inf	2.04823e-13	1.2183e-10	up	yes	--	linc	chrNC_019467.2:46979849-46999409:+
MSTRG.398152	0	86	0	44.3619	0	0	0	0	Inf	Inf	0.00060215	0.0362599	up	yes	--	linc	chrNC_019467.2:47212927-47213841:+
MSTRG.398167	60	128	79	109.15	0	0	0	0	Inf	Inf	1.89558e-08	4.37564e-06	up	yes	--	linc	chrNC_019467.2:47308336-47308761:+
MSTRG.404162	438	884	202	656.703	194	174	157	152.886	4.29538	2.10279	0.000874311	0.0482337	up	yes	--	linc	chrNC_019467.2:73917551-73918625:+
MSTRG.407603	750	654	115	610.724	0	0	0	0	Inf	Inf	3.25922e-27	1.07208e-23	up	yes	--	linc	chrNC_019467.2:81370328-81372516:+
MSTRG.407620	11	100	0	55.0794	0	0	0	0	Inf	Inf	0.00010869	0.00939029	up	yes	--	linc	chrNC_019467.2:81251945-81261433:+
MSTRG.411471	524	1468	399	1045.27	297	131	273	204.397	5.11391	2.35443	6.03462e-05	0.00590339	up	yes	--	linc	chrNC_019468.2:10268313-10269331:+
MSTRG.411762	898	182	107	411.848	0	1	1	0.580035	710.041	9.47176	7.3913e-20	1.14413e-16	up	yes	--	antisense	chrNC_019468.2:13364294-13370107:+
MSTRG.411827	168	182	59	165.238	0	0	1	0.290824	568.171	9.15018	8.5793e-11	3.09266e-08	up	yes	--	antisense	chrNC_019468.2:13472776-13473209:+
MSTRG.421193	50	136	41	98.5279	0	0	1	0.290824	338.789	8.40424	5.7874e-07	0.000102902	up	yes	--	linc	chrNC_019468.2:40914551-40915152:-
MSTRG.421196	60	17	149	73.2067	0	0	0	0	Inf	Inf	2.17779e-06	0.000339103	up	yes	--	linc	chrNC_019468.2:40918741-40919227:+
MSTRG.421324	2834	935	1611	1873.49	0	1	7	2.32498	805.811	9.6543	2.14706e-07	4.15441e-05	up	yes	--	antisense	chrNC_019468.2:41055960-41113489:+
MSTRG.421537	85	20	61	55.9039	1	0	0	0.293318	190.591	7.57434	0.000159539	0.0128388	up	yes	--	antisense	chrNC_019468.2:40765337-40882093:+
MSTRG.422199	0	0	0	0	140	50	0	55.5251	#NAME?	#NAME?	0.000682204	0.0400719	down	yes	--	antisense	chrNC_019468.2:43376761-43379016:+
MSTRG.427451	0	84	51	58.8593	0	0	0	0	Inf	Inf	5.29804e-05	0.00540379	up	yes	--	linc	chrNC_019468.2:59275673-59276127:+
MSTRG.437735	2129	4383	3625	4041.29	576	375	1002	568.811	7.10481	2.8288	3.19126e-05	0.00357501	up	yes	--	linc	chrNC_019469.2:36873961-36874971:+
MSTRG.439165	24	912	522	637.015	20	26	1	13.6767	46.5767	5.54154	6.77762e-06	0.000958887	up	yes	--	linc	chrNC_019469.2:40634919-40643090:-
MSTRG.447490	150	25	174	113.548	0	0	0	0	Inf	Inf	3.49914e-09	9.49278e-07	up	yes	--	linc	chrNC_019469.2:69902593-69909087:+
MSTRG.44954	431	307	306	388.509	0	10	25	10.1627	38.2288	5.25659	0.000184738	0.0144254	up	yes	--	antisense	chrNC_019458.2:162938414-162954954:+
MSTRG.450058	0	0	0	0	67	95	59	64.286	#NAME?	#NAME?	0.000179879	0.0142148	down	yes	--	linc	chrNC_019469.2:78647438-78648081:+
MSTRG.458413	174	60	139	128.572	0	0	0	0	Inf	Inf	5.36659e-10	1.74755e-07	up	yes	--	linc	chrNC_019470.2:34607557-34612265:-
MSTRG.473183	0	78	14	44.4981	0	0	0	0	Inf	Inf	0.000601091	0.0362599	up	yes	--	linc	chrNC_019471.2:4151361-4151637:-
MSTRG.474533	412	1080	350	794.609	35	50	28	32.8698	24.1745	4.59541	2.36088e-12	1.15049e-09	up	yes	--	linc	chrNC_019471.2:7379739-7380294:+
MSTRG.474537	1757	1383	941	1558.31	379	326	676	402.047	3.87592	1.95454	0.000261262	0.0192042	up	yes	--	linc	chrNC_019471.2:7388156-7388693:+
MSTRG.475702	278	0	46	102.355	12	12	0	6.99035	14.6424	3.87208	0.000674257	0.0396937	up	yes	--	linc	chrNC_019471.2:10804987-10810004:-
MSTRG.485450	15	99	20	61.9246	0	0	0	0	Inf	Inf	3.61591e-05	0.0038997	up	yes	--	linc	chrNC_019471.2:39859658-39860292:+
MSTRG.486437	32	44	31	42.3057	0	0	0	0	Inf	Inf	0.000631053	0.0376557	up	yes	--	linc	chrNC_019471.2:44180696-44187580:+
MSTRG.48889	181	338	143	275.417	0	0	0	0	Inf	Inf	1.70305e-16	1.60057e-13	up	yes	--	linc	chrNC_019458.2:174384983-174386245:-
MSTRG.491650	44	46	47	52.0229	0	0	0	0	Inf	Inf	0.000114202	0.00978897	up	yes	--	linc	chrNC_019471.2:57063237-57064151:+
MSTRG.495055	50	279	74	182.341	0	0	0	0	Inf	Inf	3.16536e-12	1.48744e-09	up	yes	--	linc	chrNC_019472.2:7337584-7338251:-
MSTRG.496966	24	71	14	48.5145	0	0	0	0	Inf	Inf	0.000280455	0.0201095	up	yes	--	linc	chrNC_019472.2:17455166-17455761:-
MSTRG.498234	22	65	28	49.0467	1	0	0	0.293318	167.213	7.38555	0.000747391	0.0427556	up	yes	--	linc	chrNC_019472.2:22193272-22194642:+
MSTRG.498254	97	102	21	89.8363	0	0	0	0	Inf	Inf	3.27849e-07	6.18593e-05	up	yes	--	linc	chrNC_019472.2:22223870-22224437:+
MSTRG.498315	20	108	0	62.0663	0	0	0	0	Inf	Inf	3.56168e-05	0.00388188	up	yes	--	linc	chrNC_019472.2:22606114-22607111:+
MSTRG.500854	8	96	0	52.0627	0	0	0	0	Inf	Inf	0.000174012	0.0138342	up	yes	--	linc	chrNC_019472.2:29722565-29722880:-
MSTRG.503565	327	2055	271	1246.48	246	215	433	260.263	4.78931	2.25982	8.10542e-05	0.00743185	up	yes	--	linc	chrNC_019472.2:39547854-39549060:+
MSTRG.508533	22	64	24	47.3129	0	0	0	0	Inf	Inf	0.000317354	0.0219767	up	yes	--	linc	chrNC_019472.2:57414913-57415309:-
MSTRG.520182	203	63	72	118.935	0	1	0	0.289211	411.239	8.68383	1.34266e-08	3.21201e-06	up	yes	--	linc	chrNC_019473.2:21864194-21865396:+
MSTRG.525535	33	32	62	45.8727	0	0	0	0	Inf	Inf	0.000287629	0.0204029	up	yes	--	linc	chrNC_019473.2:38752892-38821674:+
MSTRG.525593	263	294	131	275.126	6	1	0	2.04912	134.265	7.06894	0.000294766	0.0207956	up	yes	--	linc	chrNC_019473.2:38661764-38751889:+
MSTRG.525596	90	18	62	56.7657	0	0	0	0	Inf	Inf	3.93479e-05	0.00422235	up	yes	--	linc	chrNC_019473.2:38680095-38680551:+
MSTRG.532366	0	132	0	68.0903	0	0	0	0	Inf	Inf	1.29189e-05	0.00167666	up	yes	--	linc	chrNC_019473.2:68536601-68542266:+
MSTRG.534945	218	1544	578	1041.73	330	143	311	228.598	4.55702	2.18809	0.000186006	0.0144815	up	yes	--	linc	chrNC_019474.2:4447197-4449918:+
MSTRG.53702	48	40	59	53.8529	0	0	0	0	Inf	Inf	7.84772e-05	0.00724606	up	yes	--	linc	chrNC_019458.2:190887585-190939992:-
MSTRG.53714	210	186	40	174.863	0	0	0	0	Inf	Inf	3.77958e-12	1.71482e-09	up	yes	--	linc	chrNC_019458.2:190932045-190932954:-
MSTRG.537739	249	631	108	437.51	97	40	89	65.9036	6.63863	2.73089	0.000102578	0.00896794	up	yes	--	linc	chrNC_019474.2:14390807-14392190:+
MSTRG.537952	190	478	162	356.28	57	50	86	56.1906	6.34056	2.66461	0.00032144	0.0221432	up	yes	--	linc	chrNC_019474.2:17135883-17147178:-
MSTRG.541453	0	0	0	0	0	8	346	102.939	#NAME?	#NAME?	1.74793e-06	0.000287479	down	yes	--	linc	chrNC_019474.2:30473254-30474049:-
MSTRG.55139	0	96	7	51.6517	0	0	0	0	Inf	Inf	0.000184437	0.0144254	up	yes	--	linc	chrNC_019458.2:197449506-197450125:-
MSTRG.552486	0	0	0	0	78	39	80	57.424	#NAME?	#NAME?	0.0004894	0.0310516	down	yes	--	antisense	chrNC_019474.2:69650142-69654792:+
MSTRG.572939	907	370	274	562.536	18	28	71	34.0261	16.5325	4.04723	1.44597e-05	0.00184713	up	yes	--	linc	chrNC_019475.2:67985434-67988026:-
MSTRG.5824	91	56	26	65.7235	0	0	0	0	Inf	Inf	1.19876e-05	0.00157727	up	yes	--	linc	chrNC_019458.2:17935350-17935893:-
MSTRG.587303	0	74	18	43.6527	0	0	0	0	Inf	Inf	0.000693611	0.0404344	up	yes	--	linc	chrNC_019476.2:52804252-52804687:-
MSTRG.591641	0	0	0	0	0	0	219	63.6904	#NAME?	#NAME?	0.000273313	0.0198414	down	yes	--	linc	chrNC_019477.2:6503844-6504416:-
MSTRG.598432	274	54	116	150.254	10	2	1	3.80243	39.5152	5.30434	0.000338428	0.0230719	up	yes	--	linc	chrNC_019477.2:27235334-27252394:-
MSTRG.598647	42	76	0	52.5512	0	1	0	0.289211	181.705	7.50546	0.000490878	0.0310516	up	yes	--	antisense	chrNC_019477.2:27815680-27816041:-
MSTRG.617489	47894	46369	62308	58111.9	10861	6638	6659	7042.11	8.25206	3.04475	0.000224357	0.0167726	up	yes	--	linc	chrNC_019478.2:42816739-42824245:+
MSTRG.617505	2140	348	1458	1303.56	156	109	148	120.324	10.8337	3.43746	3.16571e-10	1.06802e-07	up	yes	--	linc	chrNC_019478.2:42832116-42834871:+
MSTRG.618380	26	140	0	80.4799	0	0	0	0	Inf	Inf	1.9205e-06	0.000304446	up	yes	--	linc	chrNC_019478.2:44992588-44993180:-
MSTRG.620133	9	94	0	51.3488	0	0	0	0	Inf	Inf	0.000195579	0.0150008	up	yes	--	antisense	chrNC_019478.2:49304000-49305744:+
MSTRG.623738	715	1248	728	1092.66	263	253	187	204.697	5.33794	2.41628	2.80731e-05	0.00326878	up	yes	--	linc	chrNC_019479.2:12462494-12463615:+
MSTRG.624411	0	0	0	0	102	97	0	57.9719	#NAME?	#NAME?	0.000450034	0.0290261	down	yes	--	linc	chrNC_019479.2:15339520-15341511:+
MSTRG.631006	0	93	0	47.9727	0	0	0	0	Inf	Inf	0.000330619	0.0226224	up	yes	--	linc	chrNC_019479.2:37534413-37565757:+
MSTRG.631238	230	1174	160	727.404	200	68	122	113.811	6.39136	2.67612	0.000254757	0.0188843	up	yes	--	linc	chrNC_019479.2:38868965-38869976:-
MSTRG.642103	70	109	160	127.191	10	12	2	6.98536	18.2082	4.18652	9.05831e-05	0.00810781	up	yes	--	linc	chrNC_019480.2:34371974-34385645:+
MSTRG.647485	319	140	371	286.562	1	0	0	0.293318	976.967	9.93217	6.88781e-17	6.97126e-14	up	yes	--	linc	chrNC_019480.2:55608286-55642948:-
MSTRG.649071	200	80	142	148.065	16	14	0	8.74205	16.9371	4.08212	0.000284151	0.0202641	up	yes	--	linc	chrNC_019480.2:60510285-60510851:-
MSTRG.649604	104	64	164	116.002	0	0	0	0	Inf	Inf	3.4174e-09	9.36759e-07	up	yes	--	linc	chrNC_019480.2:61898819-61903529:-
MSTRG.652473	1477	4595	1088	3170.95	593	245	489	387.007	8.1935	3.03448	1.93105e-07	3.78222e-05	up	yes	--	linc	chrNC_019481.2:9279614-9282826:-
MSTRG.652474	209	363	19	259.454	19	20	0	11.3573	22.8448	4.51379	0.000292109	0.0206636	up	yes	--	linc	chrNC_019481.2:9281022-9282772:+
MSTRG.658670	0	0	0	0	86	99	0	53.8573	#NAME?	#NAME?	0.000836121	0.0467145	down	yes	--	linc	chrNC_019481.2:29752623-29753455:-
MSTRG.670758	191	35	140	121.383	8	10	0	5.23866	23.1707	4.53423	4.86118e-05	0.00498289	up	yes	--	linc	chrNC_019482.2:27114277-27115446:+
MSTRG.67677	31	88	16	60.1173	0	0	1	0.290824	206.714	7.69149	0.000164183	0.0131722	up	yes	--	linc	chrNC_019458.2:240812341-240813001:+
MSTRG.676873	86	66	181	116.489	0	0	0	0	Inf	Inf	3.20294e-09	8.90498e-07	up	yes	--	linc	chrNC_019483.2:5786362-5790610:-
MSTRG.681734	116	0	30	45.9997	0	0	0	0	Inf	Inf	0.000218049	0.0163563	up	yes	--	linc	chrNC_019483.2:23807594-23807959:+
MSTRG.681751	100	74	47	84.2631	0	0	2	0.581648	144.87	7.17861	0.000896282	0.0490346	up	yes	--	antisense	chrNC_019483.2:23834259-23859169:+
MSTRG.70758	238	243	214	266.146	52	29	59	40.7983	6.52347	2.70564	0.00034146	0.0232184	up	yes	--	linc	chrNC_019458.2:248257612-248258178:+
MSTRG.722889	182	476	88	330.173	57	38	67	47.1944	6.99603	2.80654	0.000229475	0.017088	up	yes	--	antisense	chrNC_019484.2:125996599-125996902:+
MSTRG.728948	20	28	141	63.7329	0	0	0	0	Inf	Inf	1.21692e-05	0.0015932	up	yes	--	linc	chrNW_014641214.1:2942-4603:+
MSTRG.730238	3377	1392	2561	2571.06	0	2	5	2.03254	1264.95	10.3049	5.0376e-13	2.76176e-10	up	yes	--	linc	chrNW_014641969.1:1818-3191:-
MSTRG.730613	5953	3103	6134	5360.27	5	6	22	9.59998	558.362	9.12506	6.82464e-13	3.59181e-10	up	yes	--	linc	chrNW_014642259.1:171-2536:-
MSTRG.7361	38	178	78	127.646	0	0	0	0	Inf	Inf	2.07114e-09	5.92412e-07	up	yes	--	linc	chrNC_019458.2:22533244-22533690:+
MSTRG.76367	42	0	83	38.6205	0	0	0	0	Inf	Inf	0.000825712	0.0464286	up	yes	--	linc	chrNC_019458.2:269850889-269891844:+
MSTRG.82220	24	0	11	10.9766	799	613	225	477.083	0.0230078	-5.44173	8.87679e-05	0.00797245	down	yes	--	linc	chrNC_019459.2:16596789-16610519:-
Differentially expressed lncRNA between E120d and E90d
Gene	E120d1_count	E120d2_count	E120d3_count	E120d_normalize	E90d1_count	E90d2_count	E90d3_count	E90d_normalize	FoldChange	Log2FoldChange	pval	padj	Up/Down	Significant	GeneName	Biotype	Position
gene10279	135	83	82	94.1447	3	5	5	4.14277	22.7251	4.50621	0.00205285	0.0485073	up	yes	LOC105615338	lncRNA	chrNC_019462.2:107449203-107452201:-
gene11191	395	539	101	322.627	9	22	32	19.4218	16.6116	4.05412	7.74915e-07	6.0228e-05	up	yes	LOC105615611	lncRNA	chrNC_019464.2:9412767-9416970:-
gene11192	474	581	216	396.744	7	11	34	16.0883	24.6604	4.62412	2.44974e-06	0.000166806	up	yes	LOC105615614	lncRNA	chrNC_019464.2:9440250-9526731:-
gene11973	498	423	165	339.935	2	22	45	20.3261	16.724	4.06385	0.000428588	0.0137967	up	yes	LOC106991285	lncRNA	chrNC_019464.2:65433486-65441636:+
gene1242	3	1	5	2.83092	595	1074	742	770.856	0.00367244	-8.08904	2.03945e-25	1.59699e-22	down	yes	LOC101122482	lncRNA	chrNC_019458.2:101509677-101511302:+
gene1246	0	0	0	0	271	328	226	272.773	#NAME?	#NAME?	2.99537e-16	9.98096e-14	down	yes	LOC101122906	lncRNA	chrNC_019458.2:101608499-101610013:+
gene12460	2312	2085	1273	1774.49	533	274	287	385.819	4.59929	2.20141	0.000792733	0.0226138	up	yes	LOC105615846	lncRNA	chrNC_019465.2:25298154-25303300:+
gene12672	625	624	270	474.927	122	109	32	91.3196	5.20072	2.37871	0.00175243	0.042749	up	yes	LOC105612881	lncRNA	chrNC_019465.2:57051949-57250576:+
gene12929	595	560	578	542.461	1979	2885	3450	2661.82	0.203793	-2.29482	5.67366e-07	4.47633e-05	down	yes	LOC106991325	lncRNA	chrNC_019465.2:88915874-88920099:+
gene13364	802	817	1733	1049.73	252	214	84	190.799	5.50175	2.45989	0.000725607	0.0212605	up	yes	LOC105613955	lncRNA	chrNC_019466.2:53296759-53310869:+
gene13776	1	0	0	0.318201	57	46	81	60.8294	0.00523104	-7.57869	0.000174387	0.00662881	down	yes	LOC105608775	lncRNA	chrNC_019467.2:22622317-22643331:-
gene1611	867	890	337	654.508	43	213	200	136.988	4.77786	2.25636	0.000542327	0.0167028	up	yes	LOC105612471	lncRNA	chrNC_019458.2:114627839-114639320:+
gene17709	0	0	1	0.313955	86	135	389	189.119	0.00166009	-9.23452	8.80848e-12	1.65209e-09	down	yes	LOC105608134	lncRNA	chrNC_019471.2:21587279-21593972:-
gene17757	0	0	0	0	53	24	36	39.6625	#NAME?	#NAME?	0.00155766	0.0389688	down	yes	LOC105613125	lncRNA	chrNC_019471.2:24657772-24660477:-
gene1786	695	513	291	469.768	149	106	98	121.359	3.8709	1.95267	0.000532983	0.0164798	up	yes	LOC105616569	lncRNA	chrNC_019458.2:142761159-142761652:+
gene18013	0	0	1	0.313955	180	99	268	182.733	0.00171811	-9.18496	2.65502e-11	4.56926e-09	down	yes	LOC105616874	lncRNA	chrNC_019471.2:44317384-44321036:+
gene18015	0	1	1	0.6205	525	1121	1709	1040.76	0.000596199	-10.7119	2.6038e-34	5.09726e-31	down	yes	LOC105616873	lncRNA	chrNC_019471.2:44323868-44325888:+
gene20200	1049	811	298	675.959	120	103	132	118.388	5.70969	2.51341	6.58083e-06	0.000392619	up	yes	LOC105602477	lncRNA	chrNC_019473.2:9467751-9474391:-
gene20673	811	726	390	603.055	199	184	155	181.117	3.32964	1.73537	0.000794718	0.0226332	up	yes	LOC105602753	lncRNA	chrNC_019474.2:16394070-16404532:+
gene21313	100	88	0	58.796	0	0	0	0	Inf	Inf	0.000925832	0.0256855	up	yes	LOC105603289	lncRNA	chrNC_019475.2:719813-723581:+
gene2166	0	1	1	0.6205	749	656	429	625.757	0.000991599	-9.97796	1.57818e-25	1.26748e-22	down	yes	LOC106990876	lncRNA	chrNC_019458.2:197491255-197501275:-
gene21918	15101	12068	21217	15165.7	3810	2879	2714	3212.04	4.72152	2.23925	1.91196e-05	0.00100144	up	yes	LOC105606646	lncRNA	chrNC_019475.2:64386537-64494526:+
gene22020	0	2	0	0.61309	158	28	80	97.9432	0.00625965	-7.3197	0.000784569	0.0225245	down	yes	LOC105603279	lncRNA	chrNC_019475.2:67224848-67227242:-
gene22170	0	0	0	0	0	30	202	68.1876	#NAME?	#NAME?	1.43663e-05	0.00078394	down	yes	LOC105603387	lncRNA	chrNC_019476.2:13733673-13762851:+
gene22327	226	186	211	195.175	799	607	645	696.953	0.280041	-1.83629	0.000914775	0.025469	down	yes	LOC105603471	lncRNA	chrNC_019476.2:36404742-36801894:-
gene23049	0	105	5662	1809.8	13	4	36	17.2395	104.98	6.71397	1.6888e-07	1.4817e-05	up	yes	LOC105603743	lncRNA	chrNC_019477.2:24280902-24295628:+
gene23185	32	63	79	54.2972	0	0	0	0	Inf	Inf	0.00163348	0.0404183	up	yes	LOC105603772	lncRNA	chrNC_019477.2:27060035-27063094:-
gene24735	0	0	0	0	232	775	776	544.479	#NAME?	#NAME?	5.00949e-26	4.35854e-23	down	yes	LOC105604243	lncRNA	chrNC_019479.2:18184713-18194637:-
gene24853	931	896	556	745.468	214	71	134	149.521	4.9857	2.3178	0.00188662	0.0453165	up	yes	LOC105604280	lncRNA	chrNC_019479.2:27610734-27629786:-
gene25241	7	51	4459	1417.79	101	33	38	62.9558	22.5204	4.49316	0.000328554	0.0110894	up	yes	LOC105604459	lncRNA	chrNC_019480.2:34706075-34711679:+
gene26380	590	570	213	429.342	65	44	36	50.3153	8.53303	3.09306	4.10173e-06	0.000265443	up	yes	LOC105604888	lncRNA	chrNC_019482.2:699427-728479:+
gene26857	0	0	0	0	141	96	90	112.824	#NAME?	#NAME?	2.45831e-08	2.63695e-06	down	yes	LOC105605119	lncRNA	chrNC_019483.2:5799411-5802179:-
gene27193	687	555	441	527.191	95	169	233	156.274	3.37351	1.75425	0.00206748	0.0486899	up	yes	LOC105605336	lncRNA	chrNC_019484.2:5246541-5590159:+
gene27196	680	889	1325	904.886	236	248	214	232.076	3.89909	1.96314	4.18219e-05	0.00199992	up	yes	LOC105605335	lncRNA	chrNC_019484.2:5721849-5730104:-
gene27384	49	47	264	112.884	3	4	14	6.5256	17.2986	4.11258	0.00210471	0.0494923	up	yes	LOC105605416	lncRNA	chrNC_019484.2:29508055-29518738:-
gene28604	256	328	68	203.355	3	46	29	22.7418	8.94191	3.16058	0.001625	0.0403141	up	yes	LOC105605805	lncRNA	chrNW_014640004.1:6624-12092:-
gene2870	294	476	1	239.78	1	0	1	0.716285	334.755	8.38696	2.81608e-11	4.81996e-09	up	yes	LOC105606565	lncRNA	chrNC_019459.2:8700660-8702479:+
gene2961	427	431	146	313.83	4	36	24	18.8784	16.6237	4.05517	5.15278e-06	0.000322146	up	yes	LOC105606822	lncRNA	chrNC_019459.2:16622843-16629536:-
gene3211	0	2	5	2.18287	120	22	60	74.3684	0.0293521	-5.09039	0.000834586	0.0235292	down	yes	LOC105607354	lncRNA	chrNC_019459.2:42087911-42092474:+
gene3415	68	41	112	69.369	437	250	330	351.458	0.197375	-2.34099	0.000664645	0.0198078	down	yes	LOC105607837	lncRNA	chrNC_019459.2:63062495-63123564:+
gene3530	755	703	382	575.674	87	203	123	129.894	4.43187	2.14791	0.000158539	0.00610042	up	yes	LOC105608095	lncRNA	chrNC_019459.2:75997429-76001383:-
gene3930	425	344	424	373.804	33	110	68	64.8402	5.765	2.52732	0.000222844	0.00814805	up	yes	LOC105609042	lncRNA	chrNC_019459.2:132210048-132363017:-
gene4207	450	375	443	397.227	46	130	68	75.9133	5.23264	2.38754	0.000289303	0.00995773	up	yes	LOC105609847	lncRNA	chrNC_019459.2:177885136-177895705:-
gene6256	28	39	28	29.6556	185	234	183	197.538	0.150126	-2.73575	0.00105817	0.0284357	down	yes	LOC105607925	lncRNA	chrNC_019460.2:127321333-127357164:-
gene698	290	287	56	197.838	5	17	15	11.3077	17.4959	4.12895	3.21009e-05	0.00159092	up	yes	LOC106990846	lncRNA	chrNC_019458.2:61953171-61957388:+
gene7847	1465	1189	415	960.938	156	217	214	189.754	5.06413	2.34031	5.93511e-06	0.00036097	up	yes	LOC105614965	lncRNA	chrNC_019461.2:27712246-27724099:-
gene8030	0	0	0	0	59	79	77	69.7402	#NAME?	#NAME?	1.19824e-05	0.000665447	down	yes	LOC105610465	lncRNA	chrNC_019461.2:55748218-55750842:-
gene8337	35	54	0	27.6905	184	464	626	392.704	0.0705122	-3.82598	0.000314795	0.0107058	down	yes	LOC106991099	lncRNA	chrNC_019461.2:94610664-94824850:-
gene9397	679	572	182	448.542	72	86	43	67.1067	6.68401	2.74071	1.82684e-05	0.000961686	up	yes	LOC105608691	lncRNA	chrNC_019462.2:21849262-21879119:-
gene9748	0	0	0	0	96	98	135	107.785	#NAME?	#NAME?	4.18193e-08	4.30877e-06	down	yes	LOC105607068	lncRNA	chrNC_019462.2:43290935-43320441:-
MSTRG.100219	76	32	138	77.3185	0	0	0	0	Inf	Inf	7.02103e-05	0.00305859	up	yes	--	linc	chrNC_019459.2:80781258-80782486:+
MSTRG.100905	975	666	245	591.324	94	79	45	74.9837	7.88603	2.9793	1.14374e-05	0.000640777	up	yes	--	linc	chrNC_019459.2:81244923-81245397:-
MSTRG.101037	168	229	142	168.238	1	0	0	0.420369	400.216	8.64463	8.85309e-09	1.01203e-06	up	yes	--	linc	chrNC_019459.2:81683436-81737036:-
MSTRG.101210	837	674	742	705.9	7821	5555	2482	5579.88	0.126508	-2.9827	4.05617e-08	4.19298e-06	down	yes	--	linc	chrNC_019459.2:82720945-82724053:-
MSTRG.101484	28	102	78	64.6657	0	0	0	0	Inf	Inf	0.000398229	0.012966	up	yes	--	linc	chrNC_019459.2:82138835-82139678:-
MSTRG.107746	431	113	224	242.11	5	14	0	6.02766	40.1665	5.32792	3.62561e-05	0.00176612	up	yes	--	linc	chrNC_019459.2:110950473-110951497:-
MSTRG.118784	0	0	0	0	108	0	102	75.5833	#NAME?	#NAME?	6.13298e-06	0.000370844	down	yes	--	linc	chrNC_019459.2:146656193-146656855:+
MSTRG.123416	3114	3013	2257	2623.09	439	791	349	509.626	5.1471	2.36376	2.03447e-07	1.74247e-05	up	yes	--	linc	chrNC_019459.2:164388416-164391445:+
MSTRG.123457	3358	1717	392	1717.93	399	618	315	434.238	3.95619	1.98411	3.81557e-05	0.00184591	up	yes	--	linc	chrNC_019459.2:164416260-164417632:+
MSTRG.125269	98	175	79	109.632	462	486	313	423.114	0.259106	-1.94838	0.00192798	0.0460276	down	yes	--	linc	chrNC_019459.2:165112278-165146848:-
MSTRG.132736	0	0	0	0	45	12	103	52.761	#NAME?	#NAME?	0.000171613	0.00653925	down	yes	--	linc	chrNC_019459.2:203147651-203168442:+
MSTRG.135698	0	0	0	0	0	62	101	47.2733	#NAME?	#NAME?	0.000346571	0.0115605	down	yes	--	linc	chrNC_019459.2:215930462-215932439:-
MSTRG.136182	0	1	0	0.306545	76	116	95	92.5883	0.00331084	-8.23859	1.68482e-06	0.000119936	down	yes	--	linc	chrNC_019459.2:218097214-218117649:-
MSTRG.136252	151	39	213	126.876	2611	2638	1252	2207.81	0.057467	-4.12112	2.08231e-06	0.000144938	down	yes	--	linc	chrNC_019459.2:217924051-217924411:+
MSTRG.136259	0	0	0	0	94	0	0	39.5147	#NAME?	#NAME?	0.00192112	0.0459802	down	yes	--	linc	chrNC_019459.2:217555713-217561428:-
MSTRG.136597	0	1	1	0.6205	70	22	94	63.4111	0.00978535	-6.67516	0.000288095	0.00993802	down	yes	--	linc	chrNC_019459.2:219715285-219722811:+
MSTRG.137328	0	0	0	0	94	22	86	71.1326	#NAME?	#NAME?	1.14781e-05	0.000640851	down	yes	--	linc	chrNC_019459.2:222365906-222409052:-
MSTRG.139847	0	0	0	0	125	557	114	242.472	#NAME?	#NAME?	7.03955e-15	2.1162e-12	down	yes	--	linc	chrNC_019459.2:228982043-228983068:+
MSTRG.139872	0	1	1	0.6205	1028	2030	2319	1687.61	0.000367679	-11.4093	2.74857e-42	1.72181e-38	down	yes	--	antisense	chrNC_019459.2:228869287-228972390:+
MSTRG.146511	5614	7043	2998	4886.61	327	1366	735	738.007	6.62136	2.72713	1.02688e-05	0.000583737	up	yes	--	linc	chrNC_019460.2:1355697-1357100:-
MSTRG.146552	913	756	6	524.149	83	22	92	68.2841	7.67601	2.94036	0.000559694	0.017202	up	yes	--	linc	chrNC_019460.2:1480862-1481448:-
MSTRG.146824	0	0	0	0	97	0	42	53.2043	#NAME?	#NAME?	0.000202114	0.00750962	down	yes	--	antisense	chrNC_019460.2:1860653-1861661:+
MSTRG.151812	0	7	1	2.45977	234	293	547	342.394	0.00718403	-7.12099	0.000140691	0.00551531	down	yes	--	linc	chrNC_019460.2:18312481-18331447:-
MSTRG.151965	0	0	1	0.313955	54	56	96	66.8112	0.00469914	-7.73339	7.01592e-05	0.00305859	down	yes	--	linc	chrNC_019460.2:18871944-18876736:-
MSTRG.152489	0	0	2	0.62791	117	78	148	114.851	0.00546716	-7.51499	0.000467633	0.0148422	down	yes	--	antisense	chrNC_019460.2:19716595-19717429:+
MSTRG.153038	331	293	546	366.562	1071	1665	1288	1298.25	0.282351	-1.82444	0.00012793	0.00509153	down	yes	--	linc	chrNC_019460.2:22938325-22940776:+
MSTRG.159547	0	0	0	0	109	0	88	71.8609	#NAME?	#NAME?	1.10947e-05	0.000626139	down	yes	--	linc	chrNC_019460.2:48785023-48785355:-
MSTRG.167641	2	0	0	0.636401	312	128	43	179.773	0.00354003	-8.14202	0.000314217	0.0106977	down	yes	--	linc	chrNC_019460.2:80941486-80949440:+
MSTRG.168650	0	0	0	0	0	112	38	42.6514	#NAME?	#NAME?	0.000750838	0.0218161	down	yes	--	linc	chrNC_019460.2:83046166-83046623:+
MSTRG.171181	14	7	0	6.60063	339	173	122	227.119	0.0290624	-5.1047	0.000271723	0.00948819	down	yes	--	linc	chrNC_019460.2:92272295-92273538:-
MSTRG.172759	2713	2847	643	1937.89	7	64	1	21.1851	91.474	6.51529	0.000614104	0.0185666	up	yes	--	linc	chrNC_019460.2:97509985-97596073:-
MSTRG.172760	1637	1487	874	1251.12	18	74	3	29.2051	42.8392	5.42086	1.20773e-05	0.000668264	up	yes	--	linc	chrNC_019460.2:97541110-97542531:-
MSTRG.173186	827	714	475	631.154	1628	1873	3102	2127.51	0.296663	-1.7531	0.000109863	0.00449234	down	yes	--	antisense	chrNC_019460.2:100055547-100060623:+
MSTRG.17509	2880	1680	1465	1891.36	749	690	545	669.618	2.82453	1.49801	0.000579724	0.0177152	up	yes	--	linc	chrNC_019458.2:60432906-60434490:+
MSTRG.176711	0	0	0	0	0	12	120	38.875	#NAME?	#NAME?	0.00148005	0.0375394	down	yes	--	linc	chrNC_019460.2:114239101-114239581:+
MSTRG.176976	571	363	165	344.771	94	71	86	84.873	4.0622	2.02226	0.00195847	0.0466133	up	yes	--	antisense	chrNC_019460.2:101053202-101054440:+
MSTRG.18147	0	0	0	0	100	0	0	42.0369	#NAME?	#NAME?	0.00126189	0.0330477	down	yes	--	linc	chrNC_019458.2:62855272-62855542:+
MSTRG.181944	1	1	4	1.88057	605	667	3176	1381.19	0.00136155	-9.52053	1.08406e-23	7.07394e-21	down	yes	--	linc	chrNC_019460.2:131469487-131471081:-
MSTRG.182247	0	0	0	0	0	42	92	39.0018	#NAME?	#NAME?	0.00143348	0.0365928	down	yes	--	linc	chrNC_019460.2:132255347-132257497:-
MSTRG.182286	0	0	0	0	183	0	0	76.9275	#NAME?	#NAME?	5.92106e-06	0.000360816	down	yes	--	linc	chrNC_019460.2:132378026-132378276:+
MSTRG.182592	0	0	0	0	1	83	155	69.5619	#NAME?	#NAME?	9.92362e-06	0.00056617	down	yes	--	linc	chrNC_019460.2:133704881-133715928:-
MSTRG.183846	4718	4241	1285	3204.76	91	281	472	256.723	12.4833	3.64193	5.30096e-06	0.000329438	up	yes	--	antisense	chrNC_019460.2:113402370-113408058:+
MSTRG.186393	0	0	0	0	75	16	64	54.953	#NAME?	#NAME?	0.000136945	0.00539544	down	yes	--	linc	chrNC_019460.2:147631051-147631802:+
MSTRG.191433	140	55	0	61.4081	0	0	0	0	Inf	Inf	0.000678701	0.0201309	up	yes	--	antisense	chrNC_019460.2:162743897-162745663:-
MSTRG.194569	4	7	178	59.3026	0	0	0	0	Inf	Inf	0.00105749	0.0284357	up	yes	--	linc	chrNC_019460.2:175363045-175398348:-
MSTRG.201134	1	0	0	0.318201	257	89	111	165.839	0.00191874	-9.02563	2.8338e-10	4.20665e-08	down	yes	--	linc	chrNC_019460.2:196507309-196561772:-
MSTRG.205743	0	0	0	0	234	0	2	98.9581	#NAME?	#NAME?	2.48307e-07	2.09635e-05	down	yes	--	linc	chrNC_019460.2:213780134-213780755:+
MSTRG.212222	318	258	105	213.242	3	1	0	1.54152	138.332	7.11199	7.35246e-06	0.00043699	up	yes	--	linc	chrNC_019461.2:10166923-10167879:+
MSTRG.212277	583	444	181	378.443	2	0	1	1.13665	332.945	8.37914	5.35175e-14	1.44506e-11	up	yes	--	linc	chrNC_019461.2:10199230-10200668:+
MSTRG.217423	2252	1835	513	1440.16	129	302	301	227.984	6.31692	2.65922	1.29779e-07	1.18167e-05	up	yes	--	linc	chrNC_019461.2:27700271-27703863:-
MSTRG.217466	475	565	73	347.262	91	65	53	72.1642	4.81211	2.26667	0.000867995	0.0243178	up	yes	--	linc	chrNC_019461.2:27825157-27828452:-
MSTRG.218627	88	129	0	67.546	1	0	0	0.420369	160.683	7.32807	0.000735433	0.0214652	up	yes	--	linc	chrNC_019461.2:26184548-26245586:-
MSTRG.219231	131	135	14	87.4633	0	0	0	0	Inf	Inf	1.83173e-05	0.000962642	up	yes	--	linc	chrNC_019461.2:26847594-26952477:+
MSTRG.222083	952	462	412	573.9	83	29	38	54.2675	10.5754	3.40264	0.000262528	0.0092496	up	yes	--	linc	chrNC_019461.2:45563787-45565063:+
MSTRG.222128	551	620	229	437.282	81	34	66	63.1145	6.9284	2.79252	6.14555e-05	0.00273634	up	yes	--	linc	chrNC_019461.2:45658481-45660026:+
MSTRG.222129	820	916	142	586.302	9	56	105	50.5578	11.5966	3.53564	0.00102194	0.0278092	up	yes	--	linc	chrNC_019461.2:45661196-45662748:+
MSTRG.222152	85	73	56	67.0063	0	0	0	0	Inf	Inf	0.000289048	0.00995773	up	yes	--	linc	chrNC_019461.2:45714475-45715073:+
MSTRG.222159	1396	1069	451	913.499	13	58	95	49.841	18.3283	4.196	2.74326e-06	0.000183992	up	yes	--	linc	chrNC_019461.2:45729481-45744818:+
MSTRG.222200	65	78	169	97.652	0	0	0	0	Inf	Inf	4.75547e-06	0.000300911	up	yes	--	linc	chrNC_019461.2:45836168-45836923:+
MSTRG.222885	281	315	0	185.976	1	18	24	12.5698	14.7954	3.88708	0.000526011	0.0163742	up	yes	--	antisense	chrNC_019461.2:44255079-44257762:+
MSTRG.223128	167	85	0	79.1959	0	0	0	0	Inf	Inf	5.91841e-05	0.00265583	up	yes	--	linc	chrNC_019461.2:46015124-46016797:+
MSTRG.223165	1253	1440	774	1083.13	333	336	324	330.079	3.28143	1.71432	0.000156661	0.0060417	up	yes	--	linc	chrNC_019461.2:46135153-46163560:-
MSTRG.225005	0	0	0	0	106	0	8	46.9264	#NAME?	#NAME?	0.000568728	0.0174302	down	yes	--	linc	chrNC_019461.2:53504192-53504481:+	Description
MSTRG.225405	0	0	0	0	0	61	73	38.7073	#NAME?	#NAME?	0.00149342	0.0377658	down	yes	--	linc	chrNC_019461.2:55656041-55656461:-	--
MSTRG.225489	0	0	0	0	43	51	135	72.3258	#NAME?	#NAME?	7.56758e-06	0.000445549	down	yes	--	linc	chrNC_019461.2:55784621-55787954:-	--
MSTRG.225490	0	0	0	0	181	102	211	167.128	#NAME?	#NAME?	2.32582e-11	4.02482e-09	down	yes	--	linc	chrNC_019461.2:55785407-55786255:-	--
MSTRG.225491	1	2	11	4.3848	1397	1123	1365	1306.09	0.0033572	-8.21853	1.61279e-07	1.42298e-05	down	yes	--	linc	chrNC_019461.2:55788298-55800450:-	--
MSTRG.228139	1381	1635	716	1165.43	271	322	337	303.938	3.83443	1.93901	2.51239e-05	0.00127542	up	yes	--	linc	chrNC_019461.2:66352333-66354221:+	--
MSTRG.229516	0	0	0	0	66	26	56	51.6065	#NAME?	#NAME?	0.000222939	0.00814805	down	yes	--	linc	chrNC_019461.2:69049588-69049917:-	--
MSTRG.230179	0	0	0	0	1	76	120	57.2419	#NAME?	#NAME?	7.04562e-05	0.00306504	down	yes	--	linc	chrNC_019461.2:73447170-73447738:-	--
MSTRG.231049	0	0	0	0	45	0	66	38.4471	#NAME?	#NAME?	0.00186205	0.0448639	down	yes	--	linc	chrNC_019461.2:75074320-75144024:+	--
MSTRG.236440	0	0	0	0	97	0	0	40.7758	#NAME?	#NAME?	0.00155941	0.0389814	down	yes	--	linc	chrNC_019461.2:95331459-95331798:+	--
MSTRG.239279	0	0	0	0	0	90	81	49.2067	#NAME?	#NAME?	0.000249258	0.00885176	down	yes	--	antisense	chrNC_019461.2:102976467-102982462:+	--
MSTRG.239283	0	0	0	0	97	46	0	53.6749	#NAME?	#NAME?	0.000182421	0.0069007	down	yes	--	antisense	chrNC_019461.2:102982586-102985952:+	--
MSTRG.246323	0	0	0	0	99	17	0	46.3836	#NAME?	#NAME?	0.000611441	0.0185357	down	yes	--	linc	chrNC_019462.2:7115388-7127770:-	--
MSTRG.246325	0	0	0	0	128	0	0	53.8072	#NAME?	#NAME?	0.000191872	0.0072129	down	yes	--	linc	chrNC_019462.2:7168585-7169262:+	--
MSTRG.249115	0	0	0	0	83	0	42	47.3191	#NAME?	#NAME?	0.000488126	0.0154279	down	yes	--	linc	chrNC_019462.2:15658634-15660298:+	--
MSTRG.249151	989	408	137	482.783	75	64	74	71.3721	6.76431	2.75794	2.75378e-05	0.00138477	up	yes	--	linc	chrNC_019462.2:15869349-15871802:+	--
MSTRG.249373	138	66	80	89.2601	2352	1536	657	1613.84	0.055309	-4.17634	1.65315e-12	3.62097e-10	down	yes	--	linc	chrNC_019462.2:16284877-16292663:+	--
MSTRG.252032	10	10	0	6.24746	188	58	51	110.385	0.0565969	-4.14313	0.00052635	0.0163742	down	yes	--	linc	chrNC_019462.2:24560073-24560545:+	--
MSTRG.252481	0	0	0	0	0	58	82	40.5293	#NAME?	#NAME?	0.00110332	0.0295118	down	yes	--	linc	chrNC_019462.2:25534250-25562628:-	--
MSTRG.254755	0	0	0	0	118	0	0	49.6035	#NAME?	#NAME?	0.000365316	0.0120455	down	yes	--	linc	chrNC_019462.2:31682420-31685279:-	--
MSTRG.255741	0	0	0	0	88	62	0	54.3782	#NAME?	#NAME?	0.000154959	0.00601048	down	yes	--	linc	chrNC_019462.2:29832658-29833444:-	--
MSTRG.256654	0	0	0	0	0	0	135	39.9487	#NAME?	#NAME?	0.00125474	0.0329431	down	yes	--	linc	chrNC_019462.2:38425892-38426661:-	--
MSTRG.263632	0	0	0	0	98	22	0	47.3653	#NAME?	#NAME?	0.000513969	0.0160985	down	yes	--	linc	chrNC_019462.2:59940660-59941002:+	--
MSTRG.263752	1	1	0	0.624746	185	524	470	363.787	0.00171734	-9.18561	2.90714e-18	1.1674e-15	down	yes	--	linc	chrNC_019462.2:60017531-60018880:-	--
MSTRG.264453	0	0	0	0	100	0	42	54.4654	#NAME?	#NAME?	0.000167631	0.00639529	down	yes	--	linc	chrNC_019462.2:62133233-62133539:-	--
MSTRG.269599	225	175	70	147.217	1	0	0	0.420369	350.21	8.45208	4.31461e-08	4.43089e-06	up	yes	--	linc	chrNC_019462.2:79499241-79563477:+	--
MSTRG.270089	161	126	75	113.402	0	0	1	0.295917	383.222	8.58204	2.5205e-06	0.000170881	up	yes	--	linc	chrNC_019462.2:79777539-79777993:+	--
MSTRG.273111	0	0	0	0	95	1	0	40.2154	#NAME?	#NAME?	0.0017156	0.0419812	down	yes	--	linc	chrNC_019462.2:92379015-92379272:+	--
MSTRG.276913	328	217	46	185.332	0	0	0	0	Inf	Inf	1.3245e-10	2.06398e-08	up	yes	--	linc	chrNC_019462.2:107357819-107365844:+	--
MSTRG.276918	1944	1205	215	1055.47	98	104	125	107.349	9.83214	3.2975	1.21683e-09	1.58147e-07	up	yes	--	linc	chrNC_019462.2:107057060-107191756:-	--
MSTRG.277095	327	336	149	253.83	5	23	30	17.4289	14.5637	3.86431	1.18843e-05	0.000661174	up	yes	--	linc	chrNC_019462.2:104821808-104852734:+	--
MSTRG.277131	70	76	260	127.2	1	0	0	0.420369	302.591	8.24123	5.05061e-07	4.02532e-05	up	yes	--	antisense	chrNC_019462.2:104986457-105006111:-	--
MSTRG.27746	0	0	0	0	0	0	145	42.9079	#NAME?	#NAME?	0.000766466	0.0221529	down	yes	--	antisense	chrNC_019458.2:96945720-96963809:-	--
MSTRG.28343	0	0	0	0	102	166	34	99.4878	#NAME?	#NAME?	1.3999e-07	1.25638e-05	down	yes	--	linc	chrNC_019458.2:98734300-98736900:-	--
MSTRG.286832	0	0	0	0	0	22	104	36.9445	#NAME?	#NAME?	0.001994	0.0473151	down	yes	--	linc	chrNC_019463.2:38218318-38219083:-	--
MSTRG.291248	345	156	398	282.554	2203	1227	347	1372.83	0.20582	-2.28055	0.000164562	0.00629577	down	yes	--	linc	chrNC_019463.2:55383572-55384370:-	--
MSTRG.291548	0	0	0	0	68	70	5	49.6938	#NAME?	#NAME?	0.000298021	0.0102241	down	yes	--	linc	chrNC_019463.2:57445957-57450550:+	--
MSTRG.29463	1	0	0	0.318201	127	113	112	118.216	0.00269168	-8.53728	5.85752e-08	5.73341e-06	down	yes	--	antisense	chrNC_019458.2:101644992-101672259:-	--
MSTRG.295822	18	12	0	9.40615	410	48	40	197.648	0.0475905	-4.39318	0.000774469	0.0223164	down	yes	--	antisense	chrNC_019463.2:70793491-70794515:+	--
MSTRG.300486	81	33	66	56.6113	0	0	0	0	Inf	Inf	0.00123988	0.0326624	up	yes	--	linc	chrNC_019463.2:91324627-91325396:-	--
MSTRG.300500	93	66	50	65.5224	0	0	0	0	Inf	Inf	0.000359672	0.0119087	up	yes	--	linc	chrNC_019463.2:91339772-91358590:+	--
MSTRG.302217	0	0	0	0	96	0	10	43.3146	#NAME?	#NAME?	0.00103073	0.027952	down	yes	--	linc	chrNC_019463.2:98283049-98291734:-	--
MSTRG.30700	98	121	83	94.3339	0	0	0	0	Inf	Inf	7.37707e-06	0.000437217	up	yes	--	linc	chrNC_019458.2:105617742-105618378:+	--
MSTRG.30837	14	8	0	6.90717	276	67	0	134.81	0.0512365	-4.28668	0.00150543	0.0379228	down	yes	--	linc	chrNC_019458.2:106183085-106183494:+	--
MSTRG.308950	268	234	0	157.009	1	12	20	9.70369	16.1804	4.01617	0.000527904	0.0164038	up	yes	--	linc	chrNC_019464.2:4759220-4764548:+	--
MSTRG.310482	250	332	74	204.556	1	0	0	0.420369	486.61	8.92662	2.85654e-09	3.59327e-07	up	yes	--	linc	chrNC_019464.2:9385738-9386850:-	--
MSTRG.310493	134	184	0	99.0432	1	0	1	0.716285	138.273	7.11138	3.68652e-05	0.001793	up	yes	--	linc	chrNC_019464.2:9408312-9409358:-	--
MSTRG.311385	1285	1214	192	841.313	129	153	62	115.478	7.28548	2.86502	5.56266e-06	0.00034217	up	yes	--	antisense	chrNC_019464.2:9366264-9368116:-	--
MSTRG.311391	2757	3386	677	2127.79	41	91	196	100.753	21.1189	4.40047	8.06649e-07	6.22312e-05	up	yes	--	antisense	chrNC_019464.2:9372071-9375452:-	--
MSTRG.313133	8013	9757	4147	6842.67	700	1238	818	883.472	7.7452	2.9533	1.26188e-11	2.31139e-09	up	yes	--	linc	chrNC_019464.2:18412420-18417833:+	--
MSTRG.315202	0	0	0	0	0	119	99	62.6652	#NAME?	#NAME?	2.96792e-05	0.00148312	down	yes	--	antisense	chrNC_019464.2:22540882-22720890:+	--
MSTRG.317261	0	0	1	0.313955	271	52	31	137.675	0.00228041	-8.77649	9.78251e-09	1.11017e-06	down	yes	--	linc	chrNC_019464.2:31412682-31419147:+	--
MSTRG.32236	0	0	0	0	1	56	143	58.4397	#NAME?	#NAME?	5.90858e-05	0.00265522	down	yes	--	linc	chrNC_019458.2:110842528-110845891:-	--
MSTRG.322705	0	0	0	0	88	27	0	44.5637	#NAME?	#NAME?	0.000785952	0.0225436	down	yes	--	linc	chrNC_019464.2:52068789-52071088:+	--
MSTRG.325000	0	0	0	0	98	1	30	50.3541	#NAME?	#NAME?	0.000319727	0.0108493	down	yes	--	linc	chrNC_019464.2:58039896-58064231:-	--
MSTRG.340549	72	71	88	72.3032	0	0	0	0	Inf	Inf	0.000135808	0.00536415	up	yes	--	linc	chrNC_019465.2:16456983-16462936:-	--
MSTRG.341702	0	0	0	0	121	0	22	57.3748	#NAME?	#NAME?	0.000115219	0.00467471	down	yes	--	antisense	chrNC_019465.2:21230403-21230862:-	--
MSTRG.341858	0	0	0	0	88	26	30	53.1608	#NAME?	#NAME?	0.000192055	0.0072129	down	yes	--	linc	chrNC_019465.2:21887360-21887638:-	--
MSTRG.344157	311	212	114	199.739	1190	1066	694	1004.53	0.198839	-2.33033	0.000117334	0.0047421	down	yes	--	linc	chrNC_019465.2:28674901-28676537:-	--
MSTRG.344412	0	0	0	0	95	40	26	58.8455	#NAME?	#NAME?	8.07131e-05	0.00347266	down	yes	--	antisense	chrNC_019465.2:29433363-29443713:-	--
MSTRG.35075	0	0	0	0	114	33	58	74.3389	#NAME?	#NAME?	7.52789e-06	0.000444046	down	yes	--	linc	chrNC_019458.2:121170971-121171268:-	--
MSTRG.352564	0	0	0	0	115	0	0	48.3424	#NAME?	#NAME?	0.000445149	0.014242	down	yes	--	linc	chrNC_019465.2:58020259-58020596:+	--
MSTRG.35327	0	0	0	0	260	350	85	232.594	#NAME?	#NAME?	1.78717e-14	5.04303e-12	down	yes	--	linc	chrNC_019458.2:122747676-122756586:-	--
MSTRG.35406	0	0	0	0	49	477	818	396.416	#NAME?	#NAME?	1.55481e-20	7.49227e-18	down	yes	--	linc	chrNC_019458.2:122964164-122964440:-	--
MSTRG.35463	0	6	1	2.15323	1503	1980	3714	2286.07	0.000941889	-10.0522	4.58621e-08	4.66394e-06	down	yes	--	linc	chrNC_019458.2:123220654-123220969:-	--
MSTRG.35576	0	0	0	0	0	25	414	129.52	#NAME?	#NAME?	3.22764e-09	4.02773e-07	down	yes	--	linc	chrNC_019458.2:123396543-123397789:+	--
MSTRG.355880	0	0	0	0	2	36	92	38.16	#NAME?	#NAME?	0.00165509	0.0408196	down	yes	--	linc	chrNC_019465.2:69981469-70009607:+	--
MSTRG.35589	0	0	10	3.13955	56	2049	8657	3159.86	0.000993572	-9.97509	0.000912167	0.025419	down	yes	--	linc	chrNC_019458.2:123417391-123452188:+	--
MSTRG.356895	117	91	0	65.1251	0	0	1	0.295917	220.079	7.78188	0.00104429	0.0282215	up	yes	--	linc	chrNC_019465.2:74320124-74321257:+	--
MSTRG.362512	0	0	0	0	0	40	163	59.451	#NAME?	#NAME?	5.07334e-05	0.0023507	down	yes	--	linc	chrNC_019466.2:7014214-7015030:-	--
MSTRG.370473	0	0	0	0	88	0	56	53.5638	#NAME?	#NAME?	0.000182849	0.00690856	down	yes	--	linc	chrNC_019466.2:37045680-37046115:+	--
MSTRG.371421	177	102	58	105.799	1256	1244	943	1155.87	0.0915315	-3.44959	2.89329e-07	2.41663e-05	down	yes	--	linc	chrNC_019466.2:40755271-40757559:+	--
MSTRG.372812	0	1	0	0.306545	72	21	60	53.9103	0.00568621	-7.45832	0.00051144	0.0160514	down	yes	--	linc	chrNC_019466.2:45868111-45872837:+	--
MSTRG.375425	0	0	0	0	0	124	43	47.496	#NAME?	#NAME?	0.000325942	0.011025	down	yes	--	linc	chrNC_019466.2:53416451-53417035:-	--
MSTRG.377752	0	0	197	61.8492	0	0	0	0	Inf	Inf	0.00076582	0.0221529	up	yes	--	linc	chrNC_019466.2:63040738-63041713:-	--
MSTRG.382711	97	14	62	54.6223	0	0	0	0	Inf	Inf	0.00160876	0.03996	up	yes	--	linc	chrNC_019466.2:78518164-78521560:-	--
MSTRG.386846	0	0	0	0	112	54	0	62.2237	#NAME?	#NAME?	5.11965e-05	0.00236865	down	yes	--	linc	chrNC_019466.2:94556785-94558048:+
MSTRG.388939	0	0	0	0	0	35	132	48.8755	#NAME?	#NAME?	0.000268873	0.00945106	down	yes	--	linc	chrNC_019467.2:10210095-10210802:+
MSTRG.390182	18	28	210	80.2415	0	0	0	0	Inf	Inf	6.3227e-05	0.00280113	up	yes	--	antisense	chrNC_019467.2:16483336-16490592:+	Description
MSTRG.393515	1328	1399	1220	1234.45	109	437	72	189.668	6.5085	2.70232	0.00145247	0.0370174	up	yes	--	linc	chrNC_019467.2:25896478-25899251:+	--
MSTRG.39383	0	0	0	0	79	122	75	89.6136	#NAME?	#NAME?	5.76557e-07	4.51473e-05	down	yes	--	linc	chrNC_019458.2:140033161-140125744:-	--
MSTRG.394936	0	0	0	0	85	16	29	48.7996	#NAME?	#NAME?	0.000382495	0.0124853	down	yes	--	linc	chrNC_019467.2:33251255-33254986:+	--
MSTRG.39542	74	48	76	62.1216	1	0	0	0.420369	147.779	7.2073	0.00154811	0.0387919	up	yes	--	linc	chrNC_019458.2:122231398-122232490:+	--
MSTRG.396505	1	1	0	0.624746	1	60	171	67.847	0.00920815	-6.76287	0.000115577	0.00468318	down	yes	--	linc	chrNC_019467.2:40916689-40919885:-	--
MSTRG.396880	0	0	0	0	1	24	150	51.5378	#NAME?	#NAME?	0.000176737	0.00671002	down	yes	--	linc	chrNC_019467.2:42782230-42783252:-	--
MSTRG.397674	0	0	0	0	976	546	741	782.661	#NAME?	#NAME?	1.08688e-30	1.70216e-27	down	yes	--	linc	chrNC_019467.2:46979849-46999409:+	--
MSTRG.398476	0	0	0	0	245	85	0	126.826	#NAME?	#NAME?	6.03457e-09	7.26979e-07	down	yes	--	linc	chrNC_019467.2:48618254-48622716:+	--
MSTRG.399091	218	167	234	194.026	820	1278	2754	1518.03	0.127815	-2.96787	2.47647e-08	2.64738e-06	down	yes	--	linc	chrNC_019467.2:50999332-51003874:-	--
MSTRG.399589	0	0	0	0	216	20	0	96.408	#NAME?	#NAME?	3.60244e-07	2.9461e-05	down	yes	--	linc	chrNC_019467.2:53237537-53237838:+	--
MSTRG.405191	0	0	0	0	102	30	52	66.6777	#NAME?	#NAME?	2.42219e-05	0.00123563	down	yes	--	linc	chrNC_019467.2:76467345-76467833:-	--
MSTRG.4053	153	148	1	94.3673	0	2	0	0.560831	168.263	7.39458	0.000184715	0.00696225	up	yes	--	linc	chrNC_019458.2:12994503-13017459:-	--
MSTRG.40724	0	0	0	0	95	14	24	50.9629	#NAME?	#NAME?	0.00028358	0.00985826	down	yes	--	antisense	chrNC_019458.2:147717773-147718043:-	--
MSTRG.407603	0	0	0	0	2249	1884	1951	2051.05	#NAME?	#NAME?	1.00843e-46	1.86378e-42	down	yes	--	linc	chrNC_019467.2:81370328-81372516:+	--
MSTRG.407617	69	129	0	61.5002	0	0	0	0	Inf	Inf	0.000628411	0.0189443	up	yes	--	linc	chrNC_019467.2:81242168-81243226:+	--
MSTRG.409889	0	0	0	0	104	0	31	52.8918	#NAME?	#NAME?	0.000219902	0.00806531	down	yes	--	linc	chrNC_019468.2:5449799-5450516:+	--
MSTRG.411762	0	1	1	0.6205	793	721	1138	872.285	0.00071135	-10.4572	3.4871e-31	6.06794e-28	down	yes	--	antisense	chrNC_019468.2:13364294-13370107:+	--
MSTRG.411827	0	0	1	0.313955	98	16	84	70.5398	0.00445075	-7.81173	4.93128e-05	0.00229506	down	yes	--	antisense	chrNC_019468.2:13472776-13473209:+	--
MSTRG.412412	136	92	78	95.9659	0	0	0	0	Inf	Inf	6.01192e-06	0.000364933	up	yes	--	linc	chrNC_019468.2:16889230-16890174:-	--
MSTRG.41462	0	0	0	0	0	16	115	38.5171	#NAME?	#NAME?	0.00156591	0.0391127	down	yes	--	linc	chrNC_019458.2:151020967-151021538:-	--
MSTRG.419658	0	0	0	0	75	34	54	57.0413	#NAME?	#NAME?	9.78944e-05	0.00406664	down	yes	--	antisense	chrNC_019468.2:36206439-36211264:+	--
MSTRG.421193	0	0	1	0.313955	156	70	186	140.247	0.00223859	-8.8032	3.88666e-09	4.79283e-07	down	yes	--	linc	chrNC_019468.2:40914551-40915152:-	--
MSTRG.421196	0	0	0	0	384	80	138	224.691	#NAME?	#NAME?	1.14939e-13	2.97531e-11	down	yes	--	linc	chrNC_019468.2:40918741-40919227:+	--
MSTRG.421324	0	1	7	2.50423	3252	5806	7451	5200.01	0.000481582	-11.0199	3.70173e-09	4.58283e-07	down	yes	--	antisense	chrNC_019468.2:41055960-41113489:+	--
MSTRG.421537	1	0	0	0.318201	1	224	224	129.519	0.00245679	-8.66901	7.69118e-09	8.94634e-07	down	yes	--	antisense	chrNC_019468.2:40765337-40882093:+	--
MSTRG.421824	0	0	0	0	94	0	0	39.5147	#NAME?	#NAME?	0.00192112	0.0459802	down	yes	--	linc	chrNC_019468.2:42442163-42442762:+	--
MSTRG.427451	0	0	0	0	171	32	63	99.4991	#NAME?	#NAME?	2.07399e-07	1.77007e-05	down	yes	--	linc	chrNC_019468.2:59275673-59276127:+	--
MSTRG.430934	97	44	30	53.7721	0	0	0	0	Inf	Inf	0.00178038	0.0432288	up	yes	--	linc	chrNC_019469.2:10366312-10367006:+	--
MSTRG.437735	576	375	1002	612.821	7630	3072	2255	4736.14	0.129392	-2.95017	2.2227e-05	0.00114694	down	yes	--	linc	chrNC_019469.2:36873961-36874971:+	--
MSTRG.438521	0	0	0	0	107	0	0	44.9795	#NAME?	#NAME?	0.00077113	0.0222406	down	yes	--	linc	chrNC_019469.2:39800589-39801071:+	--
MSTRG.43893	433	595	235	393.955	134	115	75	110.771	3.55648	1.83045	0.00194622	0.046375	up	yes	--	linc	chrNC_019458.2:143332632-143332994:+	--
MSTRG.439165	20	26	1	14.6481	218	135	408	250.23	0.0585386	-4.09447	0.000129887	0.00515631	down	yes	--	linc	chrNC_019469.2:40634919-40643090:-	--
MSTRG.439752	0	0	0	0	77	31	17	46.0919	#NAME?	#NAME?	0.000573733	0.0175493	down	yes	--	linc	chrNC_019469.2:42323305-42323630:+	--
MSTRG.443071	204	63	1345	506.495	3	0	0	1.26111	401.628	8.64971	0.00104858	0.0282892	up	yes	--	linc	chrNC_019469.2:56034829-56036133:-	--
MSTRG.443811	72	34	90	61.589	1	0	0	0.420369	146.512	7.19487	0.00166699	0.0410482	up	yes	--	linc	chrNC_019469.2:58512123-58512919:-	--
MSTRG.446082	0	0	0	0	55	51	21	43.6357	#NAME?	#NAME?	0.000787163	0.0225521	down	yes	--	antisense	chrNC_019469.2:62830879-62865797:-	--
MSTRG.447490	0	0	0	0	52	377	475	268.136	#NAME?	#NAME?	2.93984e-16	9.90125e-14	down	yes	--	linc	chrNC_019469.2:69902593-69909087:+	--
MSTRG.44954	0	10	25	10.9143	699	870	910	807.083	0.0135232	-6.20842	4.78737e-06	0.000302319	down	yes	--	antisense	chrNC_019458.2:162938414-162954954:+	--
MSTRG.450850	110	144	264	162.029	0	1	0	0.280416	577.816	9.17447	7.93499e-09	9.17121e-07	up	yes	--	linc	chrNC_019470.2:2703116-2704670:+	--
MSTRG.452603	0	0	0	0	35	54	72	51.1613	#NAME?	#NAME?	0.000208637	0.00773365	down	yes	--	linc	chrNC_019470.2:12094679-12101144:+	--
MSTRG.458413	0	0	0	0	199	704	564	447.963	#NAME?	#NAME?	4.75771e-23	2.92198e-20	down	yes	--	linc	chrNC_019470.2:34607557-34612265:-	--
MSTRG.474387	129	179	80	121.036	0	0	0	0	Inf	Inf	2.20124e-07	1.86849e-05	up	yes	--	linc	chrNC_019471.2:6926183-6926561:-	--
MSTRG.474533	35	50	28	35.255	1602	294	294	842.872	0.0418272	-4.57941	2.59515e-12	5.45539e-10	down	yes	--	linc	chrNC_019471.2:7379739-7380294:+	--
MSTRG.474537	379	326	676	432.765	2829	1799	2295	2372.82	0.182384	-2.45495	6.4089e-06	0.000383823	down	yes	--	linc	chrNC_019471.2:7388156-7388693:+	--
MSTRG.475531	151	207	256	191.876	918	864	1090	950.727	0.20182	-2.30886	1.03414e-05	0.000586799	down	yes	--	linc	chrNC_019471.2:10488135-10489451:+	--
MSTRG.475702	12	12	0	7.49695	4	190	200	114.144	0.0656799	-3.9284	0.000353696	0.0117606	down	yes	--	linc	chrNC_019471.2:10804987-10810004:-	--
MSTRG.481169	101	86	74	81.7338	0	0	0	0	Inf	Inf	3.86846e-05	0.00186672	up	yes	--	linc	chrNC_019471.2:32074045-32074679:-	--
MSTRG.482102	89	152	50	90.6125	0	1	0	0.280416	323.136	8.336	4.22709e-05	0.00201217	up	yes	--	antisense	chrNC_019471.2:33423038-33424499:-	--
MSTRG.486437	0	0	0	0	400	50	150	226.556	#NAME?	#NAME?	1.01128e-13	2.66179e-11	down	yes	--	linc	chrNC_019471.2:44180696-44187580:+	--
MSTRG.486868	85	39	740	271.329	17	37	16	22.2563	12.1911	3.60776	5.56092e-05	0.00252434	up	yes	--	linc	chrNC_019471.2:45479592-45480050:-	--
MSTRG.493981	0	0	0	0	99	0	0	41.6165	#NAME?	#NAME?	0.00135428	0.0349702	down	yes	--	linc	chrNC_019472.2:3266097-3266361:+	--
MSTRG.494154	0	1	0	0.306545	104	0	18	49.0449	0.0062503	-7.32186	0.00123347	0.0325306	down	yes	--	linc	chrNC_019472.2:4248883-4249765:-	--
MSTRG.496966	0	0	0	0	302	54	71	163.104	#NAME?	#NAME?	7.87879e-11	1.26554e-08	down	yes	--	linc	chrNC_019472.2:17455166-17455761:-	--
MSTRG.498198	0	0	0	0	114	0	16	52.6567	#NAME?	#NAME?	0.000234551	0.00848011	down	yes	--	linc	chrNC_019472.2:22075759-22094083:+	--
MSTRG.501378	2457	2418	247	1600.59	371	425	272	355.623	4.50081	2.17019	5.32306e-06	0.000330156	up	yes	--	linc	chrNC_019472.2:32246293-32251798:-	--
MSTRG.501383	8115	5855	7713	6798.56	2924	2243	2610	2630.47	2.58454	1.36991	0.00137028	0.0352379	up	yes	--	linc	chrNC_019472.2:32235659-32239272:-	--
MSTRG.502246	1953	1279	767	1254.32	147	233	272	207.62	6.04142	2.59489	1.20051e-07	1.10595e-05	up	yes	--	linc	chrNC_019472.2:32270885-32272070:-	--
MSTRG.502249	2329	2313	737	1681.51	321	348	112	265.666	6.32943	2.66208	0.00015505	0.00601048	up	yes	--	linc	chrNC_019472.2:32280239-32284703:-	--
MSTRG.504986	71	68	60	62.2746	532	235	203	349.605	0.178129	-2.48901	0.000693516	0.0205121	down	yes	--	antisense	chrNC_019472.2:44455820-44456706:-	--
MSTRG.505300	0	0	0	0	103	31	0	51.9909	#NAME?	#NAME?	0.000247767	0.00882884	down	yes	--	linc	chrNC_019472.2:46026313-46026574:+	--
MSTRG.506904	0	0	0	0	35	32	105	54.7574	#NAME?	#NAME?	0.000119134	0.00480864	down	yes	--	antisense	chrNC_019472.2:50669761-50670283:+	--
MSTRG.520182	0	1	0	0.306545	235	389	135	247.817	0.00123698	-9.65896	2.81041e-14	7.79007e-12	down	yes	--	linc	chrNC_019473.2:21864194-21865396:+	--
MSTRG.525573	56	6	43	33.1586	304	307	175	265.665	0.124813	-3.00215	0.00150318	0.0379228	down	yes	--	linc	chrNC_019473.2:38854483-38867591:+	--
MSTRG.525687	0	0	0	0	1	34	116	44.2808	#NAME?	#NAME?	0.00058609	0.0178539	down	yes	--	linc	chrNC_019473.2:39437776-39441281:+	--
MSTRG.528320	0	0	0	0	0	35	121	45.6205	#NAME?	#NAME?	0.000463806	0.0147486	down	yes	--	antisense	chrNC_019473.2:41449828-41450846:-	--
MSTRG.534943	202	157	234	185.87	647	584	1762	957.146	0.194191	-2.36445	2.10988e-05	0.00109052	down	yes	--	linc	chrNC_019474.2:4443533-4444629:+	--
MSTRG.535466	1462	1276	655	1062	169	182	102	152.261	6.97485	2.80216	2.87843e-08	3.03563e-06	up	yes	--	linc	chrNC_019474.2:3349248-3726603:-	--
MSTRG.535526	350	291	350	310.459	53	54	36	48.075	6.45781	2.69105	0.000159077	0.00611365	up	yes	--	linc	chrNC_019474.2:3641225-3675054:-	--
MSTRG.535533	1033	810	144	622.212	95	159	125	121.511	5.12064	2.35632	8.29387e-05	0.00354407	up	yes	--	linc	chrNC_019474.2:3675165-3679138:-	--
MSTRG.536703	0	0	0	0	101	1	12	46.2887	#NAME?	#NAME?	0.000634178	0.0190814	down	yes	--	antisense	chrNC_019474.2:11750038-11750513:-	--
MSTRG.53702	0	0	0	0	79	199	176	141.093	#NAME?	#NAME?	3.85451e-10	5.51653e-08	down	yes	--	linc	chrNC_019458.2:190887585-190939992:-	--
MSTRG.537097	0	0	0	0	82	16	0	38.9569	#NAME?	#NAME?	0.00199745	0.0473612	down	yes	--	linc	chrNC_019474.2:10676620-10677378:+	--
MSTRG.53714	0	0	0	0	524	400	224	398.725	#NAME?	#NAME?	1.17909e-20	5.77052e-18	down	yes	--	linc	chrNC_019458.2:190932045-190932954:-	--
MSTRG.537141	0	0	0	0	88	37	0	47.3678	#NAME?	#NAME?	0.000485062	0.0153621	down	yes	--	linc	chrNC_019474.2:10805982-10806379:+	--
MSTRG.537739	97	40	89	71.0693	446	143	483	370.512	0.191814	-2.38222	0.000586541	0.0178539	down	yes	--	linc	chrNC_019474.2:14390807-14392190:+	--
MSTRG.537952	57	50	86	60.4648	775	280	716	616.178	0.0981288	-3.34918	1.99496e-07	1.72138e-05	down	yes	--	linc	chrNC_019474.2:17135883-17147178:-	--
MSTRG.538872	129	92	257	149.937	1	0	0	0.420369	356.679	8.47848	3.17127e-08	3.32209e-06	up	yes	--	linc	chrNC_019474.2:20074466-20075645:+	--
MSTRG.541453	0	8	346	111.081	1	0	0	0.420369	264.246	8.04574	6.4993e-06	0.000388494	up	yes	--	linc	chrNC_019474.2:30473254-30474049:-	--
MSTRG.542711	0	0	0	0	266	48	0	125.278	#NAME?	#NAME?	7.57332e-09	8.85118e-07	down	yes	--	linc	chrNC_019474.2:33932349-33969788:+	--
MSTRG.55139	0	0	0	0	63	100	76	77.0145	#NAME?	#NAME?	3.82517e-06	0.000249089	down	yes	--	linc	chrNC_019458.2:197449506-197450125:-	--
MSTRG.551690	10	18	185	66.7815	0	0	0	0	Inf	Inf	0.000373698	0.0122822	up	yes	--	linc	chrNC_019474.2:68911174-68911491:+	--
MSTRG.551800	235	187	1	132.415	0	0	0	0	Inf	Inf	7.24447e-08	7.00344e-06	up	yes	--	linc	chrNC_019473.2:18757542-18758485:-	--
MSTRG.551804	1405	600	114	666.79	102	107	23	79.6882	8.36749	3.06479	0.000769972	0.0222277	up	yes	--	linc	chrNC_019473.2:18771526-18774137:-	--
MSTRG.552486	78	39	80	61.8913	0	0	0	0	Inf	Inf	0.000611898	0.0185357	up	yes	--	antisense	chrNC_019474.2:69650142-69654792:+	--
MSTRG.55281	0	0	0	0	0	148	0	41.5015	#NAME?	#NAME?	0.000925152	0.0256855	down	yes	--	linc	chrNC_019458.2:197854530-197856209:-	--
MSTRG.560007	0	0	0	0	1	247	276	151.356	#NAME?	#NAME?	9.16212e-11	1.44937e-08	down	yes	--	linc	chrNC_019475.2:24426949-24435343:+	--
MSTRG.562573	0	0	0	0	93	0	0	39.0943	#NAME?	#NAME?	0.00205663	0.0485073	down	yes	--	linc	chrNC_019475.2:32478069-32480427:+	--
MSTRG.567438	0	0	0	0	0	53	114	48.5965	#NAME?	#NAME?	0.000279374	0.00972284	down	yes	--	linc	chrNC_019475.2:51411342-51471431:+	--
MSTRG.567484	0	0	0	0	0	0	157	46.4589	#NAME?	#NAME?	0.000425379	0.0137075	down	yes	--	linc	chrNC_019475.2:51646851-51647524:-	--
MSTRG.570602	3355	3935	1549	2760.13	456	1169	641	709.177	3.89203	1.96052	1.06339e-05	0.000602304	up	yes	--	linc	chrNC_019475.2:62756952-62761080:-	--
MSTRG.570854	241	116	0	112.246	0	0	0	0	Inf	Inf	1.0332e-06	7.68693e-05	up	yes	--	linc	chrNC_019475.2:63513674-63515179:+	--
MSTRG.571405	12867	8533	5946	8576.82	2375	3205	3333	2883.4	2.97455	1.57267	0.000272055	0.00948919	up	yes	--	linc	chrNC_019475.2:64330559-64333361:+	--
MSTRG.571817	11962	7872	8946	9028.08	2652	1544	1677	2044.03	4.4168	2.143	0.0004184	0.0135104	up	yes	--	linc	chrNC_019475.2:64495728-64498410:+	--
MSTRG.572939	18	28	71	36.6017	704	630	563	639.203	0.0572615	-4.12629	5.56956e-06	0.00034217	down	yes	--	linc	chrNC_019475.2:67985434-67988026:-	--
MSTRG.573875	1	0	0	0.318201	97	30	0	49.1882	0.00646904	-7.27223	0.00114282	0.0304383	down	yes	--	linc	chrNC_019476.2:5969892-5970496:-	--
MSTRG.577084	34	23	1	18.1833	191	257	174	203.847	0.0892009	-3.4868	0.00180225	0.0435621	down	yes	--	linc	chrNC_019476.2:15556776-15557133:+	--
MSTRG.577204	0	0	0	0	116	0	27	56.7525	#NAME?	#NAME?	0.000125965	0.00502765	down	yes	--	linc	chrNC_019476.2:15932864-15934729:+	--
MSTRG.580099	0	0	0	0	114	31	0	56.6149	#NAME?	#NAME?	0.000125538	0.00502185	down	yes	--	linc	chrNC_019476.2:28006405-28007927:+	--
MSTRG.580289	1636	1675	434	1170.3	149	181	201	172.869	6.76983	2.75912	5.33944e-08	5.30927e-06	up	yes	--	linc	chrNC_019476.2:28762415-28766699:-	--
MSTRG.584720	0	0	0	0	0	32	115	43.0037	#NAME?	#NAME?	0.000728461	0.0212927	down	yes	--	linc	chrNC_019476.2:44476125-44476809:+	--
MSTRG.585170	0	0	0	0	354	95	46	189.062	#NAME?	#NAME?	4.68075e-12	9.33825e-10	down	yes	--	linc	chrNC_019476.2:46982825-47020226:+	--
MSTRG.591641	0	0	219	68.7562	0	0	0	0	Inf	Inf	0.000299527	0.0102533	up	yes	--	linc	chrNC_019477.2:6503844-6504416:-	--
MSTRG.591762	0	0	0	0	108	0	63	64.0426	#NAME?	#NAME?	3.87981e-05	0.00186672	down	yes	--	linc	chrNC_019477.2:6988564-6991057:+	--
MSTRG.59351	0	0	0	0	0	0	142	42.0201	#NAME?	#NAME?	0.00088876	0.024833	down	yes	--	linc	chrNC_019458.2:212153382-212154125:+	--
MSTRG.593715	0	0	0	0	103	23	30	58.625	#NAME?	#NAME?	8.75383e-05	0.00370524	down	yes	--	linc	chrNC_019477.2:11072430-11073228:+	--
MSTRG.595233	884	586	593	647.1	12	116	101	67.4602	9.59232	3.26188	8.11823e-05	0.00348805	up	yes	--	linc	chrNC_019477.2:16911878-16925582:-	--
MSTRG.596749	77	160	36	84.8511	1	0	0	0.420369	201.849	7.65713	8.3797e-05	0.00356285	up	yes	--	linc	chrNC_019477.2:20859362-20860291:-	--
MSTRG.598432	10	2	1	4.10905	605	682	876	704.789	0.00583018	-7.42224	8.13399e-07	6.25978e-05	down	yes	--	linc	chrNC_019477.2:27235334-27252394:-	--
MSTRG.59898	505	645	1254	752.113	95	215	220	165.326	4.54927	2.18563	6.56103e-05	0.00289443	up	yes	--	linc	chrNC_019458.2:214475443-214476331:+	--
MSTRG.602025	495	499	162	361.336	92	82	71	82.6781	4.3704	2.12776	0.000810267	0.0230301	up	yes	--	antisense	chrNC_019477.2:35116182-35118601:-	--
MSTRG.609216	0	0	0	0	0	65	97	46.9309	#NAME?	#NAME?	0.000366698	0.0120775	down	yes	--	linc	chrNC_019478.2:13295554-13295947:+	--
MSTRG.610044	52	68	98	68.1591	230	204	659	348.899	0.195355	-2.35583	0.000529169	0.0164268	down	yes	--	antisense	chrNC_019478.2:17350942-17354149:-	--
MSTRG.614087	0	0	0	0	0	18	178	57.7206	#NAME?	#NAME?	7.18148e-05	0.00311981	down	yes	--	linc	chrNC_019478.2:31909846-31925001:+	--
MSTRG.614413	207	78	84	116.15	0	1	0	0.280416	414.208	8.69421	1.83996e-06	0.000128929	up	yes	--	linc	chrNC_019478.2:32948505-32949291:+	--
MSTRG.617489	10861	6638	6659	7581.45	65655	97098	98676	84027	0.0902264	-3.47031	6.97425e-05	0.00304968	down	yes	--	linc	chrNC_019478.2:42816739-42824245:+	--
MSTRG.617505	156	109	148	129.518	530	2459	2748	1725.52	0.0750605	-3.7358	5.29701e-12	1.03052e-09	down	yes	--	linc	chrNC_019478.2:42832116-42834871:+	--
MSTRG.617526	0	0	3	0.941866	281	262	314	284.51	0.00331048	-8.23874	0.000373231	0.0122798	down	yes	--	linc	chrNC_019478.2:42861114-42863009:-	--
MSTRG.618111	409	291	186	277.744	6	57	66	38.0364	7.30207	2.86831	0.00142197	0.0363583	up	yes	--	antisense	chrNC_019478.2:44027089-44030291:-	--
MSTRG.620457	0	7	3	3.08768	2	135	117	73.3191	0.0421129	-4.56959	0.00124255	0.0327052	down	yes	--	linc	chrNC_019479.2:286-7830:+	--
MSTRG.622957	0	0	0	0	82	76	0	55.7818	#NAME?	#NAME?	0.000119971	0.00483621	down	yes	--	linc	chrNC_019479.2:10477833-10478541:-	--
MSTRG.629877	0	0	0	0	76	46	46	58.4593	#NAME?	#NAME?	7.85047e-05	0.00339631	down	yes	--	antisense	chrNC_019479.2:33718247-33721997:+	--
MSTRG.632781	0	0	1	0.313955	96	251	82	135.005	0.00232551	-8.74824	5.36554e-09	6.49568e-07	down	yes	--	linc	chrNC_019479.2:44091143-44092565:-	--
MSTRG.633023	0	0	0	0	76	42	24	50.8275	#NAME?	#NAME?	0.000261203	0.00921329	down	yes	--	antisense	chrNC_019479.2:46170739-46187168:+	--
MSTRG.637196	0	0	0	0	0	21	108	37.8477	#NAME?	#NAME?	0.00173744	0.0424164	down	yes	--	linc	chrNC_019480.2:12963398-12979906:+	--
MSTRG.63734	0	0	0	0	100	0	0	42.0369	#NAME?	#NAME?	0.00126189	0.0330477	down	yes	--	linc	chrNC_019458.2:229011953-229012205:-	--
MSTRG.642103	10	12	2	7.48846	174	212	119	167.806	0.0446256	-4.48598	7.30683e-06	0.000435104	down	yes	--	linc	chrNC_019480.2:34371974-34385645:+	--
MSTRG.643596	2926	3090	826	2137.61	107	302	390	245.072	8.72235	3.12472	1.45871e-07	1.3017e-05	up	yes	--	linc	chrNC_019480.2:40097328-40101167:+	--
MSTRG.647485	1	0	0	0.318201	1035	380	636	729.843	0.000435985	-11.1634	7.18333e-28	7.49988e-25	down	yes	--	linc	chrNC_019480.2:55608286-55642948:-	--
MSTRG.649071	16	14	0	9.38284	525	94	108	279.012	0.0336289	-4.89416	8.14518e-05	0.00349484	down	yes	--	linc	chrNC_019480.2:60510285-60510851:-	--
MSTRG.649604	0	0	0	0	6	287	328	180.062	#NAME?	#NAME?	3.40642e-12	7.01948e-10	down	yes	--	linc	chrNC_019480.2:61898819-61903529:-	--
MSTRG.649627	0	0	0	0	2	241	33	78.1862	#NAME?	#NAME?	3.03195e-06	0.00020241	down	yes	--	linc	chrNC_019480.2:61972971-61975899:+	--
MSTRG.650617	225	187	289	219.652	1772	683	828	1181.44	0.18592	-2.42725	2.23128e-05	0.00114948	down	yes	--	linc	chrNC_019481.2:1362111-1364897:-	--
MSTRG.652160	26	8	156	59.7026	0	0	0	0	Inf	Inf	0.000936533	0.0259364	up	yes	--	linc	chrNC_019481.2:8007275-8008430:-	--
MSTRG.653547	100	152	66	99.136	0	1	0	0.280416	353.532	8.4657	1.44937e-05	0.000789516	up	yes	--	linc	chrNC_019481.2:12757642-12759867:-	--
MSTRG.654582	0	0	0	0	86	22	0	42.3209	#NAME?	#NAME?	0.00114732	0.0305321	down	yes	--	linc	chrNC_019481.2:16067704-16068410:-	--
MSTRG.655280	0	0	0	0	133	7	20	63.7903	#NAME?	#NAME?	4.42588e-05	0.00208462	down	yes	--	antisense	chrNC_019481.2:18269719-18275443:-	--
MSTRG.662675	0	0	0	0	126	0	1	53.2624	#NAME?	#NAME?	0.000209038	0.00773935	down	yes	--	linc	chrNC_019481.2:40630222-40634638:+	--
MSTRG.663694	1465	1116	543	978.746	189	115	294	198.697	4.92582	2.30036	3.27826e-05	0.00161959	up	yes	--	linc	chrNC_019482.2:105154-106596:+	--
MSTRG.663728	147	73	0	69.1533	0	0	0	0	Inf	Inf	0.000215996	0.00793135	up	yes	--	linc	chrNC_019482.2:688883-689352:+	--
MSTRG.664550	765	464	217	453.789	58	166	140	112.359	4.03875	2.01391	0.00178791	0.0433779	up	yes	--	linc	chrNC_019482.2:3551249-3552926:-	--
MSTRG.669034	0	0	0	0	0	76	94	49.1277	#NAME?	#NAME?	0.000253871	0.00898866	down	yes	--	linc	chrNC_019482.2:18972229-18977777:+	--
MSTRG.669753	0	0	0	0	4	90	52	42.3065	#NAME?	#NAME?	0.000813023	0.0230875	down	yes	--	linc	chrNC_019482.2:18725621-18806579:-	--
MSTRG.670758	8	10	0	5.61106	1	178	221	115.732	0.0484832	-4.36637	9.82499e-05	0.004076	down	yes	--	linc	chrNC_019482.2:27114277-27115446:+	--
MSTRG.670816	60	129	130	99.4505	225	480	524	384.243	0.258822	-1.94997	0.00150464	0.0379228	down	yes	--	linc	chrNC_019482.2:27187092-27187703:+	--
MSTRG.674621	22	0	276	93.652	0	0	0	0	Inf	Inf	1.34792e-05	0.000740694	up	yes	--	antisense	chrNC_019482.2:41638721-41639183:+	--
MSTRG.676873	0	0	0	0	291	182	555	337.597	#NAME?	#NAME?	7.55811e-19	3.24295e-16	down	yes	--	linc	chrNC_019483.2:5786362-5790610:-	--
MSTRG.681596	0	0	0	0	88	28	0	44.8441	#NAME?	#NAME?	0.000748549	0.0218036	down	yes	--	linc	chrNC_019483.2:23500541-23500966:-	--
MSTRG.681710	62	0	47	34.4843	347	498	270	365.412	0.094371	-3.40551	0.00134024	0.0347222	down	yes	--	linc	chrNC_019483.2:23770913-23788370:+	--
MSTRG.681751	0	0	2	0.62791	0	132	119	72.2289	0.00869334	-6.84587	0.00101847	0.0277638	down	yes	--	antisense	chrNC_019483.2:23834259-23859169:+	--
MSTRG.682895	0	0	0	0	120	0	14	54.5871	#NAME?	#NAME?	0.000174371	0.00662881	down	yes	--	linc	chrNC_019483.2:26469078-26469641:+	--
MSTRG.682977	0	0	0	0	82	12	82	62.1004	#NAME?	#NAME?	4.66152e-05	0.00218248	down	yes	--	linc	chrNC_019483.2:26615591-26616260:+	--
MSTRG.683051	0	0	0	0	107	0	41	57.112	#NAME?	#NAME?	0.000114387	0.00464699	down	yes	--	linc	chrNC_019483.2:26757290-26757823:+	--
MSTRG.683406	0	0	0	0	106	0	56	61.1304	#NAME?	#NAME?	6.10209e-05	0.00272664	down	yes	--	linc	chrNC_019483.2:27897743-27904249:-	--
MSTRG.683426	0	0	0	0	179	79	56	113.97	#NAME?	#NAME?	2.50846e-08	2.65439e-06	down	yes	--	linc	chrNC_019483.2:27973239-27985980:+	--
MSTRG.68360	137	36	0	54.6291	0	0	0	0	Inf	Inf	0.00172417	0.042158	up	yes	--	linc	chrNC_019458.2:242828640-242829917:+	--
MSTRG.685588	100	103	74	86.6269	1	1	0	0.700784	123.614	6.9497	0.000151925	0.005926	up	yes	--	linc	chrNC_019483.2:36831517-36876694:+	--
MSTRG.686357	0	0	0	0	106	36	80	78.3274	#NAME?	#NAME?	3.87039e-06	0.000251511	down	yes	--	linc	chrNC_019483.2:39802975-39803566:-	--
MSTRG.686359	0	0	0	0	1	58	69	37.1027	#NAME?	#NAME?	0.001927	0.0460276	down	yes	--	linc	chrNC_019483.2:39805240-39805719:-	--
MSTRG.686366	0	0	0	0	0	32	104	39.7486	#NAME?	#NAME?	0.00127132	0.0332391	down	yes	--	linc	chrNC_019483.2:39815633-39816020:-	--
MSTRG.687146	0	0	0	0	83	85	26	66.4198	#NAME?	#NAME?	2.25172e-05	0.0011552	down	yes	--	linc	chrNC_019483.2:41649566-41652231:+	--
MSTRG.689946	410	159	119	216.564	0	0	0	0	Inf	Inf	5.00851e-12	9.86646e-10	up	yes	--	linc	chrNC_019484.2:5604175-5604816:+	--
MSTRG.691696	0	0	0	0	365	12	71	177.81	#NAME?	#NAME?	1.6364e-11	2.91224e-09	down	yes	--	linc	chrNC_019484.2:12574823-12575625:-	--
MSTRG.700949	186	90	253	166.205	0	0	0	0	Inf	Inf	9.04755e-10	1.2059e-07	up	yes	--	linc	chrNC_019484.2:43794959-43795601:-	--
MSTRG.7071	0	1	1	0.6205	910	1659	3108	1767.45	0.00035107	-11.476	1.76734e-41	9.22609e-38	down	yes	--	linc	chrNC_019458.2:21451798-21453622:+	--
MSTRG.70758	52	29	59	43.9596	368	211	123	250.261	0.175655	-2.50918	0.0017315	0.0423042	down	yes	--	linc	chrNC_019458.2:248257612-248258178:+	--
MSTRG.712059	362	277	0	200.102	0	0	0	0	Inf	Inf	4.55364e-11	7.62723e-09	up	yes	--	linc	chrNC_019484.2:84689866-84690467:+	--
MSTRG.712060	221	69	0	91.474	0	0	0	0	Inf	Inf	1.56303e-05	0.000838309	up	yes	--	linc	chrNC_019484.2:84690789-84691674:+	--
MSTRG.713665	74	74	106	79.5104	0	0	0	0	Inf	Inf	5.18337e-05	0.00239459	up	yes	--	linc	chrNC_019484.2:92426746-92428318:-	--
MSTRG.714796	5804	4365	4361	4554.06	880	1525	673	996.71	4.5691	2.19191	1.35355e-06	9.76865e-05	up	yes	--	linc	chrNC_019484.2:95213636-95220262:+	--
MSTRG.719074	0	0	0	0	99	0	0	41.6165	#NAME?	#NAME?	0.00135428	0.0349702	down	yes	--	linc	chrNC_019484.2:112343222-112372181:+	--
MSTRG.722949	908	558	699	679.433	74	170	80	102.451	6.63177	2.72939	1.15903e-06	8.48203e-05	up	yes	--	linc	chrNC_019484.2:126452606-126456909:-	--
MSTRG.725503	0	0	0	0	2	112	20	38.1656	#NAME?	#NAME?	0.00160833	0.03996	down	yes	--	antisense	chrNW_014639299.1:1089-5298:+	--
MSTRG.728612	0	0	0	0	106	1	0	44.8395	#NAME?	#NAME?	0.000790967	0.0226046	down	yes	--	linc	chrNW_014641016.1:1173-1513:+	--
MSTRG.728948	0	0	0	0	101	71	77	85.1523	#NAME?	#NAME?	1.28656e-06	9.32812e-05	down	yes	--	linc	chrNW_014641214.1:2942-4603:+	--
MSTRG.730238	0	2	5	2.18287	3404	3788	3951	3662.32	0.000596034	-10.7123	9.16216e-14	2.43201e-11	down	yes	--	linc	chrNW_014641969.1:1818-3191:-	--
MSTRG.730367	259	394	45	217.321	6	4	3	4.53163	47.9565	5.58365	1.04412e-07	9.70446e-06	up	yes	--	linc	chrNW_014642076.1:58-2031:-	--
MSTRG.730613	5	6	22	10.3373	11498	11224	12057	11548.7	0.000895108	-10.1257	2.15879e-14	6.03728e-12	down	yes	--	linc	chrNW_014642259.1:171-2536:-	--
MSTRG.75416	0	0	0	0	1	20	178	58.7018	#NAME?	#NAME?	6.1437e-05	0.00273634	down	yes	--	linc	chrNC_019458.2:266067992-266079869:-	--
MSTRG.75552	111	46	90	77.6773	0	0	0	0	Inf	Inf	6.70774e-05	0.00295084	up	yes	--	linc	chrNC_019458.2:264521362-264523004:-	--
MSTRG.76264	0	0	0	0	231	116	76	152.123	#NAME?	#NAME?	1.85588e-10	2.8356e-08	down	yes	--	linc	chrNC_019458.2:268947280-268948086:-	--
MSTRG.76367	0	0	0	0	201	99	36	122.908	#NAME?	#NAME?	8.0986e-09	9.32589e-07	down	yes	--	linc	chrNC_019458.2:269850889-269891844:+	--
MSTRG.77751	0	0	0	0	103	0	33	53.0632	#NAME?	#NAME?	0.000212904	0.00785462	down	yes	--	linc	chrNC_019459.2:407559-407944:+	--
MSTRG.78883	0	0	0	0	90	15	0	42.0394	#NAME?	#NAME?	0.00123318	0.0325306	down	yes	--	linc	chrNC_019459.2:4114789-4115064:+	--
MSTRG.81384	0	0	0	0	91	0	34	48.3147	#NAME?	#NAME?	0.000430085	0.0138165	down	yes	--	linc	chrNC_019459.2:14639717-14640156:+	--
MSTRG.82220	799	613	225	512.794	3	47	42	26.8691	19.0849	4.25436	1.52903e-05	0.000827154	up	yes	--	linc	chrNC_019459.2:16596789-16610519:-	--
MSTRG.82843	658	371	296	416.035	7	4	0	4.06424	102.365	6.67757	2.3842e-06	0.000163052	up	yes	--	linc	chrNC_019459.2:16659479-16660090:-	--
MSTRG.82877	1083	759	78	601.768	3	6	23	9.74968	61.7218	5.94771	1.52513e-05	0.000826473	up	yes	--	linc	chrNC_019459.2:16729230-16730728:-	--
MSTRG.84309	0	0	0	0	1	54	136	55.8075	#NAME?	#NAME?	8.87736e-05	0.00375245	down	yes	--	linc	chrNC_019459.2:25337907-25370441:-	--
MSTRG.84716	445	437	152	323.281	1	30	42	21.2613	15.2051	3.92648	0.000320054	0.0108493	up	yes	--	linc	chrNC_019459.2:27255152-27256865:-	--
MSTRG.90387	0	0	0	0	108	20	24	58.1101	#NAME?	#NAME?	9.72717e-05	0.00404614	down	yes	--	linc	chrNC_019459.2:43845194-43845752:+	--
MSTRG.93350	0	0	0	0	107	0	8	47.3468	#NAME?	#NAME?	0.000531158	0.0164559	down	yes	--	antisense	chrNC_019459.2:52832109-52849033:+	--
MSTRG.96362	0	12	0	3.67854	366	907	624	592.844	0.00620491	-7.33238	0.000422415	0.013626	down	yes	--	antisense	chrNC_019459.2:63807105-63916430:+	--
MSTRG.96383	0	0	0	0	122	106	81	104.978	#NAME?	#NAME?	7.00113e-08	6.78914e-06	down	yes	--	antisense	chrNC_019459.2:63867573-63867955:+
