# Supplementary material for: Transcriptomic Analysis Reveals the Involvement of lncRNA–miRNA–mRNA Networks in Hair Follicle Induction in Aohan Fine Wool Sheep Skin
Source: Front Genet. 2020 Jun 9;11:590. doi: 10.3389/fgene.2020.00590 (PMC7528302; doi:10.3389/fgene.2020.00590)
Supplement: TABLE S6 — Identification of differentially expressed mRNA during three developmental stages of AFWS. (A–C) Volcano plots showing the differentially expressed mRNAs in pairwise comparison groups (upregulated or downregulated). (D) Venn diagram showing the number of overlapping differentially expressed mRNAs in compared groups. (E) Heatmap of differentially expressed mRNAs; yellow and blue indicate high and expression levels, respectively. [file Table_6.XLSX]

## Sheet: Sheet1
Differentially expressed mRNA between Birth and E90d
Gene	Birth1_count	Birth2_count	Birth3_count	Birth_normalize	E90d1_count	E90d2_count	E90d3_count	E90d_normalize	FoldChange	Log2FoldChange	pval	padj	Up/Down	Significant	GeneName	Biotype	Position
gene10319	791	0	7	247.351	30	19	8	17.665	14.0024	3.8076	0.000147893	0.0476468	up	yes	MYOZ2	protein_coding	chrNC_019463.2:6266134-6304292:-
gene10494	356	459	283	422.875	1920	4323	3227	2635.96	0.160426	-2.64002	2.18e-06	0.00173705	down	yes	MMRN1	protein_coding	chrNC_019463.2:34599682-34705043:-
gene1052	960	389	1172	838.594	2120	4686	4471	3131.21	0.267818	-1.90068	1.92e-05	0.00947329	down	yes	PDZK1	protein_coding	chrNC_019458.2:97901620-97955936:-
gene11190	3132	1808	3876	3019.88	905	1649	995	1004.34	3.00684	1.58825	8e-05	0.0288517	up	yes	LHFPL2	protein_coding	chrNC_019464.2:9356176-9381009:-
gene12724	0	0	0	0	113	0	188	90.7577	#NAME?	#NAME?	4.47e-06	0.0029201	down	yes	SLC35D3	protein_coding	chrNC_019465.2:61857262-61861451:+
gene13842	177	74	61	109.818	426	1141	796	651.876	0.168464	-2.56949	1.59e-05	0.00831845	down	yes	MEDAG	protein_coding	chrNC_019467.2:30222622-30238974:-
gene14065	493	119	271	292.42	1000	1837	1949	1340.52	0.21814	-2.19668	0.000105828	0.0364192	down	yes	SLC15A1	protein_coding	chrNC_019467.2:74902980-74953042:-
gene14298	1002	160	376	501.778	1792	4846	4520	3066.85	0.163614	-2.61164	9.73e-05	0.0338587	down	yes	DUSP14	protein_coding	chrNC_019468.2:13335065-13359902:+
gene14601	0	0	0	0	46	77	110	65.2174	#NAME?	#NAME?	0.000139984	0.0455837	down	yes	GP1BA	protein_coding	chrNC_019468.2:26035644-26045732:-
gene14749	9661	254	66	3141.83	288	130	104	163.699	19.1928	4.26249	7.86e-05	0.0288517	up	yes	LOC101111723	protein_coding	chrNC_019468.2:28913301-28942140:-
gene15052	490	698	476	640.655	6536	6447	4371	5130.1	0.124882	-3.00137	1.43e-06	0.00127735	down	yes	LOC101113159	protein_coding	chrNC_019468.2:40763396-40764638:-
gene15069	837	598	1224	919.975	7253	14425	16963	10754.6	0.0855426	-3.54721	6.04e-12	2.03e-08	down	yes	K33	protein_coding	chrNC_019468.2:40986193-40991764:-
gene1704	49	20	90	51.8137	139	776	790	455.734	0.113693	-3.13679	4.69e-06	0.0029597	down	yes	LOC101104027	protein_coding	chrNC_019458.2:122831428-122832135:+
gene1707	807	337	524	573.324	7182	8466	10591	7530.63	0.0761323	-3.71535	1.89e-13	1.14e-09	down	yes	LOC101106046	protein_coding	chrNC_019458.2:123500011-123500916:+
gene17667	45	16	15	26.3675	266	307	379	273.723	0.0963288	-3.37589	1.85e-05	0.00947329	down	yes	ABCC11	protein_coding	chrNC_019471.2:16055436-16147219:-
gene1783	7753	5990	9969	8340.8	2377	3005	2390	2245.34	3.71472	1.89325	6.1e-06	0.00369498	up	yes	ROBO2	protein_coding	chrNC_019458.2:141848156-143332463:+
gene18009	618	292	1111	666.154	17092	15411	62559	26714.2	0.0249363	-5.32561	2.23e-12	8.44e-09	down	yes	LOC106991568	protein_coding	chrNC_019471.2:44156898-44158462:-
gene18010	247	15	334	182.987	1996	4196	6948	3625.63	0.0504702	-4.30842	1.94e-05	0.00947329	down	yes	LOC101120353	protein_coding	chrNC_019471.2:44162827-44165028:+
gene18011	845	451	1825	1027.22	16828	5946	34381	16714.1	0.0614585	-4.02424	4.33e-08	5.25e-05	down	yes	LOC101113168	protein_coding	chrNC_019471.2:44202675-44204904:+
gene18012	1	0	9	2.97566	756	779	814	684.155	0.0043494	-7.84497	3.58e-05	0.0152769	down	yes	LOC101113693	protein_coding	chrNC_019471.2:44278624-44280848:+
gene18030	269	897	127	567.9	67	132	70	75.8654	7.48563	2.90412	4.53e-06	0.0029201	up	yes	LGI4	protein_coding	chrNC_019471.2:44846944-44855626:-
gene19000	1737	43	7	562.114	32	19	5	17.5805	31.9737	4.99881	5.7e-05	0.0230218	up	yes	SLN	protein_coding	chrNC_019472.2:16695797-16728036:-
gene19225	648	669	670	732.659	147	344	156	180.749	4.05345	2.01915	0.000132291	0.0445143	up	yes	SOX6	protein_coding	chrNC_019472.2:35279286-36032287:+
gene20047	3	0	5	2.41113	3436	1166	5802	3075.2	0.000784057	-10.3168	3.1e-17	3.12e-13	down	yes	GLYATL2	protein_coding	chrNC_019472.2:79161727-79173563:-
gene21157	45	98	120	98.3171	2159	1945	517	1400.59	0.0701969	-3.83245	2.03e-07	0.000211477	down	yes	NEFH	protein_coding	chrNC_019474.2:68212170-68219565:+
gene22306	1039	89	5	367.999	25	9	30	19.2405	19.1262	4.25748	2.92e-08	4.02e-05	up	yes	LMOD3	protein_coding	chrNC_019476.2:32420162-32437950:+
gene22850	1273	1182	1193	1336.93	3512	7055	7402	5008.24	0.266946	-1.90538	6.89e-06	0.00401184	down	yes	FKBP5	protein_coding	chrNC_019477.2:9643649-9764833:-
gene2357	409	198	500	373.554	962	1577	2277	1349.27	0.276856	-1.85279	7.64e-05	0.0285724	down	yes	SPTSSB	protein_coding	chrNC_019458.2:223940729-223972223:+
gene24235	151	192	77	165.28	1161	972	2070	1213.45	0.136206	-2.87613	6.33e-05	0.0252307	down	yes	LOC101110099	protein_coding	chrNC_019478.2:39986141-39988951:+
gene25306	3030	1285	1759	2100.7	420	668	335	407.808	5.15121	2.36491	2.09e-08	3.02e-05	up	yes	PIEZO2	protein_coding	chrNC_019480.2:42499619-42761406:-
gene25847	474	118	999	501.646	4277	6891	5677	4780.46	0.104937	-3.25241	6.71e-06	0.00398315	down	yes	ACSM1	protein_coding	chrNC_019481.2:18196160-18251113:+
gene26003	1224	0	4	380.73	18	26	8	15.1189	25.1823	4.65434	1.72e-09	3.25e-06	up	yes	MYLPF	protein_coding	chrNC_019481.2:26570752-26573274:+
gene26381	1586	13	19	503.9	15	24	15	15.4116	32.6961	5.03105	1.89e-12	8.17e-09	up	yes	ACTA1	protein_coding	chrNC_019482.2:777575-780357:-
gene26496	1914	178	317	776.069	125	218	119	131.345	5.90863	2.56282	3.36e-06	0.00230624	up	yes	ACTN2	protein_coding	chrNC_019482.2:9297044-9378938:+
gene27183	2	0	1	0.916347	334	294	1703	648.636	0.00141273	-9.4673	2.16e-23	6.53e-19	down	yes	LOC101116281	protein_coding	chrNC_019484.2:2824422-2831706:+
gene27184	126	0	393	155.468	13027	14510	18390	13227.8	0.0117531	-6.41081	1.07e-06	0.000983056	down	yes	LOC101116537	protein_coding	chrNC_019484.2:2851201-2857115:+
gene27185	20	0	54	22.1952	9665	699	9105	6074.28	0.00365396	-8.09632	1.16e-05	0.00629023	down	yes	LOC101116799	protein_coding	chrNC_019484.2:2941993-2948862:+
gene28308	21865	25819	6857	21673.6	4436	5203	2116	3462.21	6.26004	2.64617	3.73e-05	0.0156794	up	yes	NRK	protein_coding	chrNC_019484.2:124261572-124388457:+
gene29154	0	0	0	0	0	190	99	74.1477	#NAME?	#NAME?	3.42e-05	0.0149992	down	yes	LOC101106834	protein_coding	chrNW_014643170.1:25-2362:+
gene3417	206	63	123	131.693	824	744	627	649.785	0.202672	-2.30278	6.49e-05	0.025376	down	yes	ALDH1A1	protein_coding	chrNC_019459.2:63267948-63323060:+
gene3434	684	442	569	600.821	2408	2300	2180	2023.37	0.296941	-1.75175	9.7e-05	0.0338587	down	yes	KLF9	protein_coding	chrNC_019459.2:65763659-65795004:+
gene389	332	353	1583	747.654	9687	12655	16170	10971.2	0.0681468	-3.87521	1.94e-06	0.00163115	down	yes	LOC101106121	protein_coding	chrNC_019458.2:21395167-21445809:+
gene4007	3067	115	21	1014.54	94	91	42	67.7738	14.9696	3.90396	1.87e-08	2.84e-05	up	yes	KLHL41	protein_coding	chrNC_019459.2:138856879-138871870:-
gene4010	145	105	140	138.736	1676	1122	2180	1465.18	0.0946892	-3.40066	3.83e-11	1.05e-07	down	yes	LRP2	protein_coding	chrNC_019459.2:138984088-139167294:+
gene4023	5607	279	49	1892.16	64	129	30	63.348	29.8693	4.90059	8.54e-09	1.52e-05	up	yes	XIRP2	protein_coding	chrNC_019459.2:141129472-141205392:-
gene4319	90	60	95	85.9355	676	1179	2291	1150.55	0.0746909	-3.74292	3.33e-11	1.01e-07	down	yes	AOX1	protein_coding	chrNC_019459.2:201799725-201869143:+
gene4382	16	0	14	9.10783	179	242	299	204.832	0.0444648	-4.49119	0.00013567	0.044659	down	yes	ZDBF2	protein_coding	chrNC_019459.2:207326193-207344202:+
gene4423	3153	57	12	1009.65	52	112	18	51.5709	19.5779	4.29116	1.07e-05	0.00591153	up	yes	MYL1	protein_coding	chrNC_019459.2:210947681-210972877:-
gene6291	2829	440	3605	2164.15	15365	24170	28909	19301.8	0.112121	-3.15687	7.65e-06	0.00436848	down	yes	LOC101118004	protein_coding	chrNC_019460.2:131426657-131432185:-
gene6371	887	418	828	728.521	1762	4979	4463	3074.24	0.236976	-2.07719	3.43e-06	0.00230624	down	yes	LOC101112304	protein_coding	chrNC_019460.2:133556181-133561380:+
gene7772	275	408	505	438.102	1857	3331	2640	2207.5	0.198461	-2.33308	4.88e-07	0.000470675	down	yes	PDK4	protein_coding	chrNC_019461.2:12768544-12782313:-
gene7933	1576	1131	1147	1391.86	3883	7735	5292	4748.15	0.293136	-1.77036	3.13e-05	0.0141699	down	yes	FGL2	protein_coding	chrNC_019461.2:43979053-43982996:+
gene8017	1285	37	9	419.559	40	40	20	29.7289	14.1128	3.81894	6.18e-08	7.2e-05	up	yes	PPP1R3A	protein_coding	chrNC_019461.2:54510886-54550881:+
gene9783	2075	25	9	658.548	36	32	4	22.0109	29.9192	4.903	2.01e-05	0.00967201	up	yes	MYOT	protein_coding	chrNC_019462.2:46649747-46668111:+
Differentially expressed mRNA between Birth and E120d
Gene	Birth1_count	Birth2_count	Birth3_count	Birth_normalize	E120d1_count	E120d2_count	E120d3_count	E120d_normalize	FoldChange	Log2FoldChange	pval	padj	Up/Down	Significant	GeneName	Biotype	Position
gene10065	71	76	125	99.829	0	0	0	0	Inf	Inf	4.70101e-08	1.03089e-05	up	yes	ITK	protein_coding	chrNC_019462.2:66100683-66164955:+
gene10066	805	302	678	618.058	61	81	4	42.4818	14.5488	3.86283	4.35517e-05	0.00456599	up	yes	CYFIP2	protein_coding	chrNC_019462.2:66195464-66310388:+
gene10096	292	85	284	223.12	63	29	41	38.79	5.752	2.52406	0.000616535	0.036873	up	yes	ATP10B	protein_coding	chrNC_019462.2:69453948-69842587:-
gene10097	0	0	1	0.304492	128	107	0	68.4903	0.00444577	-7.81335	0.000319634	0.0220766	down	yes	GABRB2	protein_coding	chrNC_019462.2:70198092-70507975:-
gene10147	9	0	4	4.07818	426	485	95	292.849	0.0139259	-6.16609	1.34305e-05	0.00173246	down	yes	ATP6AP1L	protein_coding	chrNC_019462.2:79463854-79491890:+
gene10217	1529	720	1429	1292.44	257	265	529	305.87	4.22546	2.07911	6.76065e-05	0.00646854	up	yes	ELL2	protein_coding	chrNC_019462.2:92477049-92548382:-
gene10385	87	25	206	103.27	2326	2333	279	1438.13	0.0718087	-3.7997	0.000277284	0.0199911	down	yes	COL25A1	protein_coding	chrNC_019463.2:16061452-16578068:+
gene10430	1201	819	1438	1242.01	70	98	361	153.862	8.07221	3.01296	0.000813535	0.0459403	up	yes	SLC39A8	protein_coding	chrNC_019463.2:22486606-22570145:+
gene10454	140	61	102	107.016	0	0	1	0.290824	367.977	8.52347	7.2627e-08	1.56654e-05	up	yes	LOC101122865	protein_coding	chrNC_019463.2:25325300-25343334:+
gene10509	15	23	11	19.9807	281	109	928	383.831	0.0520559	-4.2638	3.61626e-06	0.000540693	down	yes	MEPE	protein_coding	chrNC_019463.2:36731413-36745722:-
gene1052	960	389	1172	862.614	64	52	13	37.5921	22.9467	4.52022	6.72757e-09	1.75283e-06	up	yes	PDZK1	protein_coding	chrNC_019458.2:97901620-97955936:-
gene10582	4742	4700	5765	5686.84	1657	1486	1582	1375.88	4.13324	2.04727	4.33447e-05	0.00456246	up	yes	ARAP2	protein_coding	chrNC_019463.2:55384477-55565899:-
gene10666	1172	1889	1271	1733.89	280	306	566	335.234	5.17217	2.37077	3.4177e-05	0.00377886	up	yes	TEC	protein_coding	chrNC_019463.2:66709922-66868669:-
gene10719	360	205	1034	535	124	94	119	98.1654	5.44999	2.44625	5.76029e-05	0.00580774	up	yes	HOPX	protein_coding	chrNC_019463.2:71918282-71949670:-
gene10755	602	448	1092	754.917	12	2	4	5.26154	143.478	7.16469	1.02049e-09	3.12257e-07	up	yes	TMPRSS11F	protein_coding	chrNC_019463.2:83611459-83709947:-
gene10758	1433	3153	1771	2621.1	2	6	18	7.55673	346.856	8.43819	4.16078e-08	9.20092e-06	up	yes	LOC101121777	protein_coding	chrNC_019463.2:83815738-83869342:-
gene10799	92	25	133	82.6311	0	0	2	0.581648	142.064	7.1504	0.000596211	0.0360673	up	yes	AMBN	protein_coding	chrNC_019463.2:85515225-85526753:+
gene10836	44	89	76	83.0341	3	3	0	1.74759	47.5135	5.57027	0.000109194	0.00939029	up	yes	EPGN	protein_coding	chrNC_019463.2:88817461-88825064:+
gene10838	216	505	350	435.715	28	14	24	19.2416	22.6444	4.50108	1.48664e-09	4.34678e-07	up	yes	AREG	protein_coding	chrNC_019463.2:88956624-88968969:+
gene10929	654	498	953	754.91	213	158	120	143.071	5.27647	2.39957	1.0801e-05	0.00145548	up	yes	CDS1	protein_coding	chrNC_019463.2:98817540-98974573:+
gene11000	1926	1936	3488	2672.81	688	721	801	643.274	4.15501	2.05485	1.76082e-05	0.00219601	up	yes	CPEB2	protein_coding	chrNC_019463.2:109601475-109675359:+
gene11010	262	59	402	236.104	13	57	44	33.0944	7.13426	2.83476	0.000108917	0.00939029	up	yes	LOC101106941	protein_coding	chrNC_019463.2:110464878-110467968:-
gene11120	2322	710	2206	1775.89	8209	7936	11280	7983.52	0.222444	-2.16848	3.38458e-05	0.00375803	down	yes	NREP	protein_coding	chrNC_019464.2:1921722-1954111:+
gene11160	2604	1200	3762	2592.06	896	1053	958	845.962	3.06404	1.61543	0.000296659	0.0207962	up	yes	HMGCR	protein_coding	chrNC_019464.2:6519416-6540790:+
gene11198	6990	3069	5951	5616.57	2353	1982	2162	1892.16	2.96834	1.56966	0.000828449	0.0464832	up	yes	JMY	protein_coding	chrNC_019464.2:10051380-10127813:+
gene11449	37	0	151	57.737	0	0	0	0	Inf	Inf	2.79558e-05	0.00326878	up	yes	LOC101110239	protein_coding	chrNC_019464.2:23270670-23275437:-
gene11601	3966	2382	4408	3831.32	450	333	426	352.192	10.8785	3.44341	5.36701e-12	2.39378e-09	up	yes	FMN1	protein_coding	chrNC_019464.2:26394339-26885340:+
gene11603	153	41	113	104.181	412	537	891	535.278	0.194629	-2.3612	0.000126847	0.0105967	down	yes	SCG5	protein_coding	chrNC_019464.2:26989142-27044635:-
gene11633	365	287	262	343.819	41	94	84	63.6411	5.40247	2.43362	0.000363669	0.0244132	up	yes	RASGRP1	protein_coding	chrNC_019464.2:31091585-31170355:-
gene11755	24	97	77	81.1092	0	0	0	0	Inf	Inf	1.27686e-06	0.000216778	up	yes	ABHD12B	protein_coding	chrNC_019464.2:40789178-40812365:+
gene11809	1891	1479	3252	2354.09	502	577	726	525.259	4.48178	2.16407	4.96706e-06	0.000722145	up	yes	RORA	protein_coding	chrNC_019464.2:45898433-46702634:+
gene11829	174	123	319	215.878	0	0	0	0	Inf	Inf	1.28272e-14	9.92784e-12	up	yes	AQP9	protein_coding	chrNC_019464.2:49054998-49106411:-
gene11833	2770	1562	2854	2555.07	601	462	885	567.279	4.50407	2.17123	4.40237e-06	0.000647197	up	yes	MYZAP	protein_coding	chrNC_019464.2:49552052-49687401:-
gene11834	6224	3735	4979	5420.71	1839	1858	2128	1695.64	3.19685	1.67665	0.000544514	0.0334787	up	yes	CGNL1	protein_coding	chrNC_019464.2:49711441-49884161:-
gene11877	1273	654	1281	1131.97	7028	6256	2508	4600.13	0.246074	-2.02284	5.8691e-05	0.00585021	down	yes	TMOD2	protein_coding	chrNC_019464.2:55505950-55567833:-
gene11878	142	67	184	135.715	473	481	1287	652.14	0.208108	-2.2646	0.000267856	0.0195795	down	yes	LYSMD2	protein_coding	chrNC_019464.2:55568342-55598141:+
gene12050	371	314	505	433.645	97	82	142	93.4642	4.6397	2.21403	0.000345641	0.0233219	up	yes	HSPA2	protein_coding	chrNC_019464.2:73550328-73554215:+
gene12077	464	150	528	385.607	22	39	28	25.8753	14.9025	3.89748	1.69627e-08	3.95022e-06	up	yes	TMEM229B	protein_coding	chrNC_019464.2:76184073-76224832:-
gene12102	65	84	56	81.0389	780	973	386	622.449	0.130194	-2.94127	3.43127e-06	0.000515965	down	yes	GALNT16	protein_coding	chrNC_019464.2:77917071-78026786:+
gene12198	129	106	229	165.404	13	24	2	11.3359	14.5912	3.86703	0.000362722	0.0244119	up	yes	LOC101110417	protein_coding	chrNC_019464.2:83735106-83750552:-
gene12246	458	443	312	469.07	12	17	57	25.0134	18.7528	4.22903	0.000141137	0.0116427	up	yes	DIO2	protein_coding	chrNC_019464.2:88416496-88431513:-
gene1225	8610	11952	4992	10421.6	70	59	350	139.384	74.7687	6.22436	8.79897e-05	0.00792962	up	yes	TCHHL1	protein_coding	chrNC_019458.2:100854244-100861502:-
gene1227	877	1334	1463	1412.31	6794	5169	8930	6084.79	0.232105	-2.10715	4.0253e-05	0.0042885	down	yes	RPTN	protein_coding	chrNC_019458.2:100922011-100928773:-
gene1229	7750	2630	13926	8059.97	33	12	195	69.8607	115.372	6.85015	4.38689e-05	0.00458099	up	yes	LOC105613042	protein_coding	chrNC_019458.2:100998306-101006564:-
gene1231	13124	16917	22270	19678.3	74	143	196	120.064	163.898	7.35665	4.55133e-25	1.19768e-21	up	yes	LOC101120378	protein_coding	chrNC_019458.2:101054250-101061849:-
gene12320	4037	4788	4183	5026.48	1412	1127	2217	1384.86	3.62959	1.8598	0.000330976	0.0226224	up	yes	MYO6	protein_coding	chrNC_019465.2:2534433-2640318:+
gene1233	52949	24868	62403	48656.3	911	744	426	606.277	80.2543	6.32651	6.96218e-14	4.82131e-11	up	yes	LOC101120628	protein_coding	chrNC_019458.2:101147081-101155798:-
gene12337	1435	792	2793	1715.03	68	73	282	123.07	13.9354	3.80068	4.46852e-05	0.00464217	up	yes	ELOVL4	protein_coding	chrNC_019465.2:6777159-6818334:-
gene12359	96	60	92	89.4724	272	525	850	478.819	0.186861	-2.41997	0.000123484	0.010415	down	yes	PRSS35	protein_coding	chrNC_019465.2:10569618-10587416:+
gene12367	1143	556	1867	1218.54	473	510	353	388.898	3.13331	1.64769	0.000408716	0.0266883	up	yes	ECHDC1	protein_coding	chrNC_019465.2:11048165-11103830:+
gene1240	186	193	207	221.697	0	0	1	0.290824	762.308	9.57423	1.07716e-13	6.74891e-11	up	yes	C1H1orf68	protein_coding	chrNC_019458.2:101438553-101440391:+
gene1241	101	42	254	131.104	0	0	1	0.290824	450.802	8.81635	1.85457e-09	5.36296e-07	up	yes	KPRP	protein_coding	chrNC_019458.2:101491165-101495726:+
gene12436	211	80	112	142.426	0	0	0	0	Inf	Inf	9.31732e-11	3.26914e-08	up	yes	FAM26D	protein_coding	chrNC_019465.2:21182847-21192108:-
gene1250	187	28	66	93.9687	0	0	0	0	Inf	Inf	8.04757e-08	1.70784e-05	up	yes	SPRR4	protein_coding	chrNC_019458.2:101734532-101736907:+
gene1251	407	46	347	258.732	48	40	34	35.5357	7.28091	2.86412	7.47737e-05	0.00703654	up	yes	LOC101102105	protein_coding	chrNC_019458.2:101755284-101757170:+
gene12525	4379	2781	5011	4352	1814	2107	1061	1450.01	3.00136	1.58562	0.000749236	0.0427682	up	yes	PRDM1	protein_coding	chrNC_019465.2:30894187-30917202:-
gene12529	0	0	0	0	7	0	191	57.6006	#NAME?	#NAME?	0.00061503	0.0368667	down	yes	POPDC3	protein_coding	chrNC_019465.2:31908185-31929227:+
gene1263	5004	1330	6534	4265.89	10	20	37	19.4779	219.012	7.77487	4.71835e-18	5.91254e-15	up	yes	PRR9	protein_coding	chrNC_019458.2:102057767-102059736:+
gene12714	127	59	218	137.174	692	825	654	631.774	0.217126	-2.2034	0.000172335	0.0137424	down	yes	PDE7B	protein_coding	chrNC_019465.2:60803975-61164843:+
gene12719	1539	848	1397	1351.9	456	436	340	358.729	3.76858	1.91402	8.56531e-05	0.00774557	up	yes	MAP7	protein_coding	chrNC_019465.2:61324932-61484591:-
gene12875	463	254	395	398.439	1652	2219	809	1361.6	0.292626	-1.77287	0.000410854	0.0267614	down	yes	FNDC1	protein_coding	chrNC_019465.2:82048250-82163145:+
gene12935	1271	892	1308	1262.33	6654	6452	3010	4693.11	0.268975	-1.89446	5.78633e-05	0.00581173	down	yes	THBS2	protein_coding	chrNC_019465.2:89662677-89690485:-
gene13047	1566	347	1224	1049.37	170	270	145	170.121	6.16839	2.62489	4.17444e-07	7.79081e-05	up	yes	EPPK1	protein_coding	chrNC_019466.2:13818781-13827496:+
gene13270	1566	1023	1443	1464.76	374	374	638	403.412	3.63093	1.86034	0.000144572	0.0118888	up	yes	CHD7	protein_coding	chrNC_019466.2:39053438-39197104:+
gene13319	586	246	228	382.551	22	67	26	33.3916	11.4565	3.5181	1.59665e-05	0.00201033	up	yes	SLCO5A1	protein_coding	chrNC_019466.2:46155999-46328711:-
gene13370	508	200	286	351.695	437	539	5384	1849.86	0.19012	-2.39502	1.54203e-05	0.00195089	down	yes	PKIA	protein_coding	chrNC_019466.2:54461241-54560775:+
gene13389	3955	3717	4901	4666.58	12	9	33	15.7199	296.858	8.21363	1.77333e-14	1.33329e-11	up	yes	LOC101113339	protein_coding	chrNC_019466.2:57381426-57384616:-
gene13403	0	84	51	58.8593	0	1	0	0.289211	203.517	7.669	0.000187962	0.0145444	up	yes	AARD	protein_coding	chrNC_019466.2:60074300-60080185:-
gene13458	177	74	124	132.18	451	569	1224	652.816	0.202476	-2.30418	0.000128411	0.0106935	down	yes	CTHRC1	protein_coding	chrNC_019466.2:73623364-73639399:-
gene13495	3232	5798	4704	5450.28	1447	1296	2373	1489.37	3.65944	1.87162	0.000638961	0.0379761	up	yes	RGS22	protein_coding	chrNC_019466.2:76747771-76886971:+
gene13548	2471	2157	2519	2664.96	912	743	1270	851.736	3.12886	1.64564	0.000697746	0.0404431	up	yes	ESRP1	protein_coding	chrNC_019466.2:82110383-82170914:-
gene13605	41	0	19	18.8152	32	193	3300	1024.92	0.0183577	-5.76747	0.000430894	0.0279285	down	yes	CA3	protein_coding	chrNC_019466.2:89534462-89545412:-
gene13621	621	292	199	408.573	41	30	74	42.2234	9.67646	3.27448	1.16642e-06	0.000199313	up	yes	CHMP4C	protein_coding	chrNC_019466.2:93161257-93192821:-
gene13699	246	77	250	194.022	0	0	0	0	Inf	Inf	1.18717e-13	7.26523e-11	up	yes	KCTD4	protein_coding	chrNC_019467.2:15688728-15699572:-
gene13842	177	74	61	112.997	620	579	1110	672.125	0.168119	-2.57245	3.00631e-05	0.00343961	down	yes	MEDAG	protein_coding	chrNC_019467.2:30222622-30238974:-
gene13913	303	197	755	427.805	88	72	112	79.2075	5.40107	2.43325	7.49125e-05	0.00703654	up	yes	GJB6	protein_coding	chrNC_019467.2:36232706-36240668:+
gene14025	498	170	732	468.846	146	110	165	122.624	3.82345	1.93488	0.00053631	0.0332853	up	yes	LOC101106534	protein_coding	chrNC_019467.2:69942175-70095847:-
gene14065	493	119	271	300.578	11	6	3	5.83424	51.5196	5.68705	1.61697e-11	6.54624e-09	up	yes	SLC15A1	protein_coding	chrNC_019467.2:74902980-74953042:-
gene14298	1002	160	376	515.46	67	161	115	99.6601	5.17218	2.37077	0.000134913	0.0111642	up	yes	DUSP14	protein_coding	chrNC_019468.2:13335065-13359902:+
gene14309	0	0	0	0	162	263	0	123.58	#NAME?	#NAME?	7.95916e-08	1.70281e-05	down	yes	LOC101110777	protein_coding	chrNC_019468.2:13895075-13896995:-
gene14356	1017	482	817	820.607	157	233	171	163.168	5.02921	2.33033	1.14497e-05	0.00152171	up	yes	MYO1D	protein_coding	chrNC_019468.2:16935684-17297334:+
gene14479	2036	5687	1355	3993.19	472	355	730	453.418	8.80687	3.13863	1.12372e-08	2.7897e-06	up	yes	TLCD2	protein_coding	chrNC_019468.2:22384156-22389572:-
gene14531	548	167	379	375.702	10	17	41	19.7736	19.0002	4.24795	2.38252e-06	0.000368801	up	yes	TRPV3	protein_coding	chrNC_019468.2:23805359-23840718:-
gene1474	1995	3126	1576	2726.4	469	393	657	442.298	6.16417	2.62391	1.3245e-06	0.000222002	up	yes	IFI16	protein_coding	chrNC_019458.2:108126185-108190409:-
gene14760	30	112	0	67.3077	0	0	0	0	Inf	Inf	1.52851e-05	0.00194313	up	yes	SHISA6	protein_coding	chrNC_019468.2:29561728-29698717:+
gene15015	1065	619	559	827.972	10	24	29	18.3081	45.2243	5.49902	1.81668e-17	2.07851e-14	up	yes	GSDMA	protein_coding	chrNC_019468.2:39820570-39832167:+
gene15032	664	198	250	389.279	9	32	42	24.1092	16.1465	4.01315	3.29101e-07	6.18593e-05	up	yes	TNS4	protein_coding	chrNC_019468.2:40224905-40248734:-
gene15037	60677	84534	63414	82198	114	158	390	192.555	426.881	8.73769	1.90763e-14	1.39442e-11	up	yes	KRT25	protein_coding	chrNC_019468.2:40470908-40478560:-
gene15039	2512	1772	3651	2824.08	5	6	10	6.1101	462.199	8.85237	2.89239e-40	7.61132e-36	up	yes	LOC101110427	protein_coding	chrNC_019468.2:40489247-40495505:-
gene15040	11290	3746	13532	9640.69	19	31	73	35.7687	269.528	8.07429	2.66937e-15	2.19514e-12	up	yes	KRT27	protein_coding	chrNC_019468.2:40502774-40508663:-
gene15041	2135	653	1913	1597.84	3	3	31	10.7631	148.455	7.21388	2.78788e-06	0.000427659	up	yes	KRT28	protein_coding	chrNC_019468.2:40515712-40524396:-
gene15042	7483	4637	9895	7782.99	2390	3298	1703	2150.12	3.61979	1.85591	0.000165812	0.0132625	up	yes	KRT10	protein_coding	chrNC_019468.2:40533235-40538366:-
gene15045	1309	977	1668	1427.87	140	97	408	187.774	7.60417	2.92679	0.000345361	0.0233219	up	yes	KRT23	protein_coding	chrNC_019468.2:40642655-40659621:-
gene15046	1069	431	684	770.328	4	0	5	2.62739	293.191	8.1957	5.16847e-14	3.6759e-11	up	yes	KRT39	protein_coding	chrNC_019468.2:40688997-40697822:-
gene15049	1580	246	891	900.324	1	3	6	2.9059	309.827	8.27532	3.29483e-20	5.78024e-17	up	yes	BIIIB4	protein_coding	chrNC_019468.2:40718381-40719429:-
gene15050	1041	144	618	593.288	1	4	10	4.3584	136.125	7.08879	1.15302e-08	2.80942e-06	up	yes	LOC101111893	protein_coding	chrNC_019468.2:40725352-40726053:-
gene15051	354	16	316	216.975	1	1	3	1.455	149.123	7.22036	1.00422e-11	4.33213e-09	up	yes	LOC101112404	protein_coding	chrNC_019468.2:40738709-40739005:-
gene15052	490	698	476	660.714	1	4	8	3.77675	174.942	7.45074	5.75206e-12	2.52276e-09	up	yes	LOC101113159	protein_coding	chrNC_019468.2:40763396-40764638:-
gene15053	425	38	77	178.113	1	0	1	0.584142	304.914	8.25226	6.04717e-11	2.30625e-08	up	yes	KRTAP1-1	protein_coding	chrNC_019468.2:40771911-40779617:-
gene15055	38	40	135	73.8164	0	1	1	0.580035	127.262	6.99166	2.56994e-05	0.00307399	up	yes	LOC105610157	protein_coding	chrNC_019468.2:40800525-40805671:-
gene15056	4359	522	1319	2056.19	6	7	18	9.01922	227.978	7.83275	5.88785e-17	6.45578e-14	up	yes	LOC101112657	protein_coding	chrNC_019468.2:40807379-40808185:-
gene15060	27	12	98	44.6109	0	0	0	0	Inf	Inf	0.000295931	0.0207962	up	yes	LOC106991427	misc_RNA	chrNC_019468.2:40855704-40856927:-
gene15062	79	11	71	52.3995	0	0	0	0	Inf	Inf	7.72262e-05	0.00718095	up	yes	LOC101113420	protein_coding	chrNC_019468.2:40867113-40868196:-
gene15065	123	87	38	95.538	0	1	0	0.289211	330.34	8.36781	5.46467e-07	9.89768e-05	up	yes	LOC101115634	protein_coding	chrNC_019468.2:40898198-40899119:+
gene15066	1234	685	1871	1315.22	2	1	4	2.03914	644.986	9.33312	1.05408e-35	9.24603e-32	up	yes	LOC101116068	protein_coding	chrNC_019468.2:40915453-40917620:+
gene15068	110	0	39	46.8333	0	0	0	0	Inf	Inf	0.000187721	0.0145444	up	yes	LOC101107617	protein_coding	chrNC_019468.2:40950670-40954020:-
gene15069	837	598	1224	947.168	10	12	29	14.8376	63.8356	5.99629	2.47925e-13	1.4183e-10	up	yes	K33	protein_coding	chrNC_019468.2:40986193-40991764:-
gene15070	389	57	174	206.009	3	1	4	2.33246	88.3226	6.46471	2.33521e-10	7.98066e-08	up	yes	LOC100526782	protein_coding	chrNC_019468.2:41009168-41015661:-
gene15071	1321	204	643	720.835	2	4	7	3.77925	190.735	7.57543	4.46237e-23	1.06752e-19	up	yes	KRT34	protein_coding	chrNC_019468.2:41028532-41033351:-
gene15072	1706	514	828	1059.43	3	1	4	2.33246	454.21	8.82722	2.14363e-31	9.4016e-28	up	yes	V15	protein_coding	chrNC_019468.2:41049407-41053451:-
gene15074	441	89	280	271.318	0	0	1	0.290824	932.927	9.86562	2.26219e-16	1.98514e-13	up	yes	KRT32	protein_coding	chrNC_019468.2:41100685-41112236:-
gene15077	0	16	3	9.16685	2319	3252	1065	1930.45	0.00474856	-7.71829	0.000105533	0.00918008	down	yes	LOC101117431	protein_coding	chrNC_019468.2:41142447-41147010:-
gene15081	2072	328	1164	1182.11	67	160	28	74.0692	15.9595	3.99634	6.70527e-05	0.00646854	up	yes	LOC101118459	protein_coding	chrNC_019468.2:41225311-41229594:-
gene15312	350	532	444	520.85	129	124	67	93.1854	5.58939	2.48269	9.18113e-05	0.00818987	up	yes	ZNF750	protein_coding	chrNC_019468.2:49188662-49198065:+
gene15624	99	21	51	57.824	435	1124	138	492.8	0.117338	-3.09126	0.000102362	0.00896794	down	yes	FMOD	protein_coding	chrNC_019469.2:520734-531055:-
gene15691	2781	1326	3647	2678.29	970	714	806	725.42	3.69205	1.88442	3.56988e-05	0.00388188	up	yes	YOD1	protein_coding	chrNC_019469.2:4131487-4140811:-
gene15909	118	102	141	133.049	5	6	0	3.20186	41.5538	5.37691	2.05539e-06	0.000323877	up	yes	SELE	protein_coding	chrNC_019469.2:35426814-35436805:-
gene15922	984	814	2356	1449.99	431	456	309	348.165	4.16467	2.0582	3.18561e-05	0.00357501	up	yes	FMO2	protein_coding	chrNC_019469.2:36831292-36872942:+
gene1601	142	36	257	141.952	1008	1018	950	866.364	0.163848	-2.60957	0.000511764	0.0322178	down	yes	RGS4	protein_coding	chrNC_019458.2:112654892-112659901:+
gene16216	142	94	335	195.621	1558	1996	1555	1486.49	0.1316	-2.92577	1.91849e-06	0.000304446	down	yes	PAPPA2	protein_coding	chrNC_019469.2:55693395-56016648:+
gene16238	2260	1129	3483	2361.16	311	336	628	371.034	6.36371	2.66987	9.02286e-08	1.86958e-05	up	yes	SOAT1	protein_coding	chrNC_019469.2:58622673-58689176:+
gene16362	1773	1245	2993	2117.02	717	607	501	531.563	3.98264	1.99372	2.09267e-05	0.0025733	up	yes	SLC30A1	protein_coding	chrNC_019469.2:69940733-69949627:+
gene16945	53	37	83	61.2023	0	0	0	0	Inf	Inf	2.12754e-05	0.00260401	up	yes	TGM6	protein_coding	chrNC_019470.2:51947252-51984052:-
gene16946	1468	268	1329	1009.45	47	108	108	76.4297	13.2075	3.72329	3.86309e-11	1.51727e-08	up	yes	TGM3	protein_coding	chrNC_019470.2:52044840-52088922:-
gene1703	627	59	253	306.732	3	2	5	2.9125	105.316	6.71858	3.1486e-13	1.76288e-10	up	yes	LOC101103772	protein_coding	chrNC_019458.2:122772613-122773611:+
gene1704	49	20	90	53.2933	0	1	2	0.870859	61.1962	5.93537	0.000899626	0.0491155	up	yes	LOC101104027	protein_coding	chrNC_019458.2:122831428-122832135:+
gene1707	807	337	524	589.856	2	10	15	7.84111	75.2262	6.23316	7.33519e-11	2.71867e-08	up	yes	LOC101106046	protein_coding	chrNC_019458.2:123500011-123500916:+
gene17096	11	21	55	31.0754	430	290	151	253.912	0.122386	-3.03048	0.000188472	0.0145444	down	yes	C13H20orf96	protein_coding	chrNC_019470.2:59919021-60060790:+
gene1712	488	113	149	258.746	2	1	6	2.62079	98.7281	6.62539	6.59302e-10	2.06542e-07	up	yes	LOC101106296	protein_coding	chrNC_019458.2:123614182-123615982:+
gene1713	49	28	85	55.8975	1	1	0	0.582529	95.9566	6.58431	0.000372484	0.0247554	up	yes	LOC101106558	protein_coding	chrNC_019458.2:123641058-123642006:+
gene1714	1189	379	1347	983.519	1	5	6	3.48432	282.27	8.14093	1.86084e-28	6.99542e-25	up	yes	LOC101116882	protein_coding	chrNC_019458.2:123672343-123680939:+
gene1715	143	238	641	363.394	107	114	45	77.4422	4.69246	2.23034	0.000751302	0.0427933	up	yes	CLDN8	protein_coding	chrNC_019458.2:123761498-123763630:+
gene17198	977	574	1015	915.641	144	149	366	191.772	4.77464	2.25539	0.000558078	0.0340738	up	yes	FAM83C	protein_coding	chrNC_019470.2:64002592-64013857:-
gene17439	580	180	317	373.699	36	55	99	55.2576	6.76285	2.75763	2.22312e-05	0.00270839	up	yes	BCAS1	protein_coding	chrNC_019470.2:80867765-80968410:-
gene1749	206	269	115	239.244	20	22	56	28.5151	8.39005	3.06868	0.000273701	0.0198414	up	yes	NCAM2	protein_coding	chrNC_019458.2:133468479-134074276:-
gene1768	34	39	35	41.5801	0	0	0	0	Inf	Inf	0.000685751	0.0401012	up	yes	LOC101121485	pseudogene	chrNC_019458.2:139601132-139610765:-
gene17828	441	114	443	333.846	0	1	0	0.289211	1154.33	10.1728	6.26041e-19	8.23713e-16	up	yes	CES4A	protein_coding	chrNC_019471.2:33926704-33941237:+
gene17964	141	30	186	116.921	815	807	549	632.11	0.184969	-2.43465	0.000402279	0.026399	down	yes	ZNF536	protein_coding	chrNC_019471.2:39948559-40404300:+
gene18009	618	292	1111	685.316	11	22	70	29.9468	22.8844	4.5163	1.65755e-05	0.00207706	up	yes	LOC106991568	protein_coding	chrNC_019471.2:44156898-44158462:-
gene18010	247	15	334	187.935	2	1	10	3.78409	49.6645	5.63414	0.000123952	0.0104211	up	yes	LOC101120353	protein_coding	chrNC_019471.2:44162827-44165028:+
gene18011	845	451	1825	1056.88	12	9	38	17.174	61.5396	5.94344	3.78182e-08	8.43377e-06	up	yes	LOC101113168	protein_coding	chrNC_019471.2:44202675-44204904:+
gene18047	1803	1349	1290	1661.65	254	256	125	184.894	8.98707	3.16785	1.14732e-09	3.47031e-07	up	yes	SBSN	protein_coding	chrNC_019471.2:45182084-45187635:-
gene18164	108	227	338	254.336	930	2412	989	1257.99	0.202177	-2.30631	0.000453713	0.0291207	down	yes	CCER2	protein_coding	chrNC_019471.2:47700758-47704265:-
gene1820	330	122	246	242.712	820	1059	1088	863.212	0.281173	-1.83047	0.000565914	0.0344723	down	yes	PROS1	protein_coding	chrNC_019458.2:156550812-156617361:-
gene1822	1035	3399	1271	2469.26	569	530	948	595.881	4.14388	2.05098	0.000196097	0.0150008	up	yes	STX19	protein_coding	chrNC_019458.2:156670662-156687718:-
gene18581	2002	1954	1955	2239.46	5	8	113	36.6434	61.1151	5.93346	0.000275994	0.0199527	up	yes	KLK7	protein_coding	chrNC_019471.2:55887925-55893046:-
gene18600	258	234	362	312.925	33	49	1	24.1417	12.962	3.69622	0.000729377	0.0419073	up	yes	VSIG10L	protein_coding	chrNC_019471.2:56237047-56252703:-
gene1877	382	135	564	362.772	56	124	45	65.3751	5.54908	2.47225	0.000229875	0.017088	up	yes	LOC101110195	protein_coding	chrNC_019458.2:163039679-163114411:+
gene18811	0	0	1	0.304492	100	121	0	64.3264	0.00473355	-7.72286	0.000546278	0.0335089	down	yes	ZIM2	protein_coding	chrNC_019471.2:60802207-60821150:-
gene19057	269	162	453	306.989	45	69	32	42.4613	7.22986	2.85397	3.94717e-05	0.00422235	up	yes	LOC101112509	protein_coding	chrNC_019472.2:22032357-22044601:-
gene19261	1327	495	1247	1056.76	125	136	27	83.8497	12.6031	3.6557	6.61218e-07	0.000116778	up	yes	MICAL2	protein_coding	chrNC_019472.2:39878791-40117702:-
gene1946	646	415	793	660.834	150	139	99	112.99	5.84862	2.5481	6.10857e-06	0.000868902	up	yes	PLCXD2	protein_coding	chrNC_019458.2:174629300-174687759:+
gene19680	3497	2666	2427	3225.57	4	4	166	50.6069	63.7378	5.99408	0.000423839	0.0275391	up	yes	LOC101110266	protein_coding	chrNC_019472.2:53185861-53196605:+
gene19707	265	290	337	336.424	36	62	66	47.6849	7.05514	2.81867	6.02774e-05	0.00590339	up	yes	ANO3	protein_coding	chrNC_019472.2:54934858-55394503:+
gene1997	1	0	0	0.317801	327	400	174	262.203	0.00121204	-9.68834	8.28095e-14	5.55836e-11	down	yes	UPK1B	protein_coding	chrNC_019458.2:182123725-182155017:+
gene20256	693	159	469	445.061	60	109	91	75.5881	5.88798	2.55777	2.0783e-05	0.00256762	up	yes	RNF180	protein_coding	chrNC_019473.2:15093263-15395588:-
gene20273	5921	6823	5538	7087.53	453	360	878	492.333	14.3958	3.84758	6.186e-09	1.62785e-06	up	yes	ELOVL7	protein_coding	chrNC_019473.2:18492820-18574123:+
gene20287	81	29	128	79.6762	0	0	0	0	Inf	Inf	8.2037e-07	0.000142967	up	yes	ACTBL2	protein_coding	chrNC_019473.2:21860066-21863682:+
gene20321	25	22	1	19.5979	0	37	1265	378.593	0.0517651	-4.27188	0.000380706	0.0252349	down	yes	HSPB3	protein_coding	chrNC_019473.2:24694555-24704227:-
gene20346	0	0	1	0.304492	167	218	62	130.063	0.00234111	-8.73859	1.15393e-07	2.35393e-05	down	yes	HCN1	protein_coding	chrNC_019473.2:29105525-29556065:+
gene2038	877	516	645	741.281	76	77	170	94.0015	7.88584	2.97926	2.16829e-06	0.000339103	up	yes	ILDR1	protein_coding	chrNC_019458.2:184577171-184613755:-
gene20428	1572	1158	1299	1492.46	1780	2938	17049	6330.07	0.235773	-2.08453	0.000126375	0.010591	down	yes	C1QTNF3	protein_coding	chrNC_019473.2:39652985-39685459:+
gene20449	242	298	407	354.555	3610	3147	1326	2354.66	0.150576	-2.73143	2.62563e-08	6.00812e-06	down	yes	CDH6	protein_coding	chrNC_019473.2:42088165-42238263:-
gene20585	691	214	373	443.565	3	3	8	4.07418	108.872	6.76649	6.15553e-17	6.47931e-14	up	yes	LRAT	protein_coding	chrNC_019474.2:2473350-2480205:-
gene20587	51	46	11	43.2857	0	0	0	0	Inf	Inf	0.000544065	0.0334787	up	yes	FGA	protein_coding	chrNC_019474.2:2688286-2696532:+
gene20592	382	250	199	310.953	2740	2687	2666	2356.14	0.131976	-2.92166	1.2979e-09	3.87041e-07	down	yes	SFRP2	protein_coding	chrNC_019474.2:3727931-3735374:+
gene2062	8147	2911	5146	5657.64	1155	1492	2287	1435.4	3.94151	1.97875	2.97728e-05	0.00342127	up	yes	MYLK	protein_coding	chrNC_019458.2:186094658-186327788:-
gene20768	0	0	0	0	37	46	235	92.5001	#NAME?	#NAME?	4.80368e-06	0.000702271	down	yes	FSTL5	protein_coding	chrNC_019474.2:35939650-36863395:+
gene2133	4790	674	4420	3215.8	80	59	125	76.8819	41.8278	5.38639	1.42458e-21	2.88368e-18	up	yes	LRRC15	protein_coding	chrNC_019458.2:191259428-191272812:+
gene21339	250	58	204	171.485	1341	1430	374	915.68	0.187276	-2.41676	7.65745e-05	0.0071456	down	yes	ADAMTS17	protein_coding	chrNC_019475.2:5440072-5827406:+
gene21365	1090	1096	892	1183.37	332	252	202	229.009	5.16733	2.36942	8.21117e-06	0.00113725	up	yes	MCTP2	protein_coding	chrNC_019475.2:11730795-11999517:-
gene2138	649	283	811	599.178	36	73	37	42.4324	14.1208	3.81975	5.37913e-10	1.74755e-07	up	yes	ATP13A4	protein_coding	chrNC_019458.2:191980292-192109018:+
gene21508	829	135	673	538.019	41	72	98	61.35	8.76966	3.13252	2.95358e-07	5.63213e-05	up	yes	CTSH	protein_coding	chrNC_019475.2:24191802-24213621:-
gene21547	517	249	347	398.405	80	113	41	68.0701	5.85287	2.54914	6.79473e-05	0.00646854	up	yes	TARSL2	protein_coding	chrNC_019475.2:27797861-27843471:+
gene2156	434	170	567	398.265	1363	1396	2111	1417.46	0.280971	-1.83151	0.000283126	0.0202458	down	yes	P3H2	protein_coding	chrNC_019458.2:195266637-195443243:+
gene21572	314	52	142	169.851	1	1	0	0.582529	291.575	8.18772	5.92006e-11	2.29098e-08	up	yes	ACSBG1	protein_coding	chrNC_019475.2:29587007-29655757:-
gene21687	1110	996	1908	1447.5	58	99	298	132.31	10.9403	3.45157	0.000120063	0.010159	up	yes	COCH	protein_coding	chrNC_019475.2:40401151-40414213:+
gene21789	107	6	120	73.6388	0	1	0	0.289211	254.62	7.9922	7.80356e-06	0.00108651	up	yes	TGM5	protein_coding	chrNC_019475.2:53879374-53907786:-
gene2179	772	217	680	564.334	695	1241	7195	2655.25	0.212535	-2.23422	7.51384e-05	0.00703654	down	yes	ADIPOQ	protein_coding	chrNC_019458.2:198460186-198473290:-
gene21790	569	237	630	494.912	1	0	4	1.45661	339.769	8.40841	5.9657e-08	1.29742e-05	up	yes	TGM7	protein_coding	chrNC_019475.2:53916359-53944577:-
gene2194	137	60	90	101.893	869	880	218	572.799	0.177887	-2.49097	6.80899e-05	0.00646854	down	yes	IGF2BP2	protein_coding	chrNC_019458.2:199458969-199620851:+
gene2196	176	356	171	291.639	35	21	46	29.7175	9.81371	3.2948	3.45673e-05	0.00380602	up	yes	LIPH	protein_coding	chrNC_019458.2:199682980-199735516:+
gene22032	365	142	213	254.103	79	33	31	41.7317	6.08898	2.6062	0.00034475	0.0233219	up	yes	AHNAK2	protein_coding	chrNC_019475.2:67966619-67983786:-
gene22396	664	360	688	606.212	25	64	93	52.8891	11.4619	3.51878	5.61894e-07	0.000100587	up	yes	CACNA2D3	protein_coding	chrNC_019476.2:45952848-46824413:-
gene22428	46	14	2	22.4495	2	121	1665	519.803	0.0431886	-4.53321	0.000892518	0.0490326	down	yes	TNNC1	protein_coding	chrNC_019476.2:48414703-48417696:+
gene22757	1650	859	1733	1495.16	4030	4863	10234	5564.8	0.268682	-1.89603	0.000287648	0.0204029	down	yes	COL21A1	protein_coding	chrNC_019477.2:4116554-4361881:+
gene22865	162	114	168	161.444	10	19	0	8.42819	19.1552	4.25967	0.000876181	0.0482358	up	yes	PNPLA1	protein_coding	chrNC_019477.2:10246513-10300763:+
gene23027	768	455	806	724.198	120	91	46	74.8943	9.6696	3.27346	1.46929e-08	3.48327e-06	up	yes	ADGRF4	protein_coding	chrNC_019477.2:20715278-20745570:+
gene23146	92	0	55	45.9848	0	0	1	0.290824	158.119	7.30487	0.000657315	0.0388702	up	yes	LY6G6D	protein_coding	chrNC_019477.2:26643312-26645207:-
gene23181	113	0	92	63.9248	0	3	1	1.15846	55.181	5.7861	0.000271011	0.0197553	up	yes	PSORS1C2	protein_coding	chrNC_019477.2:26994166-26995687:+
gene23182	338	67	257	220.232	0	1	1	0.580035	379.688	8.56867	2.08336e-13	1.2183e-10	up	yes	CDSN	protein_coding	chrNC_019477.2:27011713-27016410:+
gene23540	166	71	201	150.582	353	901	1102	684.609	0.219954	-2.18473	0.000202258	0.0153827	down	yes	LOC101108086	protein_coding	chrNC_019477.2:30520734-30521208:-
gene2357	409	198	500	384.362	45	16	62	35.8578	10.7191	3.42211	1.69444e-06	0.000280434	up	yes	SPTSSB	protein_coding	chrNC_019458.2:223940729-223972223:+
gene23590	2044	5116	2768	4131.44	1187	1081	863	911.787	4.53114	2.17987	7.09355e-05	0.00671463	up	yes	ACOT13	protein_coding	chrNC_019477.2:31920230-31934150:-
gene23643	791	675	664	801.753	837	779	7376	2615.92	0.30649	-1.70609	0.000895321	0.0490346	down	yes	CAP2	protein_coding	chrNC_019477.2:38679420-38826652:-
gene23675	1027	680	1224	1049.85	90	74	141	88.8064	11.8218	3.56337	9.24289e-11	3.26914e-08	up	yes	ADTRP	protein_coding	chrNC_019477.2:43445749-43545894:+
gene23763	5226	2221	4150	4070.14	10	15	25	14.5419	279.89	8.12872	1.50563e-37	1.98103e-33	up	yes	HEPHL1	protein_coding	chrNC_019478.2:156078-247143:-
gene24002	69	42	0	43.5934	0	0	0	0	Inf	Inf	0.000497047	0.0313664	up	yes	LOC101110550	protein_coding	chrNC_019478.2:26559733-26562512:-
gene24046	0	0	0	0	0	7	183	55.2453	#NAME?	#NAME?	0.000857168	0.0476879	down	yes	PANX3	protein_coding	chrNC_019478.2:27260015-27268550:+
gene24148	125	0	5	41.2476	0	0	0	0	Inf	Inf	0.000552661	0.0338216	up	yes	LOC101122899	protein_coding	chrNC_019478.2:36760603-36769569:-
gene24235	151	192	77	170.474	3	3	1	2.03841	83.631	6.38597	1.32834e-08	3.2069e-06	up	yes	LOC101110099	protein_coding	chrNC_019478.2:39986141-39988951:+
gene24330	971	700	520	828.006	131	247	281	191.581	4.32196	2.11168	0.000119615	0.010159	up	yes	CDC42BPG	protein_coding	chrNC_019478.2:42258817-42277541:-
gene24397	210	9	72	93.3043	0	3	2	1.44928	64.3797	6.00853	9.96226e-06	0.00135132	up	yes	CST6	protein_coding	chrNC_019478.2:43298051-43299525:+
gene24430	1538	333	1122	1002.19	187	305	79	166.035	6.03603	2.5936	0.000129752	0.010771	up	yes	LOC101106728	protein_coding	chrNC_019478.2:43909214-43934930:-
gene24603	0	0	0	0	60	42	146	72.2063	#NAME?	#NAME?	6.0161e-05	0.00590339	down	yes	PCDH15	protein_coding	chrNC_019479.2:3293980-5300329:+
gene24616	612	324	777	598.216	53	90	67	61.0601	9.79717	3.29236	3.76486e-08	8.43377e-06	up	yes	ASAH2	protein_coding	chrNC_019479.2:8352047-8470233:-
gene24630	802	536	741	756.994	56	94	70	63.9693	11.8337	3.56483	1.30901e-09	3.87041e-07	up	yes	LIPM	protein_coding	chrNC_019479.2:10170958-10206604:+
gene24631	1042	518	1266	983.839	255	145	219	180.422	5.45298	2.44705	1.82146e-06	0.000294059	up	yes	ANKRD22	protein_coding	chrNC_019479.2:10207399-10238386:-
gene2464	2465	2335	2533	2759.14	478	546	1011	592.138	4.65961	2.22021	3.35016e-05	0.00373557	up	yes	TM4SF1	protein_coding	chrNC_019458.2:236692723-236700993:+
gene24666	3911	2303	5395	4073.63	1234	1412	2104	1382.21	2.94717	1.55933	0.000694756	0.0404344	up	yes	IDE	protein_coding	chrNC_019479.2:13555214-13655095:-
gene24804	626	144	664	475.407	2	6	8	4.64849	102.271	6.67626	1.33671e-17	1.59889e-14	up	yes	ELOVL3	protein_coding	chrNC_019479.2:22007789-22010799:+
gene24876	955	156	1176	742.054	74	155	69	86.6001	8.56874	3.09908	5.02296e-07	9.1791e-05	up	yes	ACSL5	protein_coding	chrNC_019479.2:31791015-31852631:+
gene24912	2993	2784	2401	3118.35	1160	691	1456	963.534	3.23637	1.69438	0.000639309	0.0379761	up	yes	SHTN1	protein_coding	chrNC_019479.2:36179953-36293552:-
gene2497	435	393	553	509.351	2217	1981	2040	1816.49	0.280403	-1.83442	7.79576e-05	0.00722343	down	yes	PLOD2	protein_coding	chrNC_019458.2:240249168-240372130:+
gene25076	759	719	673	817.021	179	140	241	163.082	5.00987	2.32477	2.90364e-05	0.00336604	up	yes	HSBP1L1	protein_coding	chrNC_019480.2:485349-496725:-
gene2512	323	292	446	389.078	127	111	66	88.5482	4.39396	2.13552	0.000792748	0.0448627	up	yes	PLS1	protein_coding	chrNC_019458.2:244190226-244316841:-
gene25190	370	235	342	342.944	99	45	98	70.5538	4.86075	2.28118	0.000542942	0.0334787	up	yes	RNF125	protein_coding	chrNC_019480.2:25375323-25422157:-
gene25200	3760	1873	4241	3452.45	27	14	22	18.3667	187.973	7.55438	6.18544e-35	4.06925e-31	up	yes	DSG4	protein_coding	chrNC_019480.2:25964959-26008217:-
gene25204	6985	3095	8359	6361.61	2326	3095	1822	2107.25	3.01892	1.59403	0.000662585	0.039094	up	yes	DSC3	protein_coding	chrNC_019480.2:26317493-26373756:+
gene25373	960	233	954	715.765	151	317	320	229.035	3.12514	1.64392	0.00091292	0.0496353	up	yes	MYO5B	protein_coding	chrNC_019480.2:49604350-49832869:-
gene25447	146	220	551	327.658	36	76	40	44.1725	7.4177	2.89097	3.18748e-05	0.00357501	up	yes	PMAIP1	protein_coding	chrNC_019480.2:58939752-58944085:+
gene25471	5438	2478	5845	4786.2	1414	1374	1176	1154.14	4.147	2.05207	1.16857e-05	0.00154527	up	yes	SERPINB5	protein_coding	chrNC_019480.2:61923987-61947967:+
gene25472	160	28	175	118.578	20	10	2	9.34012	12.6955	3.66625	0.000588865	0.035705	up	yes	SERPINB12	protein_coding	chrNC_019480.2:61976365-61996159:+
gene25473	222	19	77	103.799	1	0	0	0.293318	353.877	8.46711	8.5481e-08	1.79955e-05	up	yes	SERPINB13	protein_coding	chrNC_019480.2:62002964-62014899:+
gene25478	39	67	148	92.0201	0	0	0	0	Inf	Inf	1.48869e-07	2.99044e-05	up	yes	SERPINB7	protein_coding	chrNC_019480.2:62151882-62171306:+
gene25807	7884	10477	5821	9682.41	307	263	1075	478.747	20.2245	4.33803	0.000184631	0.0144254	up	yes	MYH11	protein_coding	chrNC_019481.2:14090323-14217839:-
gene25852	1531	1400	2353	1925.19	9	13	147	49.1507	39.1692	5.29165	0.00021091	0.0159029	up	yes	ACSM3	protein_coding	chrNC_019481.2:18474981-18532127:+
gene2611	1254	465	710	854.576	99	52	116	77.8131	10.9824	3.45712	7.65901e-10	2.37114e-07	up	yes	ACPP	protein_coding	chrNC_019458.2:255197535-255257182:-
gene2630	473	287	217	364.44	97	258	6527	2001.28	0.182104	-2.45717	9.92177e-06	0.00135132	down	yes	SH3BGR	protein_coding	chrNC_019458.2:257478482-257546633:+
gene2643	1134	837	515	948.955	27	37	49	32.8708	28.8693	4.85146	3.52309e-15	2.8094e-12	up	yes	MX2	protein_coding	chrNC_019458.2:259515453-259554045:+
gene2644	1306	1230	827	1301.34	126	54	86	77.5864	16.7728	4.06805	9.41321e-13	4.85703e-10	up	yes	MX1	protein_coding	chrNC_019458.2:259561625-259596486:+
gene26764	176	61	125	125.461	1	0	0	0.293318	427.728	8.74055	5.11598e-09	1.35987e-06	up	yes	FAM25A	protein_coding	chrNC_019482.2:41064128-41068290:+
gene26772	2636	515	1655	1607.31	391	430	634	423.431	3.79593	1.92446	0.000119701	0.010159	up	yes	LOC101114082	protein_coding	chrNC_019482.2:41396362-41412815:-
gene26784	140	77	91	111.92	1147	924	565	767.983	0.145733	-2.7786	7.03394e-07	0.000123399	down	yes	GDF10	protein_coding	chrNC_019482.2:41718471-41731476:-
gene2700	68	27	16	40.4099	0	0	0	0	Inf	Inf	0.0007707	0.0438034	up	yes	LOC105604748	protein_coding	chrNC_019458.2:262532926-262537524:+
gene27265	196	113	169	172.038	0	1	1	0.580035	296.599	8.21237	7.53095e-11	2.75246e-08	up	yes	GRPR	protein_coding	chrNC_019484.2:13582853-13630685:+
gene27311	54	19	49	41.8823	0	0	0	0	Inf	Inf	0.000533366	0.0332595	up	yes	MAP7D2	protein_coding	chrNC_019484.2:17417216-17516837:-
gene27324	69	21	20	38.8507	2254	2817	2198	2115.08	0.0183684	-5.76663	1.26918e-11	5.30135e-09	down	yes	PHEX	protein_coding	chrNC_019484.2:19228452-19462428:+
gene27684	170	174	142	187.02	1	0	3	1.16579	160.423	7.32574	1.48732e-08	3.49455e-06	up	yes	AWAT1	protein_coding	chrNC_019484.2:59680646-59690183:+
gene27693	38	29	51	42.5648	0	0	0	0	Inf	Inf	0.000512995	0.0322183	up	yes	TEX11	protein_coding	chrNC_019484.2:59954718-60200280:-
gene27733	92	141	66	122.067	7	15	11	9.59046	12.728	3.66993	0.000713158	0.0410651	up	yes	LOC101110998	protein_coding	chrNC_019484.2:62071181-62071553:-
gene2774	512	321	842	584.68	1541	2219	3754	2185.52	0.267525	-1.90225	0.000145747	0.011948	down	yes	COL6A6	protein_coding	chrNC_019458.2:269444011-269614155:-
gene27820	0	0	0	0	9	47	221	80.5049	#NAME?	#NAME?	2.67677e-05	0.00317293	down	yes	LOC105605519	protein_coding	chrNC_019484.2:71949779-72439264:+
gene27828	5822	5473	7255	6882.5	737	705	1340	809.773	8.49929	3.08734	2.28449e-09	6.46413e-07	up	yes	POF1B	protein_coding	chrNC_019484.2:73024346-73123532:-
gene28100	95	44	12	56.5418	0	138	4143	1244.79	0.0454226	-4.46045	2.4285e-05	0.00294498	down	yes	ATP1B4	protein_coding	chrNC_019484.2:98920773-98960149:+
gene28209	767	491	992	799.085	41	36	40	34.0706	23.4538	4.55175	8.44897e-14	5.55836e-11	up	yes	SLC6A14	protein_coding	chrNC_019484.2:112399669-112428104:-
gene28233	0	0	0	0	120	115	174	119.061	#NAME?	#NAME?	9.44351e-08	1.94145e-05	down	yes	DCX	protein_coding	chrNC_019484.2:117090000-117214680:+
gene28234	1297	552	773	932.302	4404	4524	13470	6517.56	0.143045	-2.80546	2.65415e-07	5.09809e-05	down	yes	CAPN6	protein_coding	chrNC_019484.2:117238596-117263377:+
gene28319	541	334	434	476.369	104	118	86	89.6429	5.31408	2.40982	7.96993e-05	0.00733318	up	yes	XKRX	protein_coding	chrNC_019484.2:124971592-124985137:-
gene28503	198	77	276	186.684	0	0	2	0.581648	320.957	8.32624	5.45164e-05	0.005539	up	yes	LOC101102549	protein_coding	chrNW_014639550.1:69-5014:+
gene28525	1375	1417	1024	1479.72	119	118	108	100.441	14.7322	3.8809	3.52669e-12	1.62815e-09	up	yes	LOC101108292	protein_coding	chrNW_014639667.1:26-6273:+
gene28676	0	45	109	56.4023	0	0	1	0.290824	193.94	7.59946	0.000179326	0.0142138	up	yes	LOC101120395	protein_coding	chrNW_014640403.1:4016-25471:-
gene2869	182	14	60	83.3311	2145	2172	581	1426.3	0.0584245	-4.09728	0.000825314	0.0464286	down	yes	TNC	protein_coding	chrNC_019459.2:8633035-8735387:+
gene29186	0	0	1	0.304492	72	108	40	63.9867	0.00475868	-7.71522	0.000569777	0.0346275	down	yes	LOC105606081	protein_coding	chrNW_014643519.1:461-2927:-
gene3103	189	98	583	288.135	37	40	32	31.7276	9.08154	3.18294	1.80267e-05	0.00223761	up	yes	FBP1	protein_coding	chrNC_019459.2:31686470-31717968:+
gene3106	23	94	22	62.4968	0	0	0	0	Inf	Inf	3.19258e-05	0.00357501	up	yes	CTSL	protein_coding	chrNC_019459.2:31809575-31814846:-
gene3194	237	102	216	193.705	599	600	2086	955.883	0.202645	-2.30298	9.45311e-05	0.00840401	down	yes	EBF2	protein_coding	chrNC_019459.2:39393077-39612468:+
gene3221	404	205	340	337.665	72	50	58	52.4473	6.43819	2.68666	6.78259e-05	0.00646854	up	yes	EGR3	protein_coding	chrNC_019459.2:42731441-42736315:+
gene3254	234	147	179	204.698	225	651	4087	1442.87	0.141868	-2.81738	4.58487e-07	8.49653e-05	down	yes	LPL	protein_coding	chrNC_019459.2:45695792-45719765:-
gene3283	92	0	56	46.2893	1539	1200	426	922.361	0.0501857	-4.31658	0.000463527	0.0296061	down	yes	GABBR2	protein_coding	chrNC_019459.2:48846758-49217088:+
gene3467	4	0	10	4.31613	418	377	65	250.543	0.0172271	-5.85918	4.82798e-05	0.00498228	down	yes	DMRT2	protein_coding	chrNC_019459.2:68845198-68852024:+
gene3638	56	165	232	173.552	0	0	1	0.290824	596.76	9.22101	2.31752e-11	9.24024e-09	up	yes	LRRC19	protein_coding	chrNC_019459.2:94666046-94681695:-
gene3665	2047	1026	1550	1651.75	290	184	606	314.516	5.25171	2.39279	0.000297144	0.0207962	up	yes	DDX58	protein_coding	chrNC_019459.2:100413675-100465203:-
gene371	170	16	98	92.1199	1	0	0	0.293318	314.061	8.2949	4.66962e-07	8.59309e-05	up	yes	LOC101103602	protein_coding	chrNC_019458.2:20735565-20798828:+
gene3878	2669	1465	3017	2522.56	989	908	1055	859.515	2.93487	1.5533	0.000696059	0.0404344	up	yes	LOC101120052	protein_coding	chrNC_019459.2:126728968-126766352:-
gene389	332	353	1583	769.612	8	6	27	11.9341	64.4887	6.01097	5.4914e-07	9.89768e-05	up	yes	LOC101106121	protein_coding	chrNC_019458.2:21395167-21445809:+
gene4048	1293	1287	1135	1420.4	251	254	345	247.417	5.74091	2.52128	1.33555e-06	0.000222437	up	yes	IFIH1	protein_coding	chrNC_019459.2:146368153-146429840:+
gene4103	269	185	264	261.304	1126	1005	1080	935.023	0.279463	-1.83927	0.00027853	0.020026	down	yes	GALNT13	protein_coding	chrNC_019459.2:153959591-154608046:-
gene4136	211	122	146	174.444	1182	1013	751	858.082	0.203295	-2.29835	1.42793e-05	0.00183298	down	yes	KIF5C	protein_coding	chrNC_019459.2:159419573-159595937:-
gene4321	749	151	374	429.805	0	43	31	21.4516	20.036	4.32452	0.000102119	0.00896794	up	yes	LOC101104808	protein_coding	chrNC_019459.2:201948008-202016394:+
gene4323	180	157	341	242.022	13	2	3	5.26403	45.9766	5.52283	3.5907e-05	0.00388845	up	yes	LOC101102548	protein_coding	chrNC_019459.2:202027668-202110264:+
gene4441	3338	1809	4147	3256.7	285	188	504	284.543	11.4454	3.51669	6.85211e-09	1.76778e-06	up	yes	ABCA12	protein_coding	chrNC_019459.2:215944410-216151626:-
gene4682	206	148	255	219.456	1222	1857	375	1004.56	0.21846	-2.19456	8.52502e-05	0.00773573	down	yes	COL16A1	protein_coding	chrNC_019459.2:234860850-234916131:+
gene4741	1187	545	462	799.036	226	181	238	187.853	4.25351	2.08865	0.000119948	0.010159	up	yes	IFI6	protein_coding	chrNC_019459.2:238530640-238534368:+
gene4885	106	19	68	64.1933	0	0	0	0	Inf	Inf	1.08408e-05	0.00145548	up	yes	PLA2G2F	protein_coding	chrNC_019459.2:245386269-245396697:-
gene5315	3463	1629	5057	3480.66	1080	999	752	824.405	4.22203	2.07794	5.78697e-06	0.000832153	up	yes	GRHL1	protein_coding	chrNC_019460.2:18964641-19013672:+
gene5323	908	468	972	825.941	41	33	11	24.7691	33.3457	5.05943	2.84049e-12	1.35904e-09	up	yes	ATP6V1C2	protein_coding	chrNC_019460.2:19656863-19714500:+
gene5352	502	265	616	483.8	118	161	86	106.185	4.55618	2.18783	0.000181967	0.0143367	up	yes	FAM49A	protein_coding	chrNC_019460.2:24623665-24726548:-
gene5480	161	0	143	94.7084	8	6	2	4.66346	20.3086	4.34402	0.000197059	0.0150308	up	yes	PLB1	protein_coding	chrNC_019460.2:35242956-35375830:+
gene5672	73	34	109	73.9276	0	0	1	0.290824	254.2	7.98982	9.48875e-06	0.0013005	up	yes	IL1F10	protein_coding	chrNC_019460.2:59638718-59653603:-
gene5673	259	145	508	311.789	44	50	92	54.1224	5.76081	2.52627	0.000156162	0.0126056	up	yes	IL36RN	protein_coding	chrNC_019460.2:59656153-59660825:-
gene5678	138	101	333	197.352	0	0	0	0	Inf	Inf	9.29097e-14	5.96322e-11	up	yes	LOC106990171	protein_coding	chrNC_019460.2:59780815-59784833:+
gene5679	138	0	106	76.1328	0	0	1	0.290824	261.783	8.03223	5.03398e-06	0.000727853	up	yes	LOC101111617	protein_coding	chrNC_019460.2:59811989-59822066:-
gene5869	0	0	1	0.304492	298	333	97	211.926	0.00143679	-9.44294	1.20001e-11	5.09327e-09	down	yes	TMEM178A	protein_coding	chrNC_019460.2:84249492-84307330:-
gene5989	5	74	19	45.5462	0	0	0	0	Inf	Inf	0.000490443	0.0310516	up	yes	LOC105607906	pseudogene	chrNC_019460.2:95515169-95519671:+
gene6045	98	74	177	123.212	5	5	0	2.91265	42.3023	5.40266	3.21187e-06	0.000485749	up	yes	IL1R2	protein_coding	chrNC_019460.2:99515390-99552054:-
gene6051	636	581	580	678.428	264	236	127	182.624	3.71488	1.89332	0.000787024	0.0446348	up	yes	RNF149	protein_coding	chrNC_019460.2:100040524-100054967:+
gene607	485	118	287	302.392	62	51	42	45.1501	6.69747	2.74362	6.00035e-05	0.00590339	up	yes	CTH	protein_coding	chrNC_019458.2:45703719-45726932:+
gene6072	664	160	832	546.891	3	1	3	2.04164	267.869	8.06538	2.31334e-22	5.07296e-19	up	yes	LYG2	protein_coding	chrNC_019460.2:101867870-101881775:+
gene6177	688	1408	653	1143.78	253	232	465	276.54	4.13604	2.04825	0.000397119	0.0261255	up	yes	PHLDA1	protein_coding	chrNC_019460.2:111733452-111739601:-
gene6188	1318	668	1158	1116.04	5476	4534	2218	3562.54	0.313272	-1.67451	0.000515919	0.0322645	down	yes	NAV3	protein_coding	chrNC_019460.2:112940707-113829897:+
gene6253	870	665	594	800.386	1370	3227	5115	2822.69	0.283554	-1.8183	0.000194062	0.014932	down	yes	KERA	protein_coding	chrNC_019460.2:127180428-127187605:-
gene6291	2829	440	3605	2223.72	13	22	41	22.0996	100.623	6.65282	2.26313e-16	1.98514e-13	up	yes	LOC101118004	protein_coding	chrNC_019460.2:131426657-131432185:-
gene6323	443	3	265	223.024	20	10	1	9.0493	24.6454	4.62325	0.00015211	0.012431	up	yes	HOXC13	protein_coding	chrNC_019460.2:132260521-132269131:-
gene634	73	15	49	45.8572	427	602	70	319.71	0.143434	-2.80154	0.000365776	0.0244299	down	yes	ST6GALNAC3	protein_coding	chrNC_019458.2:51649820-52288598:+
gene6359	104	14	40	52.4527	1540	1302	407	946.628	0.0554101	-4.17371	5.93693e-05	0.00589549	down	yes	KRT4	protein_coding	chrNC_019460.2:133287389-133294416:+
gene6363	4005	2359	5153	4058.7	61	17	92	49.5648	81.8867	6.35556	2.13031e-12	1.05772e-09	up	yes	KRT77	protein_coding	chrNC_019460.2:133377284-133391475:+
gene6366	1165	1252	786	1255.4	0	2	3	1.45089	865.257	9.75698	1.25298e-25	3.66356e-22	up	yes	LOC101109951	protein_coding	chrNC_019460.2:133442684-133454210:+
gene6367	585	43	407	332.023	2	0	5	2.04076	162.696	7.34604	8.82407e-08	1.8429e-05	up	yes	KRT72	protein_coding	chrNC_019460.2:133461957-133474393:+
gene6368	104	23	145	89.067	0	0	0	0	Inf	Inf	1.63135e-07	3.25219e-05	up	yes	KRT74	protein_coding	chrNC_019460.2:133485549-133494262:+
gene6369	5219	909	6637	4148.42	9	11	26	13.3826	309.986	8.27606	4.63828e-20	7.62852e-17	up	yes	KRT71	protein_coding	chrNC_019460.2:133502784-133510767:+
gene6371	887	418	828	749.629	70	53	65	54.764	13.6883	3.77488	1.34568e-10	4.65942e-08	up	yes	LOC101112304	protein_coding	chrNC_019460.2:133556181-133561380:+
gene6373	352	139	321	281.309	0	1	3	1.16168	242.157	7.9198	5.88112e-10	1.88734e-07	up	yes	LOC101112555	protein_coding	chrNC_019460.2:133586683-133615974:+
gene6375	733	380	571	602.831	1	0	4	1.45661	413.858	8.69299	3.57194e-08	8.10308e-06	up	yes	KRT82	protein_coding	chrNC_019460.2:133633605-133648581:+
gene6376	444	45	397	285.2	0	1	3	1.16168	245.506	7.93961	4.8445e-10	1.61371e-07	up	yes	KRT84	protein_coding	chrNC_019460.2:133653388-133662497:+
gene6378	469	183	577	419.139	22	37	1	17.4446	24.0268	4.58657	2.8071e-05	0.00326878	up	yes	LOC101112805	protein_coding	chrNC_019460.2:133685846-133704863:-
gene6379	3339	581	2686	2178.71	7	9	22	11.0543	197.092	7.62273	9.26785e-17	9.03272e-14	up	yes	LOC100526780	protein_coding	chrNC_019460.2:133719356-133747366:+
gene6380	6333	1532	3031	3725.81	7	6	30	12.5132	297.75	8.21796	7.22993e-09	1.84714e-06	up	yes	KRT2.11	protein_coding	chrNC_019460.2:133726696-133732992:-
gene6521	457	101	432	328.875	16	45	4	18.8709	17.4277	4.12331	0.00025838	0.0190456	up	yes	ENDOU	protein_coding	chrNC_019460.2:138479753-138497221:+
gene6538	19	0	15	10.6056	35	265	405	204.691	0.0518128	-4.27055	0.0005381	0.0333179	down	yes	NELL2	protein_coding	chrNC_019460.2:141270598-141742989:+
gene6568	9657	23961	8648	18062.2	4094	3080	5731	3758.33	4.80592	2.26481	0.000516183	0.0322645	up	yes	KIF21A	protein_coding	chrNC_019460.2:147649692-147832474:+
gene6580	3463	2155	2991	3122.91	830	694	1255	809.151	3.85949	1.94841	4.21636e-05	0.00445597	up	yes	RAB3IP	protein_coding	chrNC_019460.2:149496072-149562025:-
gene6602	4292	1349	3146	3017.8	443	386	897	502.445	6.00623	2.58646	3.17293e-06	0.000482634	up	yes	CPM	protein_coding	chrNC_019460.2:150605403-150681068:+
gene6721	105	31	99	79.5048	1	0	0	0.293318	271.053	8.08243	3.82228e-06	0.000568267	up	yes	SDR9C7	protein_coding	chrNC_019460.2:162228813-162238675:+
gene6948	65	36	63	58.4102	0	0	0	0	Inf	Inf	3.47691e-05	0.00381228	up	yes	LOC105611359	pseudogene	chrNC_019460.2:172749111-172750282:+
gene6974	344	92	285	243.561	33	17	25	21.8667	11.1384	3.47748	6.89501e-06	0.000965118	up	yes	BPIFC	protein_coding	chrNC_019460.2:175886666-175929794:-
gene708	2400	1452	2455	2259.25	591	380	558	445.531	5.0709	2.34224	1.08849e-06	0.000187214	up	yes	LOC101116002	protein_coding	chrNC_019458.2:63033440-63062397:+
gene7081	5574	3551	9251	6420.02	134	92	653	255.82	25.0958	4.64938	2.44607e-05	0.00295268	up	yes	FAR2	protein_coding	chrNC_019460.2:184780977-184958333:-
gene710	1225	733	864	1030.5	240	99	171	148.759	6.92728	2.79229	1.94034e-07	3.78222e-05	up	yes	LOC101116267	protein_coding	chrNC_019458.2:63087970-63121602:+
gene7210	735	120	620	484.27	1	7	3	3.19027	151.796	7.24599	1.39106e-12	7.03958e-10	up	yes	GPRC5D	protein_coding	chrNC_019460.2:201573439-201581781:+
gene7266	49	50	17	46.5404	0	0	0	0	Inf	Inf	0.0003142	0.0218157	up	yes	LOC105613001	protein_coding	chrNC_019460.2:203923044-203938507:+
gene7649	271	736	261	545.252	159	119	117	115.08	4.73802	2.24428	0.00065032	0.0385432	up	yes	TBC1D22A	protein_coding	chrNC_019460.2:220888969-221079127:+
gene7768	909	1249	952	1223.04	154	169	373	202.525	6.03894	2.5943	0.000218166	0.0163563	up	yes	PON3	protein_coding	chrNC_019461.2:12450723-12487031:-
gene785	946	607	1156	965.746	47	34	122	59.0997	16.341	4.03042	1.81043e-06	0.000294059	up	yes	LOC101108787	protein_coding	chrNC_019458.2:71319850-71434687:+
gene7854	257	342	377	372.884	49	76	79	59.3277	6.28516	2.65195	9.77343e-05	0.00865952	up	yes	MACC1	protein_coding	chrNC_019461.2:28828150-28912238:-
gene7895	2293	1374	1978	2039.76	8214	8312	5168	6316.22	0.322941	-1.63066	0.000737531	0.0422835	down	yes	SEMA3A	protein_coding	chrNC_019461.2:36054263-36599906:+
gene7989	529	141	187	297.79	1053	1573	4353	2029.75	0.146713	-2.76894	0.000905985	0.0493602	down	yes	SFRP4	protein_coding	chrNC_019461.2:49700370-49710532:-
gene800	1	0	0	0.317801	48	42	216	89.0441	0.00356903	-8.13025	2.58781e-05	0.00308136	down	yes	PLPPR5	protein_coding	chrNC_019458.2:75353466-75489267:-
gene8084	718	573	871	788.968	248	241	115	175.888	4.48564	2.16531	6.12771e-05	0.00597224	up	yes	GGCT	protein_coding	chrNC_019461.2:65734892-65744585:+
gene8133	2007	1571	1953	2042.88	456	437	683	458.771	4.45294	2.15476	1.09645e-05	0.00146462	up	yes	NFE2L3	protein_coding	chrNC_019461.2:69704375-69735143:-
gene8157	0	0	0	0	79	52	134	77.1815	#NAME?	#NAME?	3.0394e-05	0.00346242	down	yes	ZNF804B	protein_coding	chrNC_019461.2:72852055-73433337:+
gene820	220	97	485	267.631	1114	1457	2180	1382.13	0.193636	-2.36858	0.000472717	0.03012	down	yes	LOC101114226	protein_coding	chrNC_019458.2:77138277-77161316:+
gene8382	2693	914	2240	2009.38	8506	12660	15714	10726.4	0.18733	-2.41634	8.45635e-06	0.00116507	down	yes	PTN	protein_coding	chrNC_019461.2:100636267-100745126:-
gene8387	0	0	1	0.304492	351	504	576	416.232	0.000731545	-10.4168	2.53583e-19	3.51213e-16	down	yes	AKR1D1	protein_coding	chrNC_019461.2:101525807-101578042:+
gene8606	140	0	95	73.419	0	0	0	0	Inf	Inf	1.88431e-06	0.000302351	up	yes	ATG9B	protein_coding	chrNC_019461.2:112967975-112975803:-
gene8800	54	17	83	51.2033	399	547	173	325.545	0.157285	-2.66855	0.00026624	0.0195156	down	yes	LOC101114107	protein_coding	chrNC_019462.2:5236373-5258149:-
gene9398	618	303	485	500.378	2194	1730	2591	1897.4	0.263718	-1.92293	5.67518e-05	0.00574393	down	yes	KIAA1024L	protein_coding	chrNC_019462.2:21882328-21899275:-
gene9399	472	267	478	433.278	2122	1914	1029	1475.23	0.293702	-1.76757	0.000256097	0.0189304	down	yes	ADAMTS19	protein_coding	chrNC_019462.2:21906563-22171909:-
gene9782	0	0	0	0	0	19	191	61.0424	#NAME?	#NAME?	0.000372531	0.0247554	down	yes	LOC105612521	protein_coding	chrNC_019462.2:46603297-46645889:+
gene9951	31	34	208	90.7247	0	0	0	0	Inf	Inf	1.319e-07	2.66997e-05	up	yes	C5H5orf46	protein_coding	chrNC_019462.2:56525417-56539096:-
Differentially expressed mRNA between E120d and E90d
Gene	E120d1_count	E120d2_count	E120d3_count	E120d_normalize	E90d1_count	E90d2_count	E90d3_count	E90d_normalize	FoldChange	Log2FoldChange	pval	padj	Up/Down	Significant	GeneName	Biotype	Position
gene10020	0	0	0	0	46	159	136	104.168	#NAME?	#NAME?	5.63685e-08	5.55212e-06	down	yes	SLC36A2	protein_coding	chrNC_019462.2:60019667-60048032:-
gene1003	2128	3262	881	1953.68	219	630	558	433.844	4.50317	2.17094	6.21809e-06	0.00037311	up	yes	PTGFRN	protein_coding	chrNC_019458.2:93340031-93392056:+
gene10036	20	19	1	12.5023	190	75	145	143.809	0.0869369	-3.52389	0.000985684	0.0269874	down	yes	LOC105610770	pseudogene	chrNC_019462.2:62378561-62396436:+
gene10065	0	0	0	0	90	365	192	197.001	#NAME?	#NAME?	4.43241e-13	1.04385e-10	down	yes	ITK	protein_coding	chrNC_019462.2:66100683-66164955:+
gene10066	61	81	4	45.4962	984	1862	1449	1364.56	0.0333413	-4.90655	2.0341e-07	1.74247e-05	down	yes	CYFIP2	protein_coding	chrNC_019462.2:66195464-66310388:+
gene10096	63	29	41	41.8086	115	295	454	265.411	0.157524	-2.66636	0.000237615	0.0085547	down	yes	ATP10B	protein_coding	chrNC_019462.2:69453948-69842587:-
gene10153	66543	74259	76076	67822.2	14652	19936	12100	15330.2	4.42409	2.14538	0.00200807	0.047541	up	yes	VCAN	protein_coding	chrNC_019462.2:80568128-80688096:+
gene1017	4586	5287	2952	4006.77	981	2157	1889	1576.22	2.542	1.34597	0.00163366	0.0404183	up	yes	TBX15	protein_coding	chrNC_019458.2:95419848-95545747:-
gene10175	5648	6359	30495	13320.6	1923	2676	1773	2083.42	6.39361	2.67663	4.86041e-08	4.89511e-06	up	yes	MEF2C	protein_coding	chrNC_019462.2:85522814-85700944:-
gene10185	205	126	365	218.449	2283	901	1112	1541.42	0.14172	-2.81888	0.000111825	0.00455474	down	yes	POLR3G	protein_coding	chrNC_019462.2:87291508-87343055:+
gene10187	1223	1138	1813	1307.21	364	301	400	355.786	3.67414	1.87741	2.32846e-05	0.0011901	up	yes	ADGRV1	protein_coding	chrNC_019462.2:87395891-87938369:+
gene10216	40	48	35	38.4306	107	182	380	208.463	0.184352	-2.43947	0.00182276	0.0440189	down	yes	GLRX	protein_coding	chrNC_019462.2:92397350-92397464:-
gene10217	257	265	529	329.094	1709	2599	2507	2189.07	0.150335	-2.73375	1.73271e-07	1.51175e-05	down	yes	ELL2	protein_coding	chrNC_019462.2:92477049-92548382:-
gene10224	3242	3314	4912	3589.64	8000	14722	14240	11705.1	0.306674	-1.70522	0.000375514	0.012329	down	yes	CAST	protein_coding	chrNC_019462.2:93324171-93414116:+
gene1031	3123	4029	12135	6038.66	767	2029	1444	1318.69	4.57929	2.19512	3.35579e-06	0.000221284	up	yes	LOC101112864	protein_coding	chrNC_019458.2:96594042-96837550:+
gene10313	2513	2417	3152	2530.14	550	664	477	558.551	4.52984	2.17946	2.54716e-07	2.14468e-05	up	yes	PDE5A	protein_coding	chrNC_019463.2:5959028-6103860:+
gene10319	4	590	13588	4448.16	30	19	8	20.3063	219.053	7.77514	3.61284e-10	5.23895e-08	up	yes	MYOZ2	protein_coding	chrNC_019463.2:6266134-6304292:-
gene10351	11881	10140	10302	10123.3	2430	2931	2042	2447.66	4.13591	2.0482	2.31965e-06	0.000159334	up	yes	ANK2	protein_coding	chrNC_019463.2:12314476-13018734:-
gene10367	277	368	94	230.462	1	10	26	10.9184	21.1078	4.3997	0.000775562	0.0223273	up	yes	PITX2	protein_coding	chrNC_019463.2:14881908-14901415:+
gene10368	808	766	1595	992.678	180	323	281	249.393	3.98037	1.9929	5.55322e-05	0.00252434	up	yes	ENPEP	protein_coding	chrNC_019463.2:14959300-15042104:-
gene10385	2326	2333	279	1542.9	65	59	2	44.4603	34.7028	5.11698	4.39186e-05	0.00207172	up	yes	COL25A1	protein_coding	chrNC_019463.2:16061452-16578068:+
gene10393	304	328	286	287.071	1010	974	1416	1116.72	0.257067	-1.95978	8.18567e-05	0.00350502	down	yes	LOC101120834	protein_coding	chrNC_019463.2:17329434-17350196:-
gene10430	70	98	361	165.653	3496	4375	3189	3640.11	0.0455078	-4.45774	2.73666e-06	0.000183943	down	yes	SLC39A8	protein_coding	chrNC_019463.2:22486606-22570145:+
gene10454	0	0	1	0.313955	177	441	970	485.108	0.000647187	-10.5935	2.34849e-22	1.38791e-19	down	yes	LOC101122865	protein_coding	chrNC_019463.2:25325300-25343334:+
gene10508	16502	12861	43893	22973.9	4108	5496	4848	4702.64	4.88531	2.28845	1.53862e-05	0.000828054	up	yes	SPP1	protein_coding	chrNC_019463.2:36573369-36586285:-
gene10513	256	445	354	329.012	1734	2596	3045	2357.94	0.139533	-2.84132	2.46136e-09	3.12125e-07	down	yes	LAP3	protein_coding	chrNC_019463.2:37018420-37042303:+
gene1052	64	52	13	40.3866	2120	4686	4471	3528.25	0.0114466	-6.44893	6.64748e-15	2.02148e-12	down	yes	PDZK1	protein_coding	chrNC_019458.2:97901620-97955936:-
gene1057	41	35	54	40.7289	203	344	458	317.328	0.12835	-2.96185	2.91964e-05	0.00146318	down	yes	ANKRD35	protein_coding	chrNC_019458.2:98091723-98108408:-
gene10582	1657	1486	1582	1479.46	8652	7693	8001	8161.9	0.181264	-2.46383	5.55816e-07	4.39628e-05	down	yes	ARAP2	protein_coding	chrNC_019463.2:55384477-55565899:-
gene10583	14	19	0	10.2792	149	38	192	130.107	0.0790057	-3.6619	0.00193584	0.0461801	down	yes	LOC106991214	protein_coding	chrNC_019463.2:55565900-55583323:-
gene10591	1841	2106	1122	1583.65	306	494	442	397.953	3.97948	1.99258	8.57454e-06	0.000499204	up	yes	TBC1D1	protein_coding	chrNC_019463.2:57101443-57331316:+
gene10664	28	35	1	19.9527	209	517	641	422.514	0.0472236	-4.40435	1.68788e-05	0.000897585	down	yes	NIPAL1	protein_coding	chrNC_019463.2:66607642-66631805:+
gene10666	280	306	566	360.598	3770	2565	2394	3012.48	0.119701	-3.06249	4.64101e-08	4.70439e-06	down	yes	TEC	protein_coding	chrNC_019463.2:66709922-66868669:-
gene10689	46	105	31	56.5571	208	381	442	325.07	0.173984	-2.52297	0.00088859	0.024833	down	yes	LNX1	protein_coding	chrNC_019463.2:68891881-69040118:-
gene10719	124	94	119	105.633	701	2365	2199	1608.58	0.0656683	-3.92866	7.78428e-14	2.08393e-11	down	yes	HOPX	protein_coding	chrNC_019463.2:71918282-71949670:-
gene10752	0	0	0	0	75	32	26	48.1948	#NAME?	#NAME?	0.000399782	0.0130031	down	yes	TMPRSS11D	protein_coding	chrNC_019463.2:83395781-83457423:-
gene10755	12	2	4	5.68732	1006	2248	1964	1634.45	0.00347966	-8.16684	3.06839e-12	6.40721e-10	down	yes	TMPRSS11F	protein_coding	chrNC_019463.2:83611459-83709947:-
gene10758	2	6	18	8.12687	10445	6076	5230	7642.2	0.00106342	-9.87707	5.88903e-10	8.01984e-08	down	yes	LOC101121777	protein_coding	chrNC_019463.2:83815738-83869342:-
gene10799	0	0	2	0.62791	131	591	674	420.242	0.00149416	-9.38645	3.18168e-06	0.00021141	down	yes	AMBN	protein_coding	chrNC_019463.2:85515225-85526753:+
gene10823	38	61	66	51.5119	621	428	829	626.382	0.0822373	-3.60406	6.41831e-09	7.70247e-07	down	yes	RASSF6	protein_coding	chrNC_019463.2:88190578-88260262:-
gene10836	3	3	0	1.87424	355	195	336	303.34	0.00617867	-7.33849	1.02215e-13	2.66798e-11	down	yes	EPGN	protein_coding	chrNC_019463.2:88817461-88825064:+
gene10838	28	14	24	20.7362	374	979	1018	732.988	0.0282899	-5.14357	1.17667e-15	3.68557e-13	down	yes	AREG	protein_coding	chrNC_019463.2:88956624-88968969:+
gene10897	414	282	522	382.065	58	52	68	59.0853	6.46633	2.69295	4.85745e-05	0.00226406	up	yes	PRKG2	protein_coding	chrNC_019463.2:95394913-95516223:-
gene10929	213	158	120	153.885	884	1859	2056	1501.3	0.102501	-3.28629	6.56742e-11	1.08266e-08	down	yes	CDS1	protein_coding	chrNC_019463.2:98817540-98974573:+
gene10972	0	0	0	0	1	76	70	42.4461	#NAME?	#NAME?	0.000790702	0.0226046	down	yes	MSX1	protein_coding	chrNC_019463.2:103758877-103763102:-
gene11000	688	721	801	691.419	4956	6305	5841	5579.82	0.123914	-3.01259	3.9917e-10	5.68309e-08	down	yes	CPEB2	protein_coding	chrNC_019463.2:109601475-109675359:+
gene11001	134	150	188	147.644	870	1119	1255	1050.88	0.140496	-2.8314	6.37777e-08	6.22319e-06	down	yes	C1QTNF7	protein_coding	chrNC_019463.2:109925727-110051502:+
gene11010	13	57	44	35.4237	156	472	506	347.668	0.10189	-3.29492	6.08263e-06	0.000368511	down	yes	LOC101106941	protein_coding	chrNC_019463.2:110464878-110467968:-
gene11120	8209	7936	11280	8586.27	1093	1770	1165	1300.54	6.60207	2.72292	5.39163e-10	7.40686e-08	up	yes	NREP	protein_coding	chrNC_019464.2:1921722-1954111:+
gene11142	6462	6107	5281	5586.28	735	1364	1039	998.915	5.59235	2.48345	7.222e-09	8.53196e-07	up	yes	LVRN	protein_coding	chrNC_019464.2:4615021-4686634:+
gene11143	1115	969	229	723.732	55	161	201	127.746	5.66538	2.50217	2.50262e-05	0.00127252	up	yes	ARL14EPL	protein_coding	chrNC_019464.2:4688039-4718021:+
gene11146	438	381	269	340.62	46	60	124	72.8556	4.67527	2.22505	0.00108103	0.0289896	up	yes	LOC106990212	protein_coding	chrNC_019464.2:4817601-4862117:-
gene11160	896	1053	958	908.669	3040	6223	5516	4655.22	0.195193	-2.35702	1.99378e-07	1.72138e-05	down	yes	HMGCR	protein_coding	chrNC_019464.2:6519416-6540790:+
gene11190	11088	11981	6240	9160.01	905	1649	995	1137.28	8.05434	3.00977	1.44164e-11	2.61011e-09	up	yes	LHFPL2	protein_coding	chrNC_019464.2:9356176-9381009:-
gene11198	2353	1982	2162	2035.07	9083	12363	12360	10942.5	0.185978	-2.42679	9.72783e-07	7.27196e-05	down	yes	JMY	protein_coding	chrNC_019464.2:10051380-10127813:+
gene11228	427	558	60	325.761	4	44	55	30.2952	10.7529	3.42665	0.000721879	0.0212108	up	yes	IGDCC4	protein_coding	chrNC_019464.2:12091119-12120232:-
gene11263	1343	1394	381	974.284	179	219	324	232.534	4.18986	2.0669	5.27533e-05	0.00242634	up	yes	ITGA11	protein_coding	chrNC_019464.2:14893508-15031254:-
gene11287	4464	4739	1639	3387.74	733	556	465	601.643	5.63081	2.49334	1.37856e-05	0.000754879	up	yes	THSD4	protein_coding	chrNC_019464.2:17722301-18412109:+
gene1133	290	300	332	288.475	536	1145	938	823.963	0.350106	-1.51413	0.00196423	0.0467149	down	yes	LOC101122398	protein_coding	chrNC_019458.2:98774771-98777106:-
gene11359	42	159	2931	982.308	7	60	37	30.7164	31.9799	4.99909	8.47297e-07	6.45719e-05	up	yes	MYH7	protein_coding	chrNC_019464.2:21094868-21116671:+
gene11388	2593	3947	1178	2404.87	195	686	843	523.795	4.59124	2.19888	0.00064184	0.0192749	up	yes	MMP14	protein_coding	chrNC_019464.2:21584433-21592702:-
gene11449	0	0	0	0	2	120	92	61.7149	#NAME?	#NAME?	3.47232e-05	0.00170204	down	yes	LOC101110239	protein_coding	chrNC_019464.2:23270670-23275437:-
gene11457	1561	1841	1821	1632.77	105	607	281	297.504	5.48825	2.45635	0.000649916	0.0194429	up	yes	LOC101112822	protein_coding	chrNC_019464.2:23441062-23442788:+
gene11459	0	0	0	0	103	238	41	122.169	#NAME?	#NAME?	5.22417e-09	6.36698e-07	down	yes	LOC101113335	protein_coding	chrNC_019464.2:23473159-23486726:-
gene11601	450	333	426	379.015	6391	6718	7859	6896.02	0.0549614	-4.18544	6.37134e-16	2.07878e-13	down	yes	FMN1	protein_coding	chrNC_019464.2:26394339-26885340:+
gene11607	1	361	4346	1475.43	8	1	12	7.19436	205.081	7.68005	1.00106e-11	1.86638e-09	up	yes	ACTC1	protein_coding	chrNC_019464.2:27261434-27266041:-
gene11633	41	94	84	68.2337	689	813	632	704.631	0.096836	-3.36831	1.34195e-08	1.48525e-06	down	yes	RASGRP1	protein_coding	chrNC_019464.2:31091585-31170355:-
gene11644	2090	1634	1294	1572.19	387	691	774	585.489	2.68526	1.42506	0.00137644	0.0353674	up	yes	BUB1B	protein_coding	chrNC_019464.2:32788374-32845889:+
gene11674	0	0	0	0	56	52	218	102.632	#NAME?	#NAME?	7.72906e-08	7.38079e-06	down	yes	CHAC1	protein_coding	chrNC_019464.2:33482352-33484700:+
gene11709	2904	2657	1088	2080.13	425	926	795	673.575	3.08819	1.62676	0.000329783	0.0111189	up	yes	STARD9	protein_coding	chrNC_019464.2:34925630-35040492:+
gene1174	87	118	179	120.054	260	690	499	450.445	0.266523	-1.90767	0.00101998	0.0277806	down	yes	BNIPL	protein_coding	chrNC_019458.2:99754912-99763451:+
gene11755	0	0	0	0	115	118	107	113.095	#NAME?	#NAME?	2.0878e-08	2.26277e-06	down	yes	ABHD12B	protein_coding	chrNC_019464.2:40789178-40812365:+
gene11764	1586	1403	1742	1481.66	446	579	517	502.834	2.94662	1.55906	0.000358784	0.0118919	up	yes	LOC101106689	misc_RNA	chrNC_019464.2:41729329-41859552:+
gene11802	3949	3505	2794	3208.21	1284	1015	1003	1121.18	2.86146	1.51675	0.000724556	0.0212496	up	yes	TLN2	protein_coding	chrNC_019464.2:44249454-44756066:-
gene11809	502	577	726	564.545	2337	3896	3113	2996.09	0.188427	-2.40792	1.6836e-07	1.48129e-05	down	yes	RORA	protein_coding	chrNC_019464.2:45898433-46702634:+
gene11829	0	0	0	0	488	686	803	635.126	#NAME?	#NAME?	3.38319e-28	3.92475e-25	down	yes	AQP9	protein_coding	chrNC_019464.2:49054998-49106411:-
gene11833	601	462	885	610.713	3487	4323	3932	3841.61	0.158973	-2.65314	1.66111e-08	1.83202e-06	down	yes	MYZAP	protein_coding	chrNC_019464.2:49552052-49687401:-
gene1185	81	70	265	130.431	2	21	9	9.39272	13.8863	3.7956	0.00159777	0.0397816	up	yes	TMOD4	protein_coding	chrNC_019458.2:99850850-99855392:-
gene11853	294	256	558	347.214	1056	1665	2116	1536.96	0.225909	-2.14619	2.66653e-05	0.00135147	down	yes	RAB27A	protein_coding	chrNC_019464.2:51961648-52045886:+
gene11857	822	894	1159	899.486	217	192	169	195.07	4.6111	2.20511	5.27689e-06	0.000329248	up	yes	UNC13C	protein_coding	chrNC_019464.2:52604880-53308399:-
gene11865	3144	2634	5005	3379.21	15057	12486	17837	15109	0.223655	-2.16065	4.34523e-05	0.00205591	down	yes	FAM214A	protein_coding	chrNC_019464.2:54665801-54752100:+
gene11873	2857	2854	3720	2951.89	8874	8492	9488	8919.3	0.330956	-1.59529	0.00102556	0.0278494	down	yes	MAPK6	protein_coding	chrNC_019464.2:55285866-55318516:-
gene11876	3236	2980	3811	3139.69	6798	9309	10133	8466.58	0.370833	-1.43116	0.00211311	0.0496526	down	yes	TMOD3	protein_coding	chrNC_019464.2:55405845-55497361:-
gene11877	7028	6256	2508	4941.46	409	783	556	556.026	8.8871	3.15171	1.91911e-12	4.11716e-10	up	yes	TMOD2	protein_coding	chrNC_019464.2:55505950-55567833:-
gene11879	778	707	2121	1130.19	49	162	4	67.2091	16.816	4.07176	0.00165305	0.0408013	up	yes	SCG3	protein_coding	chrNC_019464.2:55603603-55641398:-
gene11882	23	6	12	12.9253	146	191	263	192.759	0.0670544	-3.89853	1.59112e-05	0.000850463	down	yes	GLDN	protein_coding	chrNC_019464.2:55918432-55973220:-
gene11888	115	142	147	126.274	410	976	880	706.443	0.178746	-2.48402	4.72735e-06	0.000299737	down	yes	TNFAIP8L3	protein_coding	chrNC_019464.2:56278397-56323830:+
gene11899	2011	1817	1665	1719.63	192	602	375	360.49	4.77026	2.25407	3.20186e-06	0.000212027	up	yes	ATP8B4	protein_coding	chrNC_019464.2:57099926-57398191:+
gene11918	3578	3696	2672	3110.4	601	899	878	764.55	4.06828	2.02442	1.70266e-06	0.000120931	up	yes	SEMA6D	protein_coding	chrNC_019464.2:59582658-59639648:-
gene11956	2381	2834	2372	2371.09	648	1310	984	930.925	2.54702	1.34881	0.00163529	0.0404266	up	yes	SAMD4A	protein_coding	chrNC_019464.2:63971773-64197516:+
gene11962	83	157	267	158.364	929	1037	1000	977.23	0.162054	-2.62545	4.19672e-05	0.00200381	down	yes	LGALS3	protein_coding	chrNC_019464.2:64496433-64515422:+
gene120	15	28	37	24.9726	264	252	232	250.295	0.0997728	-3.32521	3.62282e-05	0.00176612	down	yes	EFHD1	protein_coding	chrNC_019458.2:8016652-8035905:-
gene12006	416	313	562	404.763	35	126	85	75.1982	5.38262	2.42831	0.000249005	0.00885176	up	yes	LOC101117591	protein_coding	chrNC_019464.2:69022745-69152428:+
gene1203	699	878	763	731.117	1911	3953	4594	3271.25	0.223498	-2.16167	1.21167e-06	8.82603e-05	down	yes	TUFT1	protein_coding	chrNC_019458.2:100246361-100294621:+
gene12050	97	82	142	100.584	682	1326	1563	1121.04	0.0897236	-3.47837	6.03203e-11	9.99657e-09	down	yes	HSPA2	protein_coding	chrNC_019464.2:73550328-73554215:+
gene12056	20	20	1	12.8089	90	265	226	179.02	0.0715498	-3.80491	0.000195962	0.00734201	down	yes	LOC105615749	protein_coding	chrNC_019464.2:73933831-73937309:-
gene12073	448	405	577	447.857	1366	1621	1585	1497.81	0.299009	-1.74174	0.000234132	0.008478	down	yes	ATP6V1D	protein_coding	chrNC_019464.2:76076206-76087836:-
gene12075	200	173	103	149.01	368	645	736	553.358	0.269283	-1.89281	0.000648705	0.0194268	down	yes	PLEK2	protein_coding	chrNC_019464.2:76111454-76131886:-
gene12077	22	39	28	27.7464	58	617	467	335.591	0.0826793	-3.59633	1.14472e-06	8.41666e-05	down	yes	TMEM229B	protein_coding	chrNC_019464.2:76184073-76224832:-
gene12102	780	973	386	667.652	6	152	115	79.1758	8.43252	3.07596	0.000778261	0.022364	up	yes	GALNT16	protein_coding	chrNC_019464.2:77917071-78026786:+
gene12198	13	24	2	12.1216	102	434	247	237.669	0.0510019	-4.2933	4.6348e-05	0.00217345	down	yes	LOC101110417	protein_coding	chrNC_019464.2:83735106-83750552:-
gene1224	744	364	2169	1029.29	174	78	112	128.159	8.03136	3.00564	0.000270857	0.00946849	up	yes	LOC105613035	protein_coding	chrNC_019458.2:100817214-100828158:-
gene12246	12	17	57	26.9251	930	749	770	828.83	0.0324857	-4.94405	4.34763e-06	0.000279623	down	yes	DIO2	protein_coding	chrNC_019464.2:88416496-88431513:-
gene1225	70	59	350	150.245	11925	24483	27385	19982	0.007519	-7.05524	5.56231e-08	5.49599e-06	down	yes	TCHHL1	protein_coding	chrNC_019458.2:100854244-100861502:-
gene12273	98	109	91	93.167	537	425	356	450.261	0.206918	-2.27287	0.000340608	0.0114102	down	yes	GSTA1	protein_coding	chrNC_019464.2:97194309-97194977:+
gene1229	33	12	195	75.4004	7337	23976	33346	19675.1	0.00383227	-8.02758	7.78312e-06	0.000455669	down	yes	LOC105613042	protein_coding	chrNC_019458.2:100998306-101006564:-
gene12297	885	868	1873	1135.73	5209	6790	4348	5380.37	0.211087	-2.24409	3.00457e-05	0.00149855	down	yes	LOC101120668	misc_RNA	chrNC_019464.2:99853616-99856089:+
gene1231	74	143	196	128.918	34120	34729	37212	35093.2	0.00367359	-8.08859	1.56301e-23	9.79129e-21	down	yes	LOC101120378	protein_coding	chrNC_019458.2:101054250-101061849:-
gene12320	1412	1127	2217	1490.81	6709	6242	7535	6800.34	0.219226	-2.18951	4.38081e-06	0.000280605	down	yes	MYO6	protein_coding	chrNC_019465.2:2534433-2640318:+
gene1233	911	744	426	651.695	48340	101620	115716	83058.7	0.0078462	-6.99379	3.66991e-12	7.513e-10	down	yes	LOC101120628	protein_coding	chrNC_019458.2:101147081-101155798:-
gene12337	68	73	282	132.551	3916	5083	3188	4014.9	0.0330147	-4.92075	3.32825e-07	2.75059e-05	down	yes	ELOVL4	protein_coding	chrNC_019465.2:6777159-6818334:-
gene12356	121	178	46	107.509	395	1336	1777	1066.52	0.100803	-3.31038	2.35574e-06	0.000161458	down	yes	ME1	protein_coding	chrNC_019465.2:10260361-10474744:-
gene12359	272	525	850	514.349	4	39	40	24.4543	21.033	4.39458	1.54553e-06	0.000110681	up	yes	PRSS35	protein_coding	chrNC_019465.2:10569618-10587416:+
gene12367	473	510	353	417.673	1544	3053	2015	2101.43	0.198757	-2.33093	5.00491e-07	3.99908e-05	down	yes	ECHDC1	protein_coding	chrNC_019465.2:11048165-11103830:+
gene12370	636	810	378	569.352	199	141	164	171.722	3.31554	1.72924	0.000882853	0.024712	up	yes	RSPO3	protein_coding	chrNC_019465.2:11192813-11287467:-
gene12393	58	39	153	78.446	322	604	543	465.413	0.168552	-2.56874	0.00169309	0.0415929	down	yes	FABP7	protein_coding	chrNC_019465.2:15522730-15526772:-
gene1240	0	0	1	0.313955	106	188	238	167.705	0.00187206	-9.06115	1.05645e-10	1.66282e-08	down	yes	C1H1orf68	protein_coding	chrNC_019458.2:101438553-101440391:+
gene12401	4208	5614	2006	3689.73	7255	17702	21468	14366.4	0.25683	-1.96112	8.3833e-05	0.00356285	down	yes	GJA1	protein_coding	chrNC_019465.2:16801126-16814264:-
gene12406	1278	1043	2025	1362.15	179	142	144	157.677	8.63884	3.11084	7.75298e-11	1.25175e-08	up	yes	FAM184A	protein_coding	chrNC_019465.2:19020942-19147042:+
gene1241	0	0	1	0.313955	89	290	466	256.63	0.00122337	-9.67492	7.0941e-15	2.1162e-12	down	yes	KPRP	protein_coding	chrNC_019458.2:101491165-101495726:+
gene12425	0	9	449	143.725	3	0	1	1.55702	92.3074	6.52837	6.15025e-05	0.00273634	up	yes	VGLL2	protein_coding	chrNC_019465.2:20531090-20539055:-
gene12436	0	0	0	0	250	465	278	317.75	#NAME?	#NAME?	3.49075e-18	1.36671e-15	down	yes	FAM26D	protein_coding	chrNC_019465.2:21182847-21192108:-
gene1244	0	0	0	0	49	1	66	40.409	#NAME?	#NAME?	0.00136786	0.0352047	down	yes	LOC105613519	protein_coding	chrNC_019458.2:101534651-101536233:-
gene12454	12961	12581	16244	13080.7	4701	5948	4542	4988.12	2.62238	1.39088	0.00197528	0.046942	up	yes	MARCKS	protein_coding	chrNC_019465.2:23610429-23616687:-
gene12459	16756	15497	16528	15271.4	5483	6537	4855	5574.63	2.73944	1.45388	0.0015291	0.0384078	up	yes	LAMA4	protein_coding	chrNC_019465.2:25273217-25419971:+
gene1248	4521	3220	4468	3828.41	19196	17634	17539	18204.3	0.210302	-2.24946	4.3525e-05	0.00205624	down	yes	IVL	protein_coding	chrNC_019458.2:101659350-101662511:+
gene12491	774	694	742	691.984	249	216	217	229.456	3.01577	1.59253	0.00119655	0.0317356	up	yes	LOC101108397	protein_coding	chrNC_019465.2:27864003-28057872:-
gene1250	0	0	0	0	119	237	312	208.808	#NAME?	#NAME?	1.42308e-13	3.59464e-11	down	yes	SPRR4	protein_coding	chrNC_019458.2:101734532-101736907:+
gene1251	48	40	34	38.2099	554	949	1098	823.915	0.046376	-4.43048	1.79479e-13	4.44863e-11	down	yes	LOC101102105	protein_coding	chrNC_019458.2:101755284-101757170:+
gene12520	5101	4905	5450	4837.8	17846	24070	28383	22650.5	0.213585	-2.22712	6.8051e-05	0.00298529	down	yes	AIM1	protein_coding	chrNC_019465.2:30435885-30666666:-
gene12525	1814	2107	1061	1556.21	5245	7862	7714	6692.16	0.232543	-2.10443	5.5823e-06	0.00034217	down	yes	PRDM1	protein_coding	chrNC_019465.2:30894187-30917202:-
gene1263	10	20	37	20.9293	5171	23000	27743	16832.9	0.00124335	-9.65155	2.3355e-22	1.38791e-19	down	yes	PRR9	protein_coding	chrNC_019458.2:102057767-102059736:+
gene12652	1	3	0	1.23784	40	70	70	57.158	0.0216564	-5.52906	0.00162559	0.0403141	down	yes	TMEM244	protein_coding	chrNC_019465.2:55136336-55176107:-
gene12670	463	578	212	391.068	626	1967	1313	1203.27	0.325006	-1.62146	0.000728746	0.0212927	down	yes	CTGF	protein_coding	chrNC_019465.2:57015457-57018507:-
gene12710	372	345	371	340.606	1288	1022	1104	1154.71	0.294971	-1.76136	0.0004677	0.0148422	down	yes	MYB	protein_coding	chrNC_019465.2:60166705-60201783:+
gene12719	456	436	340	385.498	1713	2635	2351	2154.69	0.178911	-2.48268	1.31883e-07	1.19388e-05	down	yes	MAP7	protein_coding	chrNC_019465.2:61324932-61484591:-
gene12722	775	685	956	756.73	2031	2534	2245	2228.67	0.339543	-1.55834	0.000618353	0.018677	down	yes	MAP3K5	protein_coding	chrNC_019465.2:61511304-61740165:-
gene12725	43	29	82	48.3168	311	325	426	347.93	0.138869	-2.8482	3.95244e-05	0.00189875	down	yes	IL20RA	protein_coding	chrNC_019465.2:61938486-61973181:-
gene12735	9235	7908	7139	7604.07	26345	39714	46607	36002.8	0.211208	-2.24327	0.000342328	0.0114556	down	yes	PERP	protein_coding	chrNC_019465.2:62860940-62874953:-
gene12745	21	68	3680	1182.88	58	30	63	51.4366	22.9969	4.52337	1.25382e-11	2.31013e-09	up	yes	TXLNB	protein_coding	chrNC_019465.2:63865236-63921331:-
gene12763	202	171	652	321.395	5	27	56	26.2444	12.2462	3.61426	0.00147341	0.0374292	up	yes	ZC2HC1B	protein_coding	chrNC_019465.2:68182352-68223324:+
gene12764	969	1093	1383	1077.59	389	436	299	374.264	2.87923	1.52568	0.000648759	0.0194268	up	yes	PLAGL1	protein_coding	chrNC_019465.2:68225267-68280735:-
gene1277	0	0	0	0	1	133	136	77.9603	#NAME?	#NAME?	2.58063e-06	0.00017458	down	yes	S100A3	protein_coding	chrNC_019458.2:102464867-102467965:-
gene1278	13	19	1	10.2749	2	179	290	136.851	0.0750811	-3.73541	0.000429343	0.0138069	down	yes	S100A2	protein_coding	chrNC_019458.2:102474634-102478114:-
gene12816	20588	20565	19562	18996.8	3330	5853	5165	4569.51	4.1573	2.05565	2.87536e-05	0.0014433	up	yes	AKAP12	protein_coding	chrNC_019465.2:74872965-74973576:+
gene12831	431	307	45	245.382	47	41	38	42.4992	5.7738	2.52952	0.00176822	0.0430336	up	yes	RGS17	protein_coding	chrNC_019465.2:76457075-76560718:-
gene12870	791	865	850	783.72	1379	3770	3788	2757.79	0.284184	-1.8151	2.67945e-05	0.0013552	down	yes	EZR	protein_coding	chrNC_019465.2:81728958-81745642:-
gene12875	1652	2219	809	1459.88	54	190	152	120.958	12.0693	3.59327	1.4794e-11	2.66308e-09	up	yes	FNDC1	protein_coding	chrNC_019465.2:82048250-82163145:+
gene12887	1294	2284	916	1399.48	86	501	367	285.241	4.90631	2.29464	0.000896334	0.025	up	yes	IGF2R	protein_coding	chrNC_019465.2:82792178-82878871:+
gene12928	707	800	460	614.623	1832	2426	2566	2209.73	0.278145	-1.84609	5.36191e-05	0.00245894	down	yes	MLLT4	protein_coding	chrNC_019465.2:88810316-88913908:+
gene12935	6654	6452	3010	5040.14	735	1250	1186	1010.45	4.98803	2.31847	5.36468e-08	5.31749e-06	up	yes	THBS2	protein_coding	chrNC_019465.2:89662677-89690485:-
gene12962	220	222	560	313.872	5	51	42	28.8315	10.8864	3.44446	0.000124891	0.00500876	up	yes	RIMS1	protein_coding	chrNC_019466.2:1586455-2085504:-
gene12974	275	581	151	313.015	5	20	1	8.00607	39.0972	5.28899	9.15871e-05	0.00385577	up	yes	COL19A1	protein_coding	chrNC_019466.2:4020827-4496190:-
gene13047	170	270	145	182.385	905	1149	1571	1167.52	0.156216	-2.67839	1.44132e-07	1.28986e-05	down	yes	EPPK1	protein_coding	chrNC_019466.2:13818781-13827496:+
gene13058	205	266	28	155.563	2	27	19	14.0344	11.0844	3.47046	0.00130556	0.0339077	up	yes	LOC101112989	protein_coding	chrNC_019466.2:13961547-13966639:+
gene13158	287	245	350	276.311	1268	818	748	983.753	0.280875	-1.832	0.00109766	0.0293854	down	yes	FAM84B	protein_coding	chrNC_019466.2:26658556-26663921:+
gene13166	567	941	699	688.333	1980	2553	2467	2278.26	0.302132	-1.72675	0.000155699	0.00602075	down	yes	SQLE	protein_coding	chrNC_019466.2:27905527-27927180:-
gene13187	398	549	594	481.427	1699	1855	1583	1702.81	0.282724	-1.82253	0.000126004	0.00502765	down	yes	FBXO32	protein_coding	chrNC_019466.2:29079973-29117356:+
gene13200	2533	2465	2445	2329.26	577	1267	981	888.134	2.62264	1.39102	0.00130036	0.0338006	up	yes	LOC101110341	protein_coding	chrNC_019466.2:30830282-30863264:+
gene13252	257	333	146	229.695	813	2472	1829	1576.18	0.145729	-2.77864	7.71187e-09	8.94634e-07	down	yes	SDR16C5	protein_coding	chrNC_019466.2:36158098-36175039:-
gene13253	1	3	57	19.1333	1579	2775	1726	1952.67	0.00979853	-6.67322	2.68253e-05	0.0013552	down	yes	LOC101116323	protein_coding	chrNC_019466.2:36201789-36224123:-
gene13270	374	374	638	433.958	2778	2614	3094	2816.36	0.154085	-2.6982	1.68317e-08	1.84983e-06	down	yes	CHD7	protein_coding	chrNC_019466.2:39053438-39197104:+
gene13280	8	7	38	16.6217	682	231	153	396.743	0.0418955	-4.57706	0.0014939	0.0377658	down	yes	TTPA	protein_coding	chrNC_019466.2:40760353-40797045:-
gene13285	0	0	2	0.62791	97	114	70	93.4573	0.00671869	-7.21761	0.000764894	0.0221529	down	yes	BHLHE22	protein_coding	chrNC_019466.2:41979950-41986699:+
gene13294	0	1	0	0.306545	1	75	198	80.043	0.00382975	-8.02853	8.00347e-06	0.000467695	down	yes	DNAJC5B	protein_coding	chrNC_019466.2:43060168-43157173:+
gene13298	17	97	2469	810.3	52	61	57	55.8318	14.5132	3.8593	2.1627e-10	3.25674e-08	up	yes	TRIM55	protein_coding	chrNC_019466.2:43176126-43221921:+
gene13306	233	309	323	270.271	1035	1540	1761	1388.03	0.194715	-2.36056	1.17604e-06	8.58644e-05	down	yes	SGK3	protein_coding	chrNC_019466.2:43625128-43736666:+
gene13318	1001	1347	2754	1596.07	556	667	597	597.424	2.67158	1.41769	0.00187908	0.0451701	up	yes	SULF1	protein_coding	chrNC_019466.2:45957220-46147934:+
gene13319	22	67	26	35.7018	1221	1423	2178	1556.81	0.0229327	-5.44645	1.9414e-11	3.4162e-09	down	yes	SLCO5A1	protein_coding	chrNC_019466.2:46155999-46328711:-
gene13338	143	93	74	97.2441	347	599	408	434.571	0.22377	-2.15991	0.000404366	0.0131249	down	yes	SBSPON	protein_coding	chrNC_019466.2:49143657-49176177:-
gene13361	2891	2526	1656	2214.16	325	409	478	392.758	5.63747	2.49505	1.26782e-08	1.40817e-06	up	yes	ZFHX4	protein_coding	chrNC_019466.2:52537336-52752177:+
gene13370	437	539	5384	1994.62	122	449	470	316.272	6.30664	2.65687	5.48277e-05	0.00249973	up	yes	PKIA	protein_coding	chrNC_019466.2:54461241-54560775:+
gene13386	1411	1316	3134	1836.33	6889	8506	8473	7788.44	0.235776	-2.08451	0.000214963	0.00790266	down	yes	FABP5	protein_coding	chrNC_019466.2:57218767-57223826:+
gene13389	12	9	33	16.9378	17185	17217	17837	17330.2	0.000977358	-9.99882	3.7566e-18	1.43493e-15	down	yes	LOC101113339	protein_coding	chrNC_019466.2:57381426-57384616:-
gene13393	436	482	368	402.026	1212	4182	3923	2843.07	0.141406	-2.82209	5.37125e-09	6.49568e-07	down	yes	MAL2	protein_coding	chrNC_019466.2:57701498-57731006:-
gene13430	19	24	0	13.4029	43	290	152	144.376	0.0928334	-3.42921	0.00177161	0.0430825	down	yes	TMEM74	protein_coding	chrNC_019466.2:68151656-68157586:+
gene13505	616	338	38	311.554	24	79	49	46.7416	6.66546	2.7367	0.000657362	0.0196468	up	yes	LOC105609912	pseudogene	chrNC_019466.2:77722764-77725430:-
gene13515	5679	6520	3584	4930.95	1336	2648	2148	1939.78	2.54201	1.34597	0.00153628	0.0385262	up	yes	MATN2	protein_coding	chrNC_019466.2:78653184-78803344:-
gene13548	912	743	1270	916.685	3921	4024	4058	3977.49	0.230468	-2.11736	5.047e-06	0.000316164	down	yes	ESRP1	protein_coding	chrNC_019466.2:82110383-82170914:-
gene13569	5492	4681	2721	4036.77	1386	1593	1506	1474.98	2.73682	1.4525	0.000352644	0.0117381	up	yes	RUNX1T1	protein_coding	chrNC_019466.2:84768115-84915236:+
gene13604	155	180	128	144.685	510	1082	749	739.439	0.195669	-2.35351	1.13333e-05	0.000638457	down	yes	LOC101113341	protein_coding	chrNC_019466.2:89501473-89522247:-
gene13605	32	193	3300	1105.4	8	11	3	7.33527	150.696	7.2355	1.84534e-24	1.34418e-21	up	yes	CA3	protein_coding	chrNC_019466.2:89534462-89545412:-
gene13607	246	206	170	194.798	447	851	755	649.956	0.29971	-1.73836	0.000969156	0.0265813	down	yes	LOC101113860	protein_coding	chrNC_019466.2:89710022-89747349:-
gene13621	41	30	74	45.4753	1268	1181	698	1070.75	0.0424705	-4.55739	1.78777e-12	3.87874e-10	down	yes	CHMP4C	protein_coding	chrNC_019466.2:93161257-93192821:-
gene13699	0	0	0	0	473	548	439	482.41	#NAME?	#NAME?	9.4607e-24	6.30485e-21	down	yes	KCTD4	protein_coding	chrNC_019467.2:15688728-15699572:-
gene13721	490	305	705	470.753	1719	1582	1642	1652.13	0.284938	-1.81128	0.00022071	0.00808547	down	yes	LPAR6	protein_coding	chrNC_019467.2:18520210-18522027:-
gene13804	11104	12133	6741	9368.98	1930	2105	1296	1785.09	5.24845	2.39189	1.46776e-07	1.30606e-05	up	yes	DCLK1	protein_coding	chrNC_019467.2:25548429-25896466:+
gene13892	2366	2402	1491	1957.29	622	663	581	619.312	3.16043	1.66012	7.4622e-05	0.00323279	up	yes	SACS	protein_coding	chrNC_019467.2:34785774-34851273:+
gene13913	88	72	112	85.2359	423	1108	1092	811.657	0.105015	-3.25134	4.32141e-09	5.30804e-07	down	yes	GJB6	protein_coding	chrNC_019467.2:36232706-36240668:+
gene13930	72	34	43	46.8331	390	425	581	455.048	0.102919	-3.28042	5.69513e-07	4.48198e-05	down	yes	ATP12A	protein_coding	chrNC_019467.2:36824793-36845880:-
gene13935	1936	1898	1410	1640.54	299	698	351	425.287	3.85748	1.94766	1.53419e-05	0.000828054	up	yes	PCDH9	protein_coding	chrNC_019467.2:39634124-40811761:-
gene13941	234	358	242	260.179	1017	940	768	918.37	0.283306	-1.81957	0.000492194	0.0155095	down	yes	DACH1	protein_coding	chrNC_019467.2:46495478-46959631:-
gene1395	19456	15576	82335	36815.2	3340	2119	1546	2455.72	14.9916	3.90608	6.16163e-06	0.000371859	up	yes	NES	protein_coding	chrNC_019458.2:105092744-105101979:-
gene13953	4213	3842	4496	3929.87	1182	1766	1230	1356.07	2.89799	1.53505	0.000200222	0.00746011	up	yes	KLF12	protein_coding	chrNC_019467.2:48919222-49664271:-
gene13963	445	508	1173	665.594	3274	3175	3014	3158.5	0.210731	-2.24653	0.000231573	0.00839506	down	yes	UCHL3	protein_coding	chrNC_019467.2:51004354-51057441:+
gene14025	146	110	165	131.98	171	769	779	518.042	0.254767	-1.97275	0.000519437	0.0162536	down	yes	LOC101106534	protein_coding	chrNC_019467.2:69942175-70095847:-
gene14065	11	6	3	6.28134	1000	1837	1949	1512.23	0.00415369	-7.91139	4.191e-24	2.91712e-21	down	yes	SLC15A1	protein_coding	chrNC_019467.2:74902980-74953042:-
gene14088	189	290	497	305.074	1356	2195	1323	1577.03	0.193448	-2.36998	1.78597e-05	0.000941753	down	yes	ITGBL1	protein_coding	chrNC_019467.2:77266839-77400676:+
gene14111	114	137	267	162.098	3	18	3	7.19634	22.525	4.49346	0.000355984	0.0118152	up	yes	MYO16	protein_coding	chrNC_019467.2:83182572-83602176:+
gene14237	224	300	200	226.032	301	788	1460	779.537	0.289956	-1.78609	0.00127372	0.033274	down	yes	2020-09-04	protein_coding	chrNC_019468.2:9004261-9024083:-
gene14276	800	960	1008	865.311	1704	2921	3027	2431.14	0.355928	-1.49034	0.00066895	0.0199172	down	yes	PPM1D	protein_coding	chrNC_019468.2:11853262-11912544:-
gene14284	0	0	0	0	90	16	55	58.5953	#NAME?	#NAME?	8.31246e-05	0.00354718	down	yes	CA4	protein_coding	chrNC_019468.2:12352618-12360060:-
gene14298	67	161	115	106.778	1792	4846	4520	3449.74	0.0309525	-5.0138	1.33754e-21	7.34988e-19	down	yes	DUSP14	protein_coding	chrNC_019468.2:13335065-13359902:+
gene14356	157	233	171	175.069	1131	1447	1300	1265.89	0.138297	-2.85416	2.50646e-08	2.65439e-06	down	yes	MYO1D	protein_coding	chrNC_019468.2:16935684-17297334:+
gene14402	5	17	0	6.80227	56	481	647	349.879	0.0194418	-5.68469	0.00028743	0.00992691	down	yes	FOXN1	protein_coding	chrNC_019468.2:19573206-19594811:+
gene14444	479	621	558	517.97	721	2094	2135	1522.06	0.340309	-1.55508	0.000439706	0.0140967	down	yes	BLMH	protein_coding	chrNC_019468.2:20923081-20965579:-
gene14531	10	17	41	21.2654	1055	1079	1649	1234.02	0.0172326	-5.85872	3.5417e-10	5.20813e-08	down	yes	TRPV3	protein_coding	chrNC_019468.2:23805359-23840718:-
gene1460	45	44	126	67.3654	377	396	410	390.849	0.172356	-2.53653	0.00148516	0.0376361	down	yes	SPTA1	protein_coding	chrNC_019458.2:107759765-107843382:-
gene14682	10607	9923	4658	7879.4	2378	3269	2410	2629.47	2.99657	1.58331	0.000189013	0.00711571	up	yes	CHD3	protein_coding	chrNC_019468.2:27090283-27112168:+
gene14688	0	12	1	3.9925	264	302	462	332.376	0.012012	-6.37938	0.00150616	0.0379228	down	yes	ALOX15B	protein_coding	chrNC_019468.2:27214748-27225052:+
gene14730	32785	31739	15365	24985.6	6388	7754	7330	7028.73	3.55478	1.82976	0.000352082	0.0117318	up	yes	MYH10	protein_coding	chrNC_019468.2:27584808-27739860:-
gene1474	469	393	657	475.977	2198	1355	1633	1787.17	0.266331	-1.90871	0.000270065	0.00945136	down	yes	IFI16	protein_coding	chrNC_019458.2:108126185-108190409:-
gene14749	48	3488	141765	45592.4	288	130	104	188.296	242.132	7.91965	2.69855e-09	3.40822e-07	up	yes	LOC101111723	protein_coding	chrNC_019468.2:28913301-28942140:-
gene14752	14	947	22811	7456.38	181	506	17	223.008	33.4356	5.06331	0.00025643	0.00906535	up	yes	LOC443471	protein_coding	chrNC_019468.2:29017366-29045223:-
gene14753	46	1851	60494	19574.5	88	40	79	71.5865	273.438	8.09507	6.88979e-20	3.22092e-17	up	yes	LOC101113252	protein_coding	chrNC_019468.2:29109222-29128710:-
gene14870	171	342	32	169.297	1	25	24	14.5328	11.6494	3.54218	0.00102606	0.0278494	up	yes	CACNA1G	protein_coding	chrNC_019468.2:35587282-35650352:-
gene14927	59	31	79	53.0792	0	0	0	0	Inf	Inf	0.00194698	0.046375	up	yes	HOXB5	protein_coding	chrNC_019468.2:37397814-37404968:+
gene1495	0	0	0	0	58	264	282	181.86	#NAME?	#NAME?	2.30973e-12	4.92145e-10	down	yes	VSIG8	protein_coding	chrNC_019458.2:109064504-109072179:-
gene15000	0	41	741	245.209	2	6	0	2.52323	97.1806	6.6026	4.76465e-07	3.81684e-05	up	yes	TCAP	protein_coding	chrNC_019468.2:39561643-39562907:+
gene15015	10	24	29	19.6438	471	943	1296	845.934	0.0232214	-5.4284	1.27937e-17	4.60603e-15	down	yes	GSDMA	protein_coding	chrNC_019468.2:39820570-39832167:+
gene15032	9	32	42	25.8594	374	311	723	458.375	0.0564153	-4.14777	1.31051e-07	1.18979e-05	down	yes	TNS4	protein_coding	chrNC_019468.2:40224905-40248734:-
gene15037	114	158	390	207.152	170356	153069	208965	176371	0.00117452	-9.73372	1.18962e-09	1.55905e-07	down	yes	KRT25	protein_coding	chrNC_019468.2:40470908-40478560:-
gene15039	5	6	10	6.56983	4662	6345	8314	6199.25	0.00105978	-9.88202	1.19008e-46	1.86378e-42	down	yes	LOC101110427	protein_coding	chrNC_019468.2:40489247-40495505:-
gene15040	19	31	73	38.4674	14606	45437	49275	33462.4	0.00114957	-9.76469	2.30131e-18	9.36126e-16	down	yes	KRT27	protein_coding	chrNC_019468.2:40502774-40508663:-
gene15041	3	3	31	11.6068	2018	3633	3985	3046.28	0.00381017	-8.03593	1.99274e-07	1.72138e-05	down	yes	KRT28	protein_coding	chrNC_019468.2:40515712-40524396:-
gene15042	2390	3298	1703	2306.15	5022	9433	8862	7378.67	0.312543	-1.67787	0.000214202	0.00789322	down	yes	KRT10	protein_coding	chrNC_019468.2:40533235-40538366:-
gene15045	140	97	408	202.377	2334	3432	4415	3250	0.0622698	-4.00532	8.52054e-07	6.47768e-05	down	yes	KRT23	protein_coding	chrNC_019468.2:40642655-40659621:-
gene15046	4	0	5	2.84258	1279	3864	4270	2884.74	0.000985384	-9.98703	1.59566e-18	6.57621e-16	down	yes	KRT39	protein_coding	chrNC_019468.2:40688997-40697822:-
gene15048	6	0	1	2.22316	45	376	425	250.117	0.00888846	-6.81385	0.000145922	0.00570607	down	yes	KRT40	protein_coding	chrNC_019468.2:40707307-40714285:-
gene15049	1	3	6	3.12157	1789	6129	5836	4197.68	0.000743642	-10.3931	3.04489e-28	3.66816e-25	down	yes	BIIIB4	protein_coding	chrNC_019468.2:40718381-40719429:-
gene15050	1	4	10	4.68393	997	3633	5041	2929.57	0.00159884	-9.28875	6.3048e-12	1.21153e-09	down	yes	LOC101111893	protein_coding	chrNC_019468.2:40725352-40726053:-
gene15051	1	1	3	1.56661	197	2277	2454	1447.5	0.00108229	-9.8517	1.30413e-35	3.40401e-32	down	yes	LOC101112404	protein_coding	chrNC_019468.2:40738709-40739005:-
gene15052	1	4	8	4.05602	6536	6447	4371	5848.82	0.000693477	-10.4939	1.44321e-19	6.55134e-17	down	yes	LOC101113159	protein_coding	chrNC_019468.2:40763396-40764638:-
gene15053	1	0	1	0.632156	578	1589	1325	1080.64	0.000584981	-10.7393	2.78839e-35	6.71829e-32	down	yes	KRTAP1-1	protein_coding	chrNC_019468.2:40771911-40779617:-
gene15054	0	0	0	0	4	145	129	80.515	#NAME?	#NAME?	1.7418e-06	0.000122876	down	yes	LOC106991399	protein_coding	chrNC_019468.2:40795854-40796168:-
gene15055	0	1	1	0.6205	418	325	133	306.206	0.00202641	-8.94686	1.52114e-15	4.71735e-13	down	yes	LOC105610157	protein_coding	chrNC_019468.2:40800525-40805671:-
gene15056	6	7	18	9.70621	5595	7209	8458	6876.34	0.00141154	-9.46852	5.50281e-24	3.74693e-21	down	yes	LOC101112657	protein_coding	chrNC_019468.2:40807379-40808185:-
gene15059	0	0	0	0	3	82	123	60.6529	#NAME?	#NAME?	4.17979e-05	0.00199992	down	yes	LOC101114287	protein_coding	chrNC_019468.2:40838608-40851331:-
gene15060	0	0	0	0	80	370	115	171.414	#NAME?	#NAME?	8.13632e-12	1.53522e-09	down	yes	LOC106991427	misc_RNA	chrNC_019468.2:40855704-40856927:-
gene15061	0	0	0	0	68	78	139	91.5899	#NAME?	#NAME?	4.17453e-07	3.38742e-05	down	yes	LOC105616374	protein_coding	chrNC_019468.2:40860983-40862289:-
gene15062	0	0	0	0	94	133	246	149.605	#NAME?	#NAME?	1.40853e-10	2.1733e-08	down	yes	LOC101113420	protein_coding	chrNC_019468.2:40867113-40868196:-
gene15064	0	0	0	0	98	125	308	167.39	#NAME?	#NAME?	1.58627e-11	2.83915e-09	down	yes	LOC105616373	protein_coding	chrNC_019468.2:40883909-40885084:-
gene15065	0	1	0	0.306545	84	213	290	180.855	0.00169497	-9.20452	2.12325e-11	3.71534e-09	down	yes	LOC101115634	protein_coding	chrNC_019468.2:40898198-40899119:+
gene15066	2	1	4	2.19877	626	1409	2462	1386.8	0.00158549	-9.30085	1.71961e-34	3.59077e-31	down	yes	LOC101116068	protein_coding	chrNC_019468.2:40915453-40917620:+
gene15067	0	2	0	0.61309	2	78	136	62.9578	0.00973811	-6.68214	0.00130732	0.0339254	down	yes	LOC105611408	protein_coding	chrNC_019468.2:40943041-40944609:-
gene15068	0	0	0	0	87	98	197	122.348	#NAME?	#NAME?	5.12665e-09	6.27254e-07	down	yes	LOC101107617	protein_coding	chrNC_019468.2:40950670-40954020:-
gene15069	10	12	29	15.9652	7253	14425	16963	12113.6	0.00131796	-9.56747	1.30392e-24	9.72413e-22	down	yes	K33	protein_coding	chrNC_019468.2:40986193-40991764:-
gene15070	3	1	4	2.51697	331	1031	1127	761.749	0.0033042	-8.24148	5.93318e-26	5.02268e-23	down	yes	LOC100526782	protein_coding	chrNC_019468.2:41009168-41015661:-
gene15071	2	4	7	4.06027	1138	4107	5267	3188.64	0.00127335	-9.61715	2.08694e-42	1.63418e-38	down	yes	KRT34	protein_coding	chrNC_019468.2:41028532-41033351:-
gene15072	3	1	4	2.51697	682	3789	6727	3339.82	0.000753625	-10.3739	2.83903e-44	2.96414e-40	down	yes	V15	protein_coding	chrNC_019468.2:41049407-41053451:-
gene15074	0	0	1	0.313955	419	727	883	641.291	0.000489567	-10.9962	2.69022e-27	2.47833e-24	down	yes	KRT32	protein_coding	chrNC_019468.2:41100685-41112236:-
gene15075	0	0	2	0.62791	3	293	737	301.513	0.00208253	-8.90745	5.703e-05	0.00257762	down	yes	KRT35	protein_coding	chrNC_019468.2:41112382-41117562:-
gene15076	0	0	0	0	2	50	88	40.9022	#NAME?	#NAME?	0.00104465	0.0282215	down	yes	KRT36	protein_coding	chrNC_019468.2:41124768-41128793:-
gene15077	2319	3252	1065	2069.15	16	14	3	11.5395	179.311	7.48632	5.20868e-12	1.01966e-09	up	yes	LOC101117431	protein_coding	chrNC_019468.2:41142447-41147010:-
gene15079	11	12	0	7.17875	22	200	534	223.351	0.0321412	-4.95943	2.00981e-05	0.00104575	down	yes	LOC101117946	protein_coding	chrNC_019468.2:41165864-41168936:-
gene15081	67	160	28	79.1574	976	4021	4728	2936.92	0.0269525	-5.21344	3.84868e-07	3.13112e-05	down	yes	LOC101118459	protein_coding	chrNC_019468.2:41225311-41229594:-
gene15290	494	668	709	584.557	1197	1792	2298	1685.7	0.346774	-1.52793	0.000712427	0.0209921	down	yes	TEX2	protein_coding	chrNC_019468.2:47732830-47802035:-
gene15312	129	124	67	100.094	1006	825	701	861.671	0.116163	-3.10578	4.49804e-08	4.60417e-06	down	yes	ZNF750	protein_coding	chrNC_019468.2:49188662-49198065:+
gene15439	1318	1423	623	1051.2	199	518	446	360.887	2.91281	1.54241	0.00133094	0.0345096	up	yes	SEC14L1	protein_coding	chrNC_019468.2:53650332-53697914:-
gene15524	0	0	0	0	0	80	82	46.6984	#NAME?	#NAME?	0.000379178	0.0124103	down	yes	OTOP2	protein_coding	chrNC_019468.2:55425066-55435794:-
gene15563	449	532	180	362.466	888	2909	2437	1910.17	0.189756	-2.39778	5.53839e-06	0.000342157	down	yes	SOX9	protein_coding	chrNC_019468.2:57720431-57725439:-
gene15576	110	108	139	111.749	194	765	1075	614.18	0.181948	-2.4584	2.96889e-05	0.00148312	down	yes	ABCA10	protein_coding	chrNC_019468.2:60176870-60227471:+
gene15577	307	237	312	268.293	541	1210	881	827.425	0.32425	-1.62482	0.000962824	0.026454	down	yes	ABCA6	protein_coding	chrNC_019468.2:60233413-60299188:+
gene15578	141	167	257	176.746	391	1000	1298	828.88	0.213235	-2.22949	1.24316e-05	0.000684328	down	yes	LOC101115808	protein_coding	chrNC_019468.2:60305297-60359091:+
gene15691	970	714	806	780.576	5447	7391	8060	6747.39	0.115686	-3.11172	1.51022e-10	2.31878e-08	down	yes	YOD1	protein_coding	chrNC_019469.2:4131487-4140811:-
gene15731	839	1061	645	794.716	2059	4298	4019	3260.05	0.243774	-2.03639	4.46216e-06	0.000284073	down	yes	RGS2	protein_coding	chrNC_019469.2:10497323-10501085:-
gene1575	35	40	0	23.3988	239	959	170	419.693	0.0557523	-4.16482	0.000312008	0.0106512	down	yes	HSPA6	protein_coding	chrNC_019458.2:110875925-110880526:+
gene15761	6413	6518	6916	6210	1438	1705	1257	1454.57	4.26931	2.094	5.08183e-07	4.03992e-05	up	yes	TGFB2	protein_coding	chrNC_019469.2:19872241-19967215:+
gene15787	1275	1337	906	1100	137	399	469	308.261	3.5684	1.83528	0.000377402	0.012365	up	yes	DISP1	protein_coding	chrNC_019469.2:24319494-24543117:+
gene15801	2226	2526	1440	1934.74	3811	6391	7059	5483.04	0.35286	-1.50283	0.000662274	0.0197748	down	yes	WDR26	protein_coding	chrNC_019469.2:25573425-25614228:-
gene15842	0	0	0	0	58	9	76	49.3948	#NAME?	#NAME?	0.000309584	0.010586	down	yes	LOC105607266	protein_coding	chrNC_019469.2:28700352-28728041:-
gene15883	0	0	2	0.62791	762	303	560	571	0.00109967	-9.82872	1.20105e-05	0.00066583	down	yes	KMO	protein_coding	chrNC_019469.2:33248795-33317791:-
gene15895	15241	15431	39984	22133.2	4144	8742	6286	6053.53	3.65624	1.87036	0.000462051	0.0147077	up	yes	DPT	protein_coding	chrNC_019469.2:34344642-34380686:-
gene15897	585	424	797	566.345	2149	2418	1777	2107.26	0.268759	-1.89562	5.26058e-05	0.00242581	down	yes	ATP1B1	protein_coding	chrNC_019469.2:34812765-34842001:+
gene15905	133	144	130	127.277	464	536	695	551.016	0.230987	-2.11412	0.000243467	0.00870532	down	yes	SLC19A2	protein_coding	chrNC_019469.2:35147981-35175592:-
gene15909	5	6	0	3.43027	327	186	167	239.036	0.0143505	-6.12276	3.65307e-08	3.80137e-06	down	yes	SELE	protein_coding	chrNC_019469.2:35426814-35436805:-
gene15918	6884	7331	7536	6803.74	2599	3301	2535	2768.34	2.4577	1.29731	0.0017676	0.0430336	up	yes	PRRX1	protein_coding	chrNC_019469.2:36269071-36348044:+
gene15922	431	456	309	373.941	1702	2394	2620	2162.08	0.172954	-2.53154	8.25037e-08	7.83085e-06	down	yes	FMO2	protein_coding	chrNC_019469.2:36831292-36872942:+
gene1601	1008	1018	950	931.067	5	173	101	80.5013	11.5659	3.5318	0.000286037	0.00989971	up	yes	RGS4	protein_coding	chrNC_019458.2:112654892-112659901:+
gene16013	0	0	0	0	84	80	8	60.1116	#NAME?	#NAME?	6.1834e-05	0.00274718	down	yes	CA6	protein_coding	chrNC_019469.2:42501664-42525195:-
gene16067	0	0	0	0	0	48	79	36.8374	#NAME?	#NAME?	0.0020071	0.047541	down	yes	PRDM16	protein_coding	chrNC_019469.2:47633284-47870247:-
gene1610	3680	3903	2618	3189.36	918	1277	865	999.957	3.1895	1.67333	5.00113e-05	0.00232359	up	yes	PBX1	protein_coding	chrNC_019458.2:114430822-114730218:+
gene1612	326	406	172	282.191	15	29	11	17.6927	15.9496	3.99545	1.71041e-06	0.000121207	up	yes	LMX1A	protein_coding	chrNC_019458.2:115091020-115264897:-
gene16197	3736	4138	4126	3752.66	1359	1664	1443	1464.9	2.56172	1.35711	0.000829814	0.0235004	up	yes	ZBTB37	protein_coding	chrNC_019469.2:53204420-53233249:+
gene16209	172	194	338	220.317	847	1182	1422	1108.3	0.198789	-2.33069	3.21349e-06	0.000212348	down	yes	KIAA0040	protein_coding	chrNC_019469.2:54356803-54397680:-
gene16216	1558	1996	1555	1595.82	99	384	434	277.724	5.74607	2.52258	2.75432e-05	0.00138477	up	yes	PAPPA2	protein_coding	chrNC_019469.2:55693395-56016648:+
gene16238	311	336	628	399.123	3082	4927	4349	3964.13	0.100684	-3.3121	8.83845e-11	1.40527e-08	down	yes	SOAT1	protein_coding	chrNC_019469.2:58622673-58689176:+
gene16241	0	0	0	0	0	76	52	36.6993	#NAME?	#NAME?	0.00202854	0.0479894	down	yes	NPHS2	protein_coding	chrNC_019469.2:58781179-58802250:-
gene1631	68	91	772	291.907	4	35	44	24.5164	11.9066	3.57369	0.000477896	0.0151505	up	yes	DUSP27	protein_coding	chrNC_019458.2:117130612-117193502:+
gene16337	535	698	905	668.335	76	249	231	170.128	3.92842	1.97395	0.000322322	0.0109144	up	yes	VASH2	protein_coding	chrNC_019469.2:68650800-68694479:-
gene16348	1591	1217	1665	1402.06	4600	5714	4299	4808.14	0.291601	-1.77793	0.000105071	0.00433599	down	yes	LOC101116495	misc_RNA	chrNC_019469.2:69087298-69088527:-
gene16362	717	607	501	571.514	3577	5025	5065	4411.57	0.129549	-2.94843	4.93377e-10	6.83786e-08	down	yes	SLC30A1	protein_coding	chrNC_019469.2:69940733-69949627:+
gene16489	21	16	210	77.5175	0	0	1	0.295917	261.957	8.03319	0.000287456	0.00992691	up	yes	ANKEF1	protein_coding	chrNC_019470.2:2716270-2746237:+
gene1650	561	647	555	551.09	911	1761	1961	1457.06	0.378221	-1.4027	0.00169814	0.0416843	down	yes	SFT2D2	protein_coding	chrNC_019458.2:118476377-118497438:+
gene16504	784	744	459	621.644	2765	3140	2994	2928.8	0.212252	-2.23615	1.54774e-06	0.000110681	down	yes	SPTLC3	protein_coding	chrNC_019470.2:6055341-6196892:+
gene16553	569	483	553	502.735	1329	1598	1989	1595.35	0.315125	-1.66601	0.000334908	0.0112433	down	yes	USP6NL	protein_coding	chrNC_019470.2:15213628-15403904:-
gene16589	0	0	0	0	44	30	51	42.0004	#NAME?	#NAME?	0.00100773	0.0275188	down	yes	LOC105611265	pseudogene	chrNC_019470.2:17445241-17445661:+
gene16601	1654	1763	1514	1542.07	4925	5211	4537	4874.14	0.316378	-1.66028	0.000334428	0.0112392	down	yes	NEBL	protein_coding	chrNC_019470.2:21129284-21254774:-
gene16632	1535	1272	2195	1567.5	610	535	369	515.641	3.0399	1.60402	0.00135227	0.0349702	up	yes	PRTFDC1	protein_coding	chrNC_019470.2:24689728-24791975:-
gene16655	921	661	409	624.097	4358	5583	5893	5141.36	0.121387	-3.04231	4.08557e-10	5.79042e-08	down	yes	FAM107B	protein_coding	chrNC_019470.2:28203707-28240689:-
gene16658	2408	2443	3284	2546.15	5867	8049	8920	7362.94	0.345805	-1.53197	0.000853725	0.0239609	down	yes	HSPA14	protein_coding	chrNC_019470.2:28474341-28502672:+
gene16693	9002	8119	6574	7417.22	2508	2906	1927	2439.4	3.04059	1.60435	0.000111146	0.00453295	up	yes	ZEB1	protein_coding	chrNC_019470.2:32814553-33015577:-
gene16697	5342	6124	4884	5110.47	1875	2818	1648	2066.07	2.47352	1.30656	0.00148015	0.0375394	up	yes	SVIL	protein_coding	chrNC_019470.2:33609048-33720644:-
gene16733	609	893	607	658.1	1105	2422	2075	1757.7	0.374409	-1.41731	0.00125286	0.032933	down	yes	DSTN	protein_coding	chrNC_019470.2:37034834-37059681:+
gene16818	0	0	1	0.313955	114	231	271	192.891	0.00162763	-9.26301	6.17655e-12	1.19421e-09	down	yes	LOC101107119	protein_coding	chrNC_019470.2:42342742-42451414:+
gene16830	0	3	2	1.54755	840	1162	1478	1116.32	0.0013863	-9.49455	1.00028e-27	9.4942e-25	down	yes	LOC106990122	protein_coding	chrNC_019470.2:42628439-42647205:+
gene16854	870	772	1428	961.815	3182	3025	2364	2885.42	0.333337	-1.58495	0.000827248	0.0234489	down	yes	LOC101108851	protein_coding	chrNC_019470.2:45430172-45433845:+
gene16887	126	171	211	158.757	801	1194	1055	983.724	0.161384	-2.63143	4.64549e-07	3.73093e-05	down	yes	BMP2	protein_coding	chrNC_019470.2:48387181-48400679:+
gene16918	1748	1771	698	1318.25	379	660	340	445.006	2.96231	1.56672	0.000611382	0.0185357	up	yes	C13H20orf194	protein_coding	chrNC_019470.2:51050871-51198172:+
gene16945	0	0	0	0	63	61	41	55.7212	#NAME?	#NAME?	0.000112671	0.0045832	down	yes	TGM6	protein_coding	chrNC_019470.2:51947252-51984052:-
gene16946	47	108	108	81.9695	1771	3678	4091	2986.44	0.0274472	-5.18719	3.05516e-22	1.77211e-19	down	yes	TGM3	protein_coding	chrNC_019470.2:52044840-52088922:-
gene1703	3	2	5	3.13747	226	1913	2083	1247.83	0.00251433	-8.63561	4.75281e-31	7.83513e-28	down	yes	LOC101103772	protein_coding	chrNC_019458.2:122772613-122773611:+
gene1704	0	1	2	0.934455	139	776	790	509.808	0.00183296	-9.09161	5.4811e-22	3.12144e-19	down	yes	LOC101104027	protein_coding	chrNC_019458.2:122831428-122832135:+
gene1705	0	0	0	0	1	85	107	55.9188	#NAME?	#NAME?	8.61468e-05	0.00365127	down	yes	LOC105605703	protein_coding	chrNC_019458.2:122945583-122945870:+
gene1706	0	2	0	0.61309	88	396	861	402.821	0.00152199	-9.35982	1.65476e-05	0.000881468	down	yes	KRTAP6-1	protein_coding	chrNC_019458.2:123206755-123207367:-
gene17064	59	47	89	61.1235	371	202	272	293.09	0.208548	-2.26155	0.00186777	0.0449671	down	yes	GCNT7	protein_coding	chrNC_019470.2:58649325-58660203:+
gene17068	759	1278	1400	1072.82	2100	4013	3552	3059.18	0.350688	-1.51174	0.000502482	0.0158178	down	yes	FAM210B	protein_coding	chrNC_019470.2:58763665-58774452:-
gene1707	2	10	15	8.41118	7182	8466	10591	8527.14	0.000986401	-9.98554	2.14447e-20	1.01771e-17	down	yes	LOC101106046	protein_coding	chrNC_019458.2:123500011-123500916:+
gene1710	0	1	0	0.306545	0	98	58	44.6439	0.00686645	-7.18622	0.0015221	0.0382625	down	yes	LOC101116371	protein_coding	chrNC_019458.2:123553268-123554133:-
gene1712	2	1	6	2.82668	1045	1845	3389	1959.51	0.00144254	-9.43717	2.14637e-16	7.30747e-14	down	yes	LOC101106296	protein_coding	chrNC_019458.2:123614182-123615982:+
gene1713	1	1	0	0.624746	6	375	374	218.351	0.0028612	-8.44916	2.38668e-12	5.05106e-10	down	yes	LOC101106558	protein_coding	chrNC_019458.2:123641058-123642006:+
gene1714	1	5	6	3.73466	2387	3839	4661	3459.2	0.00107963	-9.85525	5.88351e-38	1.6753e-34	down	yes	LOC101116882	protein_coding	chrNC_019458.2:123672343-123680939:+
gene1715	107	114	45	83.1216	799	968	476	748.173	0.111099	-3.17008	4.57254e-08	4.66394e-06	down	yes	CLDN8	protein_coding	chrNC_019458.2:123761498-123763630:+
gene17195	277	188	214	212.958	975	1519	1247	1204.82	0.176756	-2.50017	5.71273e-07	4.48456e-05	down	yes	PROCR	protein_coding	chrNC_019470.2:63898354-63926142:+
gene17198	144	149	366	206.404	1666	2032	2152	1906.95	0.108238	-3.20773	1.07206e-06	7.91961e-05	down	yes	FAM83C	protein_coding	chrNC_019470.2:64002592-64013857:-
gene1720	519	588	287	435.5	47	96	59	64.1363	6.79022	2.76346	1.98395e-05	0.00103569	up	yes	MAP3K7CL	protein_coding	chrNC_019458.2:125018930-125064737:-
gene17357	0	192	2577	867.919	3	1	3	2.42927	357.275	8.48089	4.80818e-28	5.19316e-25	up	yes	TNNC2	protein_coding	chrNC_019470.2:74015273-74016522:-
gene17536	580	518	232	416.184	1480	2251	2481	1987.53	0.209398	-2.25568	4.23479e-06	0.000272926	down	yes	GAN	protein_coding	chrNC_019471.2:7358195-7378325:+
gene17572	40	29	21	28.2109	30	234	351	182.095	0.154924	-2.69037	0.00122333	0.0323625	down	yes	CRISPLD2	protein_coding	chrNC_019471.2:10415657-10487042:+
gene1759	1484	1217	2566	1650.88	13962	9182	8139	10852.4	0.152121	-2.71671	1.38859e-06	9.97556e-05	down	yes	CXADR	protein_coding	chrNC_019458.2:137650662-137715151:-
gene17667	0	0	1	0.313955	266	307	379	310.058	0.00101257	-9.94776	8.10803e-17	2.85348e-14	down	yes	ABCC11	protein_coding	chrNC_019471.2:16055436-16147219:-
gene17685	56	59	25	43.7543	46	441	300	231.775	0.188779	-2.40523	0.00128144	0.0334081	down	yes	ADCY7	protein_coding	chrNC_019471.2:18103880-18167466:+
gene17705	1135	731	1500	1056.18	3314	3861	3501	3511.79	0.300751	-1.73336	0.000136701	0.00539264	down	yes	AKTIP	protein_coding	chrNC_019471.2:21265086-21275091:-
gene17730	4	99	73	54.5395	469	1370	1527	1033.19	0.0527876	-4.24366	2.67029e-06	0.000179868	down	yes	LOC101116336	protein_coding	chrNC_019471.2:23367600-23394714:+
gene17756	0	0	0	0	2	52	77	38.2079	#NAME?	#NAME?	0.00163283	0.0404183	down	yes	PLLP	protein_coding	chrNC_019471.2:24615644-24644461:-
gene17771	42	60	63	51.5363	276	441	615	421.674	0.122218	-3.03247	3.46616e-06	0.000227615	down	yes	ADGRG1	protein_coding	chrNC_019471.2:24966375-25002078:+
gene17828	0	1	0	0.306545	460	1170	1089	843.709	0.00036333	-11.4264	5.35461e-32	9.86571e-29	down	yes	CES4A	protein_coding	chrNC_019471.2:33926704-33941237:+
gene1783	11766	11435	8933	10053.9	2377	3005	2390	2549.11	3.94407	1.97969	5.37314e-06	0.000332604	up	yes	ROBO2	protein_coding	chrNC_019458.2:141848156-143332463:+
gene17898	2469	2692	1677	2137.36	5211	12604	15300	10252.4	0.208474	-2.26206	1.94065e-06	0.000135379	down	yes	CDH1	protein_coding	chrNC_019471.2:35298562-35370137:+
gene17964	815	807	549	679.077	8	86	1	27.7746	24.4495	4.61174	0.00184014	0.0444044	up	yes	ZNF536	protein_coding	chrNC_019471.2:39948559-40404300:+
gene18009	11	22	70	32.2211	17092	15411	62559	30018.7	0.00107337	-9.86364	3.71937e-10	5.36858e-08	down	yes	LOC106991568	protein_coding	chrNC_019471.2:44156898-44158462:-
gene18010	2	1	10	4.0825	1996	4196	6948	4071.71	0.00100265	-9.96197	3.18166e-09	3.98623e-07	down	yes	LOC101120353	protein_coding	chrNC_019471.2:44162827-44165028:+
gene18011	12	9	38	18.5076	16828	5946	34381	18915.2	0.000978451	-9.99721	3.93105e-13	9.32791e-11	down	yes	LOC101113168	protein_coding	chrNC_019471.2:44202675-44204904:+
gene18012	2	0	3	1.57827	756	779	814	777.119	0.00203092	-8.94365	1.12336e-23	7.18081e-21	down	yes	LOC101113693	protein_coding	chrNC_019471.2:44278624-44280848:+
gene18047	254	256	125	198.543	1435	3674	3840	2769.8	0.0716814	-3.80226	1.12338e-14	3.22813e-12	down	yes	SBSN	protein_coding	chrNC_019471.2:45182084-45187635:-
gene18154	0	0	1	0.313955	45	96	150	90.224	0.00347973	-8.16681	2.11623e-06	0.000146972	down	yes	CAPN12	protein_coding	chrNC_019471.2:47556947-47569866:-
gene18164	930	2412	989	1345.82	43	282	219	161.959	8.30961	3.05478	9.59071e-05	0.004	up	yes	CCER2	protein_coding	chrNC_019471.2:47700758-47704265:-
gene1822	569	530	948	641.155	2769	1607	1817	2152.31	0.297891	-1.74714	0.000952409	0.0263063	down	yes	STX19	protein_coding	chrNC_019458.2:156670662-156687718:-
gene18242	0	0	0	0	41	47	53	46.0982	#NAME?	#NAME?	0.000490079	0.015474	down	yes	ERICH4	protein_coding	chrNC_019471.2:49420946-49423744:-
gene18314	0	0	0	0	51	67	17	45.2572	#NAME?	#NAME?	0.00058218	0.017773	down	yes	LYPD5	protein_coding	chrNC_019471.2:50969109-50973239:-
gene18498	64	95	2915	964.666	5	105	77	54.3311	17.7553	4.15018	0.000382666	0.0124853	up	yes	HRC	protein_coding	chrNC_019471.2:54575343-54579441:-
gene18550	71	170	53	91.3445	180	552	660	425.761	0.214544	-2.22065	0.00159137	0.0396539	down	yes	MYH14	protein_coding	chrNC_019471.2:55318989-55412778:+
gene18580	0	0	1	0.313955	48	119	62	71.894	0.00436692	-7.83917	3.10162e-05	0.00154205	down	yes	KLK6	protein_coding	chrNC_019471.2:55872830-55881447:-
gene18581	5	8	113	39.5203	4887	5765	7536	5900.97	0.00669726	-7.22221	3.77966e-06	0.000246638	down	yes	KLK7	protein_coding	chrNC_019471.2:55887925-55893046:-
gene18584	16	17	1	10.6164	100	128	195	135.634	0.0782728	-3.67535	0.000327926	0.0110802	down	yes	KLK10	protein_coding	chrNC_019471.2:55916549-55921864:-
gene18586	0	0	1	0.313955	2	98	151	73.0049	0.00430047	-7.86129	2.24523e-05	0.00115476	down	yes	KLK11	protein_coding	chrNC_019471.2:55923588-55928233:-
gene18600	33	49	1	25.8353	410	701	442	499.718	0.0516998	-4.2737	5.43154e-05	0.00247998	down	yes	VSIG10L	protein_coding	chrNC_019471.2:56237047-56252703:-
gene1868	75	78	58	65.985	144	1002	174	392.999	0.167901	-2.57432	0.000223798	0.00816991	down	yes	COL8A1	protein_coding	chrNC_019458.2:162194116-162360126:+
gene1873	3394	3110	5264	3685.99	12375	12126	11883	12118.8	0.304156	-1.71712	0.000728477	0.0212927	down	yes	TBC1D23	protein_coding	chrNC_019458.2:162845375-162900677:+
gene1877	56	124	45	69.9588	764	1110	1191	984.86	0.0710343	-3.81534	1.95249e-08	2.12347e-06	down	yes	LOC101110195	protein_coding	chrNC_019458.2:163039679-163114411:+
gene1881	24815	24473	20945	21974	6787	7555	4511	6306.46	3.48437	1.8009	0.000227089	0.00827079	up	yes	ABI3BP	protein_coding	chrNC_019458.2:163426759-163720893:-
gene18815	1778	2112	5814	3038.52	926	1146	894	975.167	3.1159	1.63965	0.000252203	0.00894622	up	yes	PEG3	protein_coding	chrNC_019471.2:60910965-60919946:-
gene18841	125	62	0	58.7809	0	0	0	0	Inf	Inf	0.000939233	0.0259882	up	yes	LOC105602107	protein_coding	chrNC_019471.2:61541382-61560783:-
gene18913	177	212	125	160.553	1	0	0	0.420369	381.935	8.57718	1.15952e-08	1.29605e-06	up	yes	GPR83	protein_coding	chrNC_019472.2:936390-952052:-
gene1896	479	378	681	482.096	2160	2941	2996	2619.27	0.184058	-2.44177	1.5784e-07	1.39657e-05	down	yes	NFKBIZ	protein_coding	chrNC_019458.2:164417495-164427449:+
gene18986	290	416	351	329.999	1123	2198	2331	1778.21	0.18558	-2.42989	2.35587e-07	1.99434e-05	down	yes	ENDOD1	protein_coding	chrNC_019472.2:14785686-14820647:-
gene19	8	18	0	8.06342	2	221	241	134.128	0.0601171	-4.05608	0.00177446	0.0431183	down	yes	SNED1	protein_coding	chrNC_019458.2:592820-689362:-
gene19000	1	255	6323	2063.63	32	19	5	20.2593	101.861	6.67045	1.57575e-06	0.000112427	up	yes	SLN	protein_coding	chrNC_019472.2:16695797-16728036:-
gene19008	0	0	0	0	35	30	82	47.3905	#NAME?	#NAME?	0.000388501	0.0126625	down	yes	C15H11orf65	protein_coding	chrNC_019472.2:17472894-17590110:-
gene19034	1255	1106	406	865.847	2614	5100	6458	4439.99	0.195011	-2.35837	7.3842e-06	0.000437217	down	yes	PPP2R1B	protein_coding	chrNC_019472.2:21448647-21484143:-
gene1905	3213	3824	1680	2722.05	566	1248	1186	938.845	2.89936	1.53574	0.000363427	0.0120077	up	yes	CBLB	protein_coding	chrNC_019458.2:168533967-168757484:-
gene19052	334	203	510	328.625	1537	1271	884	1264.11	0.259966	-1.9436	0.000832192	0.0235175	down	yes	IL18	protein_coding	chrNC_019472.2:21866741-21893292:-
gene19057	45	69	32	45.5172	1427	1134	794	1152.82	0.0394835	-4.66261	9.2462e-15	2.70663e-12	down	yes	LOC101112509	protein_coding	chrNC_019472.2:22032357-22044601:-
gene19061	1930	2308	2239	2024.58	253	724	368	418.272	4.84035	2.27511	5.87726e-06	0.000358845	up	yes	NCAM1	protein_coding	chrNC_019472.2:22861671-23228056:+
gene19125	132	113	94	106.154	797	850	839	821.661	0.129194	-2.95239	1.21937e-07	1.11895e-05	down	yes	MPZL3	protein_coding	chrNC_019472.2:28373922-28399311:-
gene19173	250	291	163	219.929	497	1325	1313	969.012	0.226962	-2.13947	1.40241e-05	0.000766599	down	yes	TRIM29	protein_coding	chrNC_019472.2:30148432-30174310:-
gene19189	93	87	0	56.2621	0	0	0	0	Inf	Inf	0.0012768	0.0333266	up	yes	TRNAC-ACA	tRNA	chrNC_019472.2:32286217-32286288:-
gene19201	1401	1314	1027	1171.03	312	377	325	333.045	3.51614	1.81399	6.75326e-05	0.0029667	up	yes	CLMP	protein_coding	chrNC_019472.2:33168399-33275302:-
gene19221	74	158	80	97.0974	307	666	616	498.095	0.194938	-2.35892	6.54252e-05	0.00289033	down	yes	PLEKHA7	protein_coding	chrNC_019472.2:34958730-35177862:+
gene19225	668	1038	2082	1184.41	147	344	156	204.42	5.79398	2.53455	9.49338e-07	7.11368e-05	up	yes	SOX6	protein_coding	chrNC_019472.2:35279286-36032287:+
gene19238	252	242	1763	707.873	162	131	192	161.65	4.37905	2.13062	0.000200879	0.00747259	up	yes	PDE3B	protein_coding	chrNC_019472.2:37418595-37596319:-
gene19244	2674	3333	1394	2310.24	274	793	601	515.397	4.48245	2.16429	1.15533e-06	8.4748e-05	up	yes	SPON1	protein_coding	chrNC_019472.2:37958485-38269191:-
gene19261	125	136	27	89.942	998	2437	2251	1769.01	0.0508432	-4.2978	3.58879e-09	4.46064e-07	down	yes	MICAL2	protein_coding	chrNC_019472.2:39878791-40117702:-
gene19274	25	23	0	15.0056	181	164	220	187.177	0.0801679	-3.64083	0.00123112	0.0325306	down	yes	AMPD3	protein_coding	chrNC_019472.2:41652205-41706788:-
gene19285	209	268	129	189.158	829	928	922	881.547	0.214575	-2.22044	2.47183e-05	0.00125891	down	yes	TMEM41B	protein_coding	chrNC_019472.2:42773940-42800937:+
gene1946	150	139	99	121.421	1354	1977	1285	1503.81	0.0807423	-3.63053	3.86249e-12	7.8559e-10	down	yes	PLCXD2	protein_coding	chrNC_019458.2:174629300-174687759:+
gene19470	158	556	86	247.715	2	0	1	1.13665	217.933	7.76774	4.25483e-11	7.16503e-09	up	yes	LOC101106199	protein_coding	chrNC_019472.2:47505339-47506940:+
gene1961	17307	17616	21484	17652.2	5723	7795	3694	5684.73	3.1052	1.63469	0.00052643	0.0163742	up	yes	CCDC80	protein_coding	chrNC_019458.2:175553988-175589570:-
gene19680	4	4	166	54.6155	6050	6022	4894	5680.11	0.00961523	-6.70046	3.59151e-05	0.00175496	down	yes	LOC101110266	protein_coding	chrNC_019472.2:53185861-53196605:+
gene19698	296	254	313	270.318	674	1182	887	877.258	0.30814	-1.69834	0.000640709	0.0192594	down	yes	ACER3	protein_coding	chrNC_019472.2:54313588-54456550:+
gene19707	36	62	66	51.1821	534	413	618	523.165	0.0978316	-3.35356	1.72654e-07	1.51058e-05	down	yes	ANO3	protein_coding	chrNC_019472.2:54934858-55394503:+
gene19708	874	1218	1113	1000.91	2704	4493	4160	3627.6	0.275916	-1.8577	3.05016e-05	0.00151887	down	yes	MUC15	protein_coding	chrNC_019472.2:55310228-55324551:-
gene19740	213	207	201	194.337	894	991	1072	970.924	0.200156	-2.3208	7.68471e-06	0.000451596	down	yes	PRRG4	protein_coding	chrNC_019472.2:61598804-61617301:+
gene1975	325	339	298	300.893	981	1080	806	953.739	0.315487	-1.66435	0.00105856	0.0284357	down	yes	GRAMD1C	protein_coding	chrNC_019458.2:176714431-176813159:+
gene19769	155	207	161	163.323	567	947	1023	806.625	0.202477	-2.30417	1.21094e-05	0.000668264	down	yes	ELF5	protein_coding	chrNC_019472.2:63107910-63159732:-
gene19770	702	778	1078	800.313	2250	2710	2225	2364.17	0.338517	-1.5627	0.000629193	0.0189496	down	yes	EHF	protein_coding	chrNC_019472.2:63266133-63322953:+
gene1997	327	400	174	281.298	4	5	0	3.08355	91.2252	6.51136	7.58524e-10	1.02407e-07	up	yes	UPK1B	protein_coding	chrNC_019458.2:182123725-182155017:+
gene20047	2	1	9	3.76854	3436	1166	5802	3488.26	0.00108035	-9.85428	6.87431e-09	8.15596e-07	down	yes	GLYATL2	protein_coding	chrNC_019472.2:79161727-79173563:-
gene20081	0	1	0	0.306545	118	63	67	87.0961	0.00351962	-8.15037	4.58443e-06	0.000291264	down	yes	TCN1	protein_coding	chrNC_019472.2:79900157-79916380:-
gene20136	187	211	36	135.487	696	1518	1237	1084.3	0.124954	-3.00053	1.94646e-05	0.00101781	down	yes	GABRP	protein_coding	chrNC_019473.2:2752128-2778945:+
gene20147	487	580	225	403.4	33	132	124	87.5807	4.60604	2.20353	0.000778243	0.022364	up	yes	SH3PXD2B	protein_coding	chrNC_019473.2:4126680-4214445:-
gene20155	747	1094	1248	964.872	1675	2854	3534	2550.19	0.378353	-1.4022	0.00120673	0.0319503	down	yes	ATP6V0E1	protein_coding	chrNC_019473.2:4774902-4803014:+
gene20164	856	757	736	735.505	2443	3727	4141	3297.46	0.223052	-2.16455	1.71729e-06	0.00012142	down	yes	CPEB4	protein_coding	chrNC_019473.2:5640196-5714264:+
gene20170	8	22	0	9.2896	48	352	307	209.73	0.044293	-4.49678	0.000961184	0.0264321	down	yes	MSX2	protein_coding	chrNC_019473.2:6497353-6502625:+
gene20213	208	326	309	263.132	1026	1271	1358	1189.56	0.221201	-2.17657	1.14563e-05	0.000640777	down	yes	OCLN	protein_coding	chrNC_019473.2:10217191-10265765:-
gene20256	60	109	91	81.0754	491	914	1482	901.249	0.0899589	-3.47459	3.8571e-10	5.51653e-08	down	yes	RNF180	protein_coding	chrNC_019473.2:15093263-15395588:-
gene20273	453	360	878	530.154	10634	11347	7450	9856.66	0.0537864	-4.21662	3.49535e-11	5.95007e-09	down	yes	ELOVL7	protein_coding	chrNC_019473.2:18492820-18574123:+
gene20279	986	948	436	741.235	217	341	199	245.729	3.01647	1.59286	0.00137858	0.0353935	up	yes	LOC101108953	protein_coding	chrNC_019473.2:19405423-20381427:+
gene20287	0	0	0	0	8	536	638	342.461	#NAME?	#NAME?	1.02073e-18	4.32044e-16	down	yes	ACTBL2	protein_coding	chrNC_019473.2:21860066-21863682:+
gene20321	0	37	1265	408.495	3	1	0	1.54152	264.995	8.04982	4.39071e-06	0.000280665	up	yes	HSPB3	protein_coding	chrNC_019473.2:24694555-24704227:-
gene2038	76	77	170	101.16	2084	1424	1191	1627.8	0.0621451	-4.00822	6.49751e-09	7.76775e-07	down	yes	ILDR1	protein_coding	chrNC_019458.2:184577171-184613755:-
gene2042	87	131	117	104.574	532	398	386	449.465	0.232662	-2.10369	0.000835934	0.023546	down	yes	CSTA	protein_coding	chrNC_019458.2:184876153-184887897:+
gene20428	1780	2938	17049	6819.65	863	2040	903	1202.04	5.6734	2.50421	7.7524e-06	0.00045472	up	yes	C1QTNF3	protein_coding	chrNC_019473.2:39652985-39685459:+
gene20444	562	623	242	445.784	678	1947	1709	1336.7	0.333495	-1.58426	0.000671959	0.0199878	down	yes	PDZD2	protein_coding	chrNC_019473.2:41377401-41732310:-
gene20449	3610	3147	1326	2529.71	449	193	147	286.366	8.83384	3.14304	0.000490679	0.0154774	up	yes	CDH6	protein_coding	chrNC_019473.2:42088165-42238263:-
gene20481	1108	1125	1146	1057.22	353	336	398	360.385	2.93359	1.55267	0.000586254	0.0178539	up	yes	BASP1	protein_coding	chrNC_019473.2:55806082-55860333:-
gene20574	590	712	574	586.209	973	2293	1941	1626.39	0.360436	-1.47218	0.000848306	0.0238516	down	yes	MSMO1	protein_coding	chrNC_019474.2:386886-403865:+
gene20585	3	3	8	4.38588	869	1471	1204	1134.08	0.00386736	-8.01443	1.21155e-29	1.64992e-26	down	yes	LRAT	protein_coding	chrNC_019474.2:2473350-2480205:-
gene20592	2740	2687	2666	2532.56	83	34	28	52.7104	48.0467	5.58637	1.00366e-07	9.35616e-06	up	yes	SFRP2	protein_coding	chrNC_019474.2:3727931-3735374:+
gene2062	1155	1492	2287	1542.9	7059	6599	4649	6193.56	0.249114	-2.00512	6.9811e-05	0.00304968	down	yes	MYLK	protein_coding	chrNC_019458.2:186094658-186327788:-
gene20659	504	569	1057	666.648	3807	3931	4549	4048.78	0.164654	-2.60249	3.16309e-07	2.62797e-05	down	yes	USP38	protein_coding	chrNC_019474.2:14356492-14389694:-
gene20670	2252	2068	2595	2165.24	553	809	370	568.809	3.80661	1.92851	2.07269e-05	0.00107307	up	yes	RNF150	protein_coding	chrNC_019474.2:16314407-16595499:+
gene20671	99	95	4	61.8795	0	1	0	0.280416	220.671	7.78575	0.00160259	0.03987	up	yes	TRNAG-CCC	tRNA	chrNC_019474.2:16344432-16344504:+
gene20702	4385	4579	5803	4620.86	1582	2173	1527	1726.23	2.67685	1.42054	0.000523449	0.0163627	up	yes	PCDH18	protein_coding	chrNC_019474.2:19959181-19974054:+
gene2092	173	83	111	115.341	1	2	0	0.9812	117.551	6.87714	1.08029e-05	0.000610773	up	yes	MUC4	protein_coding	chrNC_019458.2:188582359-188630422:-
gene2095	775	833	763	741.505	1602	2057	2570	2010.75	0.36877	-1.43921	0.00135663	0.0350019	down	yes	TFRC	protein_coding	chrNC_019458.2:188740358-188890309:-
gene20956	0	203	4881	1594.64	5	5	3	4.39167	363.106	8.50425	4.59007e-38	1.4377e-34	up	yes	MYL2	protein_coding	chrNC_019474.2:54263723-54271402:-
gene20975	45	66	73	57.4697	569	558	611	576.467	0.0996931	-3.32636	8.96778e-08	8.40984e-06	down	yes	HSPB8	protein_coding	chrNC_019474.2:55695004-55708402:-
gene21182	0	0	0	0	3	78	80	46.8069	#NAME?	#NAME?	0.000376102	0.0123354	down	yes	LOC101112166	protein_coding	chrNC_019474.2:69009235-69018621:-
gene2119	0	0	0	0	50	34	57	47.4198	#NAME?	#NAME?	0.000408753	0.0132399	down	yes	MFI2	protein_coding	chrNC_019458.2:189552958-189580811:-
gene21210	24	12	22	18.2224	73	180	266	159.876	0.113978	-3.13317	0.000538062	0.0166205	down	yes	SLC5A1	protein_coding	chrNC_019474.2:70007216-70061108:+
gene2122	1328	1101	1339	1180.46	3990	9133	8318	6699.74	0.176195	-2.50475	5.81933e-08	5.71389e-06	down	yes	APOD	protein_coding	chrNC_019458.2:190152024-190165590:+
gene2124	1051	1006	2888	1549.52	7460	6461	7764	7245.21	0.213868	-2.22521	0.000722748	0.0212164	down	yes	PPP1R2	protein_coding	chrNC_019458.2:190190426-190211297:+
gene2133	80	59	125	82.7866	5841	11916	20132	11754.2	0.00704315	-7.14956	1.13698e-28	1.48386e-25	down	yes	LRRC15	protein_coding	chrNC_019458.2:191259428-191272812:+
gene21339	1341	1430	374	982.486	56	132	233	129.504	7.58652	2.92344	4.17287e-05	0.00199992	up	yes	ADAMTS17	protein_coding	chrNC_019475.2:5440072-5827406:+
gene21365	332	252	202	246.311	825	1270	1226	1065.73	0.23112	-2.11328	2.03791e-05	0.00105681	down	yes	MCTP2	protein_coding	chrNC_019475.2:11730795-11999517:-
gene2138	36	73	37	45.4494	676	1603	1556	1194.12	0.0380609	-4.71555	1.08592e-16	3.77924e-14	down	yes	ATP13A4	protein_coding	chrNC_019458.2:191980292-192109018:+
gene21438	1	0	0	0.318201	189	91	55	121.243	0.00262449	-8.57375	5.22496e-08	5.22863e-06	down	yes	RHCG	protein_coding	chrNC_019475.2:20030868-20055477:-
gene21489	112	105	1085	408.467	3	40	23	19.2838	21.1819	4.40476	9.40835e-05	0.00393968	up	yes	FSD2	protein_coding	chrNC_019475.2:22128926-22194216:-
gene21508	41	72	98	65.8851	1122	1767	2289	1644.5	0.0400639	-4.64155	1.59501e-17	5.67715e-15	down	yes	CTSH	protein_coding	chrNC_019475.2:24191802-24213621:-
gene21547	80	113	41	72.9678	368	355	507	404.273	0.180491	-2.47	0.00013952	0.00548312	down	yes	TARSL2	protein_coding	chrNC_019475.2:27797861-27843471:+
gene2156	1363	1396	2111	1524.4	538	698	579	593.224	2.56969	1.3616	0.00153512	0.0385262	up	yes	P3H2	protein_coding	chrNC_019458.2:195266637-195443243:+
gene21567	682	1143	304	662.836	60	208	171	134.15	4.941	2.3048	9.20788e-05	0.00387126	up	yes	TBC1D2B	protein_coding	chrNC_019475.2:29408721-29498425:-
gene21572	1	1	0	0.624746	225	460	475	364.135	0.0017157	-9.18699	3.32581e-18	1.31862e-15	down	yes	ACSBG1	protein_coding	chrNC_019475.2:29587007-29655757:-
gene21668	3767	3156	1148	2526.54	873	662	633	739.932	3.41455	1.7717	0.000678533	0.0201309	up	yes	NOVA1	protein_coding	chrNC_019475.2:35549616-35726991:-
gene21678	1061	1216	571	889.638	220	437	310	306.757	2.90014	1.53612	0.00155712	0.0389688	up	yes	PRKD1	protein_coding	chrNC_019475.2:38986857-39334162:-
gene21687	58	99	298	142.362	1836	3021	1540	2074.64	0.0686201	-3.86523	8.90581e-06	0.000515615	down	yes	COCH	protein_coding	chrNC_019475.2:40401151-40414213:+
gene2169	167	193	70	134.28	400	785	860	642.762	0.20891	-2.25904	3.81887e-05	0.00184591	down	yes	BCL6	protein_coding	chrNC_019458.2:197658258-197682497:+
gene21704	187	133	152	147.995	756	1014	983	893.026	0.165723	-2.59315	1.05113e-06	7.80179e-05	down	yes	EGLN3	protein_coding	chrNC_019475.2:43235038-43264406:-
gene21724	395	454	747	499.385	1971	1451	1472	1671.02	0.298851	-1.7425	0.000662954	0.0197762	down	yes	NFKBIA	protein_coding	chrNC_019475.2:44480979-44483908:-
gene21744	14	33	1	14.8848	156	359	330	263.899	0.0564032	-4.14808	0.000721714	0.0212108	down	yes	FOXA1	protein_coding	chrNC_019475.2:46595265-46603036:-
gene21789	0	1	0	0.306545	67	318	358	223.275	0.00137295	-9.50851	1.9505e-13	4.73592e-11	down	yes	TGM5	protein_coding	chrNC_019475.2:53879374-53907786:-
gene2179	695	1241	7195	2860.48	111	275	36	134.428	21.2789	4.41135	4.28097e-05	0.00203473	up	yes	ADIPOQ	protein_coding	chrNC_019458.2:198460186-198473290:-
gene21790	1	0	4	1.57402	700	1013	1525	1029.59	0.00152878	-9.3534	1.20045e-09	1.56668e-07	down	yes	TGM7	protein_coding	chrNC_019475.2:53916359-53944577:-
gene21826	158	247	0	125.992	4	1	10	4.92106	25.6027	4.67822	0.000268254	0.00944072	up	yes	SLC24A4	protein_coding	chrNC_019475.2:55867213-56060671:+
gene21844	10	5	0	4.71473	41	187	231	138.03	0.0341574	-4.87166	0.000183946	0.00694162	down	yes	OTUB2	protein_coding	chrNC_019475.2:57454172-57472677:+
gene21868	385	561	133	336.235	35	44	90	53.6837	6.26326	2.64691	0.000236245	0.00852496	up	yes	CLMN	protein_coding	chrNC_019475.2:58677643-58717387:-
gene2190	807	989	19	565.926	6	40	10	16.698	33.8918	5.08287	5.60055e-05	0.00253498	up	yes	DGKG	protein_coding	chrNC_019458.2:198927552-199155167:+
gene2196	35	21	46	32.0164	401	396	519	433.193	0.0739079	-3.75813	4.88712e-08	4.90623e-06	down	yes	LIPH	protein_coding	chrNC_019458.2:199682980-199735516:+
gene2202	536	529	650	536.789	84	252	136	146.22	3.67109	1.87621	0.00114942	0.0305622	up	yes	C1H3orf70	protein_coding	chrNC_019458.2:200047781-200165750:+
gene22079	6570	5545	4911	5332.21	1428	2745	2114	1995.6	2.67199	1.41791	0.000852482	0.0239475	up	yes	RBMS3	protein_coding	chrNC_019476.2:3749181-4558077:+
gene2209	0	0	1	0.313955	7	341	284	182.605	0.00171932	-9.18395	1.79082e-11	3.16905e-09	down	yes	LOC101119356	protein_coding	chrNC_019458.2:200748665-200750554:+
gene22125	2839	4047	1204	2521.96	401	669	617	538.746	4.68117	2.22687	9.46392e-07	7.1086e-05	up	yes	ITGA9	protein_coding	chrNC_019476.2:10856948-11223920:+
gene22130	68	78	43	59.0482	313	384	334	338.091	0.174652	-2.51745	0.000240205	0.00860836	down	yes	PLCD1	protein_coding	chrNC_019476.2:11410408-11428771:-
gene22205	1	56	113	52.9617	343	572	690	508.767	0.104098	-3.26398	0.00186988	0.0449834	down	yes	ABHD5	protein_coding	chrNC_019476.2:15516763-15554522:+
gene22217	3054	2779	1930	2429.61	943	1313	837	1012.28	2.40014	1.26312	0.00210073	0.0494358	up	yes	KIF15	protein_coding	chrNC_019476.2:16434578-16503265:+
gene22250	3038	2866	887	2123.73	271	357	284	298.069	7.12497	2.83288	1.05479e-09	1.39401e-07	up	yes	SRGAP3	protein_coding	chrNC_019476.2:17264473-17512793:+
gene22256	942	909	74	601.627	8	96	40	42.1195	14.2838	3.83631	0.00105251	0.0283462	up	yes	GRM7	protein_coding	chrNC_019476.2:18525586-19471906:-
gene22259	117	124	2	75.869	0	0	0	0	Inf	Inf	8.33367e-05	0.00355139	up	yes	LOC105603613	pseudogene	chrNC_019476.2:19029214-19091141:-
gene22288	507	429	247	370.383	35	137	67	72.9563	5.07677	2.34391	0.000572149	0.017518	up	yes	CNTN3	protein_coding	chrNC_019476.2:27123888-27420424:+
gene22292	483	623	270	429.436	48	74	69	61.3467	7.00015	2.80739	1.53743e-05	0.000828054	up	yes	GXYLT2	protein_coding	chrNC_019476.2:28766790-28844640:-
gene22300	2209	1878	2316	2005.72	9923	8318	6998	8574.64	0.233913	-2.09596	5.42056e-05	0.00247858	down	yes	MITF	protein_coding	chrNC_019476.2:31596190-31826194:-
gene22306	5	176	14437	4588.11	25	9	30	21.9105	209.403	7.71014	8.51077e-18	3.13617e-15	up	yes	LMOD3	protein_coding	chrNC_019476.2:32420162-32437950:+
gene22396	25	64	93	56.7717	783	994	1093	931.319	0.0609584	-4.03603	9.4709e-09	1.07872e-06	down	yes	CACNA2D3	protein_coding	chrNC_019476.2:45952848-46824413:-
gene22428	2	121	1665	560.464	2	9	1	3.6604	153.116	7.25848	8.40102e-08	7.92581e-06	up	yes	TNNC1	protein_coding	chrNC_019476.2:48414703-48417696:+
gene22642	0	0	0	0	38	98	101	73.3423	#NAME?	#NAME?	6.18336e-06	0.000372452	down	yes	ATP2B2	protein_coding	chrNC_019476.2:54277389-54395418:-
gene22670	0	0	0	0	2	96	48	41.9646	#NAME?	#NAME?	0.000855235	0.0239818	down	yes	TMEM40	protein_coding	chrNC_019476.2:56257502-56290489:+
gene22756	2156	1933	1167	1644.98	3156	6265	7833	5401.4	0.304546	-1.71527	9.00628e-05	0.00380182	down	yes	LOC105603639	protein_coding	chrNC_019477.2:3679575-3683256:+
gene22757	4030	4863	10234	5986.09	818	1888	827	1118.01	5.35424	2.42068	3.96731e-06	0.000257275	up	yes	COL21A1	protein_coding	chrNC_019477.2:4116554-4361881:+
gene22765	1452	1980	1430	1517.94	4019	5770	5222	4852.74	0.312801	-1.67668	0.000196707	0.00735951	down	yes	FAM83B	protein_coding	chrNC_019477.2:5547164-5653361:-
gene22770	8	5	221	73.4624	0	0	0	0	Inf	Inf	0.000160121	0.00614622	up	yes	KLHL31	protein_coding	chrNC_019477.2:6920901-6938021:+
gene22850	2137	1937	1832	1848.94	3512	7055	7402	5645.04	0.327533	-1.61029	0.000238524	0.00857755	down	yes	FKBP5	protein_coding	chrNC_019477.2:9643649-9764833:-
gene22865	10	19	0	9.00636	111	84	264	148.338	0.0607152	-4.0418	0.00143517	0.0366061	down	yes	PNPLA1	protein_coding	chrNC_019477.2:10246513-10300763:+
gene22880	6	67	33	32.8082	157	885	672	513.022	0.063951	-3.96689	9.61681e-05	0.00400556	down	yes	PI16	protein_coding	chrNC_019477.2:10896940-10911145:+
gene2290	89	44	45	55.9358	298	540	517	429.683	0.130179	-2.94143	5.00555e-06	0.000314827	down	yes	TNFSF10	protein_coding	chrNC_019458.2:212908416-212938990:+
gene22946	1206	964	376	797.307	111	200	162	150.683	5.2913	2.40362	8.7366e-06	0.000507695	up	yes	TRERF1	protein_coding	chrNC_019477.2:15959607-16113533:-
gene2296	1558	2602	2935	2214.85	502	1036	761	726.728	3.04769	1.60772	0.000198722	0.00741882	up	yes	TNIK	protein_coding	chrNC_019458.2:213937865-214341267:+
gene22972	3867	3422	1944	2889.81	1085	1058	862	1007.86	2.86727	1.51968	0.000156099	0.00602878	up	yes	ZNF318	protein_coding	chrNC_019477.2:16929202-16957182:-
gene23026	0	8	1	2.76632	83	219	350	199.872	0.0138404	-6.17497	0.00125331	0.032933	down	yes	ADGRF2	protein_coding	chrNC_019477.2:20673904-20714538:+
gene23027	120	91	46	80.5216	813	1602	1737	1304.99	0.0617027	-4.01852	8.69561e-13	2.00268e-10	down	yes	ADGRF4	protein_coding	chrNC_019477.2:20715278-20745570:+
gene23061	292	322	450	332.902	1262	1580	390	1088.97	0.305704	-1.70979	0.0019889	0.0472301	down	yes	GSTA1-1	protein_coding	chrNC_019477.2:24799848-24813464:-
gene23085	118	212	293	194.524	274	2020	1020	983.456	0.197797	-2.33791	2.744e-05	0.00138402	down	yes	LOC101109747	protein_coding	chrNC_019477.2:25691758-25696652:-
gene2309	61	66	38	51.5725	200	309	288	255.946	0.201498	-2.31117	0.00158362	0.0394923	down	yes	GPR160	protein_coding	chrNC_019458.2:215165178-215224058:-
gene23145	1	2	0	0.931291	42	123	149	96.2382	0.00967694	-6.69123	5.57455e-06	0.00034217	down	yes	LY6G6C	protein_coding	chrNC_019477.2:26638775-26642569:+
gene23146	0	0	1	0.313955	136	327	276	230.539	0.00136183	-9.52024	1.17103e-13	3.00648e-11	down	yes	LY6G6D	protein_coding	chrNC_019477.2:26643312-26645207:-
gene23181	0	3	1	1.23359	178	654	921	530.757	0.00232421	-8.74904	4.57967e-12	9.19515e-10	down	yes	PSORS1C2	protein_coding	chrNC_019477.2:26994166-26995687:+
gene23182	0	1	1	0.6205	282	933	1183	730.241	0.00084972	-10.2007	2.24426e-28	2.81179e-25	down	yes	CDSN	protein_coding	chrNC_019477.2:27011713-27016410:+
gene23223	25	12	171	65.3199	1094	731	1336	1060.21	0.0616102	-4.02069	0.00103403	0.0280171	down	yes	TRIM10	protein_coding	chrNC_019477.2:27764340-27774608:+
gene2357	45	16	62	38.689	962	1577	2277	1520.41	0.0254464	-5.2964	6.01708e-13	1.39605e-10	down	yes	SPTSSB	protein_coding	chrNC_019458.2:223940729-223972223:+
gene23580	490	525	255	396.913	990	1548	1324	1242.04	0.319565	-1.64582	0.000508072	0.0159617	down	yes	LRRC16A	protein_coding	chrNC_019477.2:31072372-31378964:-
gene23590	1187	1081	863	980.023	5489	5290	3112	4711.7	0.207998	-2.26536	8.78948e-06	0.000509822	down	yes	ACOT13	protein_coding	chrNC_019477.2:31920230-31934150:-
gene23623	2424	2316	1026	1803.39	527	764	622	619.832	2.90949	1.54077	0.000381092	0.0124599	up	yes	LOC105603828	protein_coding	chrNC_019477.2:34872449-35274946:-
gene23632	185	340	343	270.779	922	1379	1168	1119.9	0.241788	-2.04819	3.36054e-05	0.00165501	down	yes	ID4	protein_coding	chrNC_019477.2:36907866-36910952:-
gene23637	134	109	36	87.3547	457	502	666	529.958	0.164833	-2.60092	0.000110142	0.00449786	down	yes	TPMT	protein_coding	chrNC_019477.2:38255739-38278611:+
gene23643	837	779	7376	2820.87	486	537	439	484.79	5.81874	2.54071	4.84885e-08	4.89511e-06	up	yes	CAP2	protein_coding	chrNC_019477.2:38679420-38826652:-
gene23671	128	54	178	113.167	867	563	760	747.23	0.151449	-2.7231	3.15035e-05	0.00156379	down	yes	EDN1	protein_coding	chrNC_019477.2:43019679-43026532:-
gene23675	90	74	141	95.5901	1576	2748	1373	1839.38	0.0519687	-4.26621	7.33376e-16	2.34396e-13	down	yes	ADTRP	protein_coding	chrNC_019477.2:43445749-43545894:+
gene23763	10	15	25	15.6291	5844	13081	18496	11598	0.00134756	-9.53543	3.16371e-41	1.41562e-37	down	yes	HEPHL1	protein_coding	chrNC_019478.2:156078-247143:-
gene23778	1171	1116	353	825.544	85	176	71	106.095	7.7812	2.95999	8.37538e-08	7.92549e-06	up	yes	FAT3	protein_coding	chrNC_019478.2:1466104-2178733:-
gene23786	1060	938	2279	1340.34	489	595	407	492.846	2.71959	1.44339	0.0016743	0.041196	up	yes	NAALAD2	protein_coding	chrNC_019478.2:4627591-4677946:-
gene23803	746	701	1401	892.117	311	382	210	299.996	2.97376	1.57229	0.000765249	0.0221529	up	yes	FOLH1B	protein_coding	chrNC_019478.2:5273833-5351325:-
gene23808	724	871	515	659.065	1364	2793	2596	2124.78	0.31018	-1.68882	0.000134093	0.0053031	down	yes	CTSC	protein_coding	chrNC_019478.2:6772782-6817098:+
gene23925	0	49	1283	417.825	2	1	0	1.12115	372.674	8.54177	1.7956e-12	3.87874e-10	up	yes	CSRP3	protein_coding	chrNC_019478.2:25018606-25039709:+
gene24002	0	0	0	0	70	267	0	104.297	#NAME?	#NAME?	6.67055e-08	6.48866e-06	down	yes	LOC101110550	protein_coding	chrNC_019478.2:26559733-26562512:-
gene24078	8758	9170	5137	7210.61	2465	3148	2628	2696.63	2.67394	1.41897	0.000703383	0.0207823	up	yes	CDON	protein_coding	chrNC_019478.2:28505414-28603997:-
gene24111	311	307	69	214.733	1	10	20	9.14286	23.4864	4.55375	0.000123067	0.00494191	up	yes	OPCML	protein_coding	chrNC_019478.2:33136429-33656791:+
gene24235	3	3	1	2.18819	1161	972	2070	1373.16	0.00159355	-9.29354	3.09095e-35	6.91535e-32	down	yes	LOC101110099	protein_coding	chrNC_019478.2:39986141-39988951:+
gene24236	0	0	1	0.313955	3	41	227	79.9312	0.00392782	-7.99206	9.99398e-06	0.000569148	down	yes	LOC101110371	protein_coding	chrNC_019478.2:40002136-40005406:+
gene24330	131	247	281	205.622	758	1451	1368	1130.34	0.181912	-2.45868	8.25635e-07	6.33837e-05	down	yes	CDC42BPG	protein_coding	chrNC_019478.2:42258817-42277541:-
gene24397	0	3	2	1.54755	236	699	576	465.666	0.0033233	-8.23317	7.04769e-20	3.24629e-17	down	yes	CST6	protein_coding	chrNC_019478.2:43298051-43299525:+
gene24430	187	305	79	177.802	1197	3044	3485	2388.04	0.0744554	-3.74748	1.01617e-08	1.14904e-06	down	yes	LOC101106728	protein_coding	chrNC_019478.2:43909214-43934930:-
gene2445	187	295	231	222.458	769	1124	1356	1039.71	0.213961	-2.22458	9.30045e-06	0.000534512	down	yes	GPR87	protein_coding	chrNC_019458.2:234695537-234722555:+
gene24466	0	0	0	0	1	113	91	59.0357	#NAME?	#NAME?	5.26642e-05	0.00242581	down	yes	LOC101111922	protein_coding	chrNC_019478.2:44674618-44681499:-
gene24528	1	182	4618	1505.95	10	26	7	13.5659	111.01	6.79455	9.7031e-16	3.0699e-13	up	yes	TNNI2	protein_coding	chrNC_019478.2:48706668-48709213:-
gene24616	53	90	67	65.4887	923	1293	840	999.148	0.0655446	-3.93138	4.24995e-12	8.58819e-10	down	yes	ASAH2	protein_coding	chrNC_019479.2:8352047-8470233:-
gene24628	101	35	27	51.3441	68	649	681	412.094	0.124593	-3.0047	0.00119351	0.0317076	down	yes	LOC101119862	protein_coding	chrNC_019479.2:10092838-10131577:+
gene24630	56	94	70	68.6113	757	1505	1357	1141.8	0.0600903	-4.05672	1.93181e-13	4.7272e-11	down	yes	LIPM	protein_coding	chrNC_019479.2:10170958-10206604:+
gene24631	255	145	219	194.346	1544	2525	3604	2423.58	0.0801897	-3.64044	1.80377e-13	4.44863e-11	down	yes	ANKRD22	protein_coding	chrNC_019479.2:10207399-10238386:-
gene2464	478	546	1011	636.882	4918	6695	7289	6101.69	0.104378	-3.26011	4.4378e-10	6.23322e-08	down	yes	TM4SF1	protein_coding	chrNC_019458.2:236692723-236700993:+
gene24666	1234	1412	2104	1486.06	6108	10262	10504	8553.55	0.173736	-2.52503	1.28404e-07	1.17256e-05	down	yes	IDE	protein_coding	chrNC_019479.2:13555214-13655095:-
gene2467	0	0	6	1.88373	1053	3555	748	1660.87	0.00113418	-9.78413	0.000317826	0.0107971	down	yes	LOC101121993	protein_coding	chrNC_019458.2:236799996-236843927:+
gene2468	0	0	0	0	141	1038	44	363.364	#NAME?	#NAME?	4.26944e-19	1.88348e-16	down	yes	CP	protein_coding	chrNC_019458.2:236860023-236920658:+
gene24685	62	43	1	33.2238	398	755	752	601.55	0.0552304	-4.17839	4.83615e-05	0.00225749	down	yes	SLC35G1	protein_coding	chrNC_019479.2:14839872-14849786:+
gene24698	640	642	1222	784.104	2603	3499	3991	3256.4	0.240789	-2.05416	1.21185e-05	0.000668264	down	yes	SORBS1	protein_coding	chrNC_019479.2:16045219-16278649:-
gene24740	0	0	0	0	1	76	67	41.5584	#NAME?	#NAME?	0.000921377	0.02563	down	yes	LOXL4	protein_coding	chrNC_019479.2:18531249-18554944:-
gene24804	2	6	8	4.98731	716	1330	1308	1061	0.0047006	-7.73294	4.44184e-28	4.96884e-25	down	yes	ELOVL3	protein_coding	chrNC_019479.2:22007789-22010799:+
gene24868	2467	2275	2832	2371.51	9024	8024	8391	8526.5	0.278134	-1.84615	0.00015682	0.0060417	down	yes	PDCD4	protein_coding	chrNC_019479.2:30316670-30342810:+
gene24876	74	155	69	92.7242	708	2385	1676	1462.37	0.0634069	-3.97922	1.06331e-11	1.9707e-09	down	yes	ACSL5	protein_coding	chrNC_019479.2:31791015-31852631:+
gene24882	19	143	2121	715.781	1	34	24	17.0565	41.9653	5.39112	1.58145e-05	0.000846738	up	yes	NRAP	protein_coding	chrNC_019479.2:32971722-33047544:-
gene24885	0	4	2	1.85409	107	102	48	87.7859	0.0211206	-5.5652	0.000106956	0.00439066	down	yes	PLEKHS1	protein_coding	chrNC_019479.2:33128513-33154852:+
gene24912	1160	691	1456	1038.05	4399	4008	3109	3893.11	0.266639	-1.90704	9.1563e-05	0.00385577	down	yes	SHTN1	protein_coding	chrNC_019479.2:36179953-36293552:-
gene2497	2217	1981	2040	1953.19	522	479	432	481.588	4.05572	2.01996	1.89489e-06	0.000132482	up	yes	PLOD2	protein_coding	chrNC_019458.2:240249168-240372130:+
gene24984	30	28	31	27.8619	49	312	455	242.73	0.114786	-3.12299	6.92735e-05	0.00303466	down	yes	CPXM2	protein_coding	chrNC_019479.2:42320250-42458638:-
gene24995	1049	1256	752	954.907	2527	3713	3690	3195.39	0.298839	-1.74256	9.51151e-05	0.00397226	down	yes	ZRANB1	protein_coding	chrNC_019479.2:43306482-43371194:+
gene25007	4168	5107	2532	3686.72	639	1031	841	806.59	4.57075	2.19243	2.15302e-07	1.83252e-05	up	yes	ADAM12	protein_coding	chrNC_019479.2:44378526-44721491:-
gene25044	0	0	0	0	1	62	103	48.2855	#NAME?	#NAME?	0.000293876	0.010104	down	yes	KNDC1	protein_coding	chrNC_019479.2:50388293-50440475:+
gene25075	441	372	770	496.107	1109	1791	1626	1449.57	0.342243	-1.54691	0.000953588	0.0263157	down	yes	TXNL4A	protein_coding	chrNC_019480.2:470083-481147:+
gene25076	179	140	241	175.537	1392	1596	1470	1467.69	0.119601	-3.0637	1.8793e-09	2.39283e-07	down	yes	HSBP1L1	protein_coding	chrNC_019480.2:485349-496725:-
gene25101	32	30	21	25.9718	167	178	243	192.023	0.135254	-2.88626	0.00068715	0.020343	down	yes	CNDP2	protein_coding	chrNC_019480.2:3940526-3950457:-
gene25103	0	0	0	0	92	61	21	61.9935	#NAME?	#NAME?	4.82307e-05	0.00225475	down	yes	C23H18orf63	protein_coding	chrNC_019480.2:4044501-4073308:-
gene25104	425	420	601	452.671	1672	1427	1195	1456.63	0.310766	-1.6861	0.000830987	0.0235123	down	yes	CYB5A	protein_coding	chrNC_019480.2:4084555-4118414:+
gene2512	127	111	66	95.159	1031	909	1375	1095.18	0.0868887	-3.52469	1.13024e-10	1.77007e-08	down	yes	PLS1	protein_coding	chrNC_019458.2:244190226-244316841:-
gene25125	3976	4630	1937	3292.6	507	1030	844	751.709	4.38016	2.13098	7.44247e-07	5.79883e-05	up	yes	DSEL	protein_coding	chrNC_019480.2:9512199-9531803:+
gene25129	657	494	420	492.352	1066	1524	1814	1412.26	0.348627	-1.52024	0.000965855	0.026514	down	yes	SERPINB8	protein_coding	chrNC_019480.2:12535237-12556353:-
gene25130	1085	900	682	835.256	5232	3855	4761	4689.23	0.178122	-2.48906	4.61912e-07	3.71928e-05	down	yes	LOC101104705	protein_coding	chrNC_019480.2:12581156-12623265:-
gene25174	3317	2811	1835	2493.28	814	1232	918	959.304	2.59905	1.37798	0.000957956	0.0263665	up	yes	MAPRE2	protein_coding	chrNC_019480.2:22134712-22325608:-
gene25181	681	783	298	550.278	84	104	108	96.4332	5.70631	2.51256	1.47057e-05	0.00079829	up	yes	ASXL3	protein_coding	chrNC_019480.2:23662900-23863357:-
gene25190	99	45	98	76.064	487	469	430	463.479	0.164115	-2.60722	3.70954e-05	0.0018014	down	yes	RNF125	protein_coding	chrNC_019480.2:25375323-25422157:-
gene25200	27	14	22	19.7901	8198	15483	15446	12358.6	0.00160132	-9.28652	2.42942e-40	9.5118e-37	down	yes	DSG4	protein_coding	chrNC_019480.2:25964959-26008217:-
gene25201	8910	9039	10549	8917.94	61873	63737	70795	64831.7	0.137555	-2.86192	0.000285919	0.00989971	down	yes	DSG1	protein_coding	chrNC_019480.2:26018699-26064860:-
gene25202	9556	7730	15644	10321.8	88962	62860	62901	73637.2	0.140171	-2.83474	0.000832873	0.0235175	down	yes	DSC1	protein_coding	chrNC_019480.2:26209584-26245539:+
gene25203	704	450	820	619.402	1701	2528	2697	2222.03	0.278756	-1.84293	4.5125e-05	0.00212223	down	yes	DSC2	protein_coding	chrNC_019480.2:26262635-26298721:+
gene25204	2326	3095	1822	2260.92	10586	16573	15859	13790.3	0.16395	-2.60867	3.73727e-07	3.04841e-05	down	yes	DSC3	protein_coding	chrNC_019480.2:26317493-26373756:+
gene2521	521	459	973	611.965	4193	2205	2126	3010.04	0.203308	-2.29826	0.000122686	0.00493295	down	yes	ATP1B3	protein_coding	chrNC_019458.2:244902124-244937358:-
gene25232	1205	1244	1281	1166.95	3775	4202	4096	3977.27	0.293405	-1.76904	0.000108643	0.00445359	down	yes	RIOK3	protein_coding	chrNC_019480.2:33391052-33411719:-
gene25269	1271	1820	1406	1403.77	282	622	342	394.166	3.56136	1.83243	5.87028e-05	0.00264179	up	yes	EMILIN2	protein_coding	chrNC_019480.2:37368160-37426441:+
gene25271	20	209	4339	1432.68	10	23	57	27.5205	52.0588	5.70207	3.24892e-07	2.69213e-05	up	yes	MYOM1	protein_coding	chrNC_019480.2:37549282-37667953:-
gene25284	4329	4287	4120	3985.14	920	1312	857	1008.25	3.95256	1.98279	1.82591e-06	0.000128231	up	yes	EPB41L3	protein_coding	chrNC_019480.2:39158700-39365534:-
gene25289	8553	8454	5167	6935.31	804	2121	1214	1291.98	5.36797	2.42438	3.77514e-08	3.9154e-06	up	yes	ARHGAP28	protein_coding	chrNC_019480.2:40126197-40233403:+
gene25290	501	589	399	465.242	48	79	66	61.861	7.52076	2.91088	4.90785e-06	0.000309303	up	yes	LAMA1	protein_coding	chrNC_019480.2:40247648-40372502:-
gene25292	5617	4442	4340	4511.57	1497	2481	1466	1758.82	2.56512	1.35902	0.0010432	0.0282215	up	yes	PTPRM	protein_coding	chrNC_019480.2:40627258-41284160:+
gene25294	49	80	112	75.2784	166	349	512	319.156	0.235867	-2.08395	0.00147334	0.0374292	down	yes	MTCL1	protein_coding	chrNC_019480.2:41432592-41539251:+
gene25306	8460	9005	4669	6918.27	420	668	335	463.005	14.9421	3.90131	3.62956e-18	1.40352e-15	up	yes	PIEZO2	protein_coding	chrNC_019480.2:42499619-42761406:-
gene25373	151	317	320	245.689	705	2195	1845	1457.84	0.168529	-2.56893	7.58479e-08	7.28745e-06	down	yes	MYO5B	protein_coding	chrNC_019480.2:49604350-49832869:-
gene25419	503	505	799	565.71	1671	1698	1757	1698.51	0.333063	-1.58613	0.000749016	0.0218036	down	yes	ATP8B1	protein_coding	chrNC_019480.2:57053014-57107449:-
gene25438	221	284	694	375.266	1741	1534	1928	1732.55	0.216598	-2.20691	0.000941583	0.0260302	down	yes	SEC11C	protein_coding	chrNC_019480.2:58333765-58345719:+
gene25447	36	76	40	47.3109	188	458	324	303.337	0.155968	-2.68068	0.000138131	0.00543536	down	yes	PMAIP1	protein_coding	chrNC_019480.2:58939752-58944085:+
gene25471	1414	1374	1176	1240.34	10082	11057	12832	11135.9	0.111382	-3.16641	8.33205e-10	1.11528e-07	down	yes	SERPINB5	protein_coding	chrNC_019480.2:61923987-61947967:+
gene25472	20	10	2	10.0574	96	684	654	425.689	0.0236261	-5.40347	1.37886e-06	9.92842e-05	down	yes	SERPINB12	protein_coding	chrNC_019480.2:61976365-61996159:+
gene25473	1	0	0	0.318201	69	342	328	221.968	0.00143354	-9.4462	2.22602e-13	5.36333e-11	down	yes	SERPINB13	protein_coding	chrNC_019480.2:62002964-62014899:+
gene25478	0	0	0	0	1	198	93	83.4629	#NAME?	#NAME?	1.06745e-06	7.90421e-05	down	yes	SERPINB7	protein_coding	chrNC_019480.2:62151882-62171306:+
gene25483	143	210	305	205.633	644	674	693	664.788	0.309322	-1.69282	0.00184282	0.0444349	down	yes	SNRNP25	protein_coding	chrNC_019481.2:54527-56631:+
gene25495	0	0	1	0.313955	93	35	72	70.2148	0.00447135	-7.80507	5.00742e-05	0.00232359	down	yes	FAM234A	protein_coding	chrNC_019481.2:206558-218952:+
gene2551	514	530	597	513.455	2125	1866	1384	1826.09	0.281178	-1.83045	0.00029922	0.0102533	down	yes	PIK3CB	protein_coding	chrNC_019458.2:248258393-248385630:+
gene25592	0	0	0	0	1	57	96	44.8121	#NAME?	#NAME?	0.000530038	0.0164375	down	yes	DNASE1L2	protein_coding	chrNC_019481.2:1736595-1739805:+
gene25599	713	879	75	519.877	3	78	69	43.5518	11.937	3.57737	0.0010228	0.0278092	up	yes	TBC1D24	protein_coding	chrNC_019481.2:1952648-1977833:+
gene2566	66	99	29	60.4539	242	654	558	450.243	0.13427	-2.89679	8.20049e-06	0.000478316	down	yes	IL20RB	protein_coding	chrNC_019458.2:250083067-250120273:-
gene25717	481	551	240	397.31	492	2354	2571	1627.72	0.24409	-2.03452	6.10235e-05	0.00272664	down	yes	PPL	protein_coding	chrNC_019481.2:3972376-3998311:-
gene25754	401	365	280	327.395	697	1148	1348	1013.81	0.322935	-1.63068	0.000681185	0.0201855	down	yes	CLEC16A	protein_coding	chrNC_019481.2:9614031-9794294:+
gene25807	307	263	1075	515.811	11451	10741	9440	10619	0.0485741	-4.36367	2.2877e-06	0.000157484	down	yes	MYH11	protein_coding	chrNC_019481.2:14090323-14217839:-
gene25847	1	32	113	45.6046	4277	6891	5677	5410.18	0.0084294	-6.89035	3.10151e-07	2.58366e-05	down	yes	ACSM1	protein_coding	chrNC_019481.2:18196160-18251113:+
gene25852	9	13	147	53.0003	3895	4613	4281	4197.71	0.012626	-6.30746	9.04992e-06	0.000522992	down	yes	ACSM3	protein_coding	chrNC_019481.2:18474981-18532127:+
gene25862	44	23	23	28.2723	175	246	237	212.679	0.132934	-2.91121	0.000362279	0.0119824	down	yes	ANKS4B	protein_coding	chrNC_019481.2:18987393-19038050:+
gene26003	2	827	6403	2264.4	18	26	8	17.2248	131.462	7.0385	2.22109e-21	1.15948e-18	up	yes	MYLPF	protein_coding	chrNC_019481.2:26570752-26573274:+
gene26075	1505	1778	1411	1466.92	126	536	629	389.401	3.76712	1.91346	0.00205546	0.0485073	up	yes	TPST1	protein_coding	chrNC_019481.2:28001292-28093092:+
gene26077	1777	1533	2410	1792.01	4369	5072	4942	4721.28	0.37956	-1.3976	0.00205601	0.0485073	down	yes	RABGEF1	protein_coding	chrNC_019481.2:28125869-28174105:+
gene2611	99	52	116	83.861	2434	3321	3306	2932.74	0.0285948	-5.1281	1.43993e-21	7.7761e-19	down	yes	ACPP	protein_coding	chrNC_019458.2:255197535-255257182:-
gene26170	0	0	0	0	40	44	35	39.5101	#NAME?	#NAME?	0.00150479	0.0379228	down	yes	MYL10	protein_coding	chrNC_019481.2:35057625-35069762:+
gene26255	40	33	1	23.158	82	318	312	215.968	0.107229	-3.22124	0.00165054	0.0407714	down	yes	LOC101110202	protein_coding	chrNC_019481.2:36464991-36524779:-
gene26284	371	400	102	272.694	1897	2811	2462	2314.23	0.117833	-3.08518	8.86947e-07	6.72662e-05	down	yes	BAIAP2L1	protein_coding	chrNC_019481.2:37512844-37577984:+
gene2630	97	258	6527	2159.14	236	394	237	279.823	7.71609	2.94787	1.8258e-09	2.33419e-07	up	yes	SH3BGR	protein_coding	chrNC_019458.2:257478482-257546633:+
gene26381	12	421	5158	1752.25	15	24	15	17.4743	100.276	6.64784	4.29363e-30	6.40405e-27	up	yes	ACTA1	protein_coding	chrNC_019482.2:777575-780357:-
gene2643	27	37	49	35.3174	209	303	1008	471.107	0.0749668	-3.7376	8.46087e-08	7.9583e-06	down	yes	MX2	protein_coding	chrNC_019458.2:259515453-259554045:+
gene26438	986	931	1490	1066.93	202	424	558	368.932	2.89195	1.53204	0.00135357	0.0349702	up	yes	C25H1orf198	protein_coding	chrNC_019482.2:3556073-3587882:-
gene2644	126	54	86	83.6469	836	522	685	700.508	0.119409	-3.06602	2.78181e-07	2.33597e-05	down	yes	MX1	protein_coding	chrNC_019458.2:259561625-259596486:+
gene26486	3948	3476	4392	3700.7	9972	10538	12323	10793.5	0.342863	-1.5443	0.00170126	0.0416955	down	yes	LYST	protein_coding	chrNC_019482.2:8372143-8555850:-
gene26496	529	750	10666	3746.88	125	218	119	148.891	25.1653	4.65336	2.78981e-21	1.4325e-18	up	yes	ACTN2	protein_coding	chrNC_019482.2:9297044-9378938:+
gene26519	3	7	0	3.10042	97	63	46	72.0541	0.043029	-4.53855	0.00211853	0.0497427	down	yes	RET	protein_coding	chrNC_019482.2:13328116-13356248:+
gene26544	1807	1995	990	1497.36	187	211	102	167.96	8.91498	3.15623	6.56587e-09	7.81963e-07	up	yes	TMEM26	protein_coding	chrNC_019482.2:17059345-17126040:-
gene26557	636	593	825	643.17	1162	1926	2371	1730.17	0.371739	-1.42764	0.00129862	0.0337834	down	yes	NRBF2	protein_coding	chrNC_019482.2:19047350-19076036:+
gene26609	88	226	137	140.293	0	12	16	8.09965	17.3208	4.11444	0.000560184	0.017202	up	yes	COL13A1	protein_coding	chrNC_019482.2:25869084-25959788:+
gene26667	1	5	189	61.1885	0	0	0	0	Inf	Inf	0.00083342	0.0235175	up	yes	MYOZ1	protein_coding	chrNC_019482.2:29391710-29399656:-
gene26668	4	49	1324	431.97	2	4	2	2.55423	169.119	7.4019	1.75502e-15	5.38928e-13	up	yes	SYNPO2L	protein_coding	chrNC_019482.2:29403167-29413931:-
gene2673	215	196	181	185.322	458	1278	1526	1002.47	0.184865	-2.43545	1.29738e-06	9.3849e-05	down	yes	CSTB	protein_coding	chrNC_019458.2:261722016-261726199:-
gene26739	123	183	0	95.2364	1	2	0	0.9812	97.0612	6.60082	0.000108773	0.00445359	up	yes	C25H10orf99	protein_coding	chrNC_019482.2:38649674-38658489:+
gene26764	1	0	0	0.318201	169	352	449	302.615	0.0010515	-9.89333	1.11106e-16	3.82425e-14	down	yes	FAM25A	protein_coding	chrNC_019482.2:41064128-41068290:+
gene26772	391	430	634	455.278	1546	4884	6644	3985.51	0.114233	-3.12994	7.79365e-10	1.04769e-07	down	yes	LOC101114082	protein_coding	chrNC_019482.2:41396362-41412815:-
gene26784	1147	924	565	825.609	58	35	57	51.0632	16.1684	4.0151	9.15946e-13	2.08425e-10	up	yes	GDF10	protein_coding	chrNC_019482.2:41718471-41731476:-
gene26837	0	44	954	313.001	6	47	39	27.2425	11.4894	3.52224	0.000106858	0.00439066	up	yes	MYOM2	protein_coding	chrNC_019483.2:1172075-1236128:+
gene26880	864	1056	776	842.266	113	302	215	195.809	4.30146	2.10483	4.29649e-05	0.00203901	up	yes	TENM3	protein_coding	chrNC_019483.2:9746237-12510853:+
gene26894	265	311	406	307.125	827	2156	1926	1522.16	0.201769	-2.30922	8.3931e-07	6.41192e-05	down	yes	CDKN2AIP	protein_coding	chrNC_019483.2:12984050-12988469:+
gene26986	488	369	863	539.34	3057	2109	2369	2577.49	0.20925	-2.2567	0.000104419	0.0043148	down	yes	ERI1	protein_coding	chrNC_019483.2:23717931-23735164:+
gene27007	145	148	151	138.915	1016	897	1070	995.258	0.139577	-2.84087	1.22176e-07	1.11895e-05	down	yes	GSR	protein_coding	chrNC_019483.2:25468333-25512521:-
gene27012	272	226	514	317.203	1638	971	1072	1278.07	0.248189	-2.01049	0.00109712	0.0293854	down	yes	TEX15	protein_coding	chrNC_019483.2:25610000-25687732:-
gene27083	432	543	802	555.709	1223	2510	2354	1914.54	0.290257	-1.7846	6.70626e-05	0.00295084	down	yes	SFRP1	protein_coding	chrNC_019483.2:34683936-34737785:-
gene27088	10	36	1355	439.627	6	57	72	39.8119	11.0426	3.46501	0.00108018	0.0289896	up	yes	ANK1	protein_coding	chrNC_019483.2:35037268-35140812:-
gene27096	217	201	173	184.979	811	610	619	695.145	0.266102	-1.90995	0.000613866	0.0185666	down	yes	POLB	protein_coding	chrNC_019483.2:35653688-35684522:+
gene27099	247	205	762	380.671	2353	2264	2690	2420	0.157302	-2.66839	0.000312509	0.0106512	down	yes	SLC20A2	protein_coding	chrNC_019483.2:35721571-35832168:-
gene27150	980	826	1088	906.626	154	152	116	141.686	6.39883	2.67781	9.77133e-08	9.13604e-06	up	yes	ZNF385D	protein_coding	chrNC_019483.2:42559463-42919642:+
gene27183	0	1	0	0.306545	334	294	1703	726.791	0.000421779	-11.2112	8.24037e-28	8.32596e-25	down	yes	LOC101116281	protein_coding	chrNC_019484.2:2824422-2831706:+
gene27184	2	8	22	9.99578	13027	14510	18390	14986.9	0.000666968	-10.5501	1.25678e-12	2.81177e-10	down	yes	LOC101116537	protein_coding	chrNC_019484.2:2851201-2857115:+
gene27185	6	6	16	8.77176	9665	699	9105	6953.19	0.00126154	-9.63059	2.71086e-24	1.92976e-21	down	yes	LOC101116799	protein_coding	chrNC_019484.2:2941993-2948862:+
gene27227	531	588	505	507.76	95	116	24	79.5653	6.38169	2.67394	0.00036534	0.0120455	up	yes	EGFL6	protein_coding	chrNC_019484.2:10855420-10905192:-
gene27265	0	1	1	0.6205	309	290	216	275.132	0.00225528	-8.79248	1.33854e-14	3.81143e-12	down	yes	GRPR	protein_coding	chrNC_019484.2:13582853-13630685:+
gene27276	599	704	762	645.644	134	148	88	123.872	5.2122	2.38189	9.8316e-06	0.000561944	up	yes	REPS2	protein_coding	chrNC_019484.2:14473631-14662608:+
gene27311	0	0	0	0	191	89	175	157.033	#NAME?	#NAME?	8.46997e-11	1.35355e-08	down	yes	MAP7D2	protein_coding	chrNC_019484.2:17417216-17516837:-
gene27320	1	127	1952	652.09	3	0	6	3.03661	214.743	7.74647	1.38679e-10	2.15034e-08	up	yes	SMPX	protein_coding	chrNC_019484.2:18971485-19021304:-
gene27324	2254	2817	2198	2270.84	60	96	123	88.5398	25.6476	4.68075	1.02106e-21	5.71103e-19	up	yes	PHEX	protein_coding	chrNC_019484.2:19228452-19462428:+
gene27424	3016	1772	3009	2447.58	13613	9211	6763	10306.7	0.237476	-2.07415	0.000245161	0.00874592	down	yes	DYNLT3	protein_coding	chrNC_019484.2:35106936-35117796:-
gene27489	1130	841	700	837.14	89	361	240	209.663	3.99279	1.9974	0.000543701	0.0167287	up	yes	ARHGEF9	protein_coding	chrNC_019484.2:43808309-44257499:-
gene27553	1258	1689	832	1179.26	147	389	269	250.477	4.70806	2.23513	3.48488e-06	0.000228354	up	yes	MAGED1	protein_coding	chrNC_019484.2:50309875-50395915:-
gene27683	0	0	0	0	37	103	118	79.3546	#NAME?	#NAME?	2.39609e-06	0.000163508	down	yes	DGAT2L6	protein_coding	chrNC_019484.2:59620107-59646677:+
gene27684	1	0	3	1.26007	209	184	141	181.178	0.00695486	-7.16776	2.33787e-08	2.52506e-06	down	yes	AWAT1	protein_coding	chrNC_019484.2:59680646-59690183:+
gene2770	630	815	1117	800.989	2912	2642	2748	2778.15	0.288317	-1.79427	0.000116669	0.00472132	down	yes	ETS2	protein_coding	chrNC_019458.2:268993923-269013913:+
gene2774	1541	2219	3754	2349.16	62	311	123	149.67	15.6956	3.97229	2.21618e-06	0.000153382	up	yes	COL6A6	protein_coding	chrNC_019458.2:269444011-269614155:-
gene27813	3	34	193	71.9705	0	0	1	0.295917	243.212	7.92607	0.000541998	0.0167028	up	yes	CYLC1	protein_coding	chrNC_019484.2:70962772-71008957:+
gene27828	737	705	1340	871.328	12332	11971	12945	12371.5	0.0704304	-3.82766	1.61469e-12	3.56165e-10	down	yes	POF1B	protein_coding	chrNC_019484.2:73024346-73123532:-
gene27951	749	653	834	700.345	203	250	161	203.081	3.44859	1.78601	0.000412387	0.0133438	up	yes	PRRG3	protein_coding	chrNC_019484.2:79235982-79245641:-
gene28047	1247	1337	8126	3357.85	784	1183	1188	1012.85	3.31525	1.72912	0.000231137	0.00838897	up	yes	FHL1	protein_coding	chrNC_019484.2:93754680-93797838:-
gene28074	6942	9791	6028	7102.85	1600	4380	2786	2725.23	2.60633	1.38202	0.00179292	0.0434657	up	yes	GPC3	protein_coding	chrNC_019484.2:95623848-96070955:+
gene28094	1	36	658	217.936	1	0	1	0.716285	304.259	8.24916	3.58398e-10	5.22645e-08	up	yes	ARHGAP36	protein_coding	chrNC_019484.2:98335697-98343977:-
gene28100	0	138	4143	1343.02	10	3	5	6.52452	205.842	7.68539	2.1388e-10	3.23631e-08	up	yes	ATP1B4	protein_coding	chrNC_019484.2:98920773-98960149:+
gene2814	66	109	71	76.7055	459	286	475	413.709	0.185409	-2.43121	0.000200305	0.00746011	down	yes	SH3YL1	protein_coding	chrNC_019459.2:138414-180435:-
gene28176	2722	2905	2725	2612.18	816	743	685	754.073	3.4641	1.79248	1.16629e-05	0.00065001	up	yes	2020-09-06	protein_coding	chrNC_019484.2:108941016-109016840:+
gene28181	330	337	132	249.754	928	1652	1526	1304.92	0.191394	-2.38538	3.18579e-06	0.00021141	down	yes	SLC25A5	protein_coding	chrNC_019484.2:109124179-109126844:-
gene28200	1533	1737	6716	3128.79	283	465	512	400.867	7.80507	2.96441	3.58753e-10	5.22645e-08	up	yes	KLHL13	protein_coding	chrNC_019484.2:110704272-111152271:+
gene28209	41	36	40	36.6401	1731	2730	2799	2321.46	0.0157832	-5.98547	9.8764e-26	8.14075e-23	down	yes	SLC6A14	protein_coding	chrNC_019484.2:112399669-112428104:-
gene28211	1462	1313	2345	1603.93	3911	5415	4218	4410.69	0.363646	-1.45939	0.00113456	0.0302697	down	yes	PLS3	protein_coding	chrNC_019484.2:112604625-112704755:-
gene28221	2022	2193	1153	1677.65	431	578	879	603.37	2.78046	1.47532	0.00073602	0.0214652	up	yes	AMOT	protein_coding	chrNC_019484.2:115490940-115557422:+
gene28234	4404	4524	13470	7017.14	235	862	233	409.454	17.1378	4.09911	1.46809e-05	0.00079829	up	yes	CAPN6	protein_coding	chrNC_019484.2:117238596-117263377:+
gene28239	417	212	585	381.341	2130	1466	961	1590.85	0.239709	-2.06064	0.00111492	0.0297965	down	yes	AMMECR1	protein_coding	chrNC_019484.2:117931578-118046610:+
gene28258	115	130	151	123.851	367	524	614	482.906	0.256471	-1.96313	0.000792284	0.0226138	down	yes	TSC22D3	protein_coding	chrNC_019484.2:120260650-120327170:+
gene28269	214	230	106	171.88	510	771	721	643.944	0.266917	-1.90554	0.000443642	0.0142083	down	yes	RNF128	protein_coding	chrNC_019484.2:121334043-121397106:-
gene28308	37767	38555	176157	79141.7	4436	5203	2116	3949.92	20.0363	4.32454	1.84837e-08	2.01723e-06	up	yes	NRK	protein_coding	chrNC_019484.2:124261572-124388457:+
gene28311	984	1065	2027	1275.97	94	221	141	143.211	8.90972	3.15538	2.57087e-10	3.85287e-08	up	yes	LOC101118931	protein_coding	chrNC_019484.2:124531794-124564053:+
gene28319	104	118	86	96.2653	872	795	1052	900.796	0.106867	-3.22611	7.24571e-09	8.53196e-07	down	yes	XKRX	protein_coding	chrNC_019484.2:124971592-124985137:-
gene28377	570	464	341	430.67	2	97	67	47.8675	8.99713	3.16947	0.00171249	0.041938	up	yes	LOC101112115	protein_coding	chrNC_019484.2:133793419-134491401:-
gene28503	0	0	2	0.62791	248	698	340	400.593	0.00156745	-9.31736	5.02042e-06	0.00031513	down	yes	LOC101102549	protein_coding	chrNW_014639550.1:69-5014:+
gene2851	1063	1365	1192	1130.92	3987	4021	4038	3998.47	0.282837	-1.82196	7.9128e-05	0.00341855	down	yes	MEGF9	protein_coding	chrNC_019459.2:2822733-2882589:+
gene28525	119	118	108	107.945	1233	1563	268	1035.91	0.104203	-3.26253	2.49934e-08	2.65439e-06	down	yes	LOC101108292	protein_coding	chrNW_014639667.1:26-6273:+
gene28689	0	0	0	0	44	89	109	75.7081	#NAME?	#NAME?	4.37985e-06	0.000280605	down	yes	LOC101122934	protein_coding	chrNW_014640479.1:1788-11335:-
gene2869	2145	2172	581	1530.76	67	122	113	95.814	15.9764	3.99787	8.94573e-15	2.64338e-12	up	yes	TNC	protein_coding	chrNC_019459.2:8633035-8735387:+
gene28860	0	0	0	0	1	28	105	39.3432	#NAME?	#NAME?	0.00136633	0.0351943	down	yes	LOC101112122	protein_coding	chrNW_014641295.1:429-7464:+
gene28933	52	330	3802	1311.36	9	25	1	11.0896	118.251	6.88571	9.05578e-07	6.85133e-05	up	yes	TNNT3	protein_coding	chrNW_014641638.1:17507-22309:+
gene2915	354	276	326	299.599	948	894	1083	969.679	0.308967	-1.69447	0.000794856	0.0226332	down	yes	LOC105601865	misc_RNA	chrNC_019459.2:11208148-11241757:+
gene29186	72	108	40	68.5755	0	0	0	0	Inf	Inf	0.000227365	0.00827124	up	yes	LOC105606081	protein_coding	chrNW_014643519.1:461-2927:-
gene2959	2414	2485	730	1759.09	430	878	653	620.197	2.83634	1.50403	0.00135995	0.0350588	up	yes	ZNF462	protein_coding	chrNC_019459.2:16082770-16240159:-
gene298	121	178	139	136.707	151	1055	765	585.69	0.233412	-2.09905	0.000333514	0.0112205	down	yes	ELOVL1	protein_coding	chrNC_019458.2:17809090-17813902:-
gene3045	399	474	847	538.184	1326	1917	3178	2035.39	0.264414	-1.91913	5.52439e-05	0.00251504	down	yes	NFIL3	protein_coding	chrNC_019459.2:26315210-26328982:-
gene3075	3885	4820	32045	12774.5	3718	4718	2750	3699.7	3.45283	1.78778	0.000256976	0.00907441	up	yes	ASPN	protein_coding	chrNC_019459.2:28679035-28705202:+
gene3103	37	40	32	34.0818	307	685	324	417.015	0.081728	-3.61303	1.19178e-07	1.10115e-05	down	yes	FBP1	protein_coding	chrNC_019459.2:31686470-31717968:+
gene3115	2140	2294	2414	2142.05	818	932	839	853.483	2.50978	1.32756	0.00125601	0.0329488	up	yes	GOLM1	protein_coding	chrNC_019459.2:33542159-33600072:+
gene3140	9	59	38	32.8803	708	495	658	631.14	0.0520966	-4.26267	1.75511e-06	0.000123536	down	yes	RASEF	protein_coding	chrNC_019459.2:36490880-36577787:+
gene3164	11	5	0	5.03293	142	126	145	137.933	0.0364883	-4.77642	0.000600228	0.0182528	down	yes	AQP3	protein_coding	chrNC_019459.2:37540127-37546508:+
gene3191	989	1184	904	961.465	1548	2938	3701	2569.78	0.374143	-1.41834	0.000957904	0.0263665	down	yes	BNIP3L	protein_coding	chrNC_019459.2:39088641-39109585:-
gene3194	599	600	2086	1029.44	223	306	189	235.478	4.37171	2.1282	4.20569e-05	0.00200503	up	yes	EBF2	protein_coding	chrNC_019459.2:39393077-39612468:+
gene3195	1520	1229	1827	1434.01	404	650	469	490.884	2.92127	1.5466	0.000487574	0.015426	up	yes	CDCA2	protein_coding	chrNC_019459.2:39900949-39944274:-
gene3221	72	50	58	56.4471	368	386	293	349.64	0.161444	-2.6309	0.000132426	0.00524379	down	yes	EGR3	protein_coding	chrNC_019459.2:42731441-42736315:+
gene3283	1539	1200	426	991.31	8	102	13	35.8123	27.6807	4.79081	0.00148956	0.037717	up	yes	GABBR2	protein_coding	chrNC_019459.2:48846758-49217088:+
gene3293	5	28	68	31.5232	395	742	717	586.286	0.0537676	-4.21712	0.000104157	0.00430963	down	yes	FOXE1	protein_coding	chrNC_019459.2:49536672-49539591:-
gene3328	703	592	772	647.543	91	301	213	185.689	3.48725	1.80209	0.0010184	0.0277638	up	yes	GLIPR2	protein_coding	chrNC_019459.2:52148201-52167566:-
gene333	18	20	2	12.4864	47	229	195	141.676	0.0881335	-3.50417	0.00031237	0.0106512	down	yes	PLK3	protein_coding	chrNC_019458.2:19235084-19240509:+
gene3330	7713	6209	4952	5912.33	1384	2295	2600	1994.73	2.96398	1.56753	0.000238861	0.00857981	up	yes	RECK	protein_coding	chrNC_019459.2:52181558-52264815:-
gene3385	82	185	247	160.35	940	1281	1623	1234.63	0.129877	-2.94478	3.37637e-07	2.77572e-05	down	yes	PSAT1	protein_coding	chrNC_019459.2:58139556-58167245:-
gene3410	38	62	99	62.179	240	405	318	308.558	0.201515	-2.31104	0.000766674	0.0221529	down	yes	TRPM6	protein_coding	chrNC_019459.2:61391514-61559148:+
gene3417	228	189	273	216.197	824	744	627	740.553	0.291939	-1.77626	0.00104517	0.0282215	down	yes	ALDH1A1	protein_coding	chrNC_019459.2:63267948-63323060:+
gene3434	96	120	303	162.461	2408	2300	2180	2302.3	0.0705646	-3.82491	4.53221e-07	3.6587e-05	down	yes	KLF9	protein_coding	chrNC_019459.2:65763659-65795004:+
gene3446	1139	1079	1851	1274.32	5141	5415	5608	5339.07	0.238679	-2.06686	9.2916e-06	0.000534512	down	yes	TJP2	protein_coding	chrNC_019459.2:66936963-67061480:-
gene3472	20520	18872	13534	16563.7	6408	6689	4631	5939.81	2.78858	1.47953	0.00126959	0.0332214	up	yes	SMARCA2	protein_coding	chrNC_019459.2:69802512-69980061:+
gene3528	6632	6703	7598	6550.51	2052	1770	1311	1746.88	3.74984	1.90683	0.000132387	0.00524379	up	yes	PTPRD	protein_coding	chrNC_019459.2:75711747-78193980:-
gene3543	15781	13908	14958	13981.1	4472	5113	3931	4476.9	3.12294	1.6429	0.000269341	0.00945106	up	yes	MPDZ	protein_coding	chrNC_019459.2:81070699-81238226:-
gene3569	892	1174	862	914.348	6	157	109	78.8024	11.6031	3.53643	0.000152502	0.00594114	up	yes	ADAMTSL1	protein_coding	chrNC_019459.2:85816830-86932676:+
gene3576	285	425	219	289.725	519	1991	1787	1305.28	0.221964	-2.17161	1.1428e-05	0.000640777	down	yes	PLIN2	protein_coding	chrNC_019459.2:87123150-87137944:-
gene359	735	629	419	558.242	146	104	104	121.312	4.60169	2.20216	5.77098e-05	0.00260459	up	yes	MAST2	protein_coding	chrNC_019458.2:20189141-20370094:+
gene360	1061	1019	715	874.458	137	184	135	149.136	5.86351	2.55176	5.26624e-07	4.17593e-05	up	yes	PIK3R3	protein_coding	chrNC_019458.2:20373975-20478387:-
gene3638	0	0	1	0.313955	687	439	166	461.018	0.000681004	-10.52	3.98921e-21	2.01532e-18	down	yes	LRRC19	protein_coding	chrNC_019459.2:94666046-94681695:-
gene3665	290	184	606	338.939	2112	2009	2590	2217.6	0.152841	-2.7099	3.79684e-05	0.00184094	down	yes	DDX58	protein_coding	chrNC_019459.2:100413675-100465203:-
gene371	1	0	0	0.318201	1	226	147	107.294	0.00296569	-8.39742	1.51104e-07	1.34076e-05	down	yes	LOC101103602	protein_coding	chrNC_019458.2:20735565-20798828:+
gene3715	482	650	465	498.616	851	1916	2826	1731.27	0.288006	-1.79583	0.000167575	0.00639529	down	yes	CTSB	protein_coding	chrNC_019459.2:104441597-104462593:-
gene3734	977	1056	768	875.711	200	294	315	259.73	3.37163	1.75344	0.000330167	0.0111199	up	yes	GALNT7	protein_coding	chrNC_019459.2:106278709-106411231:-
gene3746	0	33	15	14.8253	39	339	481	253.791	0.0584154	-4.09751	0.00146573	0.0372945	down	yes	MFAP3L	protein_coding	chrNC_019459.2:110018408-110065685:+
gene379	1238	1295	1492	1259.33	2441	4262	4707	3614.13	0.348446	-1.52099	0.000456347	0.0145557	down	yes	EFCAB14	protein_coding	chrNC_019458.2:20993926-21032770:-
gene3798	52	54	37	44.7162	58	401	409	257.858	0.173414	-2.52771	0.000446116	0.0142452	down	yes	LOC105601854	protein_coding	chrNC_019459.2:116421326-116421901:-
gene3816	91	53	39	57.4474	595	306	154	381.498	0.150584	-2.73136	0.000162676	0.00623663	down	yes	LOC101118856	protein_coding	chrNC_019459.2:117138762-117158818:+
gene3823	607	638	712	612.26	3322	4166	4012	3751.89	0.163187	-2.6154	2.42991e-08	2.61545e-06	down	yes	MFSD6	protein_coding	chrNC_019459.2:117672248-117765431:-
gene3829	1	40	1407	454.315	2	4	9	4.62565	98.2165	6.61789	2.91841e-14	8.01845e-12	up	yes	MSTN	protein_coding	chrNC_019459.2:118140420-118145410:+
gene3833	1654	1577	2545	1808.74	6244	6365	6047	6199.04	0.291778	-1.77706	0.000155309	0.0060131	down	yes	ORMDL1	protein_coding	chrNC_019459.2:118431355-118442796:+
gene3837	528	601	592	538.105	2040	3483	3292	2808.4	0.191606	-2.38379	2.03609e-07	1.74247e-05	down	yes	SLC40A1	protein_coding	chrNC_019459.2:118633043-118658486:+
gene3878	989	908	1055	924.266	2938	4288	3499	3472.88	0.266138	-1.90975	2.32912e-05	0.0011901	down	yes	LOC101120052	protein_coding	chrNC_019459.2:126728968-126766352:-
gene3888	892	772	586	704.466	215	261	259	240.21	2.93271	1.55223	0.00191186	0.0458876	up	yes	UBE2E3	protein_coding	chrNC_019459.2:127720206-127814759:-
gene389	8	6	27	12.8617	9687	12655	16170	12405.7	0.00103675	-9.91371	1.0881e-14	3.1557e-12	down	yes	LOC101106121	protein_coding	chrNC_019458.2:21395167-21445809:+
gene390	0	0	0	0	3	73	59	39.1905	#NAME?	#NAME?	0.00138613	0.0355126	down	yes	PDZK1IP1	protein_coding	chrNC_019458.2:21469368-21474761:-
gene3901	317	316	1565	689.078	140	167	79	129.058	5.33927	2.41664	3.24732e-05	0.00160683	up	yes	CCDC141	protein_coding	chrNC_019459.2:129917588-130160679:+
gene3903	140	10254	300821	97632.2	708	3205	312	1288.68	75.7614	6.24339	5.78419e-05	0.0026068	up	yes	TTN	protein_coding	chrNC_019459.2:130206206-130483885:+
gene3961	175	288	277	230.936	373	988	875	692.775	0.333349	-1.5849	0.00166429	0.0410142	down	yes	GPR155	protein_coding	chrNC_019459.2:134459450-134498177:+
gene4007	37	915	33111	10687.6	94	91	42	77.461	137.974	7.10826	1.14171e-17	4.15823e-15	up	yes	KLHL41	protein_coding	chrNC_019459.2:138856879-138871870:-
gene4010	1	15	145	50.4399	1676	1122	2180	1664.26	0.0303076	-5.04417	0.000565671	0.0173535	down	yes	LRP2	protein_coding	chrNC_019459.2:138984088-139167294:+
gene4023	101	496	27851	8928.15	64	129	30	71.9547	124.08	6.95513	4.1661e-14	1.1347e-11	up	yes	XIRP2	protein_coding	chrNC_019459.2:141129472-141205392:-
gene4030	78	48	124	78.4643	203	509	338	328.086	0.239157	-2.06397	0.00146308	0.0372574	down	yes	GALNT3	protein_coding	chrNC_019459.2:142656855-142707149:+
gene4048	251	254	345	266.045	1075	1127	997	1062.95	0.250289	-1.99833	7.98877e-05	0.00344661	down	yes	IFIH1	protein_coding	chrNC_019459.2:146368153-146429840:+
gene405	1733	2048	472	1327.43	180	202	93	159.831	8.30525	3.05402	3.3953e-07	2.78397e-05	up	yes	BEND5	protein_coding	chrNC_019458.2:22983204-23031862:-
gene4070	629	633	548	566.239	1602	2125	1844	1814.98	0.31198	-1.68047	0.000274557	0.00956583	down	yes	PLA2R1	protein_coding	chrNC_019459.2:148537998-148668355:+
gene4082	132	245	110	151.641	185	1191	2302	1092.94	0.138746	-2.84949	9.39973e-07	7.09442e-05	down	yes	DAPL1	protein_coding	chrNC_019459.2:149723962-149746949:-
gene4093	1104	1185	3216	1724.23	655	749	459	621.199	2.77565	1.47283	0.00120158	0.0318408	up	yes	GALNT5	protein_coding	chrNC_019459.2:151299692-151341589:-
gene4103	1126	1005	1080	1005.44	46	75	21	46.5824	21.5842	4.4319	7.22928e-11	1.18553e-08	up	yes	GALNT13	protein_coding	chrNC_019459.2:153959591-154608046:-
gene4117	1502	4026	137240	44799.3	5077	5686	4414	5034.83	8.89787	3.15346	7.40648e-07	5.78518e-05	up	yes	NEB	protein_coding	chrNC_019459.2:156690312-156893984:+
gene4154	20344	19027	13266	16471	5232	5585	4197	5007.45	3.2893	1.71778	0.000196899	0.00735951	up	yes	ZEB2	protein_coding	chrNC_019459.2:164417803-164524792:+
gene4164	350	381	522	392.049	39	130	107	84.5115	4.639	2.21381	0.000787688	0.0225521	up	yes	LRP1B	protein_coding	chrNC_019459.2:166948548-169135064:+
gene4168	14	24	164	63.3005	1	0	0	0.420369	150.583	7.23442	0.00151515	0.0381186	up	yes	NXPH2	protein_coding	chrNC_019459.2:170807990-170811311:+
gene4220	749	615	971	731.708	3216	3887	2576	3204.16	0.228362	-2.13061	4.42614e-06	0.000282353	down	yes	INSIG2	protein_coding	chrNC_019459.2:182252612-182274775:+
gene4250	35	25	85	45.4868	133	510	919	470.868	0.096602	-3.3718	8.02373e-05	0.00345694	down	yes	TFCP2L1	protein_coding	chrNC_019459.2:185481343-185551662:-
gene4279	87	196	309	184.778	874	829	835	846.957	0.218167	-2.19649	0.000754227	0.0218942	down	yes	NABP1	protein_coding	chrNC_019459.2:192909713-192919033:+
gene4284	2831	3172	5439	3580.79	11094	10331	10323	10615.3	0.337324	-1.56779	0.00175953	0.0428888	down	yes	SLC39A10	protein_coding	chrNC_019459.2:196877463-197033928:+
gene4287	347	179	396	289.613	620	1215	1020	903.169	0.320664	-1.64087	0.000749893	0.0218089	down	yes	STK17B	protein_coding	chrNC_019459.2:197347833-197374810:-
gene4319	13	51	54	36.724	676	1179	2291	1292.72	0.0284082	-5.13755	4.0476e-11	6.85292e-09	down	yes	AOX1	protein_coding	chrNC_019459.2:201799725-201869143:+
gene4321	0	43	31	22.914	325	1918	1383	1083.71	0.0211441	-5.5636	2.4931e-06	0.00016939	down	yes	LOC101104808	protein_coding	chrNC_019459.2:201948008-202016394:+
gene4323	13	2	3	5.69157	967	716	674	806.722	0.00705518	-7.1471	2.89058e-07	2.41663e-05	down	yes	LOC101102548	protein_coding	chrNC_019459.2:202027668-202110264:+
gene4331	1499	1795	2374	1772.56	7829	6127	4810	6432.53	0.275562	-1.85955	0.00040667	0.0131861	down	yes	FAM126B	protein_coding	chrNC_019459.2:202263137-202331436:-
gene4382	12	17	0	9.02967	179	242	299	231.586	0.0389906	-4.68073	6.03164e-05	0.00270276	down	yes	ZDBF2	protein_coding	chrNC_019459.2:207326193-207344202:+
gene441	734	1163	1117	940.759	151	240	136	171.02	5.50087	2.45966	7.98659e-07	6.17669e-05	up	yes	GPX7	protein_coding	chrNC_019458.2:26746972-26754459:+
gene4423	4	1254	17342	5830.29	52	112	18	58.5922	99.5062	6.63671	4.29395e-10	6.05834e-08	up	yes	MYL1	protein_coding	chrNC_019459.2:210947681-210972877:-
gene4441	285	188	504	306.551	4063	6153	6933	5484.95	0.0558895	-4.16128	1.33499e-11	2.43109e-09	down	yes	ABCA12	protein_coding	chrNC_019459.2:215944410-216151626:-
gene4445	27632	36537	18958	25944.7	2681	8865	6946	5668.33	4.57714	2.19445	4.63528e-05	0.00217345	up	yes	FN1	protein_coding	chrNC_019459.2:216311974-216381691:-
gene4448	61	66	81	65.0726	255	965	816	619.263	0.105081	-3.25043	3.0201e-08	3.17435e-06	down	yes	MREG	protein_coding	chrNC_019459.2:216936582-217007591:-
gene447	157	125	84	114.648	406	629	687	550.346	0.20832	-2.26313	8.4285e-05	0.0035772	down	yes	LOC101116777	protein_coding	chrNC_019458.2:26974801-26976180:+
gene4512	67	58	49	54.4829	212	753	865	556.239	0.0979487	-3.35183	3.62564e-08	3.78541e-06	down	yes	TUBA4A	protein_coding	chrNC_019459.2:220172337-220174199:-
gene454	46	67	40	47.734	59	398	385	250.335	0.19068	-2.39077	0.00081789	0.0232047	down	yes	PODN	protein_coding	chrNC_019458.2:27281979-27305214:+
gene4546	44	47	46	42.8504	205	276	529	320.11	0.133861	-2.90119	3.87899e-05	0.00186672	down	yes	MOGAT1	protein_coding	chrNC_019459.2:223834679-223870269:+
gene4572	0	0	1	0.313955	0	61	100	46.697	0.00672324	-7.21663	0.00111866	0.0298711	down	yes	COL4A3	protein_coding	chrNC_019459.2:228427726-228585952:+
gene4598	1512	1441	1686	1452.18	3002	4411	5350	4082.01	0.355751	-1.49106	0.00067667	0.0201088	down	yes	CAB39	protein_coding	chrNC_019459.2:231662495-231715162:+
gene4765	20	47	37	32.388	3	230	453	199.807	0.162096	-2.62508	0.00180106	0.0435621	down	yes	SFN	protein_coding	chrNC_019459.2:239206992-239208311:-
gene4795	0	0	0	0	5	114	52	49.4569	#NAME?	#NAME?	0.000240891	0.00862307	down	yes	PAQR7	protein_coding	chrNC_019459.2:240106357-240108379:+
gene4813	1	0	0	0.318201	50	68	106	71.4539	0.00445323	-7.81093	3.41868e-05	0.001681	down	yes	NCMAP	protein_coding	chrNC_019459.2:241216196-241270839:-
gene4816	376	401	534	410.22	1259	1349	1401	1322.1	0.310278	-1.68837	0.000461885	0.0147077	down	yes	NIPAL3	protein_coding	chrNC_019459.2:241340352-241390879:-
gene4885	0	0	0	0	99	144	427	208.353	#NAME?	#NAME?	1.47162e-13	3.68752e-11	down	yes	PLA2G2F	protein_coding	chrNC_019459.2:245386269-245396697:-
gene510	472	450	125	327.38	1250	2525	4987	2709.25	0.120838	-3.04885	1.65063e-05	0.000880765	down	yes	TACSTD2	protein_coding	chrNC_019458.2:32990618-32992628:-
gene5122	98	42	35	55.047	45	532	477	309.25	0.178002	-2.49004	0.000973071	0.0266654	down	yes	CRAT	protein_coding	chrNC_019460.2:7257698-7268730:+
gene5302	1610	1700	1826	1606.71	4812	8165	5492	5937.58	0.2706	-1.88576	3.4566e-05	0.00169698	down	yes	MBOAT2	protein_coding	chrNC_019460.2:18134066-18195721:-
gene5315	1080	999	752	885.99	2920	6933	7985	5534.49	0.160085	-2.64309	8.16635e-09	9.36946e-07	down	yes	GRHL1	protein_coding	chrNC_019460.2:18964641-19013672:+
gene5323	41	33	11	26.6157	1747	2921	4025	2744.54	0.00969769	-6.68814	6.8612e-19	2.98481e-16	down	yes	ATP6V1C2	protein_coding	chrNC_019460.2:19656863-19714500:+
gene5352	118	161	86	113.902	332	944	954	686.579	0.165897	-2.59164	2.21832e-06	0.000153382	down	yes	FAM49A	protein_coding	chrNC_019460.2:24623665-24726548:-
gene5392	1178	1041	1576	1188.75	3442	4789	4530	4130.32	0.28781	-1.79681	6.42568e-05	0.00284273	down	yes	UBXN2A	protein_coding	chrNC_019460.2:31448804-31472337:+
gene541	2251	1954	1180	1685.73	4372	5593	4742	4809.45	0.350503	-1.5125	0.000840112	0.0236424	down	yes	INADL	protein_coding	chrNC_019458.2:36585767-36978459:+
gene5423	1080	1526	888	1090.24	1569	3644	5709	3370.78	0.323437	-1.62844	0.00070398	0.0207823	down	yes	HADHB	protein_coding	chrNC_019460.2:33263922-33292943:+
gene5425	567	541	407	474.04	1505	1730	1281	1496.84	0.316693	-1.65884	0.000513699	0.0160985	down	yes	EPT1	protein_coding	chrNC_019460.2:33326335-33371960:+
gene5452	0	36	3626	1149.44	13	18	5	11.9919	95.8515	6.58273	6.09259e-18	2.27181e-15	up	yes	TRIM54	protein_coding	chrNC_019460.2:34163203-34184799:+
gene5479	1357	1987	422	1173.39	2213	5860	4232	3825.83	0.306703	-1.70509	0.00180245	0.0435621	down	yes	LOC105610521	misc_RNA	chrNC_019460.2:35167647-35171454:+
gene5480	8	6	2	5.01279	42	359	420	242.61	0.0206619	-5.59688	1.48838e-09	1.91848e-07	down	yes	PLB1	protein_coding	chrNC_019460.2:35242956-35375830:+
gene5513	633	638	525	561.823	1640	3105	3073	2469.45	0.22751	-2.136	2.27419e-06	0.000156899	down	yes	MXD1	protein_coding	chrNC_019460.2:38224309-38249859:-
gene5516	1083	1036	1325	1078.18	3326	3509	3711	3480.27	0.309798	-1.6906	0.000210442	0.00778213	down	yes	GMCL1	protein_coding	chrNC_019460.2:38273013-38327759:-
gene5598	0	0	0	0	67	46	0	41.0638	#NAME?	#NAME?	0.00128812	0.0335382	down	yes	LOC654331	protein_coding	chrNC_019460.2:49916954-49919879:-
gene5672	0	0	1	0.313955	88	162	216	146.338	0.00214541	-8.86453	1.30504e-09	1.68911e-07	down	yes	IL1F10	protein_coding	chrNC_019460.2:59638718-59653603:-
gene5673	44	50	92	58.212	180	328	620	351.111	0.165794	-2.59254	9.24998e-05	0.00388375	down	yes	IL36RN	protein_coding	chrNC_019460.2:59656153-59660825:-
gene5678	0	0	0	0	83	130	116	105.671	#NAME?	#NAME?	5.30491e-08	5.29173e-06	down	yes	LOC106990171	protein_coding	chrNC_019460.2:59780815-59784833:+
gene5679	0	0	1	0.313955	114	332	488	285.427	0.00109995	-9.82835	4.62681e-16	1.52548e-13	down	yes	LOC101111617	protein_coding	chrNC_019460.2:59811989-59822066:-
gene572	325	443	395	363.227	1643	2041	2226	1921.7	0.189013	-2.40344	4.52532e-07	3.6587e-05	down	yes	AK4	protein_coding	chrNC_019458.2:40262884-40357070:+
gene575	65	135	33	72.4271	430	394	418	414.935	0.17455	-2.51828	0.00158305	0.0394923	down	yes	DNAJC6	protein_coding	chrNC_019458.2:40395387-40565280:+
gene5772	558	633	274	457.623	44	172	160	114.074	4.01162	2.00418	0.00123384	0.0325306	up	yes	NRXN1	protein_coding	chrNC_019460.2:73066113-74278588:+
gene5802	448	521	1297	709.464	3945	3309	4686	3972.92	0.178575	-2.4854	0.000125164	0.00501329	down	yes	EPCAM	protein_coding	chrNC_019460.2:76781064-76788744:-
gene5837	9766	8708	5189	7406.06	1955	2433	1704	2008.31	3.6877	1.88272	7.46869e-06	0.000441386	up	yes	PLEKHH2	protein_coding	chrNC_019460.2:80283717-80384417:-
gene5869	298	333	97	227.357	0	0	2	0.591833	384.157	8.58555	1.76646e-05	0.000933036	up	yes	TMEM178A	protein_coding	chrNC_019460.2:84249492-84307330:-
gene5887	2851	2484	3038	2622.44	6153	10746	10570	8727.71	0.300473	-1.73469	0.000178991	0.00678737	down	yes	ATL2	protein_coding	chrNC_019460.2:85548552-85618174:+
gene5899	78	116	134	102.449	519	924	405	597.122	0.171571	-2.54312	1.1374e-05	0.000639596	down	yes	QPCT	protein_coding	chrNC_019460.2:86486210-86516338:-
gene5910	119	233	161	159.838	469	800	521	575.658	0.277661	-1.8486	0.000891433	0.0248854	down	yes	VIT	protein_coding	chrNC_019460.2:87019262-87148787:-
gene5939	0	0	2	0.62791	83	198	214	153.739	0.00408426	-7.93571	0.00015472	0.00601048	down	yes	XDH	protein_coding	chrNC_019460.2:92022913-92091290:+
gene5944	58	23	2	26.1341	427	524	593	501.914	0.0520689	-4.26343	0.000416473	0.0134621	down	yes	TGFA	protein_coding	chrNC_019460.2:92276937-92389002:-
gene5951	3	20	150	54.1788	1209	1324	1129	1213.59	0.0446435	-4.4854	0.000606471	0.0184247	down	yes	ATP6V1B1	protein_coding	chrNC_019460.2:92772391-92798929:+
gene6035	71	162	1434	522.464	67	62	128	83.4278	6.26247	2.64673	6.21871e-05	0.00275896	up	yes	TMEM182	protein_coding	chrNC_019460.2:98777489-98826360:-
gene6041	0	0	0	0	0	85	74	45.7332	#NAME?	#NAME?	0.000446156	0.0142452	down	yes	IL18R1	protein_coding	chrNC_019460.2:99093499-99127135:-
gene6043	26	12	0	11.9518	54	331	257	191.568	0.0623891	-4.00256	0.00168853	0.0415135	down	yes	IL1RL2	protein_coding	chrNC_019460.2:99231074-99262619:-
gene6045	5	5	0	3.12373	488	556	686	564.05	0.00553804	-7.49641	3.32021e-12	6.88713e-10	down	yes	IL1R2	protein_coding	chrNC_019460.2:99515390-99552054:-
gene6051	264	236	127	196.222	541	1021	1550	972.395	0.201793	-2.30906	4.19277e-06	0.000270775	down	yes	RNF149	protein_coding	chrNC_019460.2:100040524-100054967:+
gene6062	1164	1194	339	842.831	110	305	154	177.338	4.75267	2.24874	3.35332e-05	0.00165406	up	yes	AFF3	protein_coding	chrNC_019460.2:100951552-101577582:+
gene607	62	51	42	48.5484	482	741	1538	865.525	0.0560912	-4.15608	4.85951e-12	9.63352e-10	down	yes	CTH	protein_coding	chrNC_019458.2:45703719-45726932:+
gene6072	3	1	3	2.20301	811	2731	1968	1689.1	0.00130425	-9.58256	1.11333e-38	3.87462e-35	down	yes	LYG2	protein_coding	chrNC_019460.2:101867870-101881775:+
gene6118	10	9	0	5.94091	258	154	463	288.649	0.0205818	-5.60249	1.01788e-06	7.59098e-05	down	yes	PROM2	protein_coding	chrNC_019460.2:104204224-104218895:-
gene6126	70	60	104	73.3181	205	435	653	401.39	0.182661	-2.45276	9.39914e-05	0.00393968	down	yes	MALL	protein_coding	chrNC_019460.2:104446757-104480400:-
gene6151	1028	914	1774	1164.25	2793	3558	3263	3137.38	0.371089	-1.43016	0.00138107	0.0354283	down	yes	LGR5	protein_coding	chrNC_019460.2:107249428-107381055:+
gene6188	5476	4534	2218	3828.7	463	632	760	596.75	6.41591	2.68165	7.17158e-10	9.72416e-08	up	yes	NAV3	protein_coding	chrNC_019460.2:112940707-113829897:+
gene6194	2487	1747	2768	2195.93	7683	8224	8051	7918.26	0.277325	-1.85035	0.000106392	0.00437899	down	yes	PAWR	protein_coding	chrNC_019460.2:115319233-115435803:-
gene6216	1517	1939	1948	1688.69	362	520	282	381.438	4.42716	2.14638	1.11477e-06	8.21571e-05	up	yes	TMTC2	protein_coding	chrNC_019460.2:118397867-118835595:+
gene6291	13	22	41	23.7528	15365	24170	28909	21791.3	0.00109001	-9.84144	8.65978e-28	8.47631e-25	down	yes	LOC101118004	protein_coding	chrNC_019460.2:131426657-131432185:-
gene6323	20	10	1	9.74342	277	1152	1099	764.693	0.0127416	-6.29431	1.372e-07	1.23488e-05	down	yes	HOXC13	protein_coding	chrNC_019460.2:132260521-132269131:-
gene634	427	602	70	342.389	42	37	56	44.6022	7.6765	2.94045	7.35807e-05	0.0031921	up	yes	ST6GALNAC3	protein_coding	chrNC_019458.2:51649820-52288598:+
gene6358	1	3	60	20.0751	594	2461	1897	1501.16	0.0133731	-6.22452	0.000284505	0.00986852	down	yes	KRT79	protein_coding	chrNC_019460.2:133267694-133278564:+
gene6359	1540	1302	407	1016.93	8	0	0	3.36295	302.392	8.24028	0.00064492	0.0193488	up	yes	KRT4	protein_coding	chrNC_019460.2:133287389-133294416:+
gene6363	61	17	92	53.5054	1635	3242	2248	2261.63	0.0236579	-5.40154	7.46615e-11	1.21799e-08	down	yes	KRT77	protein_coding	chrNC_019460.2:133377284-133391475:+
gene6365	380	437	0	254.876	3	31	36	20.607	12.3684	3.62859	0.000284099	0.00986535	up	yes	KRT2	protein_coding	chrNC_019460.2:133429890-133437824:+
gene6366	0	2	3	1.55496	1454	2535	2604	2092.64	0.000743061	-10.3942	9.77176e-30	1.39123e-26	down	yes	LOC101109951	protein_coding	chrNC_019460.2:133442684-133454210:+
gene6367	2	0	5	2.20618	285	2076	3167	1639.12	0.00134596	-9.53715	1.98249e-10	3.01435e-08	down	yes	KRT72	protein_coding	chrNC_019460.2:133461957-133474393:+
gene6368	0	0	0	0	97	146	355	186.767	#NAME?	#NAME?	1.60496e-12	3.56165e-10	down	yes	KRT74	protein_coding	chrNC_019460.2:133485549-133494262:+
gene6369	9	11	26	14.3986	5815	19252	27088	15858.8	0.000907928	-10.1051	2.72502e-25	2.08178e-22	down	yes	KRT71	protein_coding	chrNC_019460.2:133502784-133510767:+
gene6370	2387	3488	1472	2290.92	4765	14868	15662	10806.9	0.211986	-2.23796	6.19628e-06	0.000372514	down	yes	KRT5	protein_coding	chrNC_019460.2:133537756-133543980:+
gene6371	70	53	65	58.928	1762	4979	4463	3457.55	0.0170433	-5.87465	1.46572e-26	1.31169e-23	down	yes	LOC101112304	protein_coding	chrNC_019460.2:133556181-133561380:+
gene6373	0	1	3	1.24841	428	915	1666	929.495	0.00134311	-9.54021	1.2128e-12	2.73291e-10	down	yes	LOC101112555	protein_coding	chrNC_019460.2:133586683-133615974:+
gene6375	1	0	4	1.57402	1060	1489	1737	1377.14	0.00114297	-9.773	2.69649e-10	4.02187e-08	down	yes	KRT82	protein_coding	chrNC_019460.2:133633605-133648581:+
gene6376	0	1	3	1.24841	735	785	1623	1009.37	0.00123682	-9.65915	1.26369e-13	3.21799e-11	down	yes	KRT84	protein_coding	chrNC_019460.2:133653388-133662497:+
gene6377	2	23	3	8.6288	478	2475	3132	1821.78	0.00473648	-7.72197	2.0192e-05	0.00104884	down	yes	LOC100141295	protein_coding	chrNC_019460.2:133673714-133681154:+
gene6378	22	37	1	18.6565	565	1943	2280	1457.05	0.0128044	-6.28722	8.07944e-08	7.69192e-06	down	yes	LOC101112805	protein_coding	chrNC_019460.2:133685846-133704863:-
gene6379	7	9	22	11.8933	2272	13382	15388	9261.16	0.00128421	-9.6049	2.08084e-21	1.10468e-18	down	yes	LOC100526780	protein_coding	chrNC_019460.2:133719356-133747366:+
gene6380	7	6	30	13.4853	4346	19664	20469	13398.1	0.00100651	-9.95643	5.65482e-11	9.42129e-09	down	yes	KRT2.11	protein_coding	chrNC_019460.2:133726696-133732992:-
gene6383	0	0	0	0	6	125	484	180.798	#NAME?	#NAME?	6.89567e-12	1.31699e-09	down	yes	LOC101113055	protein_coding	chrNC_019460.2:133779153-133788400:+
gene6516	61	92	33	57.9729	120	357	523	305.317	0.189878	-2.39686	0.00040318	0.0131	down	yes	VDR	protein_coding	chrNC_019460.2:138254272-138363087:+
gene6521	16	45	4	20.1416	797	1670	2039	1406.7	0.0143183	-6.126	7.4905e-08	7.219e-06	down	yes	ENDOU	protein_coding	chrNC_019460.2:138479753-138497221:+
gene6568	4094	3080	5731	4046.15	18934	14126	10954	15161.9	0.266863	-1.90583	0.00113814	0.0303393	down	yes	KIF21A	protein_coding	chrNC_019460.2:147649692-147832474:+
gene657	49	105	3	48.7209	219	637	538	429.889	0.113334	-3.14135	0.00206587	0.0486887	down	yes	PTGFR	protein_coding	chrNC_019458.2:54239242-54303068:+
gene6580	830	694	1255	870.863	7600	6951	6429	7046.42	0.123589	-3.01637	1.18872e-09	1.55905e-07	down	yes	RAB3IP	protein_coding	chrNC_019460.2:149496072-149562025:-
gene6588	819	683	321	570.756	3735	1217	988	2203.71	0.258998	-1.94899	0.00128205	0.0334081	down	yes	YEATS4	protein_coding	chrNC_019460.2:149940043-149962686:-
gene6602	443	386	897	540.907	5985	6834	7471	6643.06	0.0814244	-3.6184	1.05448e-09	1.39401e-07	down	yes	CPM	protein_coding	chrNC_019460.2:150605403-150681068:+
gene6628	130	83	115	102.914	0	1	0	0.280416	367.006	8.51966	9.28807e-06	0.000534512	up	yes	HMGA2	protein_coding	chrNC_019460.2:153525064-153669145:-
gene6630	386	376	598	425.832	1395	1300	1258	1323.22	0.321815	-1.6357	0.000804829	0.0228963	down	yes	MSRB3	protein_coding	chrNC_019460.2:154036231-154218498:-
gene6646	3347	3638	1559	2669.68	616	571	370	528.554	5.05093	2.33655	5.29808e-06	0.000329438	up	yes	SRGAP1	protein_coding	chrNC_019460.2:155292487-155592652:-
gene6655	257	275	334	270.939	447	1225	1228	894.8	0.302792	-1.7236	0.000345054	0.0115222	down	yes	PPM1H	protein_coding	chrNC_019460.2:156412295-156619192:+
gene6691	1119	910	314	733.605	60	175	223	140.284	5.22941	2.38665	5.37584e-05	0.00246173	up	yes	ARHGEF25	protein_coding	chrNC_019460.2:161569534-161576852:-
gene672	0	0	1	0.313955	1	40	129	49.8102	0.00630303	-7.30974	0.000707455	0.0208652	down	yes	LOC101109838	protein_coding	chrNC_019458.2:60683249-60716509:-
gene6721	1	0	0	0.318201	97	121	186	129.747	0.00245248	-8.67154	1.12803e-08	1.26639e-06	down	yes	SDR9C7	protein_coding	chrNC_019460.2:162228813-162238675:+
gene6725	0	1	0	0.306545	52	40	45	46.392	0.00660771	-7.24163	0.0014245	0.0363933	down	yes	HSD17B6	protein_coding	chrNC_019460.2:162383446-162405238:-
gene6760	381	502	525	439.947	694	2126	2083	1504.29	0.292461	-1.77369	9.4479e-05	0.00395096	down	yes	ERBB3	protein_coding	chrNC_019460.2:162939248-162960397:-
gene6906	0	11	1	3.68595	672	572	585	615.997	0.00598372	-7.38474	0.000210764	0.00778486	down	yes	SLC5A8	protein_coding	chrNC_019460.2:169879076-169944811:-
gene6911	9	1998	78351	25214	195	71	96	130.289	193.523	7.59636	1.6933e-09	2.17367e-07	up	yes	MYBPC1	protein_coding	chrNC_019460.2:170239896-170335652:+
gene6946	1363	1237	2658	1647.4	8023	5818	6664	6976.06	0.23615	-2.08223	0.000226832	0.00827079	down	yes	TXNRD1	protein_coding	chrNC_019460.2:172726468-172824970:+
gene695	607	659	480	545.86	95	51	81	78.2055	6.97981	2.80319	3.75423e-06	0.00024549	up	yes	DDAH1	protein_coding	chrNC_019458.2:61640746-61789617:-
gene6958	3691	3728	2770	3186.93	724	1336	1154	1020.47	3.12301	1.64294	0.000103811	0.00430102	up	yes	CKAP4	protein_coding	chrNC_019460.2:174476650-174485299:-
gene6959	423	414	625	457.731	2597	3663	4715	3514.11	0.130255	-2.94059	4.52147e-10	6.32239e-08	down	yes	TCP11L2	protein_coding	chrNC_019460.2:174516625-174558226:+
gene6974	33	17	25	23.5608	644	752	604	660.324	0.0356806	-4.80871	2.25496e-13	5.39159e-11	down	yes	BPIFC	protein_coding	chrNC_019460.2:175886666-175929794:-
gene7001	6764	5308	4368	5150.81	2017	2373	1791	2043.3	2.52083	1.3339	0.00100128	0.0273664	up	yes	RBFOX2	protein_coding	chrNC_019460.2:178740449-178960124:-
gene701	1563	1637	887	1277.64	146	221	121	159.152	8.02782	3.00501	4.69636e-10	6.53775e-08	up	yes	COL24A1	protein_coding	chrNC_019458.2:62138448-62538281:-
gene7048	0	0	0	0	92	10	27	49.4678	#NAME?	#NAME?	0.000356093	0.0118152	down	yes	LOC101108380	pseudogene	chrNC_019460.2:181592813-181594869:+
gene705	401	464	591	455.383	1590	3156	2572	2314.48	0.196754	-2.34553	3.34087e-07	2.75375e-05	down	yes	CLCA2	protein_coding	chrNC_019458.2:62811982-62855234:+
gene708	591	380	558	479.731	4190	3465	2133	3364.18	0.1426	-2.80996	7.62156e-08	7.30038e-06	down	yes	LOC101116002	protein_coding	chrNC_019458.2:63033440-63062397:+
gene7081	134	92	653	275.854	15082	13885	10160	13240.1	0.0208347	-5.58486	1.75166e-05	0.000926782	down	yes	FAR2	protein_coding	chrNC_019460.2:184780977-184958333:-
gene710	240	99	171	160.402	1620	1288	928	1316.78	0.121814	-3.03725	1.13315e-07	1.05008e-05	down	yes	LOC101116267	protein_coding	chrNC_019458.2:63087970-63121602:+
gene7136	3176	3637	8015	4641.86	1272	1708	1821	1552.52	2.98988	1.58009	0.00034475	0.0115222	up	yes	ABCC9	protein_coding	chrNC_019460.2:192784325-192949942:+
gene7195	22	56	54	41.1205	98	226	377	216.131	0.190258	-2.39397	0.00179474	0.0434764	down	yes	LOC101107687	protein_coding	chrNC_019460.2:199749157-199751701:-
gene7198	257	394	497	358.592	1076	1416	2047	1455.13	0.246434	-2.02073	2.00991e-05	0.00104575	down	yes	PLBD1	protein_coding	chrNC_019460.2:199901609-199990311:+
gene7205	3416	4077	2125	3003.91	6451	14605	15153	11291.3	0.266038	-1.9103	5.59633e-05	0.00253498	down	yes	EMP1	protein_coding	chrNC_019460.2:201278877-201300551:-
gene7210	1	7	3	3.40588	1208	4374	5100	3243.52	0.00105006	-9.89532	2.19481e-19	9.82082e-17	down	yes	GPRC5D	protein_coding	chrNC_019460.2:201573439-201581781:+
gene7266	0	0	0	0	77	118	20	71.3758	#NAME?	#NAME?	9.74785e-06	0.000558176	down	yes	LOC105613001	protein_coding	chrNC_019460.2:203923044-203938507:+
gene7310	266	191	72	165.796	2	19	18	11.4951	14.4232	3.85032	0.000296618	0.0101871	up	yes	A2ML1	protein_coding	chrNC_019460.2:205580748-205633488:-
gene7311	4418	3471	2821	3355.5	1097	1462	1223	1233.02	2.72137	1.44433	0.000436894	0.0140209	up	yes	RIMKLB	protein_coding	chrNC_019460.2:205660251-205705531:-
gene7357	149	164	238	172.407	478	957	685	671.997	0.256559	-1.96264	0.000231046	0.00838897	down	yes	PTPN6	protein_coding	chrNC_019460.2:207229580-207244986:-
gene748	1452	957	1140	1113.3	338	338	198	295.457	3.76807	1.91382	0.000143991	0.0056376	up	yes	HFM1	protein_coding	chrNC_019458.2:67680171-67807144:-
gene7611	0	0	0	0	61	107	40	67.4836	#NAME?	#NAME?	1.71234e-05	0.000907511	down	yes	PNPLA5	protein_coding	chrNC_019460.2:218359527-218375057:-
gene7724	2178	2333	1255	1802.22	408	797	575	565.154	3.18891	1.67306	0.000139863	0.00548972	up	yes	CDK14	protein_coding	chrNC_019461.2:7859693-8538709:+
gene7761	1297	1364	3155	1821.36	250	896	538	515.548	3.53287	1.82084	0.00192159	0.0459802	up	yes	SGCE	protein_coding	chrNC_019461.2:11858429-11926328:-
gene7765	1763	2073	2035	1835.35	434	616	694	560.542	3.27425	1.71116	8.19129e-05	0.00350502	up	yes	PPP1R9A	protein_coding	chrNC_019461.2:12056947-12397676:+
gene7768	154	169	373	217.914	1630	2301	1090	1652.99	0.131831	-2.92324	2.60022e-06	0.000175526	down	yes	PON3	protein_coding	chrNC_019461.2:12450723-12487031:-
gene7772	349	250	392	310.759	1857	3331	2640	2495.91	0.124507	-3.0057	3.1105e-10	4.59562e-08	down	yes	PDK4	protein_coding	chrNC_019461.2:12768544-12782313:-
gene781	163	146	130	137.436	282	774	752	558.115	0.246251	-2.0218	0.00023749	0.0085547	down	yes	F3	protein_coding	chrNC_019458.2:70763413-70774433:-
gene782	39	28	0	20.9931	21	537	419	283.4	0.0740758	-3.75485	0.0010505	0.0283164	down	yes	SLC44A3	protein_coding	chrNC_019458.2:71037440-71120409:+
gene7837	3297	3400	1488	2558.53	753	1428	694	922.337	2.77396	1.47195	0.000506133	0.0159168	up	yes	AHR	protein_coding	chrNC_019461.2:25812722-25912109:+
gene7849	2452	3064	466	1865.79	336	508	289	369.215	5.05339	2.33725	8.33783e-07	6.38527e-05	up	yes	TWIST1	protein_coding	chrNC_019461.2:27835337-27851867:-
gene785	47	34	122	63.6805	2084	3293	2706	2600.21	0.0244905	-5.35163	5.75849e-10	7.87631e-08	down	yes	LOC101108787	protein_coding	chrNC_019458.2:71319850-71434687:+
gene7854	49	76	79	63.6917	551	446	487	500.8	0.12718	-2.97506	3.03725e-06	0.00020241	down	yes	MACC1	protein_coding	chrNC_019461.2:28828150-28912238:-
gene7856	280	266	184	228.405	1208	864	798	986.226	0.231595	-2.11032	0.000128788	0.00511916	down	yes	ITGB8	protein_coding	chrNC_019461.2:29053119-29149130:+
gene7894	9108	8499	8750	8250.61	2793	2836	2685	2763.88	2.98515	1.5778	0.00016462	0.00629577	up	yes	SEMA3D	protein_coding	chrNC_019461.2:35345900-35583184:+
gene7895	8214	8312	5168	6784.22	665	1281	857	892.358	7.60258	2.92649	2.16314e-11	3.7641e-09	up	yes	SEMA3A	protein_coding	chrNC_019461.2:36054263-36599906:+
gene7918	657	646	213	473.958	47	116	85	77.4385	6.12045	2.61364	3.52859e-05	0.00172691	up	yes	MAGI2	protein_coding	chrNC_019461.2:41759708-43273506:+
gene792	271	236	402	284.787	384	1261	1402	929.901	0.306255	-1.70719	0.000532104	0.0164689	down	yes	DPYD	protein_coding	chrNC_019458.2:73347330-74275449:-
gene7932	105	99	189	123.097	593	430	423	495.03	0.248665	-2.00773	0.000999828	0.0273508	down	yes	CCDC146	protein_coding	chrNC_019461.2:43891532-44034010:-
gene7933	420	330	1781	793.958	3883	7735	5292	5367.3	0.147925	-2.75706	0.000269453	0.00945106	down	yes	FGL2	protein_coding	chrNC_019461.2:43979053-43982996:+
gene7936	3975	4503	4021	3907.63	538	1214	387	681.103	5.73722	2.52035	1.899e-05	0.00099632	up	yes	LRRC17	protein_coding	chrNC_019461.2:44206426-44246385:+
gene7984	189	140	220	172.126	531	744	524	586.905	0.293278	-1.76966	0.001417	0.0362608	down	yes	NRCAM	protein_coding	chrNC_019461.2:49222304-49534562:-
gene8002	456	454	604	473.9	53	132	135	99.2431	4.77514	2.25554	0.00024446	0.00873086	up	yes	WNT2	protein_coding	chrNC_019461.2:50996179-51050036:+
gene8017	4	219	12400	3961.45	40	40	20	33.9497	116.686	6.86649	4.524e-21	2.24922e-18	up	yes	PPP1R3A	protein_coding	chrNC_019461.2:54510886-54550881:+
gene802	2534	2228	4606	2935.38	9019	11952	10052	10117.4	0.290132	-1.78522	0.000239547	0.00859461	down	yes	PALMD	protein_coding	chrNC_019458.2:76127739-76187725:+
gene8032	911	796	1303	942.974	3597	4475	5783	4478.21	0.210569	-2.24763	9.45305e-07	7.1086e-05	down	yes	IFRD1	protein_coding	chrNC_019461.2:55880975-55906133:-
gene8064	263	319	336	286.964	974	1257	810	1001.61	0.286501	-1.80339	0.000337896	0.0113315	down	yes	NT5C3A	protein_coding	chrNC_019461.2:63722278-63765422:+
gene8065	16057	11951	5067	10363.7	1464	3219	2197	2168.21	4.77984	2.25696	1.27406e-06	9.25894e-05	up	yes	FKBP9	protein_coding	chrNC_019461.2:63769322-63812207:-
gene8071	1989	1646	820	1394.92	291	556	364	385.952	3.61423	1.85369	5.28498e-05	0.00242722	up	yes	PDE1C	protein_coding	chrNC_019461.2:64122240-64659904:+
gene8084	248	241	115	188.896	1189	1414	1782	1423.65	0.132684	-2.91393	7.57056e-09	8.85118e-07	down	yes	GGCT	protein_coding	chrNC_019461.2:65734892-65744585:+
gene810	2	30	909	295.218	2	0	3	1.72849	170.796	7.41613	7.54831e-12	1.4329e-09	up	yes	LRRC39	protein_coding	chrNC_019458.2:76587560-76608875:-
gene8107	1230	1477	2733	1702.19	264	781	611	510.787	3.33249	1.7366	0.000214932	0.00790266	up	yes	JAZF1	protein_coding	chrNC_019461.2:67939795-68270988:+
gene8133	456	437	683	493.491	2920	4697	4111	3761.1	0.131209	-2.93006	5.13053e-10	7.07923e-08	down	yes	NFE2L3	protein_coding	chrNC_019461.2:69704375-69735143:-
gene8157	79	52	134	83.1482	1	0	0	0.420369	197.798	7.62789	0.000106207	0.00437712	up	yes	ZNF804B	protein_coding	chrNC_019461.2:72852055-73433337:+
gene816	384	287	221	279.552	759	942	1156	925.291	0.302123	-1.72679	0.000540969	0.0166938	down	yes	CDC14A	protein_coding	chrNC_019458.2:76751525-76934963:+
gene819	235	146	344	227.533	6	48	42	28.4107	8.00873	3.00157	0.000619968	0.0187077	up	yes	LOC101113636	protein_coding	chrNC_019458.2:77098162-77119818:+
gene820	1114	1457	2180	1485.53	304	404	168	290.794	5.10854	2.35291	5.78637e-06	0.000353985	up	yes	LOC101114226	protein_coding	chrNC_019458.2:77138277-77161316:+
gene8252	1130	876	1612	1134.2	3927	3973	3551	3815.68	0.297246	-1.75027	0.000147494	0.00576034	down	yes	AASS	protein_coding	chrNC_019461.2:86497137-86574908:-
gene8271	24	11	0	11.0088	376	243	457	361.434	0.0304587	-5.037	0.000195578	0.00733638	down	yes	TMEM229A	protein_coding	chrNC_019461.2:88406260-88413906:-
gene8313	0	1	0	0.306545	54	63	115	74.3965	0.00412042	-7.92299	2.25346e-05	0.0011552	down	yes	TSPAN33	protein_coding	chrNC_019461.2:93104002-93123960:+
gene8320	1546	1345	918	1192.45	3104	3068	4065	3368.04	0.354049	-1.49798	0.000930679	0.0257971	down	yes	UBE2H	protein_coding	chrNC_019461.2:93670515-93770871:-
gene8360	107	138	37	87.967	204	617	620	442.24	0.198912	-2.32979	0.000269755	0.00945107	down	yes	BPGM	protein_coding	chrNC_019461.2:98267454-98299617:+
gene8382	8506	12660	15714	11521	1859	4014	2471	2638.26	4.36687	2.1266	2.86309e-06	0.000191619	up	yes	PTN	protein_coding	chrNC_019461.2:100636267-100745126:-
gene8387	351	504	576	447.025	3	0	1	1.55702	287.103	8.16542	1.85716e-07	1.61583e-05	up	yes	AKR1D1	protein_coding	chrNC_019461.2:101525807-101578042:+
gene8391	0	1	1	0.6205	182	122	254	185.881	0.00333817	-8.22673	7.7463e-11	1.25175e-08	down	yes	ATP6V0A4	protein_coding	chrNC_019461.2:102137990-102212354:-
gene8410	2300	2494	3012	2442.02	9594	9228	8187	9043.36	0.270034	-1.88879	0.000122181	0.00491896	down	yes	KDM7A	protein_coding	chrNC_019461.2:103262667-103338683:-
gene8414	329	277	291	280.962	648	787	1129	827.176	0.339664	-1.55782	0.00192791	0.0460276	down	yes	MKRN1	protein_coding	chrNC_019461.2:103563111-103582671:-
gene8415	1385	1663	618	1144.52	191	316	311	260.932	4.38627	2.13299	9.39582e-06	0.000539003	up	yes	DENND2A	protein_coding	chrNC_019461.2:103615977-103716588:-
gene8419	4908	3749	3538	3821.74	10304	11822	12739	11416.2	0.334764	-1.57879	0.00138663	0.0355126	down	yes	BRAF	protein_coding	chrNC_019461.2:103762933-103930125:-
gene8470	0	0	0	0	43	188	431	198.334	#NAME?	#NAME?	5.79394e-13	1.35431e-10	down	yes	TRPV6	protein_coding	chrNC_019461.2:105597453-105613796:-
gene848	711	988	245	606.026	93	110	16	74.6747	8.11555	3.02069	0.000526072	0.0163742	up	yes	NTNG1	protein_coding	chrNC_019458.2:83544083-83914706:+
gene8480	0	0	0	0	61	683	347	319.849	#NAME?	#NAME?	5.0326e-18	1.89917e-15	down	yes	LOC101114011	protein_coding	chrNC_019461.2:105902233-105909263:+
gene851	2072	1881	1878	1825.53	5680	6500	6588	6159.89	0.296357	-1.75459	0.000154124	0.00599688	down	yes	VAV3	protein_coding	chrNC_019458.2:84022440-84495296:-
gene8586	4	11	28	13.4355	408	69	99	220.155	0.0610277	-4.03439	0.000923302	0.0256607	down	yes	LOC101123290	protein_coding	chrNC_019461.2:112412122-112420963:-
gene8606	0	0	0	0	65	328	464	256.606	#NAME?	#NAME?	7.19357e-16	2.32286e-13	down	yes	ATG9B	protein_coding	chrNC_019461.2:112967975-112975803:-
gene8645	43	76	34	47.6545	380	303	445	376.389	0.12661	-2.98154	1.54478e-05	0.000829941	down	yes	INSIG1	protein_coding	chrNC_019461.2:116483456-116496618:+
gene869	0	0	1	0.313955	118	87	483	216.927	0.00144728	-9.43244	9.18291e-13	2.08425e-10	down	yes	KIAA1324	protein_coding	chrNC_019458.2:85482414-85560301:+
gene870	653	781	728	675.756	1000	1948	2565	1725.64	0.391596	-1.35256	0.00192091	0.0459802	down	yes	SARS	protein_coding	chrNC_019458.2:85568149-85588289:+
gene8796	0	0	0	0	61	80	66	67.6062	#NAME?	#NAME?	1.70148e-05	0.000903283	down	yes	FCHO1	protein_coding	chrNC_019462.2:5054682-5084468:-
gene8884	6	2	0	2.52229	0	135	95	65.9682	0.038235	-4.70896	0.00170044	0.0416955	down	yes	EPHX3	protein_coding	chrNC_019462.2:7630987-7640646:+
gene8893	4	0	68	22.6218	443	1088	1140	828.66	0.0272992	-5.195	0.000525568	0.0163742	down	yes	CASP14	protein_coding	chrNC_019462.2:7856497-7865023:-
gene9105	352	294	325	304.166	1021	1104	1224	1100.98	0.276269	-1.85585	0.000181174	0.00686182	down	yes	LOC101112563	protein_coding	chrNC_019462.2:12422368-12432664:+
gene9396	86	157	103	107.83	2	2	5	2.88115	37.4261	5.22597	0.000253974	0.00898866	up	yes	CHSY3	protein_coding	chrNC_019462.2:21466038-21757048:-
gene9398	2194	1730	2591	2041.91	372	557	341	413.476	4.93841	2.30405	1.36702e-07	1.23394e-05	up	yes	KIAA1024L	protein_coding	chrNC_019462.2:21882328-21899275:-
gene9399	2122	1914	1029	1585.01	152	460	434	321.315	4.93288	2.30243	7.86652e-07	6.09889e-05	up	yes	ADAMTS19	protein_coding	chrNC_019462.2:21906563-22171909:-
gene9402	139	131	298	177.946	921	574	991	841.372	0.211495	-2.2413	0.000248773	0.00885176	down	yes	SLC27A6	protein_coding	chrNC_019462.2:22538841-22610548:-
gene9403	18001	20581	18084	17714.5	3457	6322	3135	4153.7	4.26475	2.09246	1.3649e-05	0.000748713	up	yes	FBN2	protein_coding	chrNC_019462.2:22980679-23208590:+
gene9413	27	36	26	27.7899	363	132	174	241.098	0.115264	-3.11699	0.000208623	0.00773365	down	yes	2020-03-03	protein_coding	chrNC_019462.2:24396854-24552481:+
gene9457	319	274	148	231.965	775	914	654	775.615	0.299072	-1.74144	0.000956221	0.0263651	down	yes	TNFAIP8	protein_coding	chrNC_019462.2:31910614-32063191:-
gene9505	1518	1497	1009	1258.71	274	370	584	391.75	3.21304	1.68394	0.000234731	0.00848011	up	yes	DBN1	protein_coding	chrNC_019462.2:36379099-36393380:-
gene973	0	22	201	69.849	1	0	0	0.420369	166.161	7.37644	0.000720484	0.0212096	up	yes	AMPD1	protein_coding	chrNC_019458.2:91064998-91087755:-
gene9782	0	19	191	65.7898	1	0	0	0.420369	156.505	7.29006	0.00119659	0.0317356	up	yes	LOC105612521	protein_coding	chrNC_019462.2:46603297-46645889:+
gene9783	4	255	15375	4906.5	36	32	4	25.2902	194.008	7.59997	1.06808e-08	1.20339e-06	up	yes	MYOT	protein_coding	chrNC_019462.2:46649747-46668111:+
gene9827	8	9	2	5.93242	152	57	143	122.196	0.0485485	-4.36443	0.000127036	0.00506237	down	yes	NRG2	protein_coding	chrNC_019462.2:48339842-48540105:-
gene986	5	109	5872	1878.55	53	102	81	74.8512	25.0971	4.64945	1.51835e-18	6.34102e-16	up	yes	CASQ2	protein_coding	chrNC_019458.2:92036336-92109169:-
gene9951	0	0	0	0	54	174	148	115.288	#NAME?	#NAME?	1.16273e-08	1.29605e-06	down	yes	C5H5orf46	protein_coding	chrNC_019462.2:56525417-56539096:-
gene9984	147	233	115	154.305	338	893	1010	691.372	0.223187	-2.16367	4.34355e-05	0.00205591	down	yes	ARHGEF37	protein_coding	chrNC_019462.2:58364246-58420894:+
gene9989	16	17	40	22.8607	474	361	362	407.607	0.0560852	-4.15624	1.68915e-08	1.84992e-06	down	yes	PDE6A	protein_coding	chrNC_019462.2:58630893-58759639:-
rna51478	4	0	3	2.21467	2	39	379	123.929	0.0178704	-5.80628	3.46633e-06	0.000227615	down	yes	rna51478	protein_coding	chrNC_001941.1:14086-14154:-
