# Supplementary material for: Transcriptomic Analysis Reveals the Involvement of lncRNA–miRNA–mRNA Networks in Hair Follicle Induction in Aohan Fine Wool Sheep Skin
Source: Front Genet. 2020 Jun 9;11:590. doi: 10.3389/fgene.2020.00590 (PMC7528302; doi:10.3389/fgene.2020.00590)
Supplement: TABLE S7 — Identification of differentially expressed miRNA during three developmental stages of AFWS. (A–C) Volcano plots showing the differentially expressed miRNAs in pairwise comparison groups (upregulated or downregulated). (D) Venn diagram showing the number of overlapping differentially expressed miRNAs in compared groups. (E) Heatmap of differentially expressed miRNAs; yellow and blue indicate high and expression levels, respectively. [file Table_7.XLSX]

## Sheet: Sheet1
Differentially expressed miRNA between Birth and E90d
Gene	Birth1_count	Birth2_count	Birth3_count	Birth_normalize	E90d1_count	E90d2_count	E90d3_count	E90d_normalize	FoldChange	Log2FoldChange	pval	padj	Up/Down	Significant
Novel_319	0	634	0	174.628	0	0	0	0	Inf	Inf	0.00066535	0.0153731	up	yes
Novel_320	0	0	0	0	0	0	542	261.49	#NAME?	#NAME?	1.48566e-06	7.2467e-05	down	yes
Novel_321	826	0	0	216.328	0	0	0	0	Inf	Inf	6.15659e-05	0.00180183	up	yes
Novel_322	0	0	579	280.422	0	0	0	0	Inf	Inf	2.04077e-06	8.959e-05	up	yes
Novel_324	0	0	0	0	0	365	0	107.448	#NAME?	#NAME?	0.00164365	0.0327984	down	yes
Novel_342	0	0	0	0	0	0	256	123.508	#NAME?	#NAME?	0.00124299	0.0272836	down	yes
Novel_348	0	0	0	0	0	652	0	191.934	#NAME?	#NAME?	2.70336e-05	0.000912902	down	yes
Novel_349	2540	873	0	905.679	0	0	0	0	Inf	Inf	9.05714e-25	3.97608e-22	up	yes
Novel_350	0	0	0	0	388	0	0	97.7646	#NAME?	#NAME?	0.00234346	0.0428657	down	yes
Novel_408	0	0	0	0	0	0	355	171.271	#NAME?	#NAME?	0.000129903	0.0035642	down	yes
Novel_409	1556	0	0	407.513	0	0	0	0	Inf	Inf	2.2989e-10	5.04609e-08	up	yes
Novel_411	0	844	0	232.47	0	0	0	0	Inf	Inf	2.2797e-05	0.00083399	up	yes
Novel_412	0	0	0	0	0	1083	0	318.811	#NAME?	#NAME?	5.91375e-08	4.32689e-06	down	yes
oar-miR-133	17939	1842	513	5454	1739	2170	894	1508.29	3.61602	1.8544	1.24971e-07	7.83747e-06	up	yes
oar-miR-143	92272	102727	70181	86451	298512	205861	114807	191206	0.452135	-1.14518	8.64186e-09	9.48444e-07	down	yes
oar-miR-200b	14018	19503	12023	14866.2	41582	29922	22352	30069.6	0.494391	-1.01627	1.20356e-06	6.60454e-05	down	yes
oar-miR-29a	1289	1645	904	1228.51	6995	5981	5142	6003.99	0.204616	-2.28901	3.37335e-08	2.9618e-06	down	yes
oar-miR-381-3p	18886	1109	175	5336.42	563	662	170	418.755	12.7436	3.6717	1.54203e-09	2.25651e-07	up	yes
Differentially expressed miRNA between Birth and E120d
Gene	Birth1_count	Birth2_count	Birth3_count	Birth_normalize	E120d1_count	E120d2_count	E120d3_count	E120d_normalize	FoldChange	Log2FoldChange	pval	padj	Up/Down	Significant
Novel_139	221	0	0	115.399	0	0	0	0	Inf	Inf	5.68321e-05	0.00231978	up	yes
Novel_140	222	0	0	115.921	0	0	0	0	Inf	Inf	5.48045e-05	0.00231978	up	yes
Novel_161	0	113	0	67.4359	0	0	0	0	Inf	Inf	0.00211412	0.0327324	up	yes
Novel_246	0	163	0	97.2748	0	0	0	0	Inf	Inf	0.000264114	0.00539032	up	yes
Novel_247	0	163	0	97.2748	0	0	0	0	Inf	Inf	0.000264114	0.00539032	up	yes
Novel_319	0	634	0	378.357	0	0	0	0	Inf	Inf	5.08627e-11	4.56747e-09	up	yes
Novel_321	826	0	0	431.311	0	0	0	0	Inf	Inf	3.1592e-12	3.5462e-10	up	yes
Novel_322	0	0	579	604.417	0	0	0	0	Inf	Inf	2.37134e-13	3.54911e-11	up	yes
Novel_349	2540	873	0	1847.3	0	0	0	0	Inf	Inf	7.50868e-25	3.3714e-22	up	yes
Novel_351	0	0	0	0	0	2781	0	439.326	#NAME?	#NAME?	2.26987e-05	0.00127396	down	yes
Novel_409	1556	0	0	812.495	0	0	0	0	Inf	Inf	2.82853e-17	6.35006e-15	up	yes
Novel_410	0	0	0	0	2211	0	0	483.91	#NAME?	#NAME?	8.1907e-06	0.000525375	down	yes
Novel_89	0	342	0	204.098	0	0	0	0	Inf	Inf	3.55637e-07	2.66135e-05	up	yes
Novel_93	203	0	0	106	0	0	0	0	Inf	Inf	0.000109447	0.00351013	up	yes
Novel_94	203	0	0	106	0	0	0	0	Inf	Inf	0.000109447	0.00351013	up	yes
Novel_98	207	0	0	108.089	0	0	0	0	Inf	Inf	9.46236e-05	0.00351013	up	yes
oar-let-7a	198894	261008	170404	437505	254072	359875	266107	147042	2.97538	1.57307	0.00249541	0.0361431	up	yes
oar-let-7b	92500	118870	69787	192090	90187	126264	93343	51816.1	3.70716	1.89031	0.000133341	0.00399133	up	yes
oar-let-7f	229287	281217	170695	465739	314972	437501	330366	180984	2.57336	1.36366	0.00171074	0.0284491	up	yes
oar-miR-143	92272	102727	70181	182749	96776	121433	103198	53775.7	3.39835	1.76483	0.00043093	0.00841249	up	yes
oar-miR-200a	42525	51018	30013	83982.2	33727	46558	23203	17752.1	4.73084	2.2421	4.2619e-05	0.00212622	up	yes
oar-miR-200b	14018	19503	12023	31509.5	12888	19484	9821	7175.03	4.39155	2.13473	0.000718607	0.0134439	up	yes
oar-miR-200c	21688	27140	16393	44634	16874	25762	10630	9144.33	4.88106	2.28719	0.000244117	0.00539032	up	yes
oar-miR-21	140849	202679	121997	321854	197282	254573	165126	104854	3.06955	1.61803	0.00226723	0.0339329	up	yes
oar-miR-23a	27412	31662	22435	56628.7	22584	31477	16498	12059.5	4.69579	2.23137	0.000174412	0.00489444	up	yes
oar-miR-23b	31087	40200	28432	69903.3	28199	39935	18135	14837.3	4.71132	2.23613	0.000237632	0.00539032	up	yes
oar-miR-26a	381563	454535	318013	802470	490649	645032	475024	271018	2.96094	1.56606	0.00188268	0.0301902	up	yes
oar-miR-26b	50550	64902	41162	108097	61840	72086	59150	32609.5	3.31489	1.72896	0.00109617	0.0196872	up	yes
oar-miR-27a	190401	240737	179608	430581	157051	244688	155007	93172	4.62135	2.20831	0.000200433	0.00526598	up	yes
oar-miR-29a	1289	1645	904	2598.46	482	560	651	278.562	9.32811	3.22158	0.000211108	0.00526598	up	yes
oar-miR-543-3p	1819	1444	833	2681.14	6528	13159	54777	10626.4	0.252311	-1.98673	0.0016838	0.0284491	down	yes
Differentially expressed miRNA between E120d and E90d
Gene	E120d1_count	E120d2_count	E120d3_count	E120d_normalize	E90d1_count	E90d2_count	E90d3_count	E90d_normalize	FoldChange	Log2FoldChange	pval	padj	Up/Down	Significant
Novel_137	0	0	0	0	0	0	74	84.417	#NAME?	#NAME?	0.00102334	0.00628074	down	yes
Novel_138	0	0	0	0	0	0	74	84.417	#NAME?	#NAME?	0.00102334	0.00628074	down	yes
Novel_139	0	0	0	0	452	454	0	534.37	#NAME?	#NAME?	6.76152e-14	3.3199e-12	down	yes
Novel_140	0	0	0	0	456	455	0	537.233	#NAME?	#NAME?	6.13413e-14	3.3199e-12	down	yes
Novel_147	0	0	0	0	0	166	0	102.625	#NAME?	#NAME?	0.000111011	0.000879134	down	yes
Novel_148	0	0	0	0	0	139	111	212.558	#NAME?	#NAME?	3.19223e-07	4.47825e-06	down	yes
Novel_150	0	0	0	0	0	157	0	97.0605	#NAME?	#NAME?	0.000164189	0.00116836	down	yes
Novel_151	0	0	0	0	0	157	0	97.0605	#NAME?	#NAME?	0.000164189	0.00116836	down	yes
Novel_152	0	0	0	0	0	131	0	80.9868	#NAME?	#NAME?	0.000477701	0.00312735	down	yes
Novel_155	0	0	0	0	0	0	137	156.286	#NAME?	#NAME?	1.45113e-05	0.000131945	down	yes
Novel_187	0	0	0	0	0	106	0	65.5313	#NAME?	#NAME?	0.00164752	0.00955101	down	yes
Novel_188	0	0	0	0	0	119	0	73.5682	#NAME?	#NAME?	0.000835945	0.00533051	down	yes
Novel_20	0	0	0	0	103	0	0	57.8117	#NAME?	#NAME?	0.00293828	0.0160299	down	yes
Novel_21	0	0	0	0	110	0	0	61.7406	#NAME?	#NAME?	0.00202745	0.0113123	down	yes
Novel_223	0	0	0	0	84	0	0	47.1474	#NAME?	#NAME?	0.00823	0.0429886	down	yes
Novel_246	0	0	0	0	0	157	0	97.0605	#NAME?	#NAME?	0.000164189	0.00116836	down	yes
Novel_247	0	0	0	0	0	157	0	97.0605	#NAME?	#NAME?	0.000164189	0.00116836	down	yes
Novel_262	0	0	0	0	0	0	138	157.426	#NAME?	#NAME?	1.36671e-05	0.000126614	down	yes
Novel_264	0	0	0	0	0	0	125	142.596	#NAME?	#NAME?	3.04997e-05	0.000262725	down	yes
Novel_269	0	0	0	0	116	0	0	65.1083	#NAME?	#NAME?	0.00148623	0.00900912	down	yes
Novel_291	0	0	0	0	149	0	0	83.6305	#NAME?	#NAME?	0.000339805	0.00225465	down	yes
Novel_320	0	0	0	0	0	0	542	618.298	#NAME?	#NAME?	1.53905e-13	6.29729e-12	down	yes
Novel_323	0	0	0	0	297	0	0	166.7	#NAME?	#NAME?	1.41203e-06	1.61234e-05	down	yes
Novel_342	0	0	0	0	0	0	256	292.037	#NAME?	#NAME?	1.8715e-08	3.67563e-07	down	yes
Novel_348	0	0	0	0	0	652	0	403.079	#NAME?	#NAME?	1.03636e-11	2.99326e-10	down	yes
Novel_350	0	0	0	0	388	0	0	217.776	#NAME?	#NAME?	6.69221e-08	1.17353e-06	down	yes
Novel_351	0	2781	0	408.421	0	0	0	0	Inf	Inf	0.00084846	0.00534095	up	yes
Novel_392	0	0	0	0	0	169	0	104.479	#NAME?	#NAME?	9.72733e-05	0.00078297	down	yes
Novel_393	0	0	0	0	32	28	20	58.0865	#NAME?	#NAME?	0.0040534	0.0216328	down	yes
Novel_408	0	0	0	0	0	0	355	404.974	#NAME?	#NAME?	1.51996e-10	3.5538e-09	down	yes
Novel_410	2211	0	0	460.593	0	0	0	0	Inf	Inf	0.000253459	0.0017528	up	yes
Novel_411	0	0	3576	455.544	0	0	0	0	Inf	Inf	0.000289119	0.00194462	up	yes
Novel_412	0	0	0	0	0	1083	0	669.532	#NAME?	#NAME?	1.41176e-15	1.73294e-13	down	yes
Novel_61	0	0	0	0	84	0	0	47.1474	#NAME?	#NAME?	0.00823	0.0429886	down	yes
Novel_67	0	0	0	0	82	0	0	46.0248	#NAME?	#NAME?	0.00913798	0.0467369	down	yes
Novel_68	0	0	0	0	83	0	0	46.5861	#NAME?	#NAME?	0.0086728	0.0448247	down	yes
Novel_83	0	0	0	0	107	0	0	60.0568	#NAME?	#NAME?	0.00237458	0.0131002	down	yes
Novel_87	0	0	0	0	0	0	123	140.315	#NAME?	#NAME?	3.46103e-05	0.000292994	down	yes
Novel_88	0	0	0	0	205	0	0	115.062	#NAME?	#NAME?	3.80673e-05	0.000316797	down	yes
Novel_90	0	0	0	0	0	279	0	172.483	#NAME?	#NAME?	1.28212e-06	1.53541e-05	down	yes
Novel_91	0	0	0	0	0	279	0	172.483	#NAME?	#NAME?	1.28212e-06	1.53541e-05	down	yes
oar-let-7a	254072	359875	266107	139679	382462	316921	210605	650847	0.214611	-2.2202	6.96565e-12	2.13758e-10	down	yes
oar-let-7b	90187	126264	93343	49221.8	167265	134222	87634	276831	0.177804	-2.49164	1.17268e-13	5.23443e-12	down	yes
oar-let-7c	71745	100248	95734	41863.8	70556	62506	37150	120624	0.347062	-1.52674	6.3427e-07	8.19544e-06	down	yes
oar-let-7d	17487	24260	20117	9768.41	17611	15301	10093	30857.9	0.316562	-1.65944	1.20924e-05	0.00011418	down	yes
oar-let-7f	314972	437501	330366	171952	359463	328168	217833	653136	0.26327	-1.92538	1.35782e-09	2.89864e-08	down	yes
oar-let-7g	299754	399235	283376	157176	300892	277375	194044	561723	0.27981	-1.83748	2.62381e-07	3.78909e-06	down	yes
oar-let-7i	404575	518191	429479	215094	309050	321168	212320	614224	0.350188	-1.5138	4.17786e-05	0.000341888	down	yes
oar-miR-103	27658	37427	17425	13478	24911	21309	16714	46222.5	0.29159	-1.77799	0.000118185	0.000921095	down	yes
oar-miR-106b	6377	8575	3776	3068.8	5875	4686	2750	9331.61	0.328861	-1.60445	0.000257362	0.00175507	down	yes
oar-miR-107	8145	9839	6220	3934.08	6073	4935	3610	10577.7	0.371921	-1.42693	0.0015628	0.00935775	down	yes
oar-miR-125b	102575	144691	109363	56549.4	95446	73211	52348	158549	0.356668	-1.48735	1.40525e-06	1.61234e-05	down	yes
oar-miR-133	589	9298	107177	15141.4	1739	2170	894	3337.45	4.53683	2.18168	1.22579e-12	4.29902e-11	up	yes
oar-miR-143	96776	121433	103198	51140.4	298512	205861	114807	425784	0.120109	-3.05759	2.75099e-16	4.50246e-14	down	yes
oar-miR-148a	811752	950886	568175	381131	654862	563168	298635	1.0564e+06	0.360784	-1.47079	1.90468e-07	2.83393e-06	down	yes
oar-miR-150	98	118	129	54.1781	476	364	201	721.495	0.0750913	-3.73521	0.000703589	0.00454556	down	yes
oar-miR-152	20992	25793	20277	10744.1	26155	19978	11427	40066.6	0.268156	-1.89886	7.52016e-08	1.27324e-06	down	yes
oar-miR-16b	70618	97977	48369	35261.7	65863	55458	42493	119727	0.294517	-1.76358	2.50372e-05	0.000223514	down	yes
oar-miR-17-5p	23054	30316	14094	11050.2	22681	19990	18429	46111.8	0.23964	-2.06106	0.00165343	0.00955101	down	yes
oar-miR-181a	98013	120088	70320	47012.2	71316	62728	40125	124581	0.377362	-1.40598	4.58253e-06	5.00005e-05	down	yes
oar-miR-191	28607	40366	28456	15512.6	33742	27152	23513	62547.5	0.248012	-2.01152	0.000249556	0.00175046	down	yes
oar-miR-194	3216	4306	2728	1649.85	4813	3386	2301	7419.64	0.222363	-2.16901	2.84666e-05	0.000249591	down	yes
oar-miR-199a-3p	666099	788926	559734	325927	531174	422295	282126	881049	0.369931	-1.43467	1.02521e-06	1.29071e-05	down	yes
oar-miR-200a	33727	46558	23203	16819.3	83003	65932	56911	152271	0.110457	-3.17845	2.17759e-08	4.11229e-07	down	yes
oar-miR-200b	12888	19484	9821	6797.34	41582	29922	22352	67336	0.100947	-3.30833	1.13937e-14	9.32385e-13	down	yes
oar-miR-200c	16874	25762	10630	8652.75	46730	41240	29658	85556.9	0.101134	-3.30565	2.27699e-13	8.6e-12	down	yes
oar-miR-21	197282	254573	165126	99519.7	228249	201599	129948	400985	0.248188	-2.01049	1.76779e-10	3.9454e-09	down	yes
oar-miR-218a	7708	9281	3519	3417.02	7695	7510	3364	12799.4	0.266967	-1.90527	7.27834e-06	7.2932e-05	down	yes
oar-miR-22-3p	9533	10096	8587	4562.5	14595	10389	7465	23130.4	0.197251	-2.34189	5.1207e-08	9.31209e-07	down	yes
oar-miR-221	18628	25951	11290	9129.98	19638	15353	11695	33855.2	0.269677	-1.8907	1.83579e-06	2.04858e-05	down	yes
oar-miR-23a	22584	31477	16498	11429.1	54703	50087	32848	99140.4	0.115282	-3.11676	1.03208e-14	9.32385e-13	down	yes
oar-miR-23b	28199	39935	18135	14049.5	61682	51902	31808	102993	0.136412	-2.87396	5.08485e-14	3.12083e-12	down	yes
oar-miR-25	25510	41760	22678	14336.1	29218	23388	13520	46281.6	0.309757	-1.69079	5.93921e-07	7.88149e-06	down	yes
oar-miR-26a	490649	645032	475024	257454	702014	653378	447900	1.30891e+06	0.196694	-2.34597	4.71956e-11	1.15865e-09	down	yes
oar-miR-26b	61840	72086	59150	31004.1	90723	86970	58589	171524	0.180757	-2.46788	1.85359e-11	4.79006e-10	down	yes
oar-miR-27a	157051	244688	155007	88398	488833	390205	227837	775514	0.113986	-3.13307	6.84917e-19	1.68147e-16	down	yes
oar-miR-29a	482	560	651	265.582	6995	5981	5142	13489.6	0.019688	-5.66654	2.59302e-14	1.81882e-12	down	yes
oar-miR-29b	41	42	34	19.0405	481	314	206	699.095	0.0272359	-5.19835	5.17128e-06	5.40233e-05	down	yes
oar-miR-30a-3p	2445	3935	3024	1472.46	3150	2308	1489	4893.49	0.300903	-1.73263	0.00169481	0.00967619	down	yes
oar-miR-30a-5p	64202	80433	63158	33232.6	55666	49986	35673	102841	0.323145	-1.62975	6.81399e-06	6.97014e-05	down	yes
oar-miR-30b	12343	15150	12055	6331.9	16952	12846	8517	27172.4	0.233027	-2.10143	1.61186e-07	2.4732e-06	down	yes
oar-miR-30d	52772	73034	66526	30193.9	56299	43874	35514	99236.5	0.304262	-1.71661	0.000135302	0.00102205	down	yes
oar-miR-370-3p	10954	15330	22262	7369.24	1247	991	571	1963.95	3.75226	1.90776	1.4298e-07	2.26462e-06	up	yes
oar-miR-374a	14402	16836	9226	6648.05	12839	11566	7469	22877	0.2906	-1.78289	9.19804e-06	9.03247e-05	down	yes
oar-miR-374b	13203	17585	11299	6772.36	11156	9755	6925	20192.2	0.335395	-1.57607	0.000124217	0.000952977	down	yes
oar-miR-381-3p	2111	23522	277333	39223.5	563	662	170	919.192	42.6717	5.41521	4.20232e-22	2.06334e-19	up	yes
oar-miR-3958-3p	28849	41728	99909	24865.3	5755	4996	3035	9781.02	2.5422	1.34608	5.76045e-07	7.85661e-06	up	yes
oar-miR-409-3p	16934	25501	38532	12181.3	2261	1869	1380	3998.77	3.04627	1.60705	1.00706e-07	1.64822e-06	up	yes
oar-miR-409-5p	6036	9026	17773	4847.07	1109	1027	752	2115.23	2.29151	1.1963	0.00183853	0.0103761	up	yes
oar-miR-410-3p	3677	5903	20792	4281.59	660	493	345	1068.79	4.00601	2.00216	1.06346e-05	0.000102384	up	yes
oar-miR-411a-3p	4933	8388	17813	4528.69	1335	854	443	1782.63	2.54046	1.34509	0.0029874	0.0161188	up	yes
oar-miR-495-3p	8821	15625	47900	10234.2	2114	1773	1305	3771.35	2.71368	1.44025	4.71283e-06	5.03044e-05	up	yes
oar-miR-543-3p	6528	13159	54777	10270.5	1307	1090	674	2176.33	4.71916	2.23853	1.39619e-11	3.80849e-10	up	yes
oar-miR-655-3p	4417	10461	61611	10305	1091	941	761	2062.23	4.99705	2.32108	1.51694e-12	4.96544e-11	up	yes
oar-miR-99a	323403	410310	277950	163037	299482	277790	140649	500276	0.325895	-1.61752	7.4459e-09	1.52331e-07	down	yes
