# Supplementary material for: Transcriptomic Analysis Reveals the Involvement of lncRNA–miRNA–mRNA Networks in Hair Follicle Induction in Aohan Fine Wool Sheep Skin
Source: Front Genet. 2020 Jun 9;11:590. doi: 10.3389/fgene.2020.00590 (PMC7528302; doi:10.3389/fgene.2020.00590)
Supplement: TABLE S8 — Gene ontology annotation of differentially expressed lncRNAs between E90d, E120d, and birth. [file Table_8.XLSX]

## Sheet: Sheet1
GO classification of differentially expressed lncRNAs between Birth and E90d
Term_name	type	Accession	p-value	FDR	Alt_id	Background_Count	DE_Gene	DE_Count	Up_Gene	Up_Count	Down_Gene	Down_Count
negative regulation of nucleic acid-templated transcription	BP	GO:1903507	1.24157e-06	0.00183191	--	1048	gene26685|gene3293|gene13919|gene26781|gene3472|gene27682|gene10310|gene2915|gene28352|gene15034|gene766|gene12525|gene25419|gene14244|gene5935|gene6194|gene20387|gene13448|gene7110|gene5513|gene20156|gene16693|gene3820|gene10721|gene21344|gene23632|gene2518|gene6737|gene16302|gene7001|gene4154|gene7255|gene19225|gene141|gene25394|gene17964|gene7201|gene23924|gene13410|gene13569|gene16325|gene254…	54	gene27682|gene16693|gene3472|gene766|gene15034|gene28352|gene24814|gene13448|gene26781|gene16365|gene2915|gene13919|gene14244|gene2518|gene25394|gene25403|gene7001|gene6737|gene10310|gene11844|gene3293|gene13569|gene15918|gene5935|gene20387|gene7110|gene4154|gene17964|gene26685|gene23924|gene14936|gene10721|gene16327|gene141|gene13410|gene6194|gene5513|gene19225|gene8388|gene21344|gene25419|gene2…	42	gene7201|gene16325|gene3820|gene16482|gene2567|gene23632|gene391|gene12525|gene20156|gene16302|gene7255|gene7195	12
negative regulation of transcription, DNA-templated	BP	GO:0045892	1.13864e-06	0.00183191	GO:0016481|GO:0032582|GO:0061021	1045	gene26685|gene3293|gene13919|gene26781|gene3472|gene27682|gene10310|gene2915|gene28352|gene15034|gene766|gene12525|gene25419|gene14244|gene5935|gene6194|gene20387|gene13448|gene7110|gene5513|gene20156|gene16693|gene3820|gene10721|gene21344|gene23632|gene2518|gene6737|gene16302|gene7001|gene4154|gene7255|gene19225|gene141|gene25394|gene17964|gene7201|gene23924|gene13410|gene13569|gene16325|gene254…	54	gene27682|gene16693|gene3472|gene766|gene15034|gene28352|gene24814|gene13448|gene26781|gene16365|gene2915|gene13919|gene14244|gene2518|gene25394|gene25403|gene7001|gene6737|gene10310|gene11844|gene3293|gene13569|gene15918|gene5935|gene20387|gene7110|gene4154|gene17964|gene26685|gene23924|gene14936|gene10721|gene16327|gene141|gene13410|gene6194|gene5513|gene19225|gene8388|gene21344|gene25419|gene2…	42	gene7201|gene16325|gene3820|gene16482|gene2567|gene23632|gene391|gene12525|gene20156|gene16302|gene7255|gene7195	12
negative regulation of RNA biosynthetic process		GO:1902679	1.27778e-06	0.00183191	--	1049	gene26685|gene3293|gene13919|gene26781|gene3472|gene27682|gene10310|gene2915|gene28352|gene15034|gene766|gene12525|gene25419|gene14244|gene5935|gene6194|gene20387|gene13448|gene7110|gene5513|gene20156|gene16693|gene3820|gene10721|gene21344|gene23632|gene2518|gene6737|gene16302|gene7001|gene4154|gene7255|gene19225|gene141|gene25394|gene17964|gene7201|gene23924|gene13410|gene13569|gene16325|gene254…	54	gene27682|gene16693|gene3472|gene766|gene15034|gene28352|gene24814|gene13448|gene26781|gene16365|gene2915|gene13919|gene14244|gene2518|gene25394|gene25403|gene7001|gene6737|gene10310|gene11844|gene3293|gene13569|gene15918|gene5935|gene20387|gene7110|gene4154|gene17964|gene26685|gene23924|gene14936|gene10721|gene16327|gene141|gene13410|gene6194|gene5513|gene19225|gene8388|gene21344|gene25419|gene2…	42	gene7201|gene16325|gene3820|gene16482|gene2567|gene23632|gene391|gene12525|gene20156|gene16302|gene7255|gene7195	12
developmental process	BP	GO:0032502	1.8473e-06	0.00194022	GO:0044767	4539	gene21500|gene12992|gene26781|gene21508|gene26784|gene2916|gene28353|gene24078|gene10693|gene5526|gene11877|gene21344|gene13448|gene3133|gene10721|gene5891|gene2518|gene26592|gene28085|gene3472|gene16302|gene14367|gene3528|gene6434|gene27959|gene19225|gene20584|gene10268|gene13270|gene13569|gene14050|gene440|gene24917|gene403|gene13995|gene7888|gene10153|gene851|gene17094|gene11800|gene354|gene17…	164	gene25962|gene18930|gene19718|gene5863|gene2095|gene28085|gene3528|gene1460|gene15262|gene12746|gene7982|gene13389|gene27959|gene5526|gene15034|gene3133|gene10693|gene10351|gene14730|gene22205|gene15918|gene11800|gene7223|gene848|gene14534|gene2226|gene10721|gene6736|gene10933|gene24078|gene25007|gene15254|gene26079|gene13700|gene9250|gene7888|gene17538|gene3715|gene766|gene10611|gene12992|gene40…	133	gene14648|gene1231|gene23705|gene23643|gene16302|gene15849|gene354|gene17771|gene16325|gene6668|gene3837|gene391|gene19769|gene440|gene12525|gene6434|gene1395|gene10189|gene23632|gene7255|gene4070|gene25471|gene3820|gene16482|gene18014|gene20584|gene7357|gene11633|gene7189|gene21508|gene13459	31
negative regulation of RNA metabolic process	BP	GO:0051253	2.25554e-06	0.00194022	--	1153	gene26685|gene3293|gene13919|gene26781|gene3472|gene27682|gene10310|gene2915|gene2916|gene28352|gene15034|gene766|gene12525|gene25419|gene14244|gene5935|gene6194|gene20387|gene13448|gene7110|gene5513|gene20156|gene16693|gene3820|gene20401|gene10721|gene21344|gene23632|gene20584|gene6737|gene16302|gene2518|gene7001|gene4154|gene7255|gene19225|gene141|gene25394|gene17964|gene7201|gene23924|gene1341…	57	gene27682|gene16693|gene3472|gene766|gene15034|gene28352|gene24814|gene13448|gene26781|gene16365|gene20387|gene13919|gene14244|gene2518|gene25394|gene25403|gene7001|gene6737|gene10310|gene11844|gene3293|gene13569|gene15918|gene5935|gene2916|gene2915|gene7110|gene4154|gene17964|gene26685|gene23924|gene14936|gene10721|gene16327|gene141|gene13410|gene6194|gene5513|gene19225|gene20401|gene8388|gene21…	44	gene7201|gene391|gene16325|gene3820|gene16482|gene2567|gene23632|gene20584|gene12525|gene20156|gene16302|gene7255|gene7195	13
regulation of transcription from RNA polymerase II promoter	BP	GO:0006357	9.27195e-06	0.00664644	GO:0006358|GO:0010551	1592	gene17094|gene27682|gene15849|gene19256|gene13879|gene23632|gene3472|gene26784|gene10310|gene2915|gene26592|gene28352|gene15034|gene766|gene12525|gene13189|gene12710|gene12711|gene9250|gene6194|gene6737|gene21344|gene13448|gene7110|gene8670|gene5513|gene20156|gene16693|gene3293|gene20401|gene26685|gene10721|gene21704|gene2518|gene19769|gene23003|gene13410|gene16302|gene14682|gene21795|gene14244|g…	70	gene25962|gene9250|gene27682|gene7888|gene24078|gene16693|gene3472|gene13879|gene766|gene14244|gene28352|gene19256|gene9265|gene13448|gene12746|gene16365|gene16327|gene26784|gene15156|gene20401|gene15034|gene8670|gene25394|gene25403|gene17964|gene11198|gene13189|gene10310|gene11844|gene3293|gene17187|gene15918|gene24814|gene21704|gene2518|gene2915|gene17094|gene7110|gene4154|gene23003|gene141|gen…	58	gene7201|gene20904|gene3837|gene2567|gene23632|gene391|gene12525|gene20156|gene16302|gene15849|gene7255|gene19769	12
negative regulation of transcription from RNA polymerase II promoter	BP	GO:0000122	1.19602e-05	0.00734869	GO:0010553|GO:0045816	639	gene3293|gene23632|gene27682|gene10310|gene2915|gene28352|gene766|gene12525|gene6194|gene7110|gene21344|gene6737|gene4154|gene20156|gene16693|gene10721|gene16302|gene14244|gene5513|gene7255|gene16365|gene141|gene25394|gene17964|gene7201|gene23924|gene13410|gene25403|gene16327|gene19225|gene11844|gene2233|gene391|gene2567|gene15918|gene24814	36	gene27682|gene16693|gene766|gene16365|gene28352|gene16327|gene14244|gene25394|gene25403|gene17964|gene6737|gene10310|gene11844|gene3293|gene15918|gene24814|gene2915|gene7110|gene4154|gene23924|gene10721|gene141|gene13410|gene6194|gene5513|gene19225|gene21344|gene2233	28	gene7201|gene2567|gene23632|gene391|gene12525|gene20156|gene16302|gene7255	8
negative regulation of nucleobase-containing compound metabolic process	BP	GO:0045934	1.90386e-05	0.0102356	--	1298	gene26685|gene3293|gene13919|gene26781|gene3472|gene27682|gene10310|gene2915|gene2916|gene28352|gene15034|gene766|gene12525|gene25419|gene14244|gene5935|gene6194|gene20387|gene13448|gene7110|gene5513|gene25785|gene20156|gene16693|gene3820|gene20401|gene10721|gene21344|gene23632|gene20584|gene6737|gene16302|gene2518|gene7001|gene4154|gene7255|gene19225|gene141|gene25394|gene17964|gene2928|gene7201…	59	gene27682|gene16693|gene2928|gene3472|gene766|gene15034|gene28352|gene24814|gene13448|gene26781|gene16365|gene20387|gene13919|gene14244|gene2518|gene25394|gene25403|gene7001|gene6737|gene10310|gene11844|gene3293|gene13569|gene15918|gene5935|gene2916|gene2915|gene7110|gene4154|gene17964|gene26685|gene23924|gene14936|gene10721|gene16327|gene141|gene13410|gene25785|gene6194|gene5513|gene19225|gene20…	46	gene7201|gene391|gene16325|gene3820|gene16482|gene2567|gene23632|gene20584|gene12525|gene20156|gene16302|gene7255|gene7195	13
anatomical structure development	BP	GO:0048856	2.41919e-05	0.0104337	--	2977	gene21500|gene12992|gene26781|gene21508|gene26784|gene24078|gene10693|gene5526|gene11877|gene21344|gene13448|gene3133|gene5891|gene2518|gene3837|gene28085|gene16302|gene14367|gene6434|gene19225|gene28066|gene13270|gene14050|gene24917|gene403|gene13995|gene10153|gene17094|gene11800|gene14103|gene3293|gene391|gene5863|gene7357|gene12711|gene15262|gene20387|gene6736|gene6737|gene2226|gene17806|gene4…	112	gene25962|gene18930|gene19718|gene5863|gene28085|gene1460|gene12746|gene5526|gene3133|gene10693|gene10351|gene14730|gene15918|gene11800|gene25394|gene14534|gene2226|gene24078|gene15254|gene26079|gene9250|gene3715|gene12992|gene403|gene20592|gene14050|gene7001|gene6737|gene6736|gene24814|gene20514|gene17094|gene7936|gene19009|gene143|gene23924|gene13410|gene5516|gene22535|gene10749|gene5513|gene26…	91	gene354|gene12525|gene6434|gene1395|gene16325|gene3820|gene10189|gene14648|gene3837|gene7255|gene18014|gene16482|gene23632|gene391|gene7357|gene16302|gene15849|gene21508|gene7189|gene13459|gene23705	21
negative regulation of cellular macromolecule biosynthetic process	BP	GO:2000113	2.42587e-05	0.0104337	--	1250	gene26685|gene3293|gene13919|gene26781|gene3472|gene27682|gene10310|gene2915|gene28352|gene15034|gene766|gene12525|gene25419|gene14244|gene5935|gene6194|gene20387|gene13448|gene7110|gene10459|gene5513|gene20156|gene16693|gene3820|gene10721|gene21344|gene23632|gene2518|gene6737|gene16302|gene7001|gene4154|gene7255|gene19225|gene141|gene25394|gene17964|gene7201|gene23924|gene13410|gene13569|gene163…	57	gene27682|gene16693|gene3472|gene766|gene15034|gene28352|gene24814|gene13448|gene11640|gene26781|gene16365|gene2915|gene13919|gene14244|gene2518|gene25394|gene25403|gene10459|gene7001|gene6737|gene10310|gene11844|gene3293|gene13569|gene15918|gene5935|gene20387|gene7110|gene4154|gene17964|gene26685|gene23924|gene14936|gene10721|gene16327|gene141|gene13410|gene6194|gene5513|gene19225|gene8388|gene2…	44	gene7201|gene16325|gene3820|gene16482|gene11000|gene2567|gene23632|gene391|gene12525|gene20156|gene16302|gene7255|gene7195	13
negative regulation of macromolecule biosynthetic process	BP	GO:0010558	4.20846e-05	0.0155542	--	1275	gene26685|gene3293|gene13919|gene26781|gene3472|gene27682|gene10310|gene2915|gene28352|gene15034|gene766|gene12525|gene25419|gene14244|gene5935|gene6194|gene20387|gene13448|gene7110|gene10459|gene5513|gene20156|gene16693|gene3820|gene10721|gene21344|gene23632|gene2518|gene6737|gene16302|gene7001|gene4154|gene7255|gene19225|gene141|gene25394|gene17964|gene7201|gene23924|gene13410|gene13569|gene163…	57	gene27682|gene16693|gene3472|gene766|gene15034|gene28352|gene24814|gene13448|gene11640|gene26781|gene16365|gene2915|gene13919|gene14244|gene2518|gene25394|gene25403|gene10459|gene7001|gene6737|gene10310|gene11844|gene3293|gene13569|gene15918|gene5935|gene20387|gene7110|gene4154|gene17964|gene26685|gene23924|gene14936|gene10721|gene16327|gene141|gene13410|gene6194|gene5513|gene19225|gene8388|gene2…	44	gene7201|gene16325|gene3820|gene16482|gene11000|gene2567|gene23632|gene391|gene12525|gene20156|gene16302|gene7255|gene7195	13
negative regulation of cellular biosynthetic process	BP	GO:0031327	4.33969e-05	0.0155542	--	1336	gene26685|gene3293|gene13919|gene26781|gene3472|gene27682|gene10310|gene2915|gene28352|gene15034|gene766|gene12525|gene25419|gene14244|gene5935|gene6194|gene20387|gene13448|gene7110|gene10459|gene5513|gene20156|gene16693|gene3820|gene10721|gene21344|gene23632|gene2518|gene6737|gene16302|gene7001|gene4154|gene7255|gene19225|gene141|gene25394|gene17964|gene2928|gene7201|gene23924|gene13410|gene1356…	59	gene27682|gene16693|gene2928|gene3472|gene766|gene15034|gene28352|gene24814|gene13448|gene11640|gene26781|gene16365|gene2915|gene15156|gene13919|gene14244|gene2518|gene25394|gene25403|gene10459|gene7001|gene6737|gene10310|gene11844|gene3293|gene13569|gene15918|gene5935|gene20387|gene7110|gene4154|gene17964|gene26685|gene23924|gene14936|gene10721|gene16327|gene141|gene13410|gene6194|gene5513|gene1…	46	gene7201|gene16325|gene3820|gene16482|gene11000|gene2567|gene23632|gene391|gene12525|gene20156|gene16302|gene7255|gene7195	13
negative regulation of biosynthetic process	BP	GO:0009890	5.80357e-05	0.0192009	--	1350	gene26685|gene3293|gene13919|gene26781|gene3472|gene27682|gene10310|gene2915|gene28352|gene15034|gene766|gene12525|gene25419|gene14244|gene5935|gene6194|gene20387|gene13448|gene7110|gene10459|gene5513|gene20156|gene16693|gene3820|gene10721|gene21344|gene23632|gene2518|gene6737|gene16302|gene7001|gene4154|gene7255|gene19225|gene141|gene25394|gene17964|gene2928|gene7201|gene23924|gene13410|gene1356…	59	gene27682|gene16693|gene2928|gene3472|gene766|gene15034|gene28352|gene24814|gene13448|gene11640|gene26781|gene16365|gene2915|gene15156|gene13919|gene14244|gene2518|gene25394|gene25403|gene10459|gene7001|gene6737|gene10310|gene11844|gene3293|gene13569|gene15918|gene5935|gene20387|gene7110|gene4154|gene17964|gene26685|gene23924|gene14936|gene10721|gene16327|gene141|gene13410|gene6194|gene5513|gene1…	46	gene7201|gene16325|gene3820|gene16482|gene11000|gene2567|gene23632|gene391|gene12525|gene20156|gene16302|gene7255|gene7195	13
regulation of macromolecule biosynthetic process	BP	GO:0010556	8.04408e-05	0.0247126	--	3841	gene3434|gene13919|gene26781|gene26784|gene10310|gene2915|gene24078|gene10693|gene5639|gene13448|gene25170|gene17894|gene10721|gene18649|gene2518|gene824|gene4275|gene16302|gene14682|gene19225|gene10268|gene7201|gene13270|gene13569|gene5891|gene16327|gene20534|gene2233|gene391|gene7888|gene2567|gene8699|gene13167|gene17094|gene19256|gene13879|gene28352|gene12408|gene12711|gene7110|gene20387|gene9…	135	gene25962|gene3434|gene19256|gene12746|gene13380|gene15034|gene25394|gene25403|gene10459|gene2305|gene21722|gene15918|gene7223|gene4325|gene9265|gene20534|gene2226|gene10721|gene18626|gene24761|gene5435|gene6194|gene23924|gene5639|gene24078|gene15796|gene9250|gene7888|gene19738|gene18649|gene13879|gene766|gene17094|gene16327|gene12408|gene8670|gene7001|gene11198|gene6737|gene10268|gene13167|gene1…	116	gene7201|gene10217|gene20904|gene5748|gene3820|gene16325|gene3837|gene7255|gene16482|gene2567|gene23632|gene391|gene7195|gene20156|gene16302|gene15849|gene11000|gene19769|gene12525	19
regulation of transcription, DNA-templated	BP	GO:0006355	9.81514e-05	0.0248669	GO:0032583|GO:0045449|GO:0061019	3347	gene3434|gene13919|gene26781|gene26784|gene10310|gene2915|gene24078|gene21344|gene13448|gene25170|gene17894|gene10721|gene18649|gene2518|gene3837|gene4275|gene16302|gene14682|gene19225|gene10268|gene7201|gene13270|gene13569|gene5891|gene24917|gene20534|gene2233|gene391|gene7888|gene2567|gene8699|gene13167|gene17094|gene19256|gene13879|gene28352|gene12408|gene12711|gene7110|gene20387|gene9531|gene…	120	gene25962|gene3434|gene19256|gene12746|gene13380|gene15034|gene25394|gene25403|gene8699|gene2305|gene21722|gene15918|gene7223|gene4325|gene9265|gene20534|gene10721|gene18626|gene24761|gene5435|gene6194|gene24078|gene9250|gene7888|gene21704|gene13879|gene766|gene17094|gene20387|gene12408|gene8670|gene7001|gene11198|gene6737|gene10268|gene13167|gene13569|gene24814|gene26894|gene23003|gene26685|gene…	103	gene7201|gene10217|gene16325|gene3820|gene20904|gene3837|gene16482|gene2567|gene23632|gene391|gene7195|gene20156|gene16302|gene15849|gene7255|gene19769|gene12525	17
negative regulation of cellular process	BP	GO:0048523	9.75973e-05	0.0248669	GO:0051243	4029	gene3434|gene18407|gene13919|gene26781|gene22505|gene26784|gene10313|gene10310|gene2915|gene2916|gene10693|gene5526|gene11877|gene28377|gene21344|gene13448|gene11953|gene5837|gene4284|gene10721|gene1758|gene2518|gene28085|gene4275|gene2457|gene16302|gene21508|gene27959|gene19225|gene25292|gene25754|gene7201|gene13569|gene5891|gene4421|gene7936|gene2233|gene391|gene2567|gene17538|gene14103|gene329…	140	gene25962|gene3434|gene28377|gene15846|gene28085|gene23580|gene1460|gene22505|gene12746|gene27959|gene5526|gene15034|gene25394|gene25397|gene10693|gene21683|gene5986|gene15918|gene1758|gene10721|gene2305|gene6194|gene15254|gene17538|gene766|gene816|gene12011|gene28258|gene152|gene16327|gene20592|gene8670|gene7001|gene11198|gene25130|gene6737|gene13569|gene24814|gene20514|gene26894|gene26685|gene7…	112	gene7894|gene1360|gene2457|gene11953|gene20156|gene16302|gene15849|gene17771|gene16325|gene3837|gene391|gene7195|gene11000|gene7357|gene7201|gene1395|gene4421|gene2567|gene23632|gene3191|gene19769|gene3820|gene16482|gene18014|gene20584|gene12525|gene7255|gene21508	28
regulation of cellular macromolecule biosynthetic process	BP	GO:2000112	0.000109534	0.0248669	--	3764	gene3434|gene13919|gene26781|gene26784|gene10310|gene2915|gene24078|gene10693|gene5639|gene13448|gene25170|gene17894|gene10721|gene18649|gene2518|gene3837|gene4275|gene16302|gene14682|gene19225|gene10268|gene7201|gene13270|gene13569|gene5891|gene24917|gene20534|gene2233|gene391|gene7888|gene2567|gene8699|gene13167|gene17094|gene19256|gene13879|gene28352|gene12408|gene12711|gene7110|gene20387|gene…	132	gene25962|gene3434|gene19256|gene12746|gene13380|gene15034|gene25394|gene25403|gene10459|gene2305|gene21722|gene15918|gene7223|gene4325|gene9265|gene20534|gene2226|gene10721|gene18626|gene24761|gene5435|gene6194|gene23924|gene5639|gene24078|gene15796|gene9250|gene7888|gene19738|gene21704|gene13879|gene766|gene17094|gene20387|gene12408|gene8670|gene7001|gene11198|gene6737|gene10268|gene13167|gene1…	113	gene7201|gene10217|gene20904|gene16325|gene3820|gene5748|gene3837|gene7255|gene16482|gene2567|gene23632|gene391|gene7195|gene20156|gene16302|gene15849|gene11000|gene19769|gene12525	19
regulation of RNA biosynthetic process	BP	GO:2001141	0.000115633	0.0248669	--	3360	gene3434|gene13919|gene26781|gene26784|gene10310|gene2915|gene24078|gene21344|gene13448|gene25170|gene17894|gene10721|gene18649|gene2518|gene3837|gene4275|gene16302|gene14682|gene19225|gene10268|gene7201|gene13270|gene13569|gene5891|gene24917|gene20534|gene2233|gene391|gene7888|gene2567|gene8699|gene13167|gene17094|gene19256|gene13879|gene28352|gene12408|gene12711|gene7110|gene20387|gene9531|gene…	120	gene25962|gene3434|gene19256|gene12746|gene13380|gene15034|gene25394|gene25403|gene8699|gene2305|gene21722|gene15918|gene7223|gene4325|gene9265|gene20534|gene10721|gene18626|gene24761|gene5435|gene6194|gene24078|gene9250|gene7888|gene21704|gene13879|gene766|gene17094|gene20387|gene12408|gene8670|gene7001|gene11198|gene6737|gene10268|gene13167|gene13569|gene24814|gene26894|gene23003|gene26685|gene…	103	gene7201|gene10217|gene16325|gene3820|gene20904|gene3837|gene16482|gene2567|gene23632|gene391|gene7195|gene20156|gene16302|gene15849|gene7255|gene19769|gene12525	17
regulation of biosynthetic process	BP	GO:0009889	0.00011025	0.0248669	--	4005	gene3434|gene13919|gene26781|gene26784|gene10310|gene2915|gene24078|gene10693|gene5639|gene13448|gene25170|gene17894|gene10721|gene18649|gene2518|gene824|gene4275|gene16302|gene14682|gene19225|gene10268|gene7201|gene13270|gene13569|gene5891|gene16327|gene20534|gene2233|gene391|gene7888|gene2567|gene8699|gene13167|gene17094|gene19256|gene13879|gene28352|gene12408|gene12711|gene7110|gene20387|gene9…	139	gene25962|gene3434|gene19256|gene12746|gene13380|gene15034|gene25394|gene25403|gene10459|gene2305|gene21722|gene15918|gene7223|gene4325|gene9265|gene20534|gene2226|gene10721|gene18626|gene24761|gene5435|gene6194|gene23924|gene5639|gene24078|gene15796|gene9250|gene12816|gene7888|gene19738|gene18649|gene13879|gene766|gene17094|gene16327|gene12408|gene8670|gene7001|gene11198|gene6737|gene10268|gene1…	120	gene7201|gene10217|gene20904|gene5748|gene3820|gene16325|gene3837|gene7255|gene16482|gene2567|gene23632|gene391|gene7195|gene20156|gene16302|gene15849|gene11000|gene19769|gene12525	19
regulation of nucleic acid-templated transcription	BP	GO:1903506	0.000100671	0.0248669	--	3349	gene3434|gene13919|gene26781|gene26784|gene10310|gene2915|gene24078|gene21344|gene13448|gene25170|gene17894|gene10721|gene18649|gene2518|gene3837|gene4275|gene16302|gene14682|gene19225|gene10268|gene7201|gene13270|gene13569|gene5891|gene24917|gene20534|gene2233|gene391|gene7888|gene2567|gene8699|gene13167|gene17094|gene19256|gene13879|gene28352|gene12408|gene12711|gene7110|gene20387|gene9531|gene…	120	gene25962|gene3434|gene19256|gene12746|gene13380|gene15034|gene25394|gene25403|gene8699|gene2305|gene21722|gene15918|gene7223|gene4325|gene9265|gene20534|gene10721|gene18626|gene24761|gene5435|gene6194|gene24078|gene9250|gene7888|gene21704|gene13879|gene766|gene17094|gene20387|gene12408|gene8670|gene7001|gene11198|gene6737|gene10268|gene13167|gene13569|gene24814|gene26894|gene23003|gene26685|gene…	103	gene7201|gene10217|gene16325|gene3820|gene20904|gene3837|gene16482|gene2567|gene23632|gene391|gene7195|gene20156|gene16302|gene15849|gene7255|gene19769|gene12525	17
regulation of cellular biosynthetic process	BP	GO:0031326	0.000153953	0.0283082	--	3965	gene3434|gene13919|gene26781|gene26784|gene10310|gene2915|gene24078|gene10693|gene5639|gene13448|gene25170|gene17894|gene10721|gene18649|gene2518|gene824|gene4275|gene16302|gene14682|gene19225|gene10268|gene7201|gene13270|gene13569|gene5891|gene24917|gene20534|gene2233|gene391|gene7888|gene2567|gene8699|gene13167|gene17094|gene19256|gene13879|gene28352|gene12408|gene12711|gene7110|gene20387|gene9…	137	gene25962|gene3434|gene19256|gene12746|gene13380|gene15034|gene25394|gene25403|gene10459|gene2305|gene21722|gene15918|gene7223|gene4325|gene9265|gene20534|gene2226|gene10721|gene18626|gene24761|gene5435|gene6194|gene23924|gene5639|gene24078|gene15796|gene9250|gene12816|gene7888|gene19738|gene21704|gene13879|gene766|gene17094|gene16327|gene12408|gene8670|gene7001|gene11198|gene6737|gene10268|gene1…	118	gene7201|gene10217|gene20904|gene5748|gene3820|gene16325|gene3837|gene7255|gene16482|gene2567|gene23632|gene391|gene7195|gene20156|gene16302|gene15849|gene11000|gene19769|gene12525	19
regulation of developmental process	BP	GO:0050793	0.000157962	0.0283082	--	2093	gene18407|gene2095|gene14103|gene7357|gene10693|gene3820|gene26781|gene4275|gene21508|gene26784|gene23580|gene11310|gene5863|gene20514|gene670|gene12525|gene24078|gene12711|gene17707|gene20387|gene13448|gene7894|gene7110|gene10459|gene3528|gene12459|gene16325|gene16693|gene2305|gene7189|gene10721|gene5891|gene2512|gene5748|gene23632|gene14730|gene19769|gene17771|gene13410|gene9805|gene20199|gene7…	81	gene25962|gene6740|gene20401|gene18407|gene22535|gene5863|gene2928|gene2095|gene1783|gene4275|gene3528|gene23580|gene19225|gene28353|gene1460|gene2916|gene13448|gene11640|gene26781|gene26784|gene6741|gene27959|gene24995|gene5891|gene17964|gene25403|gene10459|gene24814|gene7001|gene14730|gene11844|gene13569|gene13995|gene15918|gene10693|gene20514|gene7223|gene20387|gene7110|gene4154|gene12746|gene…	65	gene7894|gene17771|gene16325|gene3820|gene5748|gene23632|gene16482|gene2567|gene11310|gene391|gene7357|gene11633|gene7189|gene21508|gene19769|gene12525	16
mitotic cytokinesis	BP	GO:0000281	0.00014884	0.0283082	--	32	gene5986|gene6434|gene14730|gene17172|gene5934|gene11273	6	gene5934|gene17172|gene5986|gene11273|gene14730	5	gene6434	1
cellular developmental process	BP	GO:0048869	0.000151798	0.0283082	--	2546	gene26781|gene26784|gene2916|gene24078|gene5526|gene21344|gene13448|gene10721|gene28085|gene4275|gene16302|gene3528|gene27959|gene19225|gene10268|gene13270|gene13569|gene14050|gene24917|gene403|gene13995|gene7888|gene17094|gene11800|gene17538|gene1231|gene391|gene18030|gene5863|gene7357|gene12710|gene7444|gene7110|gene20387|gene2226|gene17806|gene848|gene19009|gene13700|gene13315|gene23804|gene13…	95	gene23362|gene18930|gene25962|gene9250|gene7888|gene5863|gene2928|gene11601|gene17538|gene3472|gene3715|gene1783|gene4275|gene28085|gene3528|gene19225|gene20279|gene2431|gene7223|gene13448|gene403|gene26781|gene7982|gene26784|gene22074|gene20592|gene17094|gene27959|gene5526|gene359|gene8670|gene14050|gene7001|gene21683|gene25419|gene12746|gene10268|gene17187|gene13569|gene13995|gene15918|gene2777…	76	gene11633|gene12525|gene1395|gene16325|gene3820|gene18014|gene1231|gene16482|gene23632|gene391|gene19769|gene7357|gene23643|gene20584|gene16302|gene15849|gene7189|gene4070|gene23705	19
regulation of multicellular organismal process	BP	GO:0051239	0.000173287	0.0298122	--	2326	gene18407|gene26781|gene22505|gene26784|gene10313|gene11310|gene24078|gene17707|gene21344|gene13448|gene12459|gene10721|gene2512|gene9805|gene2457|gene21508|gene3528|gene27959|gene19225|gene25292|gene13270|gene13569|gene5891|gene391|gene2567|gene17538|gene14103|gene23671|gene13995|gene5863|gene28354|gene7357|gene7444|gene20387|gene7894|gene25130|gene13410|gene16325|gene25403|gene6743|gene25748|ge…	88	gene23010|gene25962|gene6743|gene6741|gene18407|gene2512|gene2928|gene17538|gene2095|gene1783|gene4275|gene3528|gene28354|gene19225|gene20279|gene28353|gene13448|gene11640|gene26781|gene26784|gene12746|gene20401|gene27959|gene25403|gene5891|gene359|gene22505|gene25292|gene10693|gene10351|gene25130|gene17964|gene10313|gene22396|gene13569|gene13995|gene15918|gene24814|gene15830|gene20514|gene20387|…	70	gene7894|gene12525|gene2567|gene10189|gene16325|gene23632|gene1360|gene2457|gene11310|gene391|gene16482|gene7357|gene11633|gene5748|gene7189|gene21508|gene17771|gene23705	18
regulation of nucleobase-containing compound metabolic process	BP	GO:0019219	0.000197745	0.0327115	--	3918	gene3434|gene13919|gene26781|gene26784|gene10313|gene10310|gene2915|gene2916|gene24078|gene10693|gene21344|gene13448|gene25170|gene17894|gene10721|gene18649|gene2518|gene3837|gene4275|gene16302|gene14682|gene19225|gene10268|gene7201|gene13270|gene13569|gene5891|gene24917|gene20534|gene2233|gene13206|gene391|gene7888|gene2567|gene8699|gene13167|gene17094|gene19256|gene13879|gene28352|gene12408|gen…	135	gene25962|gene3434|gene2095|gene19256|gene12746|gene13380|gene15034|gene25394|gene25403|gene10693|gene13548|gene2305|gene21722|gene15918|gene7223|gene4325|gene9265|gene20534|gene10721|gene18626|gene24761|gene5435|gene6194|gene23924|gene24078|gene15796|gene9250|gene12816|gene7888|gene18649|gene13879|gene766|gene17094|gene20387|gene12408|gene8670|gene7001|gene11198|gene6737|gene10268|gene13167|gene…	115	gene7201|gene10217|gene20904|gene16325|gene3820|gene5748|gene3837|gene16482|gene19769|gene2567|gene23632|gene391|gene13206|gene7195|gene20156|gene16302|gene15849|gene7255|gene20584|gene12525	20
cell projection organization	BP	GO:0030030	0.000242387	0.0386113	--	741	gene18014|gene11993|gene23580|gene11601|gene20514|gene12711|gene9250|gene5934|gene21344|gene3133|gene20401|gene17806|gene848|gene14730|gene1395|gene1987|gene7001|gene24761|gene5748|gene25292|gene13315|gene2928|gene14050|gene25748|gene11844|gene18930|gene27430|gene403|gene13995|gene816|gene2567|gene27670|gene2560|gene3750|gene851|gene7982	36	gene9250|gene3750|gene851|gene20401|gene2928|gene816|gene23580|gene1987|gene403|gene17806|gene18930|gene27670|gene7982|gene11601|gene3133|gene14050|gene7001|gene14730|gene11844|gene13995|gene5934|gene20514|gene848|gene2560|gene25292|gene27430|gene24761|gene12711|gene13315|gene21344|gene25748	31	gene2567|gene5748|gene1395|gene18014|gene11993	5
plasma membrane bounded cell projection assembly	BP	GO:0120031	0.000311866	0.0471002	--	323	gene25748|gene18930|gene18014|gene27430|gene3133|gene11993|gene23580|gene14050|gene816|gene2567|gene27670|gene5748|gene2560|gene3750|gene14730|gene12711|gene9250|gene851|gene403|gene2928	20	gene18930|gene3750|gene851|gene12711|gene9250|gene27670|gene403|gene14730|gene2928|gene3133|gene14050|gene2560|gene816|gene27430|gene23580|gene25748	16	gene2567|gene5748|gene18014|gene11993	4
positive regulation of protein complex disassembly	BP	GO:0043243	0.000321221	0.0471002	--	24	gene25754|gene20514|gene5934|gene23580|gene1395	5	gene5934|gene25754|gene23580|gene20514	4	gene1395	1
regulation of RNA metabolic process	BP	GO:0051252	0.00032853	0.0471002	--	3584	gene3434|gene13919|gene26781|gene26784|gene10310|gene2915|gene2916|gene24078|gene21344|gene13448|gene25170|gene17894|gene10721|gene18649|gene2518|gene3837|gene4275|gene16302|gene14682|gene19225|gene10268|gene7201|gene13270|gene13569|gene5891|gene24917|gene20534|gene2233|gene391|gene7888|gene2567|gene8699|gene13167|gene17094|gene19256|gene13879|gene28352|gene12408|gene12711|gene7110|gene20387|gene…	124	gene25962|gene3434|gene19256|gene12746|gene13380|gene15034|gene25394|gene25403|gene8699|gene13548|gene2305|gene21722|gene15918|gene7223|gene4325|gene9265|gene20534|gene10721|gene18626|gene24761|gene5435|gene6194|gene24078|gene9250|gene7888|gene21704|gene13879|gene766|gene17094|gene20387|gene12408|gene8670|gene7001|gene11198|gene6737|gene10268|gene13167|gene13569|gene24814|gene26894|gene23003|gene…	106	gene7201|gene10217|gene16325|gene3820|gene20904|gene3837|gene16482|gene2567|gene23632|gene391|gene19769|gene7195|gene20156|gene16302|gene15849|gene7255|gene20584|gene12525	18
cell projection assembly	BP	GO:0030031	0.000351312	0.0487417	--	326	gene25748|gene18930|gene18014|gene27430|gene3133|gene11993|gene23580|gene14050|gene816|gene2567|gene27670|gene5748|gene2560|gene3750|gene14730|gene12711|gene9250|gene851|gene403|gene2928	20	gene18930|gene3750|gene851|gene12711|gene9250|gene27670|gene403|gene14730|gene2928|gene3133|gene14050|gene2560|gene816|gene27430|gene23580|gene25748	16	gene2567|gene5748|gene18014|gene11993	4
regulation of cellular metabolic process	BP	GO:0031323	0.000364417	0.0489799	--	5708	gene3434|gene13919|gene26781|gene21508|gene26784|gene10313|gene10310|gene11310|gene2916|gene24078|gene10693|gene5526|gene28377|gene5639|gene13448|gene25170|gene17894|gene4284|gene20521|gene10721|gene18649|gene2518|gene824|gene28085|gene4275|gene2457|gene16302|gene14682|gene11888|gene10066|gene27959|gene19225|gene10268|gene7201|gene13270|gene13569|gene5891|gene28068|gene16327|gene359|gene2915|gene…	184	gene25962|gene6917|gene3434|gene28377|gene15846|gene28085|gene19256|gene12746|gene13380|gene27959|gene5526|gene15034|gene25394|gene25403|gene10693|gene21683|gene2958|gene13548|gene2305|gene21722|gene22205|gene15918|gene7223|gene4325|gene9265|gene20534|gene2226|gene11888|gene10721|gene18626|gene24761|gene5435|gene6194|gene23924|gene5639|gene24078|gene10459|gene15254|gene15796|gene10445|gene9250|ge…	155	gene5748|gene2457|gene20156|gene16302|gene15849|gene10066|gene16325|gene3837|gene11310|gene391|gene13206|gene7195|gene11000|gene12525|gene7201|gene10189|gene2567|gene23632|gene3191|gene19769|gene10217|gene20904|gene3820|gene16482|gene20584|gene7357|gene11633|gene7255|gene21508	29
coronary vasculature development	BP	GO:0060976	0.000393046	0.0499159	--	25	gene14730|gene4010|gene18930|gene12525|gene24814	5	gene18930|gene24814|gene4010|gene14730	4	gene12525	1
negative regulation of gene expression	BP	GO:0010629	0.000394592	0.0499159	--	1577	gene26685|gene3293|gene13919|gene26781|gene3472|gene9804|gene27682|gene10310|gene7255|gene26986|gene2915|gene2916|gene28352|gene15034|gene766|gene12525|gene25419|gene14244|gene5935|gene6194|gene20387|gene13448|gene7110|gene10459|gene5513|gene20156|gene16693|gene3820|gene10721|gene21344|gene6743|gene23632|gene2518|gene6737|gene16302|gene7001|gene4154|gene11844|gene19225|gene141|gene25394|gene17964…	63	gene20672|gene6743|gene27682|gene26986|gene16693|gene3472|gene766|gene15034|gene28352|gene24814|gene13448|gene11640|gene26781|gene16365|gene20387|gene13919|gene14244|gene2518|gene25394|gene25403|gene10459|gene7001|gene6737|gene10310|gene11844|gene3293|gene13569|gene15918|gene5935|gene2916|gene2915|gene7110|gene4154|gene17964|gene26685|gene23924|gene14936|gene10721|gene16327|gene141|gene13410|gene…	50	gene7201|gene16325|gene3820|gene16482|gene11000|gene2567|gene23632|gene391|gene12525|gene20156|gene7255|gene16302|gene7195	13
intermediate filament	CC	GO:0005882	2.31151e-05	0.0138922	--	144	gene15050|gene15056|gene15040|gene15069|gene1707|gene6378|gene1714|gene15049|gene15071|gene15254|gene15037|gene15039|gene23705|gene1395	14	gene15069|gene15039|gene15254|gene15037	4	gene1395|gene6378|gene1714|gene15049|gene23705|gene1707|gene15050|gene15040|gene15071|gene15056	10
cytoskeletal part	CC	GO:0044430	0.000166634	0.0289915	--	1683	gene15039|gene20897|gene2809|gene12992|gene2431|gene11993|gene23580|gene15071|gene20944|gene2915|gene5863|gene11709|gene15037|gene12711|gene5934|gene11273|gene11601|gene28181|gene15040|gene15069|gene28188|gene5837|gene3133|gene1714|gene15049|gene5853|gene11877|gene3092|gene2512|gene12269|gene24761|gene14730|gene22217|gene23705|gene1395|gene14682|gene6194|gene6378|gene10217|gene6434|gene19718|gene…	68	gene18930|gene3750|gene19718|gene27682|gene2512|gene2233|gene816|gene23580|gene20279|gene2431|gene15039|gene14936|gene26551|gene15037|gene11601|gene11273|gene3133|gene14050|gene15254|gene1460|gene14730|gene5837|gene11709|gene5934|gene11800|gene12269|gene2915|gene5853|gene5863|gene2560|gene11753|gene11963|gene14682|gene24761|gene5435|gene20897|gene670|gene28181|gene6194|gene12992|gene26592|gene209…	49	gene28188|gene6434|gene1395|gene3092|gene6378|gene10217|gene16325|gene23643|gene2809|gene1707|gene15049|gene23705|gene13194|gene11993|gene1714|gene15050|gene15040|gene15071|gene15056	19
intracellular part	CC	GO:0044424	0.000192955	0.0289915	--	16046	gene26781|gene17707|gene13448|gene8317|gene13213|gene12269|gene5406|gene14682|gene13963|gene24995|gene11888|gene10066|gene19225|gene10268|gene23358|gene12001|gene4030|gene2233|gene11142|gene2567|gene2560|gene14448|gene17538|gene19256|gene5863|gene232|gene12710|gene12711|gene24666|gene15069|gene3058|gene21344|gene22217|gene28269|gene19009|gene25847|gene5786|gene2052|gene22972|gene13545|gene25130|g…	454	gene25962|gene18930|gene10195|gene2095|gene2760|gene23580|gene9785|gene15039|gene15037|gene5526|gene15034|gene26581|gene25394|gene10693|gene15918|gene25438|gene11800|gene7223|gene5863|gene24761|gene10603|gene11735|gene5639|gene15254|gene22212|gene22217|gene13700|gene9250|gene1362|gene816|gene11689|gene16327|gene6737|gene6736|gene6735|gene6734|gene6733|gene13569|gene27230|gene17094|gene23924|gene1…	369	gene391|gene24804|gene3140|gene440|gene20156|gene25847|gene5748|gene1360|gene8084|gene2606|gene10590|gene6521|gene23643|gene4419|gene16302|gene15849|gene918|gene17730|gene27007|gene2809|gene16658|gene7255|gene10066|gene7195|gene16325|gene10513|gene20213|gene15049|gene3837|gene21579|gene23705|gene232|gene13206|gene6668|gene1714|gene15050|gene11000|gene3073|gene13306|gene15071|gene15056|gene13194|g…	85
nuclear chromatin	CC	GO:0000790	0.000174314	0.0289915	--	239	gene16302|gene25403|gene8388|gene6194|gene5513|gene7195|gene3472|gene20095|gene391|gene354|gene12746|gene25394|gene15034|gene16482|gene13410|gene21344|gene6737	17	gene12746|gene13410|gene25394|gene6194|gene5513|gene15034|gene3472|gene25403|gene8388|gene21344|gene6737|gene20095	12	gene16302|gene391|gene16482|gene7195|gene354	5
organelle	CC	GO:0043226	0.000274034	0.0329389	--	11599	gene26781|gene17707|gene13448|gene13213|gene12269|gene5406|gene14682|gene13963|gene24995|gene10066|gene19225|gene10268|gene23358|gene4030|gene2233|gene402|gene2567|gene2560|gene14448|gene17538|gene5863|gene232|gene12710|gene12711|gene24666|gene3058|gene21344|gene22217|gene28269|gene19009|gene25847|gene6744|gene6740|gene13548|gene25748|gene141|gene9985|gene11640|gene14534|gene10693|gene4562|gene34…	342	gene25962|gene18930|gene3795|gene19718|gene6917|gene10195|gene3434|gene5863|gene10351|gene16553|gene2095|gene15846|gene28085|gene10611|gene23580|gene3082|gene1460|gene22505|gene10201|gene20509|gene7982|gene13389|gene27959|gene5526|gene15034|gene26581|gene25394|gene25403|gene10693|gene21683|gene13716|gene14730|gene13548|gene3138|gene18626|gene21722|gene22205|gene15918|gene11800|gene7223|gene4030|g…	284	gene391|gene24804|gene25847|gene5748|gene1360|gene2606|gene10590|gene23705|gene23643|gene16302|gene20213|gene2809|gene16658|gene10066|gene16325|gene10513|gene3837|gene390|gene11310|gene20584|gene13206|gene1650|gene27007|gene11000|gene3073|gene13306|gene440|gene7195|gene7201|gene6434|gene10189|gene354|gene2567|gene23632|gene3092|gene3191|gene26284|gene2675|gene2457|gene7255|gene19769|gene28188|gen…	58
GO classification of differentially expressed lncRNAs between Birth and E120d
Term_name		Accession	p-value	FDR	Alt_id	Background_Count	DE_Gene	DE_Count	Up_Gene	Up_Count	Down_Gene	Down_Count
supramolecular fiber organization		GO:0097435	2.90336e-10	1.74289e-06	GO:0043206	349	gene12870|gene1460|gene13926|gene4793|gene7765|gene6194|gene4037|gene15761|gene23580|gene5943|gene10693|gene3842|gene27282|gene10812|gene27108|gene22237|gene24912|gene2936|gene26284|gene4042|gene23705|gene16619|gene19261|gene14952|gene28211|gene3843|gene20925|gene4366|gene11236|gene330|gene11601|gene11602|gene11877|gene4858|gene24698|gene21344|gene12313|gene6427|gene25748|gene15895|gene21497|gene…	52	gene1460|gene24840|gene21344|gene10693|gene12870|gene28211|gene15081|gene14380|gene2567|gene20925|gene24912|gene11877|gene15761|gene4858|gene25748|gene5692|gene21497|gene15895|gene16619|gene23705|gene23580|gene4042|gene11602|gene11198|gene11601|gene2512|gene11236|gene5943|gene13926|gene3842|gene3843|gene7765|gene6194|gene6369|gene27282|gene12313|gene4793|gene19261|gene27108|gene24698|gene6427|gen…	48	gene2028|gene2936|gene27959|gene10812	4
extracellular structure organization		GO:0043062	1.34219e-08	1.61144e-05	--	220	gene9403|gene1739|gene25471|gene12974|gene14380|gene11287|gene11821|gene25290|gene23196|gene10812|gene25807|gene15761|gene12459|gene820|gene7628|gene27227|gene1961|gene12860|gene3842|gene3843|gene1881|gene11602|gene26487|gene13790|gene12313|gene15895|gene3330|gene13200|gene27330|gene10698|gene18581|gene13318|gene7982|gene4445|gene17936|gene7856	36	gene27227|gene27330|gene25807|gene12974|gene1881|gene14380|gene4445|gene10698|gene7628|gene25471|gene15761|gene26487|gene23196|gene12459|gene1961|gene13200|gene25290|gene13790|gene7856|gene11602|gene7982|gene3330|gene12860|gene15895|gene1739|gene3842|gene3843|gene9403|gene820|gene12313|gene18581|gene17936|gene11821|gene11287|gene13318	35	gene10812	1
cell adhesion		GO:0007155	9.24835e-09	1.61144e-05	GO:0098602	828	gene25204|gene25203|gene25202|gene25201|gene13726|gene12974|gene7108|gene24078|gene9880|gene9881|gene12870|gene25200|gene23705|gene27502|gene11205|gene24552|gene13790|gene16395|gene12313|gene9105|gene7357|gene15895|gene9874|gene1715|gene3456|gene17039|gene17806|gene11802|gene12459|gene25290|gene25292|gene7984|gene7990|gene10153|gene1739|gene510|gene27166|gene26487|gene19091|gene819|gene3528|gene4…	89	gene12935|gene3456|gene7990|gene10153|gene1749|gene1759|gene4858|gene11205|gene12974|gene819|gene26487|gene12870|gene7357|gene7108|gene6276|gene17806|gene19061|gene16395|gene13726|gene3528|gene19171|gene16884|gene4445|gene27227|gene26880|gene304|gene7856|gene17771|gene9880|gene9881|gene16595|gene12459|gene25128|gene20449|gene5772|gene705|gene25007|gene28377|gene25292|gene23025|gene25290|gene23705…	85	gene7092|gene10115|gene24078|gene27502	4
biological adhesion		GO:0022610	1.18111e-08	1.61144e-05	--	845	gene25204|gene25203|gene25202|gene12870|gene13726|gene12974|gene7108|gene24078|gene9880|gene9881|gene25201|gene25200|gene23705|gene27502|gene11205|gene2133|gene24552|gene13790|gene16395|gene12313|gene9105|gene7357|gene15895|gene9874|gene1715|gene3456|gene2551|gene17806|gene11802|gene12459|gene25290|gene25292|gene7984|gene7990|gene10153|gene1739|gene510|gene27166|gene26487|gene19091|gene819|gene35…	90	gene1749|gene12459|gene11205|gene17806|gene7357|gene6276|gene4445|gene27227|gene26880|gene25292|gene25290|gene1759|gene4119|gene12313|gene12928|gene15895|gene3843|gene2551|gene820|gene25201|gene25200|gene705|gene25202|gene25204|gene27166|gene6403|gene3543|gene11802|gene10508|gene3456|gene9909|gene25203|gene12974|gene12870|gene7108|gene10153|gene26487|gene16595|gene13200|gene19091|gene28377|gene27…	86	gene7092|gene10115|gene24078|gene27502	4
extracellular matrix organization		GO:0030198	1.0491e-08	1.61144e-05	--	218	gene9403|gene1739|gene25471|gene12974|gene14380|gene11287|gene12459|gene1961|gene23196|gene10812|gene25807|gene15761|gene11821|gene820|gene7628|gene27227|gene25290|gene12860|gene3842|gene3843|gene1881|gene11602|gene26487|gene13790|gene12313|gene15895|gene3330|gene13200|gene27330|gene10698|gene18581|gene13318|gene7982|gene4445|gene17936|gene7856	36	gene27227|gene27330|gene25807|gene12974|gene1881|gene14380|gene4445|gene10698|gene7628|gene25471|gene15761|gene26487|gene23196|gene12459|gene1961|gene13200|gene25290|gene13790|gene7856|gene11602|gene7982|gene3330|gene12860|gene15895|gene1739|gene3842|gene3843|gene9403|gene820|gene12313|gene18581|gene17936|gene11821|gene11287|gene13318	35	gene10812	1
cell-cell adhesion		GO:0098609	1.43001e-07	0.000125129	GO:0016337	372	gene25204|gene25203|gene25202|gene25201|gene25200|gene1749|gene17039|gene25128|gene12974|gene11205|gene17806|gene26880|gene20702|gene9880|gene9881|gene12870|gene13726|gene820|gene10116|gene10115|gene23705|gene7357|gene10693|gene27502|gene1739|gene13935|gene1759|gene1715|gene23025|gene25292|gene19171|gene510|gene24552|gene20449|gene16395|gene19091|gene9909|gene28353|gene9105|gene28377|gene819|gene…	48	gene9909|gene1749|gene28377|gene4858|gene11205|gene10693|gene819|gene10116|gene17806|gene7357|gene13935|gene19171|gene16395|gene13726|gene9105|gene26880|gene9880|gene9881|gene25128|gene20449|gene12870|gene25292|gene23025|gene19091|gene23705|gene1759|gene9874|gene7982|gene17039|gene28353|gene3528|gene12974|gene1715|gene510|gene1739|gene20702|gene2551|gene820|gene25201|gene25200|gene25203|gene25202…	46	gene10115|gene27502	2
developmental process		GO:0032502	1.45911e-07	0.000125129	GO:0044767	4539	gene6887|gene12033|gene11633|gene24078|gene9403|gene12870|gene25200|gene25471|gene25472|gene13119|gene22607|gene16302|gene15982|gene4438|gene28235|gene14050|gene20584|gene26540|gene14380|gene18643|gene27108|gene24407|gene21696|gene2441|gene632|gene15077|gene13318|gene22383|gene26784|gene20576|gene24912|gene15761|gene5315|gene3837|gene24816|gene7189|gene3188|gene11201|gene3221|gene25321|gene7357|g…	336	gene10032|gene5426|gene19734|gene7895|gene26628|gene27227|gene3472|gene21344|gene28237|gene6946|gene17806|gene7357|gene26550|gene3843|gene4448|gene6371|gene13621|gene19225|gene521|gene6187|gene4445|gene21365|gene17129|gene22898|gene13941|gene16361|gene22300|gene7813|gene19201|gene2082|gene4010|gene7765|gene16887|gene16302|gene4250|gene25292|gene12710|gene27096|gene11193|gene10478|gene1915|gene267…	312	gene18930|gene11201|gene18083|gene10276|gene24686|gene7918|gene27502|gene21200|gene24688|gene11912|gene2769|gene10712|gene2916|gene27959|gene10385|gene2518|gene7888|gene27526|gene2028|gene7763|gene24078|gene13979|gene7099|gene12019	24
cellular component organization		GO:0016043	3.63109e-07	0.000272468	GO:0044235|GO:0071842	4771	gene23831|gene16302|gene4438|gene14050|gene11287|gene11821|gene21696|gene13559|gene13318|gene23540|gene3188|gene27502|gene6583|gene6580|gene7119|gene330|gene15895|gene2457|gene24886|gene7895|gene22300|gene2512|gene25469|gene13621|gene24215|gene4929|gene110|gene10090|gene12202|gene10096|gene25290|gene25292|gene1045|gene25294|gene1822|gene17536|gene24666|gene5426|gene11236|gene5991|gene10719|gene17…	348	gene5426|gene3472|gene7895|gene4929|gene1749|gene26486|gene24666|gene26540|gene6580|gene5073|gene6583|gene17806|gene3842|gene20213|gene15081|gene2567|gene851|gene13621|gene13906|gene3168|gene521|gene1062|gene4445|gene19225|gene27227|gene11877|gene8419|gene22300|gene2495|gene10871|gene11287|gene7761|gene23196|gene16302|gene776|gene25294|gene10633|gene25292|gene25290|gene23580|gene1759|gene5748|gen…	322	gene18930|gene16697|gene17046|gene15318|gene15188|gene10090|gene24686|gene7918|gene27502|gene4560|gene4182|gene10712|gene2936|gene10812|gene10385|gene6753|gene16468|gene15187|gene27526|gene2028|gene28107|gene16862|gene15422|gene11681|gene27959|gene12019	26
cellular component organization or biogenesis		GO:0071840	1.57501e-06	0.000945481	GO:0071841	4890	gene23831|gene16302|gene4438|gene14050|gene11287|gene11821|gene21696|gene13559|gene13318|gene23540|gene3188|gene27502|gene6583|gene6580|gene7119|gene330|gene15895|gene2457|gene24886|gene7895|gene22300|gene2512|gene25469|gene13621|gene24215|gene4929|gene110|gene10090|gene12202|gene10096|gene25290|gene25292|gene1045|gene25294|gene1822|gene17536|gene24666|gene5426|gene11236|gene5991|gene10719|gene17…	351	gene5426|gene3472|gene7895|gene4929|gene1749|gene26486|gene24666|gene26540|gene6580|gene5073|gene6583|gene17806|gene3842|gene20213|gene15081|gene2567|gene851|gene13621|gene13906|gene3168|gene521|gene1062|gene4445|gene19225|gene27227|gene11877|gene8419|gene22300|gene2495|gene10871|gene11287|gene7761|gene23196|gene16302|gene776|gene25294|gene10633|gene25292|gene25290|gene4159|gene1759|gene5748|gene…	324	gene18930|gene16697|gene17046|gene15318|gene18083|gene15188|gene10090|gene24686|gene7918|gene27502|gene4560|gene4182|gene10712|gene2936|gene10812|gene10385|gene6753|gene16468|gene15187|gene27526|gene2028|gene28107|gene16862|gene15422|gene11681|gene27959|gene12019	27
regulation of small GTPase mediated signal transduction		GO:0051056	1.51059e-06	0.000945481	--	254	gene28262|gene12033|gene11633|gene24078|gene10582|gene22605|gene9785|gene14380|gene24686|gene24547|gene689|gene5402|gene24870|gene17390|gene21727|gene15761|gene22250|gene17771|gene19020|gene6434|gene5182|gene3843|gene27526|gene27489|gene20349|gene11290|gene851|gene25289|gene18190|gene23196|gene19854|gene16815|gene24714|gene2928|gene3726	35	gene18190|gene11633|gene24547|gene14380|gene851|gene689|gene6434|gene24714|gene15761|gene9785|gene10582|gene23196|gene20349|gene5402|gene19854|gene3726|gene3843|gene16815|gene19020|gene24870|gene21727|gene28262|gene25289|gene22605|gene17390|gene17771|gene2928|gene12033|gene22250	29	gene24686|gene27526|gene24078|gene5182|gene11290|gene27489	6
cell-cell adhesion via plasma-membrane adhesion molecules		GO:0098742	4.48184e-06	0.00244586	--	190	gene9874|gene25203|gene25202|gene25201|gene25200|gene25128|gene17806|gene19091|gene25204|gene20702|gene9880|gene9881|gene820|gene10116|gene10115|gene13935|gene1759|gene25292|gene19171|gene24552|gene26880|gene9909|gene28377|gene20449|gene3528|gene2551|gene6403|gene1715	28	gene9909|gene28377|gene10116|gene17806|gene13935|gene20702|gene26880|gene9880|gene9881|gene25128|gene20449|gene25292|gene19091|gene1759|gene9874|gene3528|gene1715|gene19171|gene2551|gene820|gene25201|gene25200|gene25203|gene25202|gene25204|gene6403|gene24552	27	gene10115	1
anatomical structure morphogenesis		GO:0009653	1.37421e-05	0.0068745	--	1192	gene12033|gene24078|gene9403|gene25471|gene22607|gene16302|gene11297|gene21696|gene15077|gene20576|gene15761|gene23705|gene27502|gene7110|gene13913|gene19261|gene11601|gene11602|gene13398|gene1395|gene28235|gene1017|gene2062|gene7895|gene11784|gene17806|gene15918|gene12205|gene27096|gene12525|gene12072|gene18930|gene24912|gene20951|gene7982|gene510|gene19091|gene24476|gene21344|gene20349|gene7874…	104	gene7895|gene17806|gene6371|gene19225|gene4445|gene26880|gene23196|gene8122|gene16302|gene4250|gene27096|gene2393|gene16590|gene982|gene3842|gene3843|gene6369|gene10867|gene11297|gene4416|gene24476|gene26536|gene1395|gene16693|gene13286|gene14380|gene24912|gene6602|gene25239|gene3293|gene21344|gene16612|gene7874|gene20349|gene19091|gene2062|gene17039|gene21696|gene7110|gene23804|gene848|gene13458…	96	gene10385|gene18930|gene27526|gene24078|gene27502|gene11912|gene2916|gene27959	8
actin filament organization		GO:0007015	1.60046e-05	0.00739042	--	203	gene12870|gene1460|gene20925|gene6194|gene23580|gene5943|gene2567|gene22237|gene24912|gene2936|gene26284|gene16619|gene4037|gene28211|gene7765|gene4366|gene19261|gene11601|gene11877|gene4858|gene24698|gene25748|gene2028|gene16601|gene11198|gene5692|gene6427|gene2512	28	gene5943|gene12870|gene2567|gene20925|gene24912|gene11877|gene4858|gene5692|gene4037|gene23580|gene25748|gene11198|gene11601|gene2512|gene1460|gene28211|gene7765|gene6194|gene19261|gene24698|gene6427|gene22237|gene16619|gene16601|gene26284|gene4366	26	gene2936|gene2028	2
homophilic cell adhesion via plasma membrane adhesion molecules		GO:0007156	2.89619e-05	0.0124185	--	145	gene25204|gene25203|gene25202|gene25201|gene25200|gene25128|gene17806|gene26880|gene20702|gene9880|gene9881|gene13935|gene25292|gene19171|gene24552|gene19091|gene9909|gene28377|gene20449|gene9874|gene2551|gene6403	22	gene9909|gene17806|gene13935|gene20702|gene26880|gene9880|gene9881|gene25128|gene20449|gene25292|gene19091|gene28377|gene9874|gene19171|gene2551|gene25201|gene25200|gene25203|gene25202|gene25204|gene6403|gene24552	22	--	0
response to nitrosative stress		GO:0051409	5.21329e-05	0.0208636	--	5	gene6242|gene26592|gene19007|gene10455	4	gene10455|gene26592|gene19007|gene6242	4	--	0
cytoskeletal part		GO:0044430	2.98205e-15	2.46019e-12	--	1683	gene12870|gene24698|gene6194|gene6196|gene4438|gene14050|gene23196|gene26540|gene11821|gene13559|gene5402|gene15072|gene15071|gene15070|gene15077|gene15076|gene15078|gene4975|gene27108|gene22251|gene1707|gene12202|gene1703|gene6608|gene23705|gene6358|gene8378|gene6583|gene6580|gene26146|gene21203|gene7119|gene330|gene11601|gene5837|gene1395|gene26373|gene11833|gene11290|gene12411|gene15081|gene17…	176	gene5426|gene12992|gene6580|gene5837|gene6583|gene6379|gene6378|gene6371|gene6377|gene2560|gene9420|gene26146|gene11877|gene16361|gene8825|gene10871|gene15069|gene15049|gene15045|gene25294|gene15040|gene15041|gene27096|gene22238|gene5418|gene12719|gene1460|gene26540|gene7765|gene6369|gene820|gene24816|gene14777|gene11963|gene15066|gene6641|gene4512|gene10867|gene17390|gene2809|gene15056|gene15052…	166	gene12269|gene18930|gene16468|gene16697|gene21203|gene15422|gene11290|gene3160|gene10276|gene23896	10
intermediate filament		GO:0005882	3.87408e-14	1.59806e-11	--	144	gene6358|gene15072|gene15071|gene15070|gene15077|gene15076|gene1232|gene15078|gene1707|gene6369|gene6379|gene6378|gene1703|gene15051|gene15050|gene6377|gene15052|gene6371|gene15056|gene15039|gene15037|gene1395|gene6380|gene23705|gene15066|gene15067|gene1229|gene15068|gene15069|gene15081|gene1712|gene15049|gene1714|gene15040|gene15041|gene15045	36	gene1395|gene1232|gene6379|gene6378|gene6358|gene1703|gene6371|gene6377|gene1707|gene15068|gene15069|gene15049|gene15045|gene15066|gene15067|gene23705|gene1229|gene1714|gene1712|gene15081|gene6369|gene15039|gene15040|gene15041|gene15037|gene15078|gene15077|gene15076|gene15071|gene15070|gene15072|gene15056|gene6380|gene15052|gene15051|gene15050	36	--	0
intracellular part		GO:0044424	4.99487e-13	1.37359e-10	--	16046	gene24362|gene23831|gene15976|gene15977|gene16658|gene11737|gene10816|gene26146|gene16302|gene18411|gene4438|gene14050|gene14051|gene13552|gene7914|gene13550|gene20184|gene21690|gene24407|gene21696|gene13559|gene8286|gene14472|gene15578|gene13318|gene13726|gene11821|gene24912|gene13963|gene23540|gene26388|gene11879|gene1703|gene28308|gene3221|gene2255|gene17655|gene27502|gene6583|gene7110|gene214…	1037	gene918|gene24861|gene4928|gene4929|gene26640|gene209|gene11205|gene5073|gene1395|gene26557|gene22102|gene20925|gene3168|gene1062|gene10582|gene13941|gene8084|gene22300|gene7813|gene12412|gene12411|gene22713|gene15727|gene2644|gene15049|gene12021|gene2361|gene3328|gene15045|gene15040|gene16665|gene23580|gene4279|gene13537|gene12057|gene13539|gene21579|gene982|gene10420|gene3842|gene6445|gene16815…	963	gene14982|gene18930|gene22959|gene10385|gene10503|gene16697|gene10115|gene27526|gene11201|gene15318|gene15189|gene11244|gene18083|gene21203|gene10276|gene11048|gene11681|gene20738|gene24686|gene7099|gene10897|gene7918|gene14051|gene27502|gene4560|gene21200|gene24688|gene24689|gene12795|gene13889|gene8252|gene2769|gene16468|gene10712|gene7081|gene27489|gene15728|gene27959|gene26520|gene17236|gene1…	74
supramolecular polymer		GO:0099081	1.4702e-11	2.02153e-09	--	706	gene9403|gene12870|gene6194|gene6196|gene11287|gene26540|gene15072|gene15071|gene15070|gene15077|gene15076|gene15078|gene27108|gene1707|gene6641|gene1703|gene6608|gene3188|gene6358|gene6583|gene11601|gene1395|gene2512|gene15081|gene1712|gene1714|gene15056|gene4512|gene5863|gene9420|gene27096|gene1232|gene18930|gene22030|gene15051|gene15050|gene15052|gene6434|gene3713|gene19201|gene5853|gene11236|…	87	gene1395|gene12719|gene4042|gene7312|gene3188|gene10867|gene6583|gene12870|gene1232|gene6379|gene6378|gene6358|gene6608|gene1703|gene6371|gene1707|gene15081|gene6434|gene23197|gene9420|gene9403|gene16361|gene6377|gene17390|gene8825|gene6369|gene15045|gene11287|gene11236|gene15069|gene15049|gene12202|gene20318|gene15066|gene15067|gene2915|gene23705|gene27096|gene13|gene5418|gene19201|gene1229|gene…	82	gene15422|gene11912|gene16468|gene18930|gene23896	5
supramolecular complex		GO:0099080	1.4702e-11	2.02153e-09	--	706	gene9403|gene12870|gene6194|gene6196|gene11287|gene26540|gene15072|gene15071|gene15070|gene15077|gene15076|gene15078|gene27108|gene1707|gene6641|gene1703|gene6608|gene3188|gene6358|gene6583|gene11601|gene1395|gene2512|gene15081|gene1712|gene1714|gene15056|gene4512|gene5863|gene9420|gene27096|gene1232|gene18930|gene22030|gene15051|gene15050|gene15052|gene6434|gene3713|gene19201|gene5853|gene11236|…	87	gene1395|gene12719|gene4042|gene7312|gene3188|gene10867|gene6583|gene12870|gene1232|gene6379|gene6378|gene6358|gene6608|gene1703|gene6371|gene1707|gene15081|gene6434|gene23197|gene9420|gene9403|gene16361|gene6377|gene17390|gene8825|gene6369|gene15045|gene11287|gene11236|gene15069|gene15049|gene12202|gene20318|gene15066|gene15067|gene2915|gene23705|gene27096|gene13|gene5418|gene19201|gene1229|gene…	82	gene15422|gene11912|gene16468|gene18930|gene23896	5
supramolecular fiber		GO:0099512	1.4702e-11	2.02153e-09	GO:0043205	706	gene9403|gene12870|gene6194|gene6196|gene11287|gene26540|gene15072|gene15071|gene15070|gene17390|gene15076|gene15078|gene27108|gene1707|gene6641|gene1703|gene6608|gene3188|gene6358|gene6583|gene11601|gene1395|gene2512|gene15081|gene1712|gene1714|gene3713|gene4512|gene12202|gene9420|gene27096|gene1232|gene18930|gene22030|gene15051|gene15050|gene15052|gene6434|gene15056|gene19201|gene5853|gene11236…	87	gene1395|gene4042|gene7312|gene3188|gene10867|gene6583|gene12870|gene3713|gene6379|gene6378|gene6358|gene6608|gene1703|gene6371|gene1707|gene15081|gene6434|gene23197|gene9420|gene9403|gene16361|gene6377|gene15077|gene8825|gene6369|gene12719|gene11287|gene15052|gene15069|gene15049|gene5863|gene15045|gene20318|gene15066|gene15067|gene2915|gene23705|gene27096|gene13|gene5418|gene22030|gene19201|gene…	82	gene15422|gene11912|gene16468|gene18930|gene23896	5
polymeric cytoskeletal fiber		GO:0099513	6.36367e-11	7.50004e-09	--	655	gene1229|gene4416|gene12870|gene19201|gene521|gene13926|gene4793|gene6194|gene6641|gene14777|gene23896|gene20318|gene26540|gene12719|gene12202|gene9420|gene15422|gene16361|gene15072|gene15071|gene15070|gene15077|gene28211|gene23197|gene1232|gene15078|gene18930|gene27108|gene13|gene22030|gene1707|gene24816|gene6379|gene27096|gene1703|gene6608|gene2915|gene3188|gene6377|gene15052|gene6371|gene6378|…	81	gene1395|gene4042|gene13926|gene10867|gene6583|gene12870|gene1232|gene6379|gene6378|gene6641|gene19201|gene1703|gene6371|gene1707|gene521|gene6434|gene9420|gene15045|gene6377|gene6608|gene17390|gene23197|gene16361|gene11236|gene15069|gene15049|gene20318|gene15066|gene15041|gene2915|gene23705|gene27096|gene13|gene5418|gene15067|gene1229|gene11601|gene2512|gene15037|gene1714|gene12719|gene5863|gene…	77	gene15422|gene16468|gene18930|gene23896	4
keratin filament		GO:0045095	2.09045e-08	2.15578e-06	--	66	gene15066|gene15052|gene15077|gene6380|gene15049|gene15068|gene15081|gene6369|gene6379|gene6378|gene1714|gene15067|gene15051|gene15050|gene6377|gene6358|gene6371|gene15056	18	gene6371|gene15056|gene15067|gene6377|gene6358|gene15068|gene6369|gene1714|gene15077|gene6378|gene15049|gene6379|gene15081|gene6380|gene15066|gene15052|gene15051|gene15050	18	--	0
organelle		GO:0043226	3.89275e-08	3.56835e-06	--	11599	gene24362|gene23831|gene15976|gene26536|gene16658|gene26146|gene16302|gene18411|gene4438|gene14050|gene14051|gene13552|gene7914|gene20184|gene21690|gene24407|gene21696|gene8286|gene14472|gene13318|gene11821|gene24912|gene13963|gene23540|gene26388|gene18998|gene3221|gene17655|gene27502|gene6583|gene7110|gene232|gene4070|gene20933|gene7119|gene330|gene20937|gene22881|gene2133|gene16395|gene15895|ge…	763	gene4929|gene21344|gene11205|gene5073|gene26557|gene22102|gene20925|gene3168|gene8083|gene13941|gene22300|gene7813|gene27150|gene22713|gene12021|gene15041|gene23580|gene12057|gene13539|gene982|gene27513|gene16815|gene820|gene26950|gene25104|gene22374|gene10621|gene26388|gene12564|gene24476|gene24996|gene19653|gene2772|gene26986|gene23010|gene15982|gene10018|gene16693|gene7108|gene28262|gene2345|g…	713	gene20738|gene18930|gene1820|gene10503|gene16697|gene10115|gene11201|gene21203|gene10276|gene11048|gene11244|gene7918|gene14051|gene27502|gene261|gene4560|gene24688|gene24689|gene14982|gene11681|gene8252|gene2769|gene8106|gene7081|gene15728|gene27959|gene13889|gene17236|gene2518|gene8586|gene7888|gene15184|gene15187|gene20818|gene15189|gene27526|gene2028|gene7763|gene13731|gene12269|gene17707|gen…	50
cell-cell junction		GO:0005911	4.49974e-08	3.71229e-06	--	532	gene25204|gene25203|gene25202|gene25201|gene25200|gene10478|gene11802|gene24547|gene4037|gene10351|gene23196|gene12320|gene24912|gene5943|gene5863|gene20213|gene11821|gene25717|gene27828|gene25292|gene24858|gene24840|gene12072|gene21664|gene13|gene10116|gene10115|gene5802|gene23705|gene3446|gene7255|gene20818|gene24430|gene27528|gene13935|gene1759|gene4366|gene23025|gene7918|gene19171|gene1739|ge…	63	gene26536|gene3456|gene9909|gene1759|gene25717|gene4858|gene5802|gene10116|gene7357|gene10351|gene13935|gene6403|gene7255|gene19201|gene2567|gene24912|gene2062|gene20213|gene12320|gene27528|gene24840|gene23196|gene16590|gene25292|gene4037|gene24547|gene23705|gene3446|gene13|gene10478|gene24430|gene23025|gene14985|gene1715|gene12928|gene27828|gene5863|gene5943|gene1739|gene19171|gene3665|gene25201…	59	gene7918|gene7092|gene10115|gene20818	4
cytoskeleton		GO:0005856	1.123e-07	8.42248e-06	--	809	gene24362|gene9874|gene12269|gene22921|gene10666|gene1460|gene783|gene10478|gene6194|gene24215|gene6196|gene11802|gene10351|gene23196|gene14982|gene26284|gene5943|gene12719|gene12075|gene11821|gene15189|gene10517|gene25294|gene15076|gene27282|gene20925|gene8415|gene24912|gene17536|gene13|gene16590|gene12816|gene2062|gene25717|gene16581|gene18998|gene2296|gene11198|gene15032|gene27502|gene20951|ge…	84	gene26536|gene3472|gene24858|gene1460|gene12816|gene13|gene25717|gene6427|gene6580|gene10517|gene5837|gene359|gene12870|gene10351|gene13423|gene2457|gene20925|gene783|gene2296|gene2062|gene24101|gene19015|gene3665|gene6958|gene17536|gene24912|gene26486|gene15077|gene11833|gene24215|gene23196|gene11821|gene16590|gene10051|gene25294|gene8415|gene5435|gene10666|gene10478|gene28353|gene9874|gene5219|…	79	gene12269|gene14982|gene27526|gene15189|gene27502	5
membrane-bounded organelle		GO:0043227	1.40594e-07	9.66587e-06	--	10249	gene23831|gene15976|gene26536|gene26146|gene16302|gene18411|gene4438|gene14050|gene14051|gene13552|gene11287|gene21690|gene24407|gene21696|gene8286|gene14472|gene13318|gene11821|gene13963|gene23540|gene26388|gene18998|gene3221|gene17655|gene27502|gene6583|gene7110|gene232|gene4070|gene20933|gene330|gene20937|gene22881|gene2133|gene16395|gene15895|gene20642|gene6958|gene2457|gene24886|gene2518|gen…	681	gene4929|gene11205|gene5073|gene26557|gene22102|gene20925|gene3168|gene8083|gene13941|gene22300|gene7813|gene27150|gene22713|gene12021|gene15041|gene23580|gene13539|gene982|gene4793|gene16815|gene820|gene26950|gene25104|gene22374|gene10621|gene26388|gene12564|gene24476|gene24996|gene19653|gene5643|gene26986|gene23010|gene15982|gene10018|gene16693|gene7108|gene28262|gene2345|gene14380|gene15312|ge…	636	gene18930|gene1820|gene10503|gene10115|gene16854|gene10276|gene11048|gene20738|gene7918|gene14051|gene27502|gene261|gene4560|gene24688|gene24689|gene14982|gene13889|gene8252|gene2769|gene8106|gene7081|gene15728|gene27959|gene17236|gene2518|gene8586|gene7888|gene15184|gene15187|gene20818|gene15189|gene27526|gene2028|gene7763|gene13731|gene17707|gene16481|gene16862|gene2916|gene15422|gene11681|gene…	45
vesicle		GO:0031982	1.08211e-06	6.86724e-05	GO:0031988	3591	gene6887|gene12033|gene20585|gene23831|gene12870|gene27570|gene25471|gene25472|gene8378|gene21210|gene7108|gene27282|gene18411|gene16419|gene11287|gene6051|gene2892|gene24407|gene15189|gene5402|gene14472|gene1360|gene15077|gene15076|gene25706|gene17195|gene20576|gene15761|gene13963|gene3837|gene26388|gene3188|gene4555|gene2296|gene3636|gene2295|gene17655|gene2521|gene2290|gene19007|gene27502|gene…	270	gene3543|gene6946|gene4929|gene9922|gene11205|gene3071|gene6583|gene17806|gene7357|gene26557|gene304|gene2457|gene7990|gene6371|gene13621|gene522|gene4604|gene26886|gene4445|gene19362|gene27423|gene22898|gene4441|gene23196|gene11879|gene4562|gene10871|gene4010|gene11287|gene13280|gene10633|gene15041|gene108|gene23580|gene11193|gene27282|gene23540|gene13146|gene26487|gene6177|gene18174|gene28311|g…	257	gene18930|gene7918|gene27502|gene1820|gene261|gene16862|gene24689|gene14982|gene11048|gene8106|gene10812|gene15189|gene27959	13
cytoplasmic part		GO:0044444	1.80088e-06	0.000106123	--	9186	gene23831|gene15977|gene16658|gene10816|gene18411|gene4438|gene14050|gene14051|gene11956|gene2253|gene9927|gene21696|gene13559|gene14472|gene15578|gene13318|gene13726|gene24912|gene26388|gene11879|gene18998|gene3188|gene2255|gene17655|gene27502|gene6583|gene6580|gene20933|gene7119|gene330|gene20937|gene22881|gene16395|gene6958|gene2457|gene3980|gene2512|gene3456|gene25469|gene10666|gene13621|gene…	610	gene4929|gene11205|gene26557|gene22102|gene3168|gene8083|gene4546|gene8084|gene12412|gene22713|gene15727|gene2644|gene12021|gene23580|gene13539|gene982|gene10420|gene3842|gene3843|gene820|gene22031|gene26950|gene2915|gene22374|gene26388|gene24476|gene5643|gene19711|gene10018|gene15799|gene7108|gene12916|gene14380|gene7107|gene13445|gene5315|gene6887|gene6886|gene1966|gene16595|gene16590|gene21059…	562	gene18930|gene10385|gene10503|gene10115|gene27526|gene11201|gene15318|gene18083|gene14068|gene10276|gene11048|gene20738|gene24686|gene14982|gene10897|gene7918|gene14051|gene27502|gene4560|gene21203|gene24689|gene12795|gene11681|gene8252|gene10712|gene7081|gene27489|gene15728|gene27959|gene26520|gene13889|gene17236|gene8586|gene17046|gene20818|gene15189|gene15188|gene2028|gene12269|gene28107|gene6…	48
extracellular exosome		GO:0070062	4.637e-06	0.000255035	--	2558	gene6887|gene12033|gene12870|gene25471|gene25472|gene8378|gene21210|gene11205|gene3328|gene11287|gene6051|gene2892|gene24407|gene15189|gene5402|gene14472|gene15077|gene15076|gene25706|gene17195|gene20576|gene13963|gene23540|gene26388|gene3188|gene2296|gene3636|gene6358|gene17655|gene2521|gene2290|gene27502|gene6583|gene22898|gene22374|gene20394|gene4070|gene20937|gene16419|gene24552|gene12313|gen…	199	gene6946|gene4929|gene11205|gene6583|gene17806|gene7357|gene2457|gene6371|gene13621|gene522|gene4604|gene26886|gene4445|gene22898|gene7856|gene4562|gene10871|gene4010|gene11287|gene10633|gene15041|gene23580|gene11193|gene27282|gene6247|gene13146|gene10611|gene28311|gene15895|gene26540|gene6369|gene820|gene20394|gene12313|gene13971|gene13977|gene4512|gene20449|gene5184|gene15294|gene17655|gene2031…	189	gene18930|gene27502|gene1820|gene261|gene16862|gene14982|gene8106|gene10812|gene15189|gene27959	10
extracellular organelle		GO:0043230	6.58838e-06	0.000315738	--	2572	gene6887|gene12033|gene12870|gene25471|gene25472|gene8378|gene21210|gene11205|gene3328|gene11287|gene6051|gene2892|gene24407|gene15189|gene5402|gene14472|gene15077|gene15076|gene25706|gene17195|gene20576|gene13963|gene23540|gene26388|gene3188|gene2296|gene3636|gene6358|gene17655|gene2521|gene2290|gene27502|gene6583|gene22898|gene22374|gene20394|gene4070|gene20937|gene16419|gene24552|gene12313|gen…	199	gene6946|gene4929|gene11205|gene6583|gene17806|gene7357|gene2457|gene6371|gene13621|gene522|gene4604|gene26886|gene4445|gene22898|gene7856|gene4562|gene10871|gene4010|gene11287|gene10633|gene15041|gene23580|gene11193|gene27282|gene6247|gene13146|gene10611|gene28311|gene15895|gene26540|gene6369|gene820|gene20394|gene12313|gene13971|gene13977|gene4512|gene20449|gene5184|gene15294|gene17655|gene2031…	189	gene18930|gene27502|gene1820|gene261|gene16862|gene14982|gene8106|gene10812|gene15189|gene27959	10
extracellular matrix component		GO:0044420	6.88883e-06	0.000315738	--	123	gene1961|gene27227|gene7982|gene7312|gene9403|gene3842|gene3843|gene25290|gene11287|gene11205|gene15761|gene26487|gene4445|gene12935|gene2156|gene7628|gene24841|gene12313|gene12459|gene11912|gene13515	21	gene2156|gene4445|gene7628|gene27227|gene13515|gene7312|gene7982|gene11205|gene26487|gene15761|gene12935|gene11287|gene12459|gene24841|gene1961|gene3842|gene3843|gene12313|gene9403|gene25290	20	gene11912	1
extracellular vesicle		GO:1903561	6.42659e-06	0.000315738	--	2571	gene6887|gene12033|gene12870|gene25471|gene25472|gene8378|gene21210|gene11205|gene3328|gene11287|gene6051|gene2892|gene24407|gene15189|gene5402|gene14472|gene15077|gene15076|gene25706|gene17195|gene20576|gene13963|gene23540|gene26388|gene3188|gene2296|gene3636|gene6358|gene17655|gene2521|gene2290|gene27502|gene6583|gene22898|gene22374|gene20394|gene4070|gene20937|gene16419|gene24552|gene12313|gen…	199	gene6946|gene4929|gene11205|gene6583|gene17806|gene7357|gene2457|gene6371|gene13621|gene522|gene4604|gene26886|gene4445|gene22898|gene7856|gene4562|gene10871|gene4010|gene11287|gene10633|gene15041|gene23580|gene11193|gene27282|gene6247|gene13146|gene10611|gene28311|gene15895|gene26540|gene6369|gene820|gene20394|gene12313|gene13971|gene13977|gene4512|gene20449|gene5184|gene15294|gene17655|gene2031…	189	gene18930|gene27502|gene1820|gene261|gene16862|gene14982|gene8106|gene10812|gene15189|gene27959	10
extracellular matrix		GO:0031012	7.75401e-06	0.000319853	--	403	gene21339|gene9403|gene22102|gene25269|gene13458|gene11205|gene10153|gene11287|gene1961|gene6255|gene12205|gene24407|gene13515|gene25290|gene2774|gene24956|gene11225|gene10812|gene12313|gene28074|gene15761|gene7189|gene12935|gene7628|gene23705|gene9399|gene2775|gene12974|gene12860|gene3842|gene22757|gene1881|gene22287|gene26487|gene13790|gene3843|gene20592|gene20349|gene15294|gene15895|gene6958|g…	46	gene7189|gene24407|gene6255|gene12935|gene6958|gene20592|gene11225|gene10153|gene3843|gene9399|gene4445|gene7628|gene15761|gene26487|gene13458|gene11287|gene1961|gene20349|gene25290|gene23705|gene13515|gene13790|gene11205|gene2775|gene2774|gene1224|gene7982|gene12974|gene12860|gene15895|gene3842|gene22102|gene9403|gene28074|gene22287|gene12313|gene21339|gene701|gene24956|gene3569|gene15294|gene12…	45	gene10812	1
extracellular region part		GO:0044421	7.46092e-06	0.000319853	--	3789	gene6887|gene12033|gene11821|gene9403|gene12870|gene25471|gene25472|gene8169|gene21210|gene22607|gene3328|gene2062|gene26540|gene11287|gene13458|gene6051|gene2892|gene24407|gene15189|gene5402|gene14472|gene3287|gene15077|gene15076|gene13318|gene25706|gene26784|gene20576|gene15761|gene13963|gene23540|gene26388|gene7189|gene3188|gene2296|gene3636|gene6358|gene17655|gene2521|gene2290|gene27502|gene6…	277	gene6946|gene7895|gene7894|gene27227|gene1008|gene24666|gene11205|gene6583|gene17806|gene7357|gene18011|gene2457|gene6371|gene13621|gene522|gene4929|gene26886|gene4445|gene22898|gene23196|gene7856|gene4562|gene10871|gene4010|gene11287|gene25294|gene10633|gene5673|gene15041|gene25290|gene23580|gene11193|gene13591|gene26784|gene27282|gene6247|gene13146|gene10611|gene5944|gene28311|gene15895|gene265…	263	gene11912|gene18930|gene27502|gene1820|gene10385|gene261|gene13683|gene16862|gene14982|gene8106|gene10812|gene15189|gene10090|gene27959	14
cytosol		GO:0005829	1.50445e-05	0.000591033	--	2729	gene6887|gene12033|gene11633|gene15977|gene12870|gene13726|gene24698|gene6196|gene14051|gene26497|gene2892|gene8071|gene15188|gene14366|gene17390|gene16658|gene1621|gene2809|gene154|gene27108|gene22250|gene4331|gene7815|gene18998|gene3188|gene10036|gene7357|gene17655|gene6580|gene8378|gene22374|gene20933|gene330|gene6068|gene24942|gene10185|gene25706|gene10227|gene11290|gene17172|gene2457|gene696…	207	gene6946|gene10036|gene4929|gene24666|gene6580|gene7357|gene2457|gene2409|gene2567|gene851|gene6068|gene7765|gene521|gene26886|gene1585|gene4441|gene8084|gene11662|gene7815|gene9785|gene16632|gene13119|gene2979|gene154|gene4319|gene23580|gene10478|gene5748|gene25807|gene16590|gene13806|gene413|gene412|gene6177|gene12011|gene1460|gene10227|gene4793|gene2551|gene1474|gene24956|gene19283|gene25289|g…	190	gene24686|gene15318|gene18930|gene27526|gene14051|gene10503|gene15422|gene11290|gene10897|gene18083|gene10712|gene10276|gene20818|gene23896|gene15188|gene27489|gene20738	17
cytoplasm		GO:0005737	1.66778e-05	0.000625416	--	5765	gene15976|gene26146|gene4438|gene14050|gene13552|gene21515|gene20184|gene21690|gene11821|gene13833|gene13963|gene23540|gene18998|gene27502|gene20933|gene16395|gene14370|gene2457|gene14176|gene3824|gene8848|gene2512|gene9268|gene24215|gene4928|gene17884|gene12202|gene27096|gene25292|gene25294|gene17536|gene17537|gene12816|gene11302|gene5786|gene5426|gene5853|gene21580|gene5991|gene27166|gene10719|…	397	gene918|gene4928|gene26640|gene5073|gene1395|gene26557|gene20925|gene1062|gene13941|gene7815|gene12411|gene2644|gene15040|gene15041|gene23580|gene13537|gene21579|gene4793|gene16815|gene22030|gene26986|gene15982|gene16693|gene5853|gene14380|gene17927|gene17536|gene17537|gene16590|gene20184|gene1248|gene4325|gene4323|gene1241|gene24901|gene6268|gene12701|gene24870|gene24698|gene15032|gene15037|gene…	369	gene22959|gene10503|gene16697|gene3160|gene11048|gene20738|gene24686|gene7918|gene27502|gene21200|gene14982|gene2769|gene27489|gene27959|gene7888|gene16468|gene15184|gene3824|gene27526|gene2028|gene7763|gene12269|gene28107|gene15422|gene11290|gene11681|gene13495|gene12019	28
organelle part		GO:0044422	2.26047e-05	0.000780097	--	9591	gene15976|gene26536|gene26146|gene16302|gene10430|gene14050|gene13552|gene13550|gene20184|gene9022|gene21696|gene13559|gene14472|gene15578|gene13318|gene13726|gene24912|gene23540|gene26388|gene11879|gene1703|gene18998|gene3188|gene2255|gene12021|gene6583|gene6580|gene25839|gene20933|gene7119|gene330|gene20937|gene22881|gene4438|gene6958|gene24886|gene2518|gene14176|gene3827|gene22300|gene3980|gen…	624	gene21344|gene5073|gene26557|gene22102|gene3168|gene22300|gene12412|gene12411|gene22713|gene15727|gene2644|gene15049|gene12021|gene3328|gene15045|gene15040|gene15041|gene23580|gene4279|gene13539|gene10420|gene3842|gene4793|gene820|gene4419|gene12722|gene24858|gene25104|gene26388|gene19653|gene5643|gene26986|gene15982|gene16693|gene5853|gene12916|gene14380|gene23001|gene15312|gene7107|gene13445|ge…	577	gene18930|gene10385|gene16697|gene10115|gene11201|gene18083|gene21203|gene10276|gene11048|gene11244|gene24686|gene15422|gene10897|gene17707|gene4560|gene24688|gene12795|gene13889|gene4182|gene7081|gene3160|gene15728|gene27959|gene26520|gene17236|gene2518|gene6753|gene17046|gene7888|gene16468|gene15187|gene20818|gene15189|gene15188|gene3827|gene12269|gene28107|gene6625|gene8056|gene7099|gene11290|…	47
intracellular organelle		GO:0043229	2.26937e-05	0.000780097	--	10192	gene24362|gene23831|gene15976|gene26536|gene16658|gene26146|gene16302|gene18411|gene4438|gene14050|gene14051|gene13552|gene7914|gene20184|gene21690|gene11821|gene21696|gene8286|gene14472|gene13318|gene24912|gene13963|gene23540|gene26388|gene18998|gene3188|gene27502|gene7110|gene232|gene20933|gene7119|gene330|gene22881|gene16395|gene20642|gene6958|gene2457|gene24886|gene2518|gene14176|gene2668|gen…	659	gene21344|gene11205|gene5073|gene26557|gene22102|gene20925|gene3168|gene8083|gene13941|gene22300|gene7813|gene27150|gene22713|gene12021|gene23580|gene13539|gene982|gene12359|gene16815|gene820|gene26950|gene25104|gene22374|gene10621|gene26388|gene12564|gene24476|gene24996|gene19653|gene5643|gene15980|gene15982|gene10018|gene16693|gene7108|gene2345|gene14380|gene15312|gene7107|gene13445|gene23003|g…	613	gene18930|gene10503|gene16697|gene10115|gene21203|gene10276|gene11048|gene11244|gene7918|gene14051|gene27502|gene4560|gene24688|gene24689|gene14982|gene11681|gene8252|gene20738|gene8106|gene7081|gene15728|gene27959|gene2769|gene13889|gene17236|gene2518|gene8586|gene7888|gene15184|gene15187|gene20818|gene15189|gene27526|gene2028|gene7763|gene13731|gene12269|gene17707|gene16481|gene16862|gene2916|g…	46
centrosome		GO:0005813	7.33409e-05	0.00242025	--	428	gene21022|gene10217|gene17195|gene6608|gene16355|gene6196|gene10276|gene27108|gene26540|gene8142|gene12202|gene12073|gene13559|gene5402|gene5357|gene28579|gene11993|gene12187|gene7914|gene22251|gene24816|gene13926|gene16361|gene6580|gene12411|gene10517|gene11236|gene26592|gene16364|gene3160|gene24698|gene20265|gene12454|gene1031|gene20897|gene2431|gene5300|gene11963|gene816|gene17288|gene8825|gen…	45	gene816|gene11993|gene13926|gene6580|gene24657|gene8825|gene6608|gene10217|gene4781|gene25469|gene5357|gene7914|gene12411|gene16361|gene16364|gene2431|gene8142|gene5402|gene20897|gene10517|gene12187|gene17195|gene11236|gene26540|gene6196|gene20265|gene28579|gene26592|gene24816|gene17288|gene27108|gene24698|gene12073|gene16355|gene1031|gene11963|gene13559|gene5300|gene2809|gene12454|gene21022|gene…	43	gene3160|gene10276	2
intracellular organelle part		GO:0044446	8.95644e-05	0.00284195	--	9383	gene15976|gene26146|gene16302|gene4438|gene14050|gene13552|gene13550|gene20184|gene9022|gene21696|gene13559|gene14472|gene15578|gene13318|gene13726|gene24912|gene23540|gene26388|gene11879|gene1703|gene18998|gene3188|gene2255|gene12021|gene6583|gene6580|gene25839|gene20933|gene7119|gene330|gene20937|gene22881|gene6958|gene24886|gene2518|gene14176|gene3827|gene22300|gene3980|gene2512|gene3456|gene2…	606	gene21344|gene5073|gene26557|gene22102|gene3168|gene22300|gene12412|gene12411|gene22713|gene15727|gene2644|gene15049|gene12021|gene3328|gene15045|gene15040|gene15041|gene23580|gene4279|gene13539|gene10420|gene3842|gene4793|gene820|gene4419|gene12722|gene24858|gene25104|gene26388|gene19653|gene5643|gene26986|gene15982|gene16693|gene5853|gene12916|gene14380|gene23001|gene15312|gene7107|gene13445|ge…	562	gene18930|gene10385|gene16697|gene17046|gene18083|gene21203|gene10276|gene11048|gene11244|gene24686|gene15422|gene10897|gene17707|gene4560|gene24688|gene12795|gene13889|gene4182|gene7081|gene3160|gene15728|gene26520|gene17236|gene2518|gene6753|gene10115|gene7888|gene16468|gene15187|gene20818|gene15188|gene3827|gene12269|gene28107|gene6625|gene8056|gene7099|gene11290|gene11681|gene4553|gene12019|g…	44
desmosome		GO:0030057	0.000130051	0.00397377	--	28	gene25204|gene25203|gene27828|gene25201|gene25200|gene23705|gene25717|gene25202	8	gene25201|gene25200|gene25203|gene27828|gene25204|gene25717|gene25202|gene23705	8	--	0
filopodium		GO:0030175	0.000211715	0.00607507	GO:0030028	72	gene27502|gene12870|gene1759|gene24634|gene4366|gene2611|gene7765|gene4858|gene10115|gene820|gene10116|gene24912|gene27959	13	gene1759|gene24634|gene24912|gene4858|gene10116|gene12870|gene7765|gene4366|gene2611|gene820	10	gene10115|gene27959|gene27502	3
cell junction		GO:0030054	0.000213548	0.00607507	--	1456	gene25204|gene25203|gene25202|gene12870|gene25200|gene11201|gene7108|gene6196|gene24996|gene20184|gene11821|gene17390|gene25201|gene24912|gene23705|gene27502|gene12786|gene11601|gene16419|gene26373|gene11833|gene7357|gene17172|gene2944|gene2062|gene1715|gene1360|gene3456|gene13537|gene1739|gene20818|gene12454|gene14985|gene12320|gene5863|gene20213|gene7918|gene5802|gene11956|gene24858|gene12816|g…	116	gene27828|gene7357|gene2567|gene6185|gene24101|gene10871|gene25292|gene1759|gene10478|gene13537|gene705|gene12928|gene25202|gene5943|gene7765|gene3665|gene25201|gene25200|gene25203|gene13971|gene25204|gene27166|gene10867|gene25289|gene17390|gene3543|gene11802|gene21664|gene25284|gene24996|gene3456|gene9909|gene12870|gene7108|gene6403|gene24912|gene20213|gene12320|gene27528|gene11857|gene1360|gene…	107	gene7918|gene27502|gene16697|gene10115|gene11201|gene14982|gene10276|gene20818|gene7092	9
actin-based cell projection		GO:0098858	0.000245348	0.00652941	--	134	gene27502|gene820|gene14472|gene12870|gene1759|gene24634|gene4366|gene2611|gene7765|gene840|gene10115|gene11899|gene10116|gene24912|gene12320|gene27959|gene5951|gene25419|gene4858	19	gene1759|gene11899|gene24634|gene12320|gene24912|gene14472|gene10116|gene12870|gene840|gene25419|gene5951|gene4858|gene7765|gene4366|gene2611|gene820	16	gene10115|gene27959|gene27502	3
endoplasmic reticulum		GO:0005783	0.000238158	0.00652941	--	848	gene6886|gene7107|gene4416|gene16481|gene22102|gene15799|gene20585|gene10633|gene24621|gene5772|gene14051|gene8303|gene6050|gene6216|gene441|gene10096|gene12210|gene8586|gene4774|gene13539|gene820|gene1008|gene12992|gene27282|gene13318|gene10699|gene8382|gene10912|gene5643|gene11899|gene10116|gene10115|gene11266|gene11048|gene2156|gene4232|gene25321|gene16862|gene19680|gene10201|gene12860|gene247…	74	gene26536|gene24621|gene19734|gene12992|gene11899|gene10699|gene8386|gene1513|gene11205|gene10116|gene2156|gene6216|gene6958|gene2567|gene441|gene10096|gene7107|gene11266|gene1674|gene10929|gene21365|gene17129|gene10698|gene24942|gene19680|gene1008|gene6886|gene4010|gene2128|gene4016|gene5692|gene10633|gene12210|gene25419|gene4232|gene5643|gene5748|gene5772|gene4774|gene13539|gene24804|gene1715|g…	68	gene14051|gene8586|gene16481|gene10115|gene16862|gene11048	6
endoplasmic reticulum lumen		GO:0005788	0.000298939	0.00770703	GO:0016022	147	gene701|gene10385|gene26652|gene22102|gene8303|gene3842|gene22757|gene12974|gene19734|gene3843|gene24621|gene14098|gene17730|gene2156|gene3569|gene8800|gene19009|gene12313|gene11048|gene11193	20	gene22757|gene19734|gene8303|gene12313|gene701|gene24621|gene17730|gene26652|gene12974|gene2156|gene14098|gene8800|gene3569|gene11193|gene3843|gene3842|gene22102|gene19009	18	gene11048|gene10385	2
proteinaceous extracellular matrix		GO:0005578	0.000322219	0.00805548	--	265	gene21339|gene22102|gene25269|gene11225|gene701|gene9399|gene13458|gene6255|gene24407|gene13515|gene25290|gene2774|gene10812|gene28074|gene12935|gene10153|gene1961|gene12974|gene12860|gene22757|gene1881|gene7628|gene2775|gene4445|gene12313|gene15895|gene1224|gene22287|gene3569|gene13790	30	gene24407|gene12974|gene12935|gene11225|gene10153|gene9399|gene4445|gene7628|gene2774|gene13458|gene1961|gene25290|gene13515|gene13790|gene2775|gene22757|gene1224|gene6255|gene12860|gene15895|gene22102|gene28074|gene22287|gene12313|gene21339|gene701|gene3569|gene25269|gene1881	29	gene10812	1
Golgi membrane		GO:0000139	0.000369867	0.0089747	--	636	gene17046|gene6155|gene16258|gene6151|gene27570|gene20818|gene4103|gene6625|gene12795|gene10912|gene24985|gene24686|gene2361|gene25166|gene26520|gene1008|gene17390|gene634|gene20790|gene27282|gene11952|gene13726|gene3328|gene3088|gene26165|gene24816|gene9922|gene2295|gene26388|gene25125|gene6552|gene24101|gene7506|gene7757|gene18083|gene7406|gene13398|gene4858|gene25190|gene15727|gene26373|gene20…	58	gene2361|gene6126|gene4103|gene27570|gene13423|gene13726|gene3328|gene2295|gene1674|gene24101|gene26075|gene634|gene11952|gene20153|gene24942|gene12062|gene1008|gene25190|gene15727|gene25166|gene9922|gene4858|gene25125|gene10633|gene20897|gene24985|gene13398|gene25748|gene11633|gene3088|gene7406|gene6151|gene19137|gene6155|gene7506|gene26373|gene26165|gene6552|gene11271|gene7757|gene27282|gene109…	50	gene24686|gene26520|gene6625|gene4560|gene17046|gene12795|gene18083|gene20818	8
endoplasmic reticulum part		GO:0044432	0.000525153	0.0123786	--	1207	gene6886|gene7107|gene26652|gene6216|gene10889|gene12974|gene11633|gene11048|gene13559|gene2111|gene2357|gene5643|gene26388|gene3833|gene2295|gene22757|gene27916|gene19734|gene23107|gene13398|gene9922|gene12313|gene6958|gene12412|gene3508|gene24804|gene24685|gene25104|gene7081|gene16238|gene10096|gene14952|gene12722|gene11952|gene22031|gene17730|gene19009|gene22777|gene7757|gene8303|gene24101|gen…	97	gene19734|gene9922|gene8800|gene2404|gene522|gene24101|gene24804|gene19680|gene12412|gene22713|gene2644|gene4016|gene11193|gene15955|gene23107|gene412|gene3842|gene3843|gene26255|gene12313|gene12722|gene701|gene9387|gene1599|gene10864|gene26388|gene12974|gene6216|gene13286|gene10096|gene7107|gene2295|gene24685|gene27916|gene6886|gene4546|gene14098|gene25438|gene25104|gene5643|gene6958|gene10929|g…	91	gene10385|gene17236|gene17046|gene14068|gene11048|gene7081	6
apicolateral plasma membrane		GO:0016327	0.000546659	0.0125276	--	13	gene20213|gene3543|gene1715|gene25294|gene1759	5	gene1715|gene20213|gene3543|gene25294|gene1759	5	--	0
cytoplasmic vesicle		GO:0031410	0.000612472	0.0129561	GO:0016023	1287	gene20585|gene23831|gene12870|gene27570|gene7108|gene18411|gene23196|gene10725|gene14472|gene17390|gene6768|gene13726|gene20576|gene15761|gene3837|gene2296|gene2295|gene2521|gene12786|gene7757|gene12782|gene11603|gene7840|gene28235|gene25706|gene17172|gene6958|gene13306|gene1360|gene15009|gene13539|gene12320|gene20213|gene7918|gene1822|gene11821|gene19007|gene4218|gene19009|gene6434|gene8303|gene…	102	gene12992|gene9922|gene3071|gene26557|gene27423|gene4441|gene11879|gene4448|gene4010|gene22713|gene23580|gene1759|gene27282|gene13539|gene6177|gene982|gene13883|gene3837|gene820|gene2928|gene18581|gene17390|gene13423|gene3543|gene2502|gene6126|gene12870|gene7108|gene2295|gene2296|gene20213|gene11853|gene1360|gene16595|gene20318|gene19091|gene2772|gene11662|gene6958|gene25401|gene18411|gene20585|g…	99	gene7918|gene27959|gene24689	3
non-membrane-bounded organelle		GO:0043228	0.000597986	0.0129561	--	2830	gene24362|gene15976|gene12870|gene26146|gene6194|gene27282|gene6196|gene15187|gene15367|gene14050|gene17536|gene20184|gene26540|gene22921|gene11821|gene15189|gene11802|gene14472|gene632|gene15077|gene15076|gene2809|gene154|gene13833|gene24912|gene18998|gene2296|gene9369|gene7357|gene19007|gene27502|gene6580|gene20074|gene25839|gene21203|gene13270|gene7119|gene330|gene11601|gene5837|gene23198|gene…	202	gene3472|gene5943|gene26640|gene6580|gene5837|gene7357|gene19635|gene13423|gene2457|gene2567|gene20925|gene2551|gene2560|gene12992|gene24101|gene3665|gene26146|gene23196|gene11662|gene2709|gene7761|gene21494|gene154|gene152|gene10478|gene25569|gene27282|gene3073|gene11198|gene24886|gene5797|gene3071|gene27707|gene6177|gene12719|gene5073|gene1460|gene26540|gene7765|gene10376|gene820|gene1474|gene1…	189	gene12269|gene14982|gene27526|gene27502|gene8586|gene16697|gene21203|gene15422|gene24688|gene15187|gene20818|gene15189|gene11244	13
intracellular non-membrane-bounded organelle		GO:0043232	0.000597986	0.0129561	--	2830	gene24362|gene15976|gene12870|gene26146|gene6194|gene27282|gene6196|gene15187|gene15367|gene14050|gene17536|gene20184|gene26540|gene22921|gene11821|gene15189|gene11802|gene14472|gene632|gene15077|gene15076|gene2809|gene154|gene13833|gene24912|gene18998|gene2296|gene9369|gene7357|gene19007|gene27502|gene6580|gene20074|gene25839|gene21203|gene13270|gene7119|gene330|gene11601|gene5837|gene23198|gene…	202	gene3472|gene5943|gene26640|gene6580|gene5837|gene7357|gene19635|gene13423|gene2457|gene2567|gene20925|gene2551|gene2560|gene12992|gene24101|gene3665|gene26146|gene23196|gene11662|gene2709|gene7761|gene21494|gene154|gene152|gene10478|gene25569|gene27282|gene3073|gene11198|gene24886|gene5797|gene3071|gene27707|gene6177|gene12719|gene5073|gene1460|gene26540|gene7765|gene10376|gene820|gene1474|gene1…	189	gene12269|gene14982|gene27526|gene27502|gene8586|gene16697|gene21203|gene15422|gene24688|gene15187|gene20818|gene15189|gene11244	13
intracellular vesicle		GO:0097708	0.0006288	0.012969	--	1288	gene20585|gene23831|gene12870|gene27570|gene7108|gene18411|gene23196|gene10725|gene14472|gene17390|gene6768|gene13726|gene20576|gene15761|gene3837|gene2296|gene2295|gene2521|gene12786|gene7757|gene12782|gene11603|gene7840|gene28235|gene25706|gene17172|gene6958|gene13306|gene1360|gene15009|gene13539|gene12320|gene20213|gene7918|gene1822|gene11821|gene19007|gene4218|gene19009|gene6434|gene8303|gene…	102	gene12992|gene9922|gene3071|gene26557|gene27423|gene4441|gene11879|gene4448|gene4010|gene22713|gene23580|gene1759|gene27282|gene13539|gene6177|gene982|gene13883|gene3837|gene820|gene2928|gene18581|gene17390|gene13423|gene3543|gene2502|gene6126|gene12870|gene7108|gene2295|gene2296|gene20213|gene11853|gene1360|gene16595|gene20318|gene19091|gene2772|gene11662|gene6958|gene25401|gene18411|gene20585|g…	99	gene7918|gene27959|gene24689	3
bicellular tight junction		GO:0005923	0.000746859	0.0143452	--	113	gene1739|gene7918|gene26536|gene27828|gene19201|gene12072|gene1759|gene14985|gene5802|gene1715|gene27528|gene3543|gene20213|gene16590|gene3446|gene3665	16	gene26536|gene1759|gene5802|gene27828|gene14985|gene12072|gene1739|gene3446|gene20213|gene1715|gene3543|gene19201|gene16590|gene3665|gene27528	15	gene7918	1
cell-cell adherens junction		GO:0005913	0.000747687	0.0143452	--	229	gene10478|gene4037|gene12320|gene24547|gene25717|gene25292|gene2567|gene21664|gene13|gene24912|gene23705|gene20818|gene24430|gene4366|gene23025|gene19171|gene7092|gene24698|gene19091|gene17172|gene23196|gene6403|gene24840|gene12928|gene3456|gene25898	26	gene3456|gene25717|gene2567|gene24912|gene12320|gene24840|gene23196|gene25292|gene4037|gene19091|gene23705|gene13|gene10478|gene24430|gene23025|gene12928|gene19171|gene17172|gene24698|gene6403|gene25898|gene24547|gene21664|gene4366	24	gene7092|gene20818	2
perichromatin fibrils		GO:0005726	0.000728309	0.0143452	--	4	gene3247|gene8388|gene15980	3	gene8388|gene15980|gene3247	3	--	0
Golgi apparatus		GO:0005794	0.000784729	0.0147137	--	769	gene11633|gene13726|gene7761|gene11784|gene23112|gene24816|gene26165|gene7085|gene3115|gene11853|gene12320|gene6050|gene8586|gene820|gene1008|gene1045|gene20790|gene13318|gene16862|gene13883|gene20576|gene18930|gene27108|gene5315|gene4553|gene10116|gene10115|gene26388|gene22374|gene2156|gene4232|gene2295|gene15235|gene20818|gene11899|gene8303|gene26598|gene1513|gene27526|gene12764|gene4010|gene21…	66	gene26536|gene2156|gene11899|gene11271|gene1513|gene5748|gene11633|gene23112|gene3071|gene10116|gene19770|gene21688|gene13726|gene12764|gene2295|gene4781|gene26075|gene4301|gene15439|gene10698|gene11853|gene5315|gene1008|gene12887|gene2082|gene4010|gene7761|gene13883|gene10633|gene25419|gene4232|gene7085|gene20897|gene11193|gene3115|gene25748|gene5797|gene26598|gene10069|gene6050|gene17705|gene26…	59	gene18930|gene27526|gene8586|gene10115|gene16862|gene4553|gene20818	7
occluding junction		GO:0070160	0.000906264	0.0166148	--	115	gene1739|gene20213|gene27528|gene3665|gene14985|gene5802|gene19201|gene1759|gene7918|gene16590|gene26536|gene1715|gene3543|gene12072|gene3446|gene27828	16	gene26536|gene1759|gene5802|gene27828|gene19201|gene27528|gene1739|gene3446|gene20213|gene12072|gene1715|gene3543|gene14985|gene3665|gene16590	15	gene7918	1
basement membrane		GO:0005604	0.000986177	0.0176869	--	84	gene1961|gene27227|gene7982|gene25290|gene11205|gene15761|gene26487|gene12935|gene2156|gene7628|gene24841|gene12459|gene13515	13	gene2156|gene7628|gene27227|gene13515|gene15761|gene7982|gene11205|gene26487|gene24841|gene12935|gene12459|gene1961|gene25290	13	--	0
collagen trimer		GO:0005581	0.00105123	0.0184524	--	95	gene2775|gene701|gene13458|gene3842|gene22757|gene25269|gene25256|gene12974|gene2774|gene3843|gene10385|gene10090|gene24841|gene12313	14	gene22757|gene12313|gene2775|gene701|gene2774|gene12974|gene24841|gene25256|gene3842|gene3843|gene13458|gene25269	12	gene10385|gene10090	2
cornified envelope		GO:0001533	0.00120698	0.020745	--	22	gene1231|gene1224|gene13977|gene23705|gene1248|gene1263	6	gene1248|gene1263|gene13977|gene1224|gene1231|gene23705	6	--	0
apical part of cell		GO:0045177	0.00127401	0.0210212	--	66	gene27502|gene12870|gene27570|gene11201|gene18930|gene820|gene22287|gene4858|gene12320|gene12210|gene25748	11	gene12320|gene4858|gene12870|gene27570|gene25748|gene12210|gene820|gene22287	8	gene18930|gene27502|gene11201	3
Golgi apparatus part		GO:0044431	0.00126825	0.0210212	--	856	gene17046|gene16258|gene7506|gene6151|gene6155|gene27570|gene20818|gene4103|gene11633|gene12795|gene10912|gene24985|gene24686|gene2361|gene25166|gene11188|gene26520|gene25401|gene1008|gene3326|gene17390|gene26598|gene20790|gene27282|gene13318|gene11952|gene25125|gene3328|gene15761|gene3088|gene26165|gene24816|gene9922|gene13726|gene13806|gene2295|gene26388|gene7757|gene6552|gene24101|gene24942|ge…	71	gene2361|gene11633|gene4103|gene27570|gene13423|gene3326|gene2567|gene13726|gene3328|gene2295|gene1674|gene24101|gene26075|gene19137|gene11952|gene20153|gene24942|gene15761|gene12062|gene1008|gene25190|gene15727|gene11188|gene25166|gene9922|gene4858|gene25125|gene10633|gene20897|gene13790|gene24985|gene13398|gene25748|gene6126|gene5692|gene13806|gene3088|gene7406|gene6151|gene634|gene11236|gene61…	63	gene24686|gene26520|gene6625|gene4560|gene17046|gene12795|gene18083|gene20818	8
microtubule organizing center		GO:0005815	0.00145391	0.0235192	--	659	gene21022|gene10217|gene12870|gene17195|gene6608|gene16355|gene6196|gene12454|gene14050|gene13906|gene27108|gene12269|gene26540|gene8142|gene12202|gene12073|gene15422|gene13559|gene2560|gene5357|gene28579|gene17390|gene6768|gene11993|gene12187|gene7914|gene22251|gene24816|gene4042|gene13926|gene16361|gene5402|gene6580|gene11236|gene12411|gene26592|gene7119|gene10517|gene16364|gene4858|gene3160|ge…	57	gene816|gene7119|gene3092|gene6768|gene11993|gene12187|gene6580|gene24657|gene12870|gene6608|gene12411|gene10217|gene2560|gene4781|gene14050|gene25469|gene5357|gene7914|gene4858|gene13906|gene16361|gene16364|gene2431|gene8142|gene12454|gene20897|gene4042|gene10517|gene17195|gene11236|gene26540|gene6196|gene20265|gene28579|gene8825|gene26592|gene24816|gene17288|gene27108|gene24698|gene12073|gene16…	53	gene12269|gene15422|gene3160|gene10276	4
bounding membrane of organelle		GO:0098588	0.00159241	0.0252642	--	1661	gene7107|gene27570|gene10889|gene11633|gene24985|gene25166|gene13559|gene17390|gene634|gene3933|gene20576|gene9989|gene26388|gene25748|gene2295|gene6552|gene27916|gene20937|gene12782|gene13398|gene26373|gene10633|gene10227|gene644|gene12412|gene2611|gene16258|gene6185|gene26075|gene19137|gene1360|gene25469|gene12116|gene11784|gene13621|gene110|gene7081|gene12320|gene12056|gene26520|gene18083|gene…	124	gene26598|gene9922|gene27916|gene6188|gene13423|gene13621|gene6185|gene24101|gene19137|gene11879|gene12412|gene2082|gene4010|gene15727|gene25166|gene2361|gene10633|gene15955|gene13539|gene10227|gene24816|gene9387|gene20790|gene17390|gene16258|gene25190|gene26388|gene14667|gene2502|gene6126|gene12057|gene7107|gene2295|gene634|gene12116|gene12320|gene1008|gene1360|gene3168|gene13883|gene9989|gene24…	114	gene24686|gene26520|gene6625|gene17046|gene4560|gene12795|gene18083|gene10276|gene20818|gene7081	10
costamere		GO:0043034	0.00216681	0.0337287	--	17	gene11201|gene22032|gene10351|gene3456|gene26536	5	gene26536|gene10351|gene3456|gene22032	4	gene11201	1
protein phosphatase type 1 complex		GO:0000164	0.0026005	0.0369758	--	11	gene24870|gene2124|gene23228|gene2567	4	gene2567|gene2124|gene24870|gene23228	4	--	0
membrane region		GO:0098589	0.00264433	0.0369758	--	342	gene28262|gene12870|gene26335|gene22607|gene10351|gene12320|gene5863|gene15709|gene14472|gene18947|gene23196|gene13318|gene7914|gene4553|gene17771|gene24939|gene27423|gene1759|gene18083|gene4010|gene16419|gene26628|gene6126|gene6247|gene24698|gene25748|gene27776|gene25839|gene16862|gene24552|gene10698|gene20387|gene4302	33	gene16419|gene10698|gene6126|gene12870|gene10351|gene20387|gene26335|gene27423|gene12320|gene14472|gene4302|gene4010|gene23196|gene15709|gene1759|gene6247|gene18947|gene25839|gene5863|gene26628|gene27776|gene24939|gene25748|gene28262|gene7914|gene22607|gene17771|gene24698|gene24552|gene13318	30	gene18083|gene16862|gene4553	3
sarcolemma		GO:0042383	0.00248007	0.0369758	--	82	gene9402|gene23196|gene7761|gene7108|gene10051|gene820|gene22032|gene10351|gene26536|gene5863|gene3456|gene7136	12	gene26536|gene3456|gene22032|gene23196|gene10351|gene7108|gene7761|gene7136|gene10051|gene9402|gene820|gene5863	12	--	0
microfibril		GO:0001527	0.0026005	0.0369758	--	11	gene9403|gene11912|gene7312|gene11287	4	gene7312|gene11287|gene9403	3	gene11912	1
cell surface furrow		GO:0097610	0.00263619	0.0369758	--	52	gene6155|gene11236|gene13|gene2062|gene19015|gene5943|gene6427|gene16697|gene6434	9	gene6434|gene13|gene19015|gene6155|gene6427|gene11236|gene5943|gene2062	8	gene16697	1
cleavage furrow		GO:0032154	0.00263619	0.0369758	--	52	gene6155|gene11236|gene13|gene2062|gene19015|gene5943|gene6427|gene16697|gene6434	9	gene6434|gene13|gene19015|gene6155|gene6427|gene11236|gene5943|gene2062	8	gene16697	1
intracellular membrane-bounded organelle		GO:0043231	0.00271755	0.0373663	--	8186	gene15976|gene26536|gene26146|gene16302|gene4438|gene14050|gene14051|gene13552|gene21690|gene21696|gene8286|gene13318|gene13963|gene23540|gene26388|gene18998|gene3188|gene27502|gene7110|gene232|gene20933|gene330|gene22881|gene16395|gene20642|gene6958|gene24886|gene2518|gene2668|gene22300|gene3980|gene25469|gene28258|gene17884|gene12202|gene10096|gene27096|gene1045|gene10069|gene17537|gene12815|ge…	519	gene11205|gene5073|gene26557|gene15081|gene3168|gene8083|gene13941|gene22300|gene7813|gene27150|gene12021|gene23580|gene13539|gene27513|gene16815|gene820|gene26950|gene25104|gene22374|gene10621|gene26388|gene12564|gene24476|gene24996|gene19653|gene2772|gene15980|gene15982|gene10018|gene16693|gene2345|gene14380|gene15312|gene7107|gene13445|gene23003|gene18871|gene17537|gene5316|gene6887|gene6886|g…	480	gene18930|gene10503|gene10115|gene16854|gene10276|gene11048|gene20738|gene7918|gene14051|gene27502|gene4560|gene24688|gene24689|gene13889|gene8252|gene2769|gene8106|gene7081|gene15728|gene17236|gene2518|gene8586|gene7888|gene15184|gene15187|gene20818|gene27526|gene2028|gene7763|gene13731|gene17707|gene16481|gene16862|gene2916|gene15422|gene11681|gene13495|gene4553|gene600	39
plasma membrane region		GO:0098590	0.00306742	0.0414857	--	931	gene13930|gene16395|gene12870|gene7761|gene11201|gene13459|gene10478|gene7108|gene28209|gene5772|gene10351|gene12320|gene5951|gene24547|gene12719|gene12075|gene20213|gene25160|gene13559|gene12469|gene14472|gene5863|gene25294|gene23196|gene11857|gene13883|gene20576|gene9989|gene25419|gene13|gene11899|gene10116|gene3837|gene2814|gene15189|gene22374|gene3543|gene2296|gene16595|gene2295|gene27502|gen…	74	gene26536|gene16884|gene11899|gene1759|gene11857|gene28209|gene6185|gene10116|gene12870|gene10351|gene7108|gene12669|gene13930|gene5951|gene16395|gene2295|gene2296|gene24101|gene4010|gene20213|gene19792|gene12320|gene19057|gene14472|gene1360|gene4448|gene25160|gene23196|gene16595|gene15709|gene13883|gene25294|gene9989|gene25419|gene24547|gene23705|gene13|gene10478|gene5772|gene24430|gene6247|gene…	69	gene15189|gene10897|gene10115|gene27502|gene11201	5
plasma membrane bounded cell projection part		GO:0120038	0.00326899	0.0423405	--	1204	gene12870|gene4438|gene14050|gene14380|gene25160|gene13559|gene14472|gene17390|gene4975|gene9989|gene2814|gene3188|gene27502|gene6580|gene24552|gene7998|gene2457|gene7895|gene3983|gene1360|gene24215|gene14985|gene110|gene12320|gene5863|gene7918|gene18930|gene11956|gene24912|gene19761|gene5426|gene20951|gene24101|gene13883|gene4010|gene19091|gene17936|gene109|gene20265|gene25284|gene6875|gene4345|…	92	gene5426|gene7895|gene6580|gene5073|gene2560|gene24101|gene11877|gene10871|gene4010|gene1759|gene6247|gene24552|gene14356|gene20481|gene7765|gene3665|gene7761|gene24816|gene20164|gene17390|gene3543|gene22374|gene25284|gene26536|gene11993|gene12870|gene13935|gene3188|gene14380|gene24912|gene4301|gene12320|gene1360|gene24215|gene16595|gene15709|gene16590|gene13883|gene9989|gene19091|gene2772|gene17…	87	gene12269|gene10115|gene18930|gene7918|gene27502	5
cell projection part		GO:0044463	0.00326899	0.0423405	--	1204	gene12870|gene4438|gene14050|gene14380|gene25160|gene13559|gene14472|gene17390|gene4975|gene9989|gene2814|gene3188|gene27502|gene6580|gene24552|gene19761|gene2457|gene7895|gene3983|gene1360|gene24215|gene14985|gene110|gene12320|gene5863|gene7918|gene18930|gene11956|gene24912|gene7998|gene5426|gene20951|gene24101|gene13883|gene4010|gene19091|gene17936|gene109|gene20265|gene25284|gene6875|gene4345|…	92	gene5426|gene7895|gene6580|gene5073|gene2560|gene24101|gene11877|gene10871|gene4010|gene1759|gene6247|gene24552|gene14356|gene20481|gene7765|gene3665|gene7761|gene24816|gene20164|gene17390|gene3543|gene22374|gene25284|gene26536|gene11993|gene12870|gene13935|gene3188|gene14380|gene24912|gene4301|gene12320|gene1360|gene24215|gene16595|gene15709|gene16590|gene13883|gene9989|gene19091|gene2772|gene17…	87	gene12269|gene10115|gene18930|gene7918|gene27502	5
FHF complex		GO:0070695	0.00333592	0.0423405	--	6	gene521|gene17705|gene27108	3	gene27108|gene17705|gene521	3	--	0
keratohyalin granule		GO:0036457	0.0033105	0.0423405	--	2	gene1229|gene1232	2	gene1232|gene1229	2	--	0
anchoring junction		GO:0070161	0.00348857	0.0436071	--	744	gene25204|gene25203|gene27828|gene12870|gene17195|gene783|gene10478|gene16419|gene6196|gene11802|gene24430|gene23196|gene12320|gene24547|gene11821|gene25717|gene25202|gene25292|gene25201|gene27282|gene1513|gene24912|gene14982|gene13|gene12816|gene13591|gene16595|gene25200|gene23705|gene15032|gene27502|gene20818|gene4037|gene27528|gene21664|gene1759|gene10513|gene4366|gene23025|gene11601|gene23804…	61	gene16419|gene16884|gene12816|gene1759|gene25717|gene1513|gene12870|gene24840|gene3456|gene6403|gene23804|gene2567|gene24912|gene19171|gene20387|gene12320|gene783|gene27528|gene4858|gene12454|gene23196|gene16595|gene16581|gene25292|gene4037|gene24547|gene23705|gene13|gene10478|gene24430|gene10513|gene25200|gene17195|gene23025|gene11601|gene12928|gene25202|gene6196|gene26373|gene13591|gene25201|ge…	57	gene14982|gene7092|gene27502|gene20818	4
condensed chromosome kinetochore		GO:0000777	0.003916	0.0482194	--	109	gene5433|gene26640|gene6131|gene25266|gene330|gene13|gene11244|gene12805|gene14158|gene21795|gene2809|gene11662|gene15422|gene16361	14	gene13|gene11662|gene5433|gene16361|gene6131|gene26640|gene12805|gene25266|gene2809|gene14158|gene330|gene21795	12	gene15422|gene11244	2
ion binding		GO:0043167	2.49544e-07	0.000345618	--	7191	gene23785|gene23786|gene23831|gene16658|gene16302|gene14050|gene21690|gene24407|gene21696|gene25202|gene8286|gene14472|gene25201|gene15578|gene13318|gene26388|gene7189|gene28308|gene3221|gene17655|gene18643|gene6583|gene232|gene20933|gene330|gene20937|gene10153|gene2196|gene20642|gene2457|gene23227|gene3459|gene2668|gene3824|gene3980|gene3983|gene2512|gene3456|gene25469|gene19780|gene21339|gene10…	498	gene4928|gene4929|gene11205|gene5073|gene22396|gene20925|gene8083|gene243|gene7815|gene27150|gene2644|gene12057|gene13539|gene21579|gene3842|gene3843|gene3665|gene26255|gene25201|gene25200|gene25203|gene25202|gene25204|gene26772|gene25104|gene22374|gene26388|gene12564|gene2495|gene19653|gene5524|gene26986|gene23010|gene15982|gene16693|gene14380|gene15312|gene7107|gene6068|gene7628|gene18871|gene5…	465	gene18930|gene1820|gene10385|gene10115|gene15318|gene11048|gene22059|gene20738|gene24686|gene11912|gene10897|gene27526|gene17707|gene21200|gene16854|gene14982|gene13889|gene4182|gene10712|gene15728|gene10812|gene26520|gene8586|gene3824|gene8106|gene7763|gene13731|gene16862|gene15422|gene11290|gene27959|gene12019|gene13217	33
cell adhesion molecule binding		GO:0050839	5.36992e-07	0.000371867	--	320	gene27227|gene12870|gene10478|gene26880|gene5772|gene24430|gene12320|gene24912|gene24547|gene25321|gene5802|gene25717|gene25292|gene2567|gene10698|gene3843|gene21664|gene13|gene820|gene10116|gene10115|gene7628|gene27502|gene20818|gene4037|gene1759|gene23025|gene19171|gene24552|gene13790|gene7092|gene26536|gene19091|gene20592|gene9105|gene17172|gene3528|gene6403|gene4445|gene24840|gene12928|gene25…	42	gene26536|gene27227|gene1759|gene25717|gene5802|gene10116|gene12870|gene20592|gene19171|gene2567|gene24912|gene4445|gene10698|gene26880|gene12320|gene24840|gene25292|gene4037|gene24547|gene13|gene10478|gene5772|gene24430|gene23025|gene3528|gene12928|gene3843|gene820|gene9105|gene17172|gene7628|gene25321|gene6403|gene13790|gene25898|gene19091|gene21664|gene24552	38	gene7092|gene10115|gene27502|gene20818	4
anion binding		GO:0043168	8.3864e-06	0.00387172	--	3121	gene6887|gene23785|gene7107|gene23831|gene8083|gene16658|gene27570|gene28308|gene11633|gene18930|gene25852|gene24985|gene26652|gene748|gene6050|gene26540|gene8071|gene21696|gene1961|gene14472|gene632|gene22921|gene15578|gene1621|gene15576|gene27065|gene5390|gene2138|gene2814|gene7547|gene2296|gene2295|gene17655|gene10032|gene19007|gene6583|gene4555|gene8198|gene20933|gene6268|gene1881|gene330|gen…	234	gene10032|gene359|gene6946|gene20411|gene3472|gene24666|gene11205|gene5073|gene6583|gene25847|gene2409|gene20925|gene6068|gene17685|gene8083|gene4445|gene27423|gene243|gene4441|gene1966|gene7815|gene27783|gene10871|gene2644|gene10633|gene4319|gene13591|gene5748|gene4119|gene15709|gene7968|gene6247|gene25807|gene5418|gene5797|gene5943|gene26540|gene2551|gene3665|gene24816|gene22172|gene6188|gene12…	220	gene11912|gene20738|gene18930|gene10385|gene8586|gene21200|gene22059|gene15318|gene11290|gene10897|gene4182|gene27959|gene11048|gene10812	14
calcium ion binding		GO:0005509	1.16133e-05	0.0040211	--	745	gene26772|gene7107|gene23831|gene25203|gene9403|gene25201|gene25200|gene1460|gene27276|gene9880|gene11633|gene17806|gene5772|gene4929|gene5863|gene25204|gene24407|gene13515|gene5402|gene1232|gene1008|gene9881|gene1231|gene26644|gene1233|gene27282|gene13318|gene7990|gene21365|gene10116|gene10115|gene7189|gene12935|gene7628|gene9874|gene20702|gene16946|gene25128|gene27227|gene2495|gene10201|gene830…	72	gene12935|gene7990|gene4929|gene27227|gene28377|gene1008|gene7189|gene24407|gene11633|gene19734|gene10116|gene17806|gene1232|gene1231|gene13935|gene12669|gene10153|gene9909|gene7107|gene25202|gene1229|gene3140|gene21365|gene7628|gene26644|gene9880|gene9881|gene7815|gene4010|gene8419|gene4928|gene25128|gene20449|gene4164|gene1233|gene5402|gene13515|gene11205|gene5772|gene9874|gene27282|gene1224|ge…	68	gene11912|gene13217|gene10115|gene1820	4
structural constituent of cytoskeleton		GO:0005200	4.83754e-05	0.0104714	--	109	gene27502|gene22237|gene24430|gene23197|gene25266|gene1460|gene25284|gene23025|gene4512|gene15081|gene11802|gene24858|gene20318|gene26533|gene10351|gene26536|gene23705|gene6371	18	gene26536|gene24430|gene24858|gene23025|gene4512|gene11802|gene22237|gene23197|gene25266|gene10351|gene20318|gene1460|gene15081|gene6371|gene23705|gene25284|gene26533	17	gene27502	1
extracellular matrix structural constituent		GO:0005201	3.79595e-05	0.0104714	--	70	gene25290|gene701|gene9403|gene3842|gene3843|gene25269|gene12974|gene10153|gene7189|gene7982|gene7628|gene12313|gene12459|gene11912	14	gene12313|gene7628|gene701|gene7982|gene7189|gene12974|gene12459|gene25290|gene10153|gene3842|gene3843|gene9403|gene25269	13	gene11912	1
metal ion binding		GO:0046872	5.29239e-05	0.0104714	--	4839	gene23785|gene7107|gene23831|gene25203|gene9403|gene22921|gene25200|gene25470|gene18109|gene27276|gene18815|gene23786|gene16302|gene25852|gene14050|gene26652|gene26497|gene26265|gene22396|gene21690|gene6051|gene2892|gene11633|gene25204|gene24407|gene21696|gene25202|gene5402|gene8286|gene9880|gene9881|gene14366|gene25201|gene26487|gene19726|gene13318|gene21704|gene20576|gene9989|gene10633|gene2225…	336	gene19734|gene20256|gene10036|gene4929|gene27227|gene11857|gene24666|gene11205|gene1360|gene22396|gene3842|gene12714|gene27733|gene4928|gene851|gene6068|gene6185|gene2560|gene17685|gene26886|gene14952|gene21365|gene27423|gene22898|gene16361|gene7815|gene25457|gene16632|gene18815|gene2709|gene25166|gene16302|gene10633|gene4164|gene4319|gene13930|gene27096|gene11193|gene10478|gene12187|gene15709|ge…	313	gene1820|gene10115|gene24686|gene11912|gene27526|gene17707|gene16854|gene14982|gene13889|gene8106|gene4182|gene15728|gene10812|gene26520|gene10712|gene3824|gene7763|gene13731|gene16862|gene15422|gene11290|gene12019|gene13217	23
carbohydrate derivative binding		GO:0097367	0.000131485	0.0150786	--	2564	gene6887|gene23785|gene8083|gene16658|gene27570|gene28308|gene11205|gene595|gene25852|gene24985|gene748|gene6050|gene26540|gene8071|gene21696|gene1961|gene14472|gene632|gene22921|gene15578|gene1621|gene15576|gene5390|gene7547|gene2296|gene6268|gene17655|gene10032|gene19007|gene6583|gene8198|gene14869|gene1881|gene330|gene20937|gene12782|gene11603|gene2668|gene108|gene13790|gene26373|gene25847|gen…	190	gene10032|gene359|gene20411|gene3472|gene24666|gene11205|gene5073|gene6583|gene25847|gene2409|gene20925|gene6068|gene17685|gene8083|gene4445|gene243|gene4441|gene1966|gene7815|gene27783|gene10871|gene2644|gene10633|gene4119|gene15709|gene7968|gene6247|gene5418|gene5797|gene5943|gene26540|gene2551|gene3665|gene24816|gene22172|gene6188|gene12050|gene562|gene9387|gene21060|gene4512|gene10666|gene152…	177	gene10385|gene18930|gene8586|gene21200|gene22059|gene11912|gene11290|gene10897|gene4182|gene10812|gene11048|gene18083|gene20738	13
cytoskeletal protein binding		GO:0008092	0.000112651	0.0150786	--	554	gene21022|gene4416|gene12870|gene1460|gene13926|gene4793|gene10478|gene6194|gene11802|gene24430|gene10351|gene12320|gene24547|gene5863|gene11821|gene15189|gene13559|gene18083|gene25294|gene27282|gene27108|gene5643|gene13856|gene24912|gene24816|gene15422|gene26284|gene3878|gene16619|gene783|gene6434|gene4037|gene28211|gene21497|gene7765|gene4366|gene19261|gene330|gene11877|gene5748|gene26536|gene2…	54	gene26536|gene16601|gene5748|gene5837|gene12870|gene10351|gene13856|gene2567|gene24912|gene3878|gene6434|gene11877|gene12320|gene783|gene6608|gene21497|gene14356|gene25294|gene16619|gene24547|gene5435|gene5643|gene10478|gene24430|gene359|gene2512|gene7984|gene5863|gene1460|gene13926|gene28211|gene2457|gene7765|gene6194|gene14111|gene19261|gene27282|gene4793|gene24816|gene27108|gene24698|gene4416|…	50	gene15189|gene15422|gene18083|gene16862	4
hydrolase activity, acting on acid anhydrides, in phosphorus-containing anhydrides		GO:0016818	0.000141532	0.0150786	--	975	gene6155|gene12033|gene8083|gene780|gene11899|gene4512|gene595|gene20318|gene3395|gene12320|gene23197|gene5943|gene13|gene10096|gene12073|gene8586|gene7201|gene5073|gene25401|gene14472|gene14869|gene13210|gene15578|gene1966|gene15576|gene25807|gene18930|gene11853|gene11821|gene22251|gene5390|gene24816|gene23010|gene2138|gene2409|gene4042|gene15294|gene5468|gene2521|gene7914|gene13930|gene22777|ge…	84	gene3472|gene4512|gene5390|gene6155|gene11899|gene7201|gene4858|gene23010|gene14869|gene17047|gene5073|gene13464|gene2521|gene12669|gene13930|gene5951|gene2409|gene10096|gene6068|gene2138|gene780|gene8083|gene26373|gene12163|gene4441|gene15294|gene12320|gene3395|gene14472|gene15576|gene22777|gene23197|gene1966|gene5468|gene2644|gene15709|gene13883|gene595|gene25419|gene447|gene13|gene4042|gene309…	80	gene8586|gene11290|gene18930|gene4182	4
pyrophosphatase activity		GO:0016462	0.000123502	0.0150786	--	971	gene6155|gene12033|gene8083|gene780|gene11899|gene4512|gene595|gene20318|gene3395|gene12320|gene23197|gene5943|gene13|gene10096|gene12073|gene8586|gene7201|gene5073|gene25401|gene14472|gene14869|gene13210|gene15578|gene1966|gene15576|gene25807|gene18930|gene11853|gene11821|gene22251|gene5390|gene24816|gene23010|gene2138|gene2409|gene4042|gene15294|gene5468|gene2521|gene7914|gene13930|gene22777|ge…	84	gene3472|gene4512|gene5390|gene6155|gene11899|gene7201|gene4858|gene23010|gene14869|gene17047|gene5073|gene13464|gene2521|gene12669|gene13930|gene5951|gene2409|gene10096|gene6068|gene2138|gene780|gene8083|gene26373|gene12163|gene4441|gene15294|gene12320|gene3395|gene14472|gene15576|gene22777|gene23197|gene1966|gene5468|gene2644|gene15709|gene13883|gene595|gene25419|gene447|gene13|gene4042|gene309…	80	gene8586|gene11290|gene18930|gene4182	4
cation binding		GO:0043169	0.000101469	0.0150786	--	4911	gene23785|gene7107|gene23831|gene25203|gene9403|gene22921|gene25200|gene25470|gene18109|gene27276|gene18815|gene23786|gene16302|gene25852|gene14050|gene26652|gene26497|gene26265|gene22396|gene21690|gene6051|gene2892|gene11633|gene25204|gene24407|gene21696|gene25202|gene5402|gene8286|gene9880|gene9881|gene14366|gene25201|gene26487|gene19726|gene13318|gene21704|gene20576|gene9989|gene10633|gene2225…	338	gene19734|gene20256|gene10036|gene4929|gene27227|gene11857|gene24666|gene11205|gene1360|gene22396|gene3842|gene12714|gene27733|gene4928|gene851|gene6068|gene6185|gene2560|gene17685|gene26886|gene14952|gene21365|gene27423|gene22898|gene16361|gene7815|gene25457|gene16632|gene18815|gene2709|gene25166|gene16302|gene10633|gene4164|gene4319|gene13930|gene27096|gene11193|gene10478|gene12187|gene15709|ge…	315	gene1820|gene10115|gene24686|gene11912|gene27526|gene17707|gene16854|gene14982|gene13889|gene8106|gene4182|gene15728|gene10812|gene26520|gene10712|gene3824|gene7763|gene13731|gene16862|gene15422|gene11290|gene12019|gene13217	23
hydrolase activity, acting on acid anhydrides		GO:0016817	0.000141532	0.0150786	--	975	gene6155|gene12033|gene8083|gene780|gene11899|gene4512|gene595|gene20318|gene3395|gene12320|gene23197|gene5943|gene13|gene10096|gene12073|gene8586|gene7201|gene5073|gene25401|gene14472|gene14869|gene13210|gene15578|gene1966|gene15576|gene25807|gene18930|gene11853|gene11821|gene22251|gene5390|gene24816|gene23010|gene2138|gene2409|gene4042|gene15294|gene5468|gene2521|gene7914|gene13930|gene22777|ge…	84	gene3472|gene4512|gene5390|gene6155|gene11899|gene7201|gene4858|gene23010|gene14869|gene17047|gene5073|gene13464|gene2521|gene12669|gene13930|gene5951|gene2409|gene10096|gene6068|gene2138|gene780|gene8083|gene26373|gene12163|gene4441|gene15294|gene12320|gene3395|gene14472|gene15576|gene22777|gene23197|gene1966|gene5468|gene2644|gene15709|gene13883|gene595|gene25419|gene447|gene13|gene4042|gene309…	80	gene8586|gene11290|gene18930|gene4182	4
oxidoreductase activity, acting on paired donors, with incorporation or reduction of molecular oxygen, 2-oxoglutarate as one donor, and incorporation of one atom each of oxygen into both donors		GO:0016706	0.000213523	0.0211235	GO:0010302	54	gene2156|gene21704|gene26652|gene15955|gene16646|gene5991|gene19711|gene21096|gene8410|gene18998|gene17707	11	gene2156|gene21096|gene5991|gene15955|gene19711|gene16646|gene26652|gene21704|gene18998|gene8410	10	gene17707	1
fibronectin binding		GO:0001968	0.000332282	0.0287632	--	7	gene2133|gene7628|gene20592|gene8169	4	gene20592|gene7628|gene2133|gene8169	4	--	0
transcription factor activity, RNA polymerase II transcription factor recruiting		GO:0001135	0.000332282	0.0287632	--	7	gene13303|gene23001|gene12710|gene7888	4	gene13303|gene23001|gene12710	3	gene7888	1
binding		GO:0005488	0.000509321	0.0414947	--	13685	gene23785|gene23786|gene23831|gene15976|gene15977|gene16658|gene8169|gene16302|gene14050|gene14051|gene7914|gene13550|gene20184|gene21690|gene9402|gene24407|gene21696|gene13559|gene8286|gene14472|gene25201|gene15578|gene13318|gene13726|gene24912|gene13963|gene23540|gene26388|gene7189|gene11879|gene28308|gene3221|gene17655|gene27502|gene6583|gene7110|gene25839|gene4070|gene20933|gene330|gene20937|…	845	gene918|gene4928|gene4929|gene11205|gene5073|gene22396|gene22102|gene20925|gene8083|gene243|gene13941|gene8084|gene22300|gene7813|gene7815|gene16201|gene27150|gene2644|gene5673|gene23580|gene14356|gene13548|gene12057|gene13539|gene6068|gene21579|gene982|gene3842|gene21339|gene16815|gene20349|gene820|gene25201|gene25200|gene25203|gene25202|gene25204|gene26772|gene10864|gene4232|gene22374|gene10621…	783	gene18930|gene1820|gene13683|gene10503|gene10115|gene27526|gene11201|gene15318|gene22059|gene7888|gene18083|gene21203|gene10276|gene11048|gene20738|gene24686|gene14982|gene10897|gene7918|gene14051|gene27502|gene4560|gene21200|gene24688|gene24689|gene11912|gene11681|gene4182|gene2769|gene10712|gene27489|gene15728|gene27959|gene26520|gene13889|gene2518|gene8586|gene6753|gene10385|gene15184|gene1518…	62
GO classification of differentially expressed lncRNAs between E120d and E90d
Term_name		Accession	p-value	FDR	Alt_id	Background_Count	DE_Gene	DE_Count	Up_Gene	Up_Count	Down_Gene	Down_Count
cellular component organization		GO:0016043	8.05648e-17	6.20671e-13	GO:0044235|GO:0071842	4771	gene25785|gene14682|gene4560|gene22324|gene9983|gene17857|gene2936|gene2861|gene16697|gene27430|gene25419|gene27344|gene24942|gene5748|gene6427|gene3410|gene3414|gene1360|gene5745|gene1364|gene28068|gene20095|gene15787|gene17281|gene354|gene9917|gene17288|gene359|gene15037|gene10047|gene15030|gene27502|gene10693|gene25394|gene2571|gene10698|gene13145|gene12824|gene4421|gene25244|gene4345|gene2169…	664	gene2233|gene11002|gene17114|gene14682|gene24326|gene15772|gene10974|gene16553|gene1038|gene27442|gene21978|gene21600|gene22497|gene12459|gene9919|gene14777|gene16488|gene2122|gene9917|gene25785|gene9265|gene26486|gene24216|gene28221|gene28143|gene27430|gene2936|gene19641|gene11899|gene24929|gene24698|gene24105|gene13210|gene12206|gene21892|gene12202|gene28036|gene28037|gene7229|gene7182|gene4793…	470	gene9744|gene9746|gene24430|gene5934|gene9749|gene11160|gene15077|gene7195|gene3247|gene19261|gene17595|gene6875|gene11211|gene25565|gene11310|gene22399|gene1031|gene13971|gene13621|gene1135|gene1134|gene1133|gene1132|gene1131|gene1130|gene15081|gene10719|gene24816|gene10517|gene13200|gene26487|gene12928|gene24215|gene16612|gene9695|gene10096|gene15009|gene15761|gene16619|gene22171|gene3168|gene4…	194
cellular component organization or biogenesis		GO:0071840	1.74719e-16	6.73019e-13	GO:0071841	4890	gene25785|gene14682|gene4560|gene22324|gene9985|gene9983|gene17857|gene2936|gene2861|gene16697|gene27430|gene25419|gene27344|gene24942|gene5748|gene6427|gene3410|gene3414|gene1360|gene5745|gene1364|gene28068|gene5069|gene20095|gene15787|gene17281|gene354|gene9917|gene17288|gene359|gene15037|gene10047|gene15030|gene27502|gene10693|gene25394|gene2571|gene10698|gene13145|gene12824|gene4421|gene25244…	676	gene2233|gene11002|gene17114|gene14682|gene24326|gene15772|gene10974|gene16553|gene1038|gene27442|gene21978|gene21600|gene22497|gene12459|gene9919|gene14777|gene16488|gene2122|gene9917|gene17234|gene9265|gene26486|gene24216|gene28221|gene28143|gene27430|gene19762|gene15796|gene19641|gene11899|gene24929|gene24698|gene24105|gene13210|gene12206|gene21892|gene12202|gene28036|gene28037|gene7229|gene29…	479	gene9744|gene9746|gene24430|gene5934|gene9749|gene11160|gene15077|gene7195|gene3247|gene19261|gene17595|gene6875|gene11211|gene25565|gene11310|gene22399|gene1031|gene13971|gene13621|gene1135|gene1134|gene1133|gene1132|gene1131|gene1130|gene191|gene15081|gene10719|gene24816|gene10517|gene13200|gene2128|gene26487|gene12928|gene24215|gene16612|gene9695|gene10096|gene15009|gene15761|gene16619|gene221…	197
developmental process		GO:0032502	2.0844e-15	5.35273e-12	GO:0044767	4539	gene13410|gene6371|gene6370|gene17039|gene25410|gene21914|gene21916|gene2861|gene25419|gene24787|gene5745|gene24868|gene1364|gene23705|gene28066|gene5184|gene354|gene9917|gene17288|gene359|gene15030|gene3940|gene8032|gene10693|gene25394|gene10280|gene10698|gene16855|gene23673|gene12824|gene2169|gene15081|gene23778|gene20584|gene28167|gene10605|gene15312|gene27600|gene23196|gene23195|gene11633|gen…	629	gene3324|gene3327|gene11002|gene16419|gene24326|gene20279|gene1783|gene17388|gene6737|gene27442|gene21600|gene7001|gene26526|gene2122|gene9917|gene16482|gene10817|gene28221|gene28143|gene13280|gene13286|gene21678|gene11916|gene19641|gene21898|gene23673|gene21892|gene12202|gene15855|gene10153|gene28030|gene23778|gene7229|gene2518|gene22675|gene7189|gene7223|gene6608|gene8535|gene24078|gene9732|gen…	440	gene9744|gene3837|gene26628|gene24430|gene5934|gene15077|gene19261|gene7813|gene15009|gene19770|gene6875|gene11211|gene1229|gene20576|gene25472|gene14184|gene27334|gene27330|gene191|gene15081|gene16346|gene14648|gene1915|gene10719|gene9268|gene24737|gene15312|gene13200|gene26487|gene12210|gene2770|gene12928|gene22874|gene16612|gene8386|gene11157|gene15761|gene2441|gene22171|gene19769|gene4416|gen…	189
cell cycle process		GO:0022402	3.66598e-11	7.06068e-08	--	931	gene25785|gene14682|gene16482|gene10507|gene13551|gene12930|gene27344|gene5986|gene6177|gene5943|gene24787|gene4598|gene5745|gene2571|gene22874|gene20095|gene25569|gene28176|gene10517|gene25563|gene15030|gene20908|gene14730|gene22117|gene10459|gene6737|gene6434|gene17980|gene20265|gene2852|gene751|gene28200|gene11240|gene18054|gene11244|gene11248|gene13621|gene4621|gene13627|gene24601|gene12184|g…	163	gene11248|gene20971|gene26536|gene22948|gene12187|gene11240|gene12184|gene11244|gene16419|gene17114|gene14682|gene10276|gene17067|gene17227|gene1038|gene6737|gene11963|gene18054|gene11911|gene751|gene14276|gene10712|gene24601|gene16766|gene16406|gene21468|gene11709|gene2287|gene7724|gene21460|gene23896|gene6434|gene19641|gene21898|gene13210|gene16960|gene748|gene14158|gene7387|gene7182|gene8825|g…	115	gene413|gene13926|gene11236|gene5934|gene13621|gene10481|gene4598|gene3168|gene27012|gene19007|gene2627|gene5745|gene4318|gene15030|gene19372|gene23632|gene6177|gene13|gene12870|gene12930|gene16325|gene16361|gene3567|gene25266|gene8372|gene5943|gene28188|gene26540|gene20979|gene24816|gene27515|gene6196|gene25469|gene12210|gene22874|gene14370|gene15761|gene28200|gene10517|gene12805|gene5797|gene30…	48
extracellular matrix organization		GO:0030198	5.73302e-11	7.8417e-08	--	218	gene7856|gene25471|gene17936|gene15895|gene12459|gene11263|gene23196|gene4682|gene13318|gene22125|gene12934|gene697|gene27330|gene25807|gene11287|gene15761|gene71|gene12974|gene27227|gene17572|gene11602|gene2605|gene9403|gene14380|gene18581|gene13790|gene12648|gene24105|gene1881|gene5891|gene26487|gene9953|gene12313|gene7982|gene11211|gene13200|gene25290|gene820|gene9771|gene1598|gene1739|gene106…	57	gene11287|gene4989|gene27227|gene24105|gene1598|gene11263|gene17936|gene7856|gene2605|gene23753|gene14884|gene5891|gene12934|gene71|gene4445|gene11962|gene3842|gene12974|gene25290|gene697|gene22125|gene18581|gene10812|gene12459|gene9403|gene12648|gene3330|gene9771|gene9953|gene4682|gene10698|gene12860|gene13102|gene23183|gene1881|gene7982|gene8698|gene25807|gene1739|gene14380|gene3843|gene1961	42	gene11821|gene12313|gene23196|gene11602|gene25471|gene11211|gene17572|gene820|gene26487|gene13790|gene27330|gene15895|gene13200|gene15761|gene13318	15
anatomical structure morphogenesis		GO:0009653	6.10725e-11	7.8417e-08	--	1192	gene2062|gene13410|gene6371|gene13398|gene13250|gene10507|gene13763|gene12735|gene12525|gene9983|gene10296|gene13315|gene14994|gene24787|gene5745|gene1364|gene871|gene17039|gene6369|gene12746|gene26665|gene5891|gene25561|gene23182|gene3953|gene3940|gene17473|gene27502|gene7001|gene6737|gene3401|gene16500|gene5951|gene4225|gene3553|gene2169|gene21600|gene22590|gene2484|gene23827|gene16216|gene2547…	197	gene11248|gene26536|gene510|gene5286|gene10175|gene13270|gene27283|gene5526|gene27289|gene14884|gene6737|gene2431|gene3842|gene27442|gene697|gene10385|gene7895|gene21600|gene27600|gene7001|gene20962|gene26880|gene12453|gene11784|gene3330|gene28221|gene11388|gene5301|gene13286|gene3967|gene2287|gene16693|gene20401|gene23827|gene19641|gene16216|gene21508|gene14380|gene26126|gene13448|gene12045|gene…	141	gene12735|gene8419|gene18014|gene25471|gene24430|gene13906|gene6323|gene12205|gene20951|gene6369|gene15077|gene15953|gene5745|gene19261|gene8122|gene12525|gene4250|gene11157|gene5545|gene982|gene23195|gene23196|gene15761|gene4540|gene20576|gene17572|gene13913|gene12072|gene3911|gene23632|gene24912|gene2169|gene3423|gene14103|gene6316|gene6318|gene28355|gene2484|gene4225|gene2062|gene14994|gene116…	56
organelle organization		GO:0006996	7.15834e-11	7.87827e-08	GO:1902589	2052	gene12659|gene2583|gene14682|gene23661|gene13559|gene20908|gene4560|gene22535|gene9983|gene2861|gene27706|gene6676|gene27430|gene1822|gene27344|gene11753|gene5943|gene3414|gene21755|gene1360|gene5745|gene11680|gene2571|gene24215|gene11662|gene14730|gene19007|gene2605|gene20095|gene11663|gene21129|gene17046|gene25569|gene521|gene6369|gene23831|gene9917|gene17288|gene359|gene15037|gene13389|gene395…	306	gene20971|gene26536|gene22948|gene12184|gene11002|gene17114|gene14682|gene5526|gene14448|gene15932|gene11193|gene10376|gene15772|gene2532|gene11711|gene16553|gene1947|gene11802|gene1038|gene27526|gene851|gene6131|gene4136|gene1003|gene15422|gene21978|gene18054|gene4366|gene27600|gene2861|gene3138|gene359|gene14777|gene9917|gene11784|gene26486|gene28221|gene10268|gene16766|gene21179|gene25284|gene…	223	gene3414|gene13|gene13926|gene644|gene5934|gene13621|gene20951|gene3071|gene6369|gene4438|gene19007|gene15077|gene21129|gene5745|gene19261|gene4318|gene25294|gene15030|gene17595|gene1689|gene22109|gene6875|gene12782|gene3188|gene12930|gene22006|gene447|gene16325|gene18014|gene25266|gene27012|gene16361|gene8372|gene5943|gene24816|gene21062|gene8084|gene15081|gene17536|gene21822|gene12805|gene24912…	83
extracellular structure organization		GO:0043062	8.44792e-11	8.13534e-08	--	220	gene7856|gene25471|gene17936|gene15895|gene12459|gene11263|gene23196|gene9403|gene12974|gene13318|gene22125|gene12934|gene697|gene14884|gene25807|gene11287|gene4682|gene1598|gene71|gene820|gene27227|gene17572|gene11602|gene2605|gene9953|gene14380|gene18581|gene13790|gene12648|gene24105|gene1881|gene5891|gene26487|gene23183|gene12313|gene7982|gene1961|gene13200|gene25290|gene9771|gene15761|gene173…	57	gene11287|gene4989|gene27227|gene24105|gene1598|gene11263|gene17936|gene7856|gene2605|gene23753|gene14884|gene5891|gene12934|gene71|gene4445|gene11962|gene3842|gene12974|gene25290|gene697|gene22125|gene18581|gene10812|gene12459|gene9403|gene12648|gene3330|gene9771|gene9953|gene4682|gene10698|gene12860|gene13102|gene23183|gene1881|gene7982|gene8698|gene25807|gene1739|gene14380|gene3843|gene1961	42	gene11821|gene12313|gene23196|gene13200|gene25471|gene15761|gene11211|gene17572|gene820|gene26487|gene13790|gene27330|gene15895|gene11602|gene13318	15
regulation of nitrogen compound metabolic process		GO:0051171	1.29057e-10	1.10473e-07	--	5381	gene534|gene25785|gene4604|gene13410|gene14682|gene14726|gene21851|gene9983|gene20584|gene9453|gene2861|gene8106|gene8107|gene25419|gene27344|gene5748|gene27026|gene19818|gene24787|gene15761|gene20256|gene5745|gene24868|gene1364|gene20156|gene28068|gene17755|gene11341|gene3324|gene17281|gene17288|gene9919|gene15030|gene27502|gene10693|gene25394|gene10280|gene10698|gene25856|gene16855|gene12294|ge…	695	gene3324|gene3328|gene2233|gene11000|gene16419|gene17114|gene14682|gene24326|gene20279|gene2296|gene18111|gene1038|gene6737|gene18119|gene27442|gene21978|gene22497|gene7001|gene2124|gene9919|gene13479|gene2122|gene12453|gene16482|gene17234|gene9265|gene10817|gene3833|gene28143|gene22079|gene21678|gene19762|gene19761|gene15796|gene11956|gene19641|gene16197|gene24929|gene21892|gene28036|gene28030|g…	497	gene9744|gene9747|gene9908|gene11310|gene20979|gene11160|gene20879|gene17755|gene19261|gene7813|gene607|gene19770|gene2445|gene18114|gene595|gene21688|gene25472|gene22399|gene14184|gene13879|gene1135|gene1134|gene12110|gene1132|gene9467|gene16346|gene25839|gene1915|gene10719|gene26638|gene9268|gene18871|gene12194|gene15312|gene13206|gene2770|gene22874|gene16612|gene14370|gene6322|gene6967|gene157…	198
regulation of macromolecule metabolic process		GO:0060255	1.58226e-10	1.21897e-07	--	5635	gene534|gene25785|gene4604|gene13410|gene14682|gene14726|gene21851|gene17039|gene9983|gene20584|gene9453|gene2861|gene8106|gene8107|gene25419|gene27344|gene5748|gene27026|gene19818|gene24787|gene15761|gene20256|gene5745|gene24868|gene1364|gene20156|gene17755|gene11341|gene3324|gene17281|gene17288|gene9919|gene15030|gene27502|gene10693|gene25394|gene10280|gene10698|gene25856|gene16855|gene12294|ge…	723	gene3324|gene3328|gene2233|gene11000|gene16419|gene17114|gene14682|gene24326|gene20279|gene24433|gene2296|gene18111|gene1038|gene6737|gene18119|gene27442|gene21978|gene22497|gene7001|gene2124|gene9919|gene13479|gene2122|gene12453|gene16482|gene17234|gene9265|gene10817|gene3833|gene28143|gene22079|gene21678|gene19762|gene19761|gene15796|gene11956|gene19641|gene16197|gene24929|gene24698|gene21892|g…	515	gene9744|gene13906|gene20879|gene24634|gene9908|gene11310|gene20979|gene11160|gene9747|gene17755|gene19261|gene605|gene7813|gene607|gene19770|gene18114|gene595|gene21688|gene25472|gene22399|gene14184|gene13879|gene1135|gene1134|gene12110|gene1132|gene9467|gene16346|gene25839|gene1915|gene10719|gene26638|gene9268|gene18871|gene12194|gene15312|gene13206|gene12210|gene2770|gene22874|gene16612|gene14…	208
regulation of cellular metabolic process		GO:0031323	3.11466e-10	2.1814e-07	--	5708	gene534|gene25785|gene13410|gene14682|gene14726|gene21851|gene9983|gene20584|gene9453|gene2861|gene8106|gene8107|gene25419|gene27344|gene5748|gene27026|gene19818|gene24787|gene15761|gene20256|gene5745|gene24868|gene1364|gene20156|gene28068|gene11662|gene17755|gene11341|gene3324|gene17281|gene9919|gene15030|gene27502|gene10693|gene25394|gene10280|gene10698|gene25856|gene16855|gene12294|gene16365|g…	729	gene3324|gene3328|gene2233|gene11000|gene16419|gene17114|gene14682|gene24326|gene20279|gene2296|gene18111|gene1038|gene6737|gene18119|gene27442|gene8198|gene21978|gene22497|gene7001|gene2124|gene9919|gene13479|gene2122|gene12453|gene16482|gene17234|gene9265|gene10817|gene3833|gene28143|gene22079|gene21678|gene19762|gene19761|gene15796|gene11956|gene16197|gene24929|gene24698|gene21892|gene28036|ge…	518	gene9744|gene13906|gene9747|gene11310|gene20979|gene11160|gene20879|gene17755|gene19261|gene22374|gene605|gene7813|gene607|gene19770|gene2445|gene18114|gene595|gene21688|gene13370|gene22399|gene14184|gene13879|gene1135|gene1134|gene12110|gene1132|gene9467|gene16346|gene25839|gene1915|gene10719|gene26638|gene9268|gene18871|gene12194|gene15312|gene11010|gene13206|gene2770|gene22874|gene16612|gene14…	211
regulation of primary metabolic process		GO:0080090	3.49336e-10	2.24274e-07	--	5498	gene534|gene25785|gene4604|gene13410|gene14682|gene14726|gene21851|gene9983|gene20584|gene9453|gene2861|gene8106|gene8107|gene25419|gene27344|gene5748|gene27026|gene19818|gene24787|gene15761|gene20256|gene5745|gene24868|gene1364|gene20156|gene28068|gene17755|gene11341|gene3324|gene17281|gene17288|gene9919|gene15030|gene27502|gene10693|gene25394|gene10280|gene10698|gene25856|gene16855|gene12294|ge…	705	gene3324|gene3328|gene2233|gene11000|gene16419|gene17114|gene14682|gene24326|gene20279|gene2296|gene18111|gene1038|gene6737|gene18119|gene27442|gene21978|gene22497|gene7001|gene2124|gene9919|gene13479|gene2122|gene12453|gene16482|gene17234|gene9265|gene10817|gene3833|gene28143|gene22079|gene21678|gene19762|gene19761|gene15796|gene11956|gene19641|gene16197|gene24929|gene24698|gene21892|gene28036|g…	504	gene9744|gene9747|gene9908|gene11310|gene20979|gene11160|gene20879|gene17755|gene19261|gene7813|gene607|gene19770|gene2445|gene25473|gene18114|gene595|gene21688|gene25472|gene22399|gene14184|gene13879|gene1135|gene1134|gene12110|gene1132|gene9467|gene16346|gene25839|gene1915|gene10719|gene26638|gene9268|gene18871|gene12194|gene15312|gene13206|gene2770|gene22874|gene16612|gene14370|gene6322|gene69…	201
regulation of developmental process		GO:0050793	4.27891e-10	2.53575e-07	--	2093	gene16337|gene13410|gene18407|gene17039|gene13250|gene7357|gene12670|gene6740|gene13318|gene12525|gene11310|gene26592|gene13995|gene2861|gene27706|gene6676|gene10296|gene28221|gene14994|gene3414|gene7765|gene10313|gene2575|gene5745|gene24868|gene4161|gene21724|gene14730|gene14380|gene871|gene13790|gene13504|gene19792|gene16482|gene12746|gene20971|gene3959|gene5891|gene25561|gene12033|gene15982|ge…	307	gene11248|gene20971|gene510|gene17388|gene5286|gene3328|gene10175|gene7151|gene28308|gene13270|gene15918|gene10277|gene459|gene17067|gene15932|gene15937|gene24635|gene4139|gene11711|gene3959|gene24428|gene20764|gene3842|gene27442|gene697|gene20646|gene7894|gene7895|gene13979|gene1701|gene27600|gene2861|gene25348|gene12459|gene20962|gene6194|gene5748|gene24078|gene751|gene5301|gene12453|gene16482|…	230	gene13906|gene8419|gene18384|gene3221|gene10719|gene11310|gene12205|gene15155|gene15154|gene6242|gene26165|gene15076|gene5745|gene14184|gene12525|gene982|gene13318|gene3414|gene5545|gene1689|gene19143|gene23196|gene12870|gene3188|gene4540|gene15761|gene1756|gene10420|gene3820|gene13790|gene12116|gene8169|gene16393|gene23632|gene25839|gene217|gene6376|gene24912|gene2169|gene19792|gene14103|gene391…	77
regulation of metabolic process		GO:0019222	6.24089e-10	3.43427e-07	--	6104	gene534|gene25785|gene4604|gene13410|gene14682|gene14726|gene21851|gene17039|gene9983|gene20584|gene9453|gene2861|gene8106|gene8107|gene25419|gene27344|gene5748|gene27026|gene19818|gene24787|gene15761|gene20256|gene5745|gene24868|gene1364|gene20156|gene28068|gene11662|gene17755|gene11341|gene3324|gene17281|gene17288|gene359|gene15030|gene27502|gene10693|gene25394|gene10280|gene10698|gene25856|gen…	771	gene3324|gene3328|gene2233|gene11000|gene16419|gene17114|gene14682|gene24326|gene20279|gene24433|gene2296|gene18111|gene1038|gene6737|gene18119|gene27442|gene8198|gene21978|gene22497|gene7001|gene2124|gene9919|gene13479|gene2122|gene12453|gene16482|gene17234|gene9265|gene10817|gene3833|gene28143|gene22079|gene21678|gene19762|gene19761|gene15796|gene11956|gene19641|gene16197|gene24929|gene24698|ge…	549	gene9744|gene13906|gene20879|gene24634|gene9908|gene11310|gene20979|gene11160|gene9747|gene17755|gene19261|gene22374|gene605|gene7813|gene607|gene19770|gene2445|gene18114|gene595|gene21688|gene25472|gene22399|gene14184|gene13879|gene1135|gene1134|gene12110|gene1132|gene9467|gene16346|gene25839|gene1915|gene10719|gene26638|gene9268|gene18871|gene12194|gene15312|gene11010|gene13206|gene12210|gene27…	222
regulation of macromolecule biosynthetic process		GO:0010556	8.46369e-10	4.34695e-07	--	3841	gene534|gene13410|gene14682|gene14726|gene9453|gene2861|gene8106|gene8107|gene25419|gene27344|gene5748|gene27026|gene19818|gene24787|gene3295|gene24868|gene1364|gene20156|gene3324|gene17281|gene9919|gene15030|gene10693|gene25394|gene10280|gene6737|gene16855|gene16364|gene18871|gene18451|gene3087|gene751|gene28167|gene24761|gene17857|gene15312|gene27600|gene4872|gene26263|gene18850|gene22214|gene9…	513	gene3324|gene2233|gene11000|gene14682|gene24326|gene18111|gene27682|gene6737|gene18119|gene27442|gene7001|gene9919|gene13479|gene12453|gene16482|gene9265|gene2969|gene13129|gene28143|gene22079|gene21678|gene19762|gene19761|gene15796|gene11956|gene16197|gene24929|gene24698|gene21892|gene28036|gene28030|gene7229|gene2518|gene22675|gene5316|gene7223|gene25913|gene13696|gene15422|gene8535|gene24078|g…	372	gene9744|gene9747|gene13370|gene20879|gene3247|gene19261|gene605|gene7813|gene607|gene19770|gene18114|gene20894|gene21688|gene22399|gene13879|gene1135|gene1134|gene12110|gene1132|gene9467|gene16346|gene1915|gene10719|gene26638|gene9268|gene18871|gene15312|gene2770|gene22874|gene16612|gene14370|gene6322|gene6967|gene15761|gene20164|gene22171|gene19769|gene824|gene26557|gene26555|gene8286|gene22300…	141
anatomical structure development		GO:0048856	1.12425e-09	5.41328e-07	--	2977	gene13410|gene17039|gene21914|gene21916|gene25419|gene28066|gene5184|gene354|gene9917|gene25561|gene27502|gene10693|gene25394|gene10698|gene23673|gene2169|gene15081|gene23778|gene28167|gene10605|gene15312|gene6151|gene2769|gene11254|gene16612|gene5526|gene12210|gene26165|gene11844|gene15787|gene5874|gene8319|gene15709|gene7229|gene19641|gene26381|gene9827|gene9415|gene8410|gene8419|gene21344|gene…	411	gene11248|gene20971|gene3324|gene24635|gene12992|gene3327|gene10175|gene11002|gene13270|gene2969|gene16419|gene15937|gene23827|gene459|gene5526|gene10069|gene14206|gene20279|gene21200|gene21682|gene4139|gene16719|gene6737|gene3843|gene3842|gene27442|gene697|gene27706|gene4010|gene13977|gene7895|gene13979|gene8210|gene4366|gene8215|gene10153|gene26526|gene26880|gene5301|gene9917|gene16482|gene6887…	295	gene9744|gene3837|gene19261|gene7813|gene1229|gene14184|gene27330|gene191|gene15081|gene14648|gene1915|gene10719|gene24737|gene15312|gene13200|gene26487|gene12210|gene12928|gene22874|gene16612|gene8386|gene15761|gene2441|gene22171|gene4416|gene2405|gene26550|gene22300|gene13515|gene3221|gene16887|gene6323|gene12205|gene20951|gene19007|gene5426|gene14985|gene12525|gene4250|gene5545|gene11821|gene3…	116
animal organ development		GO:0048513	1.22786e-09	5.56437e-07	--	1073	gene28143|gene13410|gene7856|gene10051|gene17039|gene25017|gene10507|gene13318|gene9744|gene19836|gene7255|gene17094|gene14994|gene7312|gene71|gene17129|gene6737|gene14730|gene22874|gene16719|gene28066|gene21382|gene12746|gene26665|gene14380|gene6247|gene11625|gene25394|gene20702|gene10698|gene3401|gene2405|gene14534|gene4225|gene3551|gene7936|gene2484|gene28167|gene10605|gene19225|gene11248|gene…	176	gene11248|gene3324|gene24635|gene5286|gene10175|gene11002|gene14367|gene15918|gene16419|gene23827|gene10069|gene14884|gene16719|gene6737|gene789|gene3843|gene3842|gene27442|gene697|gene20646|gene7895|gene8210|gene8215|gene8535|gene26526|gene2122|gene10712|gene11254|gene11388|gene13270|gene28143|gene11625|gene13280|gene3967|gene17187|gene16693|gene8698|gene20401|gene19641|gene21508|gene14380|gene1…	128	gene9744|gene8419|gene16887|gene9827|gene6247|gene1756|gene27012|gene19007|gene5426|gene14985|gene19261|gene7813|gene4250|gene8386|gene5545|gene1689|gene3551|gene3188|gene16325|gene2290|gene13318|gene12110|gene24816|gene24407|gene2942|gene1915|gene10719|gene391|gene11821|gene10189|gene2484|gene12210|gene22874|gene4225|gene14994|gene15761|gene27330|gene22171|gene1474|gene2405|gene7312|gene19091|ge…	48
supramolecular fiber organization		GO:0097435	1.3765e-09	5.77499e-07	GO:0043206	349	gene26381|gene17652|gene16601|gene2028|gene15895|gene13926|gene26346|gene1185|gene20925|gene18954|gene11877|gene20944|gene14746|gene26379|gene21344|gene8361|gene22237|gene19718|gene6427|gene5943|gene7765|gene27108|gene23667|gene2512|gene24840|gene1364|gene23643|gene11602|gene23705|gene7182|gene4858|gene14730|gene1460|gene23580|gene17388|gene28211|gene12870|gene6369|gene1598|gene4793|gene13909|gen…	75	gene18954|gene4989|gene17388|gene26381|gene1598|gene27959|gene4858|gene19665|gene17652|gene23753|gene28211|gene14884|gene5891|gene4037|gene21344|gene26379|gene19718|gene1460|gene4793|gene3843|gene3842|gene2512|gene6427|gene6194|gene20925|gene10812|gene14730|gene2028|gene23705|gene7182|gene20944|gene23643|gene23667|gene23580|gene11198|gene11601|gene2567|gene4366|gene26284|gene2936|gene1364|gene869…	53	gene13926|gene5934|gene6369|gene16601|gene19261|gene12870|gene15895|gene5943|gene17849|gene15081|gene22237|gene24912|gene12313|gene21497|gene27108|gene1185|gene11236|gene15761|gene16619|gene26346|gene11602|gene14952	22
regulation of small GTPase mediated signal transduction		GO:0051056	1.42426e-09	5.77499e-07	--	254	gene26974|gene5986|gene17390|gene2000|gene24078|gene2287|gene23196|gene28037|gene11633|gene22250|gene5197|gene6691|gene1701|gene13315|gene851|gene26542|gene20750|gene12813|gene24806|gene19854|gene2928|gene12033|gene1364|gene10132|gene28221|gene14380|gene5182|gene21382|gene17388|gene19178|gene17771|gene9917|gene27489|gene5402|gene27526|gene27670|gene11605|gene24714|gene5183|gene689|gene15761|gene2…	60	gene17388|gene27670|gene13315|gene28037|gene17771|gene5182|gene5183|gene12813|gene5402|gene11633|gene2928|gene27526|gene851|gene3843|gene10933|gene22250|gene21382|gene6646|gene12033|gene26542|gene1701|gene18071|gene11290|gene24078|gene2000|gene9917|gene27489|gene26974|gene28221|gene25289|gene5986|gene16815|gene11605|gene5197|gene6691|gene9785|gene19020|gene1364|gene2287|gene19665|gene5874|gene643…	45	gene2169|gene17390|gene23196|gene10582|gene19854|gene20750|gene24714|gene15953|gene10132|gene19178|gene24870|gene20349|gene21727|gene15761|gene18190	15
regulation of cellular macromolecule biosynthetic process		GO:2000112	1.69593e-09	6.53272e-07	--	3764	gene534|gene13410|gene14682|gene14726|gene9453|gene2861|gene8106|gene8107|gene25419|gene27344|gene5748|gene27026|gene19818|gene24787|gene2198|gene24868|gene1364|gene20156|gene3324|gene17281|gene9919|gene15030|gene10693|gene25394|gene10280|gene6737|gene16855|gene16364|gene18871|gene18451|gene3087|gene751|gene28167|gene24761|gene17857|gene15312|gene27600|gene4872|gene26263|gene18850|gene22214|gene9…	502	gene3324|gene2233|gene11000|gene14682|gene24326|gene18111|gene27682|gene6737|gene18119|gene27442|gene7001|gene9919|gene13479|gene12453|gene16482|gene9265|gene2969|gene28143|gene22079|gene21678|gene19762|gene19761|gene15796|gene11956|gene16197|gene24929|gene24698|gene21892|gene28036|gene28030|gene7229|gene2518|gene22675|gene5316|gene7223|gene25913|gene13696|gene15422|gene8535|gene24078|gene12330|g…	365	gene9744|gene9747|gene13370|gene20879|gene8286|gene19261|gene7813|gene607|gene19770|gene18114|gene20894|gene21688|gene22399|gene13879|gene1135|gene1134|gene12110|gene1132|gene9467|gene16346|gene1915|gene10719|gene26638|gene9268|gene18871|gene15312|gene2770|gene22874|gene16612|gene14370|gene6322|gene6967|gene20164|gene22171|gene19769|gene824|gene26557|gene26555|gene22300|gene9453|gene13962|gene193…	137
regulation of transcription from RNA polymerase II promoter		GO:0006357	3.88338e-09	1.42465e-06	GO:0006358|GO:0010551	1592	gene534|gene20904|gene16693|gene13410|gene14682|gene13250|gene10507|gene12320|gene22238|gene13318|gene12525|gene14213|gene24095|gene10116|gene9744|gene13504|gene7255|gene19282|gene14994|gene7099|gene27026|gene2233|gene7888|gene2452|gene1364|gene20156|gene16346|gene6737|gene13953|gene18061|gene17281|gene12746|gene26665|gene9919|gene5315|gene15030|gene3940|gene25158|gene12330|gene25403|gene11625|ge…	240	gene11248|gene3087|gene766|gene5286|gene10175|gene2233|gene8670|gene13270|gene14682|gene459|gene28154|gene6872|gene27682|gene6737|gene7110|gene22238|gene27442|gene697|gene20646|gene141|gene13979|gene24814|gene8215|gene22946|gene25348|gene9919|gene4154|gene12453|gene9265|gene11254|gene8058|gene12710|gene11625|gene15849|gene67|gene18093|gene21469|gene3967|gene17187|gene16693|gene16690|gene20401|gen…	178	gene9744|gene24103|gene13370|gene14297|gene26165|gene5991|gene25158|gene19261|gene7813|gene12525|gene4250|gene15030|gene19372|gene10116|gene13318|gene23632|gene1689|gene19143|gene20156|gene6967|gene391|gene5315|gene22374|gene13879|gene15294|gene9241|gene16346|gene27313|gene23112|gene2169|gene10719|gene25200|gene9268|gene15709|gene27026|gene19770|gene15312|gene6196|gene12870|gene2770|gene13303|gen…	62
regulation of multicellular organismal development		GO:2000026	6.85992e-09	2.40222e-06	--	1522	gene16337|gene10175|gene13410|gene18407|gene17039|gene13250|gene7357|gene5073|gene6376|gene13318|gene12525|gene6276|gene2861|gene6676|gene27108|gene28221|gene5748|gene3414|gene7765|gene2575|gene10698|gene871|gene16482|gene12746|gene20971|gene5891|gene25561|gene15982|gene11236|gene8032|gene25403|gene10459|gene6242|gene28308|gene10280|gene21724|gene20387|gene22123|gene28355|gene10721|gene2169|gene1…	230	gene11248|gene20971|gene510|gene5286|gene3328|gene10175|gene28308|gene3124|gene15918|gene10277|gene459|gene15932|gene14884|gene24635|gene5748|gene22411|gene20764|gene3842|gene27442|gene697|gene20646|gene7894|gene7895|gene13979|gene1701|gene2861|gene25348|gene12459|gene26880|gene5301|gene12453|gene16482|gene11254|gene11388|gene13270|gene11625|gene13569|gene27550|gene11844|gene21678|gene2287|gene16…	171	gene8419|gene3221|gene11310|gene12205|gene15155|gene1756|gene6242|gene26165|gene15076|gene12525|gene13518|gene13318|gene3414|gene5545|gene1689|gene19143|gene23196|gene15761|gene3188|gene391|gene781|gene10420|gene14184|gene12116|gene23632|gene25839|gene217|gene6376|gene24912|gene2169|gene10719|gene14103|gene12307|gene6276|gene19792|gene27108|gene982|gene28355|gene8032|gene16612|gene11236|gene14994…	59
positive regulation of biological process		GO:0048518	7.70068e-09	2.57939e-06	GO:0043119	5262	gene534|gene25785|gene18174|gene6371|gene17039|gene4560|gene9983|gene20584|gene9453|gene2861|gene8105|gene8106|gene10464|gene20394|gene5748|gene27026|gene3414|gene24787|gene15761|gene1360|gene5745|gene24868|gene1364|gene20156|gene28068|gene17755|gene11341|gene17281|gene9919|gene15030|gene27502|gene10693|gene25394|gene10280|gene10698|gene25856|gene23107|gene25244|gene2169|gene751|gene28167|gene247…	668	gene3328|gene14176|gene2296|gene16419|gene17114|gene20279|gene10974|gene1783|gene17388|gene27682|gene8198|gene21978|gene22497|gene9919|gene12453|gene16482|gene25785|gene9265|gene28221|gene7538|gene28143|gene22079|gene13286|gene21678|gene19761|gene15796|gene11956|gene24698|gene13604|gene21892|gene28036|gene28037|gene28030|gene22777|gene7229|gene25856|gene2518|gene22675|gene5316|gene7223|gene2512|g…	476	gene9744|gene13906|gene2290|gene24634|gene26628|gene5934|gene20979|gene14366|gene17755|gene19261|gene607|gene8169|gene10742|gene21688|gene11310|gene22251|gene14184|gene13879|gene5944|gene12110|gene5943|gene191|gene24525|gene3911|gene16346|gene25839|gene10719|gene3230|gene12194|gene15312|gene11010|gene13206|gene26487|gene12210|gene19178|gene22874|gene16612|gene14370|gene8386|gene15761|gene22171|ge…	192
positive regulation of macromolecule biosynthetic process		GO:0010557	8.50495e-09	2.73009e-06	--	1446	gene534|gene20904|gene28143|gene14884|gene23804|gene13250|gene3940|gene12320|gene22238|gene23209|gene13696|gene9453|gene8106|gene1610|gene14994|gene7099|gene24787|gene2452|gene1364|gene11956|gene16346|gene10698|gene10905|gene13953|gene18062|gene17281|gene16482|gene12746|gene26665|gene9919|gene12019|gene15030|gene10507|gene12330|gene25403|gene10693|gene21688|gene10280|gene21724|gene9449|gene20387|…	220	gene11248|gene766|gene6583|gene5286|gene10175|gene22946|gene8670|gene13270|gene23827|gene28154|gene2915|gene14884|gene17894|gene26335|gene6872|gene27682|gene22418|gene12376|gene697|gene6621|gene8210|gene27600|gene25348|gene9919|gene24078|gene751|gene12453|gene16482|gene9265|gene11254|gene12710|gene28143|gene11625|gene15849|gene10090|gene22079|gene21468|gene21469|gene3967|gene17187|gene16693|gene1…	174	gene24103|gene12205|gene8410|gene19007|gene19261|gene15030|gene24893|gene8386|gene23632|gene1689|gene19143|gene15761|gene21688|gene22374|gene25239|gene13879|gene16361|gene16346|gene27313|gene20687|gene9241|gene391|gene8378|gene15312|gene6196|gene15294|gene2484|gene13303|gene8014|gene4225|gene14370|gene14994|gene11602|gene22171|gene5991|gene1474|gene6768|gene3837|gene3194|gene26555|gene23112|gene2…	46
regulation of RNA biosynthetic process		GO:2001141	9.09959e-09	2.80413e-06	--	3360	gene534|gene13410|gene14682|gene14726|gene9453|gene2861|gene8106|gene8107|gene25419|gene27344|gene27026|gene19818|gene24787|gene2198|gene24868|gene1364|gene20156|gene17281|gene9919|gene15030|gene25394|gene10280|gene6737|gene18871|gene18451|gene3087|gene28167|gene24761|gene17857|gene15312|gene27600|gene4872|gene26263|gene18850|gene22214|gene9138|gene14422|gene16197|gene3247|gene2769|gene16975|gene…	450	gene11248|gene3087|gene3324|gene6304|gene5286|gene10175|gene2233|gene8670|gene13270|gene1633|gene23827|gene14682|gene459|gene12754|gene7951|gene766|gene28157|gene14884|gene600|gene17894|gene22799|gene15830|gene16719|gene6872|gene27682|gene6737|gene22418|gene7110|gene22238|gene17263|gene27442|gene697|gene6621|gene141|gene20646|gene20809|gene20808|gene13979|gene8210|gene27600|gene2861|gene25348|gen…	320	gene9744|gene9747|gene13370|gene20879|gene3247|gene19261|gene7813|gene607|gene19770|gene18114|gene20894|gene21688|gene22399|gene13879|gene1135|gene1134|gene12110|gene1132|gene9467|gene16346|gene1915|gene10719|gene26638|gene9268|gene18871|gene15312|gene2770|gene16612|gene14370|gene6322|gene6967|gene22171|gene19769|gene26557|gene26555|gene8286|gene22300|gene9453|gene13962|gene19372|gene24103|gene32…	130
positive regulation of gene expression		GO:0010628	9.64176e-09	2.85693e-06	--	1552	gene534|gene20904|gene28143|gene7856|gene13250|gene10507|gene26594|gene22238|gene23209|gene12525|gene20584|gene26592|gene8106|gene3293|gene1610|gene14994|gene7099|gene24787|gene15761|gene13879|gene1364|gene11956|gene16346|gene13189|gene10905|gene13953|gene18062|gene17281|gene16482|gene12746|gene26665|gene9919|gene3472|gene3953|gene3940|gene27502|gene12330|gene25403|gene11625|gene21688|gene10280|g…	233	gene11248|gene26536|gene766|gene5286|gene10175|gene22946|gene8670|gene3124|gene23827|gene28154|gene2915|gene14884|gene17894|gene7951|gene6872|gene27682|gene22418|gene12376|gene697|gene6621|gene8210|gene25348|gene9919|gene4154|gene12453|gene16482|gene9265|gene11254|gene13270|gene28143|gene11625|gene15849|gene22079|gene21468|gene21469|gene3967|gene17187|gene16693|gene16690|gene20401|gene11956|gene1…	178	gene24103|gene8419|gene24634|gene12205|gene8410|gene5991|gene3247|gene19261|gene12525|gene2551|gene15030|gene24893|gene8386|gene23632|gene1689|gene19143|gene15761|gene3045|gene21688|gene22374|gene25239|gene13879|gene15294|gene12110|gene16346|gene27313|gene23112|gene9241|gene982|gene391|gene15312|gene6196|gene12870|gene2484|gene12210|gene13303|gene8014|gene4225|gene14370|gene14994|gene11602|gene32…	55
regulation of biosynthetic process		GO:0009889	1.10063e-08	3.02831e-06	--	4005	gene534|gene13410|gene14682|gene14726|gene9453|gene2861|gene8106|gene8107|gene25419|gene27344|gene5748|gene27026|gene19818|gene24787|gene3295|gene24868|gene1364|gene20156|gene3324|gene17281|gene9919|gene15030|gene10693|gene25394|gene10280|gene6737|gene16855|gene16364|gene18871|gene18451|gene3087|gene751|gene28167|gene24761|gene17857|gene15312|gene27600|gene4872|gene26263|gene18850|gene22214|gene9…	524	gene3324|gene2233|gene11000|gene14682|gene24326|gene18111|gene1038|gene6737|gene18119|gene27442|gene21978|gene7001|gene9919|gene13479|gene12453|gene16482|gene9265|gene2969|gene13129|gene28143|gene22079|gene21678|gene19762|gene19761|gene15796|gene11956|gene16197|gene24929|gene24698|gene21892|gene28036|gene28030|gene7229|gene2518|gene22675|gene5316|gene7223|gene25913|gene13696|gene15422|gene8535|ge…	382	gene9744|gene9747|gene13370|gene20879|gene3247|gene19261|gene605|gene7813|gene607|gene19770|gene2445|gene18114|gene20894|gene21688|gene22399|gene13879|gene1135|gene1134|gene12110|gene1132|gene9467|gene16346|gene1915|gene10719|gene26638|gene9268|gene18871|gene15312|gene2770|gene22874|gene16612|gene14370|gene6322|gene6967|gene15761|gene20164|gene22171|gene19769|gene824|gene26557|gene26555|gene8286|…	142
regulation of transcription, DNA-templated		GO:0006355	1.06919e-08	3.02831e-06	GO:0032583|GO:0045449|GO:0061019	3347	gene534|gene13410|gene14682|gene14726|gene9453|gene2861|gene8106|gene8107|gene25419|gene27344|gene27026|gene19818|gene24787|gene2198|gene24868|gene1364|gene20156|gene17281|gene9919|gene15030|gene25394|gene10280|gene6737|gene18871|gene18451|gene3087|gene28167|gene24761|gene17857|gene15312|gene27600|gene4872|gene26263|gene18850|gene22214|gene9138|gene14422|gene16197|gene2769|gene16975|gene11254|gen…	448	gene11248|gene3087|gene3324|gene6304|gene5286|gene10175|gene2233|gene8670|gene13270|gene1633|gene23827|gene14682|gene459|gene12754|gene7951|gene766|gene28157|gene14884|gene600|gene17894|gene22799|gene15830|gene16719|gene6872|gene27682|gene6737|gene22418|gene7110|gene22238|gene17263|gene27442|gene697|gene6621|gene141|gene20646|gene20809|gene20808|gene13979|gene8210|gene27600|gene2861|gene25348|gen…	320	gene9744|gene9747|gene13370|gene20879|gene8286|gene19261|gene7813|gene607|gene19770|gene18114|gene20894|gene21688|gene22399|gene13879|gene1135|gene1134|gene12110|gene1132|gene9467|gene16346|gene1915|gene10719|gene26638|gene9268|gene18871|gene15312|gene2770|gene16612|gene14370|gene6322|gene6967|gene22171|gene19769|gene26557|gene26555|gene22300|gene9453|gene13962|gene19372|gene24103|gene3221|gene23…	128
regulation of nucleic acid-templated transcription		GO:1903506	1.155e-08	3.0683e-06	--	3349	gene534|gene13410|gene14682|gene14726|gene9453|gene2861|gene8106|gene8107|gene25419|gene27344|gene27026|gene19818|gene24787|gene2198|gene24868|gene1364|gene20156|gene17281|gene9919|gene15030|gene25394|gene10280|gene6737|gene18871|gene18451|gene3087|gene28167|gene24761|gene17857|gene15312|gene27600|gene4872|gene26263|gene18850|gene22214|gene9138|gene14422|gene16197|gene2769|gene16975|gene11254|gen…	448	gene11248|gene3087|gene3324|gene6304|gene5286|gene10175|gene2233|gene8670|gene13270|gene1633|gene23827|gene14682|gene459|gene12754|gene7951|gene766|gene28157|gene14884|gene600|gene17894|gene22799|gene15830|gene16719|gene6872|gene27682|gene6737|gene22418|gene7110|gene22238|gene17263|gene27442|gene697|gene6621|gene141|gene20646|gene20809|gene20808|gene13979|gene8210|gene27600|gene2861|gene25348|gen…	320	gene9744|gene9747|gene13370|gene20879|gene8286|gene19261|gene7813|gene607|gene19770|gene18114|gene20894|gene21688|gene22399|gene13879|gene1135|gene1134|gene12110|gene1132|gene9467|gene16346|gene1915|gene10719|gene26638|gene9268|gene18871|gene15312|gene2770|gene16612|gene14370|gene6322|gene6967|gene22171|gene19769|gene26557|gene26555|gene22300|gene9453|gene13962|gene19372|gene24103|gene3221|gene23…	128
mitotic cell cycle process		GO:1903047	1.20598e-08	3.09696e-06	--	603	gene2583|gene392|gene16482|gene20908|gene12930|gene27344|gene6177|gene5943|gene24787|gene22874|gene20095|gene10517|gene25563|gene15030|gene14730|gene10459|gene6434|gene20265|gene2852|gene751|gene11240|gene18054|gene11244|gene13621|gene4621|gene13627|gene24601|gene12187|gene26079|gene816|gene16361|gene17067|gene25469|gene463|gene11644|gene26373|gene14158|gene19844|gene5979|gene19007|gene11963|gene…	109	gene27344|gene20971|gene6131|gene18888|gene15422|gene19844|gene12187|gene11240|gene24787|gene6187|gene11244|gene13627|gene17114|gene23625|gene10276|gene17067|gene13404|gene14158|gene21898|gene11067|gene17227|gene7387|gene816|gene8825|gene2518|gene463|gene1395|gene17172|gene26373|gene20095|gene18954|gene11963|gene26079|gene14276|gene26536|gene13210|gene6434|gene25324|gene18054|gene12019|gene3953|g…	79	gene413|gene13926|gene11236|gene5934|gene13621|gene20979|gene3168|gene19007|gene2627|gene15030|gene23632|gene6177|gene12930|gene16325|gene16361|gene25266|gene26540|gene5943|gene8372|gene6196|gene25469|gene22874|gene14370|gene10517|gene12805|gene14952|gene20349|gene6768|gene25563|gene13906	30
regulation of gene expression		GO:0010468	1.2911e-08	3.2086e-06	--	4254	gene534|gene13410|gene14682|gene14726|gene20584|gene9453|gene2861|gene8106|gene8107|gene25419|gene27344|gene27026|gene19818|gene24787|gene3295|gene5745|gene24868|gene1364|gene20156|gene3324|gene17281|gene17288|gene9919|gene15030|gene27502|gene25394|gene10280|gene6737|gene16364|gene18871|gene18451|gene3087|gene28167|gene24761|gene17857|gene15312|gene27600|gene4872|gene26263|gene18850|gene22214|gen…	552	gene3324|gene2233|gene11000|gene14682|gene24326|gene24433|gene18111|gene27682|gene6737|gene18119|gene27442|gene22497|gene7001|gene9919|gene13479|gene12453|gene16482|gene9265|gene28143|gene22079|gene21678|gene19761|gene11956|gene16197|gene24929|gene21892|gene28036|gene28030|gene7229|gene2518|gene22675|gene5316|gene7223|gene25913|gene13696|gene15422|gene8535|gene24078|gene12330|gene18947|gene13504|…	394	gene9744|gene20879|gene24634|gene13370|gene9747|gene3247|gene19261|gene7813|gene607|gene19770|gene18114|gene595|gene20894|gene21688|gene22399|gene13879|gene1135|gene1134|gene12110|gene1132|gene9467|gene16346|gene1915|gene10719|gene26638|gene9268|gene18871|gene15312|gene12210|gene2770|gene22874|gene16612|gene14370|gene6322|gene6967|gene15761|gene20164|gene22171|gene19769|gene824|gene26557|gene2655…	158
negative regulation of cellular process		GO:0048523	1.39005e-08	3.34655e-06	GO:0051243	4029	gene534|gene25785|gene13410|gene6370|gene20584|gene17857|gene2861|gene25419|gene6427|gene27026|gene3414|gene24787|gene20254|gene1360|gene5745|gene24868|gene1364|gene20156|gene11662|gene21851|gene17288|gene25563|gene15030|gene20908|gene8032|gene25397|gene10693|gene25394|gene6737|gene25856|gene16855|gene11594|gene4421|gene16365|gene2169|gene17473|gene27313|gene28167|gene27600|gene23195|gene24601|ge…	526	gene2233|gene25130|gene11000|gene16419|gene10313|gene20279|gene1783|gene27682|gene6737|gene22250|gene27442|gene7001|gene26526|gene13479|gene2122|gene12453|gene24601|gene25785|gene2969|gene13280|gene13286|gene21678|gene19762|gene19761|gene24929|gene21892|gene28036|gene7229|gene25856|gene7182|gene2518|gene22675|gene24326|gene25913|gene13919|gene15422|gene6608|gene8535|gene4154|gene18947|gene13504|g…	377	gene9744|gene3837|gene26628|gene24430|gene13370|gene20979|gene1865|gene11160|gene3247|gene607|gene2445|gene21688|gene22251|gene1135|gene1134|gene27330|gene1132|gene16346|gene10719|gene12194|gene11211|gene12210|gene22874|gene16612|gene14370|gene6967|gene15761|gene20164|gene22171|gene19769|gene2405|gene11953|gene19374|gene22300|gene25457|gene19372|gene24103|gene3221|gene12205|gene15153|gene13445|ge…	149
cytoskeleton organization		GO:0007010	1.91111e-08	4.46157e-06	--	740	gene2583|gene14682|gene23661|gene22535|gene9983|gene2861|gene6676|gene27108|gene11753|gene5943|gene3414|gene13926|gene6369|gene9917|gene359|gene15037|gene21796|gene11236|gene10693|gene6434|gene22577|gene12824|gene3071|gene2169|gene21497|gene15081|gene9681|gene1185|gene18054|gene26346|gene15772|gene11877|gene6444|gene26079|gene12033|gene23667|gene24840|gene16697|gene23705|gene14380|gene16361|gene2…	127	gene26536|gene11002|gene17114|gene14682|gene5526|gene17067|gene15772|gene11802|gene27526|gene15422|gene18054|gene2861|gene3138|gene359|gene9917|gene28221|gene10268|gene16766|gene16406|gene16697|gene11709|gene21460|gene24840|gene6434|gene24698|gene14380|gene21898|gene27959|gene12202|gene9681|gene28234|gene2457|gene24995|gene7182|gene19718|gene4793|gene2296|gene2512|gene27706|gene12033|gene6444|gen…	95	gene13926|gene5934|gene6369|gene4438|gene15077|gene19261|gene25294|gene3414|gene12870|gene3188|gene22006|gene18014|gene16361|gene25266|gene5943|gene17849|gene15081|gene17536|gene21822|gene2169|gene21497|gene27108|gene1185|gene11236|gene19374|gene24330|gene4416|gene3071|gene26346|gene9983|gene14952|gene20349	32
regulation of nucleobase-containing compound metabolic process		GO:0019219	2.04794e-08	4.64038e-06	--	3918	gene534|gene25785|gene13410|gene14682|gene14726|gene20584|gene9453|gene2861|gene8106|gene8107|gene25419|gene27344|gene5748|gene27026|gene19818|gene24787|gene3295|gene5745|gene24868|gene1364|gene20156|gene3324|gene17281|gene9919|gene15030|gene10693|gene25394|gene10280|gene6737|gene16855|gene18871|gene18451|gene3087|gene751|gene28167|gene24761|gene17857|gene15312|gene27600|gene4872|gene26263|gene18…	512	gene3324|gene2233|gene14682|gene24326|gene20279|gene18111|gene27682|gene6737|gene18119|gene27442|gene22497|gene7001|gene9919|gene13479|gene12453|gene16482|gene25785|gene9265|gene28143|gene21678|gene19762|gene15796|gene11956|gene16197|gene21892|gene28036|gene28030|gene7229|gene2518|gene22675|gene5316|gene7223|gene13696|gene15422|gene8535|gene24078|gene12330|gene13504|gene6194|gene28352|gene17482|g…	367	gene9744|gene9747|gene13370|gene20879|gene3247|gene19261|gene7813|gene607|gene19770|gene18114|gene20894|gene21688|gene22399|gene13879|gene1135|gene1134|gene12110|gene1132|gene9467|gene16346|gene1915|gene10719|gene26638|gene9268|gene18871|gene15312|gene13206|gene2770|gene22874|gene16612|gene14370|gene6322|gene6967|gene2445|gene22171|gene19769|gene26557|gene26555|gene8286|gene22300|gene9453|gene139…	145
positive regulation of macromolecule metabolic process		GO:0010604	2.29938e-08	4.94631e-06	--	2693	gene534|gene9983|gene20584|gene9453|gene2861|gene8106|gene5748|gene27026|gene24787|gene10313|gene20256|gene5745|gene1364|gene20156|gene17755|gene11341|gene17281|gene25561|gene15030|gene27502|gene10693|gene3328|gene10280|gene10698|gene25856|gene2169|gene751|gene24761|gene17857|gene15312|gene27600|gene23196|gene11633|gene2095|gene3247|gene11254|gene16612|gene5526|gene12210|gene13206|gene11844|gene2…	369	gene3085|gene11248|gene10666|gene26536|gene766|gene24635|gene5286|gene3328|gene10175|gene22946|gene8670|gene28308|gene13270|gene21382|gene16419|gene23827|gene10066|gene459|gene5526|gene17067|gene28154|gene15937|gene2567|gene17894|gene2296|gene26335|gene22068|gene6872|gene27682|gene22418|gene3940|gene15752|gene697|gene6621|gene11888|gene1701|gene10090|gene27600|gene2861|gene25348|gene9919|gene1272…	270	gene9744|gene2290|gene24634|gene11310|gene20979|gene17755|gene19261|gene21688|gene13879|gene5944|gene12110|gene5943|gene16346|gene25839|gene12194|gene15312|gene13206|gene12210|gene22874|gene16612|gene14370|gene15761|gene22171|gene26555|gene19374|gene22300|gene9453|gene19372|gene24103|gene16887|gene12205|gene19007|gene12525|gene25561|gene20156|gene4540|gene5315|gene22374|gene8623|gene27313|gene157…	99
regulation of cellular biosynthetic process		GO:0031326	2.31136e-08	4.94631e-06	--	3965	gene534|gene13410|gene14682|gene14726|gene9453|gene2861|gene8106|gene8107|gene25419|gene27344|gene5748|gene27026|gene19818|gene24787|gene2198|gene24868|gene1364|gene20156|gene3324|gene17281|gene9919|gene15030|gene10693|gene25394|gene10280|gene6737|gene16855|gene16364|gene18871|gene18451|gene3087|gene751|gene28167|gene24761|gene17857|gene15312|gene27600|gene4872|gene26263|gene18850|gene22214|gene9…	517	gene3324|gene2233|gene11000|gene14682|gene24326|gene18111|gene1038|gene6737|gene18119|gene27442|gene21978|gene7001|gene9919|gene13479|gene12453|gene16482|gene9265|gene2969|gene13129|gene28143|gene22079|gene21678|gene19762|gene19761|gene15796|gene11956|gene16197|gene24929|gene24698|gene21892|gene28036|gene28030|gene7229|gene2518|gene22675|gene5316|gene7223|gene25913|gene13696|gene15422|gene8535|ge…	377	gene9744|gene9747|gene13370|gene20879|gene3247|gene19261|gene7813|gene607|gene19770|gene18114|gene20894|gene21688|gene22399|gene13879|gene1135|gene1134|gene12110|gene1132|gene9467|gene16346|gene1915|gene10719|gene26638|gene9268|gene18871|gene15312|gene2770|gene22874|gene16612|gene14370|gene6322|gene6967|gene2445|gene20164|gene22171|gene19769|gene824|gene26557|gene26555|gene8286|gene22300|gene9453…	140
regulation of anatomical structure morphogenesis		GO:0022603	4.94081e-08	1.02876e-05	--	888	gene16337|gene10175|gene22535|gene13318|gene9983|gene26592|gene12935|gene6740|gene14994|gene3414|gene7765|gene2575|gene4161|gene871|gene13790|gene12746|gene3959|gene5891|gene11236|gene27502|gene25403|gene27291|gene6242|gene10698|gene20387|gene27057|gene28353|gene22969|gene22123|gene28355|gene2169|gene15932|gene802|gene751|gene6276|gene23196|gene6444|gene510|gene26575|gene2393|gene20401|gene20199|…	145	gene20971|gene510|gene17388|gene10175|gene3124|gene2296|gene10277|gene459|gene15932|gene11711|gene1783|gene27526|gene3842|gene27442|gene7894|gene7895|gene1701|gene25348|gene751|gene28221|gene16815|gene21678|gene23896|gene20401|gene21508|gene14380|gene10867|gene28235|gene2769|gene19761|gene5891|gene22969|gene24995|gene7182|gene12935|gene21382|gene27706|gene12033|gene6444|gene13504|gene28353|gene26…	104	gene8419|gene15155|gene15154|gene6242|gene26165|gene781|gene13518|gene13318|gene3414|gene19143|gene23196|gene12870|gene3188|gene4540|gene15761|gene14184|gene13790|gene12116|gene24912|gene2169|gene19792|gene14103|gene6276|gene28355|gene12210|gene11236|gene14994|gene11602|gene16393|gene13458|gene22171|gene4573|gene20750|gene3583|gene8032|gene25239|gene9983|gene20349|gene4161|gene7502|gene7503	41
positive regulation of biosynthetic process		GO:0009891	6.27835e-08	1.24022e-05	--	1538	gene534|gene20904|gene28143|gene23804|gene13250|gene10507|gene12320|gene22238|gene23209|gene13696|gene9453|gene8106|gene1610|gene14994|gene7099|gene24787|gene13879|gene1364|gene11956|gene16346|gene13189|gene10905|gene13953|gene18062|gene17281|gene16482|gene12746|gene26665|gene9919|gene12019|gene3953|gene3940|gene12330|gene25403|gene11625|gene21688|gene24103|gene22119|gene10698|gene9449|gene20387|…	227	gene11248|gene766|gene6583|gene5286|gene10175|gene22946|gene8670|gene13270|gene23827|gene28154|gene2915|gene14884|gene17894|gene26335|gene6872|gene27682|gene22418|gene12376|gene697|gene695|gene21978|gene8210|gene27600|gene25348|gene9919|gene4154|gene751|gene28023|gene16482|gene9265|gene11254|gene12710|gene28143|gene11625|gene15849|gene10090|gene22079|gene21468|gene21469|gene3967|gene17187|gene166…	181	gene24103|gene12205|gene8410|gene19007|gene19261|gene15030|gene24893|gene8386|gene23632|gene1689|gene19143|gene15761|gene21688|gene22374|gene25239|gene13879|gene16361|gene16346|gene27313|gene20687|gene9241|gene391|gene8378|gene15312|gene6196|gene15294|gene2484|gene13303|gene8014|gene4225|gene14370|gene14994|gene11602|gene22171|gene5991|gene1474|gene6768|gene3837|gene3194|gene26555|gene23112|gene2…	46
regulation of RNA metabolic process		GO:0051252	6.12784e-08	1.24022e-05	--	3584	gene534|gene13410|gene14682|gene14726|gene20584|gene9453|gene2861|gene8106|gene8107|gene25419|gene27344|gene27026|gene19818|gene24787|gene2198|gene5745|gene24868|gene1364|gene20156|gene17281|gene9919|gene15030|gene25394|gene10280|gene6737|gene18871|gene18451|gene3087|gene28167|gene24761|gene17857|gene15312|gene27600|gene4872|gene26263|gene18850|gene22214|gene9138|gene14422|gene16197|gene3247|gene…	470	gene11248|gene3087|gene3324|gene6304|gene5286|gene10175|gene2233|gene8670|gene13270|gene1633|gene23827|gene14682|gene459|gene12754|gene7951|gene766|gene28157|gene14884|gene600|gene17894|gene22799|gene26335|gene16719|gene6872|gene27682|gene6737|gene789|gene22418|gene7110|gene2567|gene22238|gene17263|gene27442|gene697|gene6621|gene141|gene20646|gene20809|gene20808|gene13979|gene8210|gene27600|gene2…	337	gene9744|gene9747|gene13370|gene20879|gene3247|gene19261|gene7813|gene607|gene19770|gene18114|gene20894|gene21688|gene22399|gene13879|gene1135|gene1134|gene12110|gene1132|gene9467|gene16346|gene1915|gene10719|gene26638|gene9268|gene18871|gene15312|gene2770|gene16612|gene14370|gene6322|gene6967|gene22171|gene19769|gene26557|gene26555|gene8286|gene22300|gene9453|gene13962|gene19372|gene24103|gene32…	133
cell projection organization		GO:0030030	6.75644e-08	1.30129e-05	--	741	gene2062|gene4560|gene13763|gene2861|gene6676|gene27430|gene13559|gene13315|gene5748|gene7765|gene1987|gene871|gene22287|gene17288|gene25565|gene11236|gene7001|gene28037|gene11711|gene447|gene15729|gene13145|gene22577|gene16500|gene23025|gene4345|gene15932|gene2567|gene23827|gene10605|gene27600|gene23196|gene13458|gene8328|gene20401|gene20404|gene816|gene27991|gene4438|gene120|gene12870|gene16590…	125	gene26536|gene11002|gene23827|gene1987|gene11711|gene19061|gene27526|gene851|gene10385|gene7895|gene27600|gene2861|gene7001|gene20962|gene14777|gene2122|gene3133|gene11784|gene5301|gene27430|gene20401|gene19641|gene20404|gene24105|gene12206|gene17288|gene28037|gene13763|gene28235|gene15932|gene25292|gene1395|gene4793|gene2296|gene22577|gene25599|gene403|gene23580|gene13995|gene11601|gene3750|gene…	96	gene13515|gene13|gene13926|gene11236|gene5934|gene20951|gene982|gene23196|gene12870|gene4540|gene447|gene18014|gene24737|gene12073|gene24912|gene21497|gene24816|gene6875|gene21062|gene24215|gene2062|gene22287|gene13458|gene16500|gene4416|gene4438|gene26346|gene25565|gene19372	29
regulation of multicellular organismal process		GO:0051239	7.77535e-08	1.43079e-05	--	2326	gene16337|gene15761|gene13410|gene1873|gene10503|gene17039|gene13250|gene7357|gene5673|gene6376|gene13318|gene12525|gene11310|gene26592|gene15439|gene8105|gene6676|gene27108|gene1610|gene28221|gene14994|gene16395|gene3414|gene7765|gene22396|gene2575|gene1360|gene4274|gene1364|gene2476|gene4275|gene21724|gene14380|gene871|gene13790|gene13504|gene522|gene16482|gene12746|gene20971|gene5891|gene359|g…	322	gene11248|gene20971|gene510|gene5286|gene3328|gene10175|gene7151|gene5772|gene28308|gene10666|gene3124|gene15918|gene10277|gene459|gene17067|gene15932|gene15937|gene20279|gene24635|gene4139|gene15830|gene22396|gene17195|gene3842|gene27442|gene697|gene20646|gene7894|gene7895|gene13979|gene1701|gene27600|gene2861|gene25348|gene12459|gene359|gene5748|gene26880|gene2122|gene25130|gene12453|gene16482|…	235	gene11310|gene14366|gene15076|gene16393|gene12116|gene27330|gene25839|gene217|gene10719|gene3230|gene12210|gene16612|gene6967|gene15761|gene22171|gene26555|gene22300|gene19372|gene3221|gene12205|gene15155|gene13518|gene8105|gene12525|gene5545|gene982|gene3188|gene4540|gene16325|gene24912|gene19792|gene15709|gene19143|gene28355|gene8032|gene11236|gene14994|gene11602|gene13458|gene12786|gene1474|ge…	87
negative regulation of biological process		GO:0048519	7.80025e-08	1.43079e-05	GO:0043118	4528	gene534|gene25785|gene13410|gene6370|gene20584|gene17857|gene2861|gene25419|gene6427|gene27026|gene3414|gene24787|gene20254|gene1360|gene5745|gene24868|gene1364|gene20156|gene11662|gene21851|gene17288|gene25563|gene15030|gene20908|gene8032|gene25397|gene10693|gene25394|gene6737|gene25856|gene16855|gene11594|gene4421|gene16365|gene2169|gene17473|gene27313|gene28167|gene27600|gene23195|gene24601|ge…	577	gene2233|gene25130|gene11000|gene16419|gene10313|gene20279|gene6304|gene1783|gene27682|gene6737|gene22250|gene27442|gene7001|gene26526|gene13479|gene2122|gene12453|gene24601|gene25785|gene2969|gene28221|gene13280|gene13286|gene21678|gene19762|gene19761|gene11956|gene24929|gene21892|gene28036|gene7229|gene25856|gene7182|gene2518|gene26317|gene22675|gene5316|gene25913|gene13919|gene15422|gene6608|g…	416	gene9744|gene3837|gene26628|gene24430|gene13370|gene20979|gene1865|gene14366|gene11160|gene3247|gene607|gene2445|gene21688|gene22251|gene1135|gene1134|gene27330|gene1132|gene16346|gene10719|gene12194|gene11211|gene12210|gene22874|gene16612|gene14370|gene6967|gene15761|gene20164|gene22171|gene2627|gene2405|gene11953|gene19374|gene22300|gene25457|gene19372|gene24103|gene3221|gene12205|gene15153|gen…	161
positive regulation of RNA biosynthetic process		GO:1902680	8.40808e-08	1.43946e-05	--	1231	gene534|gene20904|gene28143|gene13250|gene10507|gene12320|gene22238|gene13696|gene9453|gene8106|gene1610|gene14994|gene7099|gene24787|gene13879|gene1364|gene16346|gene13303|gene10905|gene13953|gene18062|gene17281|gene16482|gene12746|gene26665|gene9919|gene12019|gene15030|gene3940|gene12330|gene25403|gene11625|gene21688|gene10280|gene21724|gene20387|gene8133|gene20534|gene4220|gene4225|gene10721|g…	188	gene11248|gene766|gene5286|gene10175|gene22946|gene8670|gene13270|gene23827|gene28154|gene14884|gene17894|gene7951|gene6872|gene27682|gene22418|gene12376|gene697|gene6621|gene8210|gene25348|gene9919|gene4154|gene28023|gene16482|gene9265|gene11254|gene12710|gene28143|gene11625|gene15849|gene21468|gene21469|gene3967|gene17187|gene16693|gene16690|gene20401|gene12320|gene20810|gene26126|gene13448|gen…	146	gene24103|gene12205|gene8410|gene5991|gene19261|gene15030|gene24893|gene8386|gene23632|gene1689|gene19143|gene21688|gene22374|gene25239|gene13879|gene16346|gene27313|gene20687|gene9241|gene391|gene15312|gene6196|gene15294|gene2484|gene13303|gene8014|gene4225|gene14370|gene14994|gene11602|gene22171|gene1474|gene6768|gene3837|gene3194|gene26555|gene23112|gene20349|gene22300|gene9453|gene5315|gene19…	42
positive regulation of transcription, DNA-templated		GO:0045893	8.40808e-08	1.43946e-05	GO:0043193|GO:0045941|GO:0061020	1231	gene534|gene20904|gene28143|gene13250|gene10507|gene12320|gene22238|gene13696|gene9453|gene8106|gene1610|gene14994|gene7099|gene24787|gene13879|gene1364|gene16346|gene13303|gene10905|gene13953|gene18062|gene17281|gene16482|gene12746|gene26665|gene9919|gene12019|gene15030|gene3940|gene12330|gene25403|gene11625|gene21688|gene10280|gene21724|gene20387|gene8133|gene20534|gene4220|gene4225|gene10721|g…	188	gene11248|gene766|gene5286|gene10175|gene22946|gene8670|gene13270|gene23827|gene28154|gene14884|gene17894|gene7951|gene6872|gene27682|gene22418|gene12376|gene697|gene6621|gene8210|gene25348|gene9919|gene4154|gene28023|gene16482|gene9265|gene11254|gene12710|gene28143|gene11625|gene15849|gene21468|gene21469|gene3967|gene17187|gene16693|gene16690|gene20401|gene12320|gene20810|gene26126|gene13448|gen…	146	gene24103|gene12205|gene8410|gene5991|gene19261|gene15030|gene24893|gene8386|gene23632|gene1689|gene19143|gene21688|gene22374|gene25239|gene13879|gene16346|gene27313|gene20687|gene9241|gene391|gene15312|gene6196|gene15294|gene2484|gene13303|gene8014|gene4225|gene14370|gene14994|gene11602|gene22171|gene1474|gene6768|gene3837|gene3194|gene26555|gene23112|gene20349|gene22300|gene9453|gene5315|gene19…	42
positive regulation of nucleic acid-templated transcription		GO:1903508	8.40808e-08	1.43946e-05	--	1231	gene534|gene20904|gene28143|gene13250|gene10507|gene12320|gene22238|gene13696|gene9453|gene8106|gene1610|gene14994|gene7099|gene24787|gene13879|gene1364|gene16346|gene13303|gene10905|gene13953|gene18062|gene17281|gene16482|gene12746|gene26665|gene9919|gene12019|gene15030|gene3940|gene12330|gene25403|gene11625|gene21688|gene10280|gene21724|gene20387|gene8133|gene20534|gene4220|gene4225|gene10721|g…	188	gene11248|gene766|gene5286|gene10175|gene22946|gene8670|gene13270|gene23827|gene28154|gene14884|gene17894|gene7951|gene6872|gene27682|gene22418|gene12376|gene697|gene6621|gene8210|gene25348|gene9919|gene4154|gene28023|gene16482|gene9265|gene11254|gene12710|gene28143|gene11625|gene15849|gene21468|gene21469|gene3967|gene17187|gene16693|gene16690|gene20401|gene12320|gene20810|gene26126|gene13448|gen…	146	gene24103|gene12205|gene8410|gene5991|gene19261|gene15030|gene24893|gene8386|gene23632|gene1689|gene19143|gene21688|gene22374|gene25239|gene13879|gene16346|gene27313|gene20687|gene9241|gene391|gene15312|gene6196|gene15294|gene2484|gene13303|gene8014|gene4225|gene14370|gene14994|gene11602|gene22171|gene1474|gene6768|gene3837|gene3194|gene26555|gene23112|gene20349|gene22300|gene9453|gene5315|gene19…	42
positive regulation of cellular process		GO:0048522	8.91306e-08	1.49274e-05	GO:0051242	4718	gene534|gene25785|gene18174|gene6371|gene17039|gene4560|gene9983|gene20521|gene9453|gene2861|gene8106|gene10464|gene20394|gene5748|gene27026|gene3414|gene24787|gene15761|gene20256|gene5745|gene24868|gene1364|gene20156|gene28068|gene17755|gene11341|gene17281|gene9919|gene15030|gene27502|gene10693|gene25394|gene10280|gene10698|gene25856|gene25244|gene2169|gene751|gene28167|gene24761|gene17857|gene1…	598	gene3328|gene14176|gene2296|gene16419|gene17114|gene10974|gene1783|gene17388|gene27682|gene8198|gene21978|gene22497|gene9919|gene12453|gene16482|gene25785|gene9265|gene28221|gene7538|gene28143|gene22079|gene13286|gene21678|gene19761|gene15796|gene11956|gene24698|gene21892|gene28036|gene28037|gene28030|gene7229|gene25856|gene2518|gene22675|gene5316|gene7223|gene13696|gene15422|gene8535|gene24078|g…	432	gene9744|gene2290|gene26628|gene5934|gene20979|gene17755|gene19261|gene607|gene8169|gene21688|gene11310|gene22251|gene14184|gene13879|gene5944|gene12110|gene5943|gene191|gene24525|gene3911|gene16346|gene25839|gene10719|gene12194|gene15312|gene11010|gene13206|gene19178|gene22874|gene16612|gene14370|gene8386|gene15761|gene22171|gene23868|gene4555|gene7854|gene26555|gene3247|gene22300|gene9453|gene2…	166
positive regulation of metabolic process		GO:0009893	9.28149e-08	1.52137e-05	--	2932	gene534|gene9983|gene20584|gene9453|gene2861|gene8106|gene5748|gene27026|gene24787|gene15761|gene20256|gene5745|gene1364|gene20156|gene28068|gene17755|gene11341|gene17281|gene25561|gene15030|gene27502|gene10693|gene3328|gene10280|gene10698|gene25856|gene25244|gene2169|gene751|gene24761|gene17857|gene15312|gene27600|gene23196|gene11633|gene1585|gene2095|gene3247|gene11254|gene16612|gene5526|gene12…	393	gene3085|gene11248|gene10666|gene26536|gene766|gene24635|gene5286|gene3328|gene22945|gene22946|gene8670|gene28308|gene13270|gene21382|gene16419|gene23827|gene10066|gene459|gene5526|gene17067|gene28154|gene15937|gene2567|gene17894|gene2296|gene26335|gene22068|gene6872|gene27682|gene851|gene22418|gene3940|gene15752|gene697|gene695|gene21978|gene11888|gene1701|gene10090|gene27600|gene2861|gene25348|…	286	gene9744|gene22374|gene24634|gene11310|gene20979|gene17755|gene19261|gene21688|gene13879|gene5944|gene12110|gene5943|gene16346|gene25839|gene12194|gene15312|gene11010|gene13206|gene12210|gene22874|gene16612|gene14370|gene15761|gene22171|gene26555|gene19374|gene22300|gene9453|gene25457|gene19372|gene24103|gene16887|gene12205|gene13518|gene19007|gene12525|gene25561|gene20156|gene4540|gene5315|gene2…	107
regulation of cellular component organization		GO:0051128	1.31732e-07	2.1143e-05	--	2330	gene25785|gene2062|gene4161|gene10742|gene4573|gene18407|gene3869|gene12670|gene24666|gene26894|gene14472|gene22123|gene11310|gene26592|gene10116|gene2861|gene27706|gene6676|gene13559|gene6740|gene2028|gene5748|gene4458|gene5944|gene22238|gene3414|gene7765|gene3295|gene1360|gene11680|gene1364|gene28353|gene10591|gene11953|gene14730|gene22874|gene2122|gene18083|gene16815|gene10277|gene13790|gene21…	321	gene11248|gene20971|gene766|gene24635|gene17388|gene22945|gene7151|gene5772|gene3124|gene21382|gene5521|gene23827|gene10277|gene459|gene5526|gene15932|gene510|gene10974|gene2296|gene11711|gene1783|gene27526|gene20764|gene11963|gene6427|gene27442|gene697|gene15422|gene7894|gene7895|gene23785|gene4366|gene27600|gene2861|gene25348|gene20962|gene26880|gene751|gene2122|gene12453|gene16482|gene6887|gen…	232	gene24430|gene11310|gene1865|gene8169|gene8681|gene5934|gene13621|gene5944|gene25839|gene22171|gene12194|gene11010|gene13206|gene22874|gene14370|gene15761|gene11236|gene11953|gene22300|gene19372|gene15150|gene15155|gene15154|gene19007|gene3188|gene4540|gene16325|gene2290|gene3869|gene24912|gene19792|gene21497|gene19143|gene10633|gene8032|gene19015|gene2062|gene11602|gene3295|gene4573|gene28613|ge…	89
regulation of cell differentiation		GO:0045595	1.48432e-07	2.33372e-05	--	1425	gene13410|gene18407|gene17039|gene13250|gene6376|gene22123|gene12525|gene6276|gene2861|gene6676|gene27108|gene14994|gene3414|gene7765|gene15761|gene24868|gene4275|gene10698|gene15076|gene21382|gene16482|gene20971|gene25561|gene15982|gene11236|gene8032|gene25403|gene11625|gene6242|gene10280|gene21724|gene20387|gene10721|gene2169|gene7936|gene2567|gene2852|gene10817|gene28167|gene19225|gene11248|ge…	211	gene11248|gene20971|gene24635|gene17388|gene5286|gene3328|gene10175|gene7151|gene3124|gene21382|gene10277|gene459|gene17067|gene15932|gene14884|gene510|gene26335|gene1783|gene24428|gene20764|gene3842|gene697|gene20646|gene7894|gene7895|gene13979|gene1701|gene27600|gene2861|gene25348|gene7001|gene26880|gene12453|gene16482|gene11388|gene13270|gene16815|gene11625|gene13569|gene27550|gene5301|gene132…	156	gene8419|gene3221|gene11310|gene12205|gene15155|gene1756|gene6242|gene26165|gene15076|gene12525|gene982|gene3414|gene5545|gene1689|gene19143|gene23196|gene11602|gene3188|gene4540|gene12307|gene14184|gene13790|gene8169|gene23632|gene25839|gene217|gene6376|gene24912|gene2169|gene10719|gene14103|gene391|gene6276|gene12194|gene19792|gene27108|gene8032|gene16612|gene11236|gene14994|gene15761|gene16393…	55
microtubule-based process		GO:0007017	2.14092e-07	3.29873e-05	--	592	gene2583|gene15990|gene14682|gene24840|gene13763|gene27430|gene12930|gene11753|gene20318|gene4512|gene17288|gene11236|gene22117|gene6434|gene12202|gene3071|gene20265|gene21497|gene22068|gene8825|gene10605|gene26346|gene23197|gene11633|gene12187|gene22217|gene26079|gene27108|gene23661|gene2255|gene816|gene4438|gene16361|gene19718|gene17067|gene21822|gene3133|gene26379|gene11002|gene17114|gene19844…	103	gene17114|gene18930|gene18954|gene24761|gene15422|gene19844|gene12187|gene2255|gene9790|gene11002|gene12202|gene17288|gene13763|gene14682|gene2605|gene10605|gene17067|gene11067|gene11141|gene11753|gene11633|gene20199|gene816|gene22068|gene1947|gene11675|gene20318|gene2852|gene11963|gene26079|gene4136|gene5853|gene5552|gene12206|gene22217|gene27064|gene6568|gene22577|gene15772|gene15990|gene24426|…	77	gene13926|gene5934|gene4438|gene25294|gene6875|gene23197|gene12930|gene22006|gene25266|gene16361|gene21062|gene21822|gene4975|gene21497|gene6196|gene27108|gene17849|gene12870|gene11236|gene22019|gene4416|gene3071|gene26346|gene14952|gene20349|gene6768	26
organelle assembly		GO:0070925	2.25679e-07	3.40909e-05	--	498	gene2583|gene6676|gene27430|gene13559|gene17288|gene13389|gene14730|gene10693|gene17595|gene110|gene447|gene15729|gene13145|gene11993|gene4345|gene20265|gene8825|gene10605|gene13621|gene13230|gene11877|gene15009|gene22109|gene8328|gene20404|gene816|gene4438|gene16361|gene17067|gene25469|gene20951|gene27567|gene23048|gene3133|gene11002|gene17114|gene1200|gene5979|gene9250|gene19641|gene771|gene171…	90	gene18930|gene1959|gene13559|gene14050|gene12206|gene23048|gene17288|gene13230|gene17114|gene2605|gene17652|gene10605|gene17067|gene11067|gene19140|gene21344|gene816|gene8825|gene1200|gene17172|gene18954|gene26079|gene2512|gene27567|gene15422|gene18054|gene6580|gene14730|gene24426|gene771|gene25324|gene20962|gene14777|gene3133|gene403|gene11711|gene11002|gene2583|gene20265|gene13145|gene12711|gen…	63	gene13926|gene13621|gene20951|gene21129|gene17595|gene22109|gene6875|gene12870|gene16325|gene16361|gene24816|gene12073|gene110|gene25469|gene13|gene21062|gene1185|gene11236|gene15009|gene12782|gene447|gene11662|gene4438|gene24215|gene14952|gene6768|gene25191	27
positive regulation of nitrogen compound metabolic process		GO:0051173	2.35813e-07	3.47978e-05	--	2598	gene534|gene9983|gene9453|gene2861|gene8106|gene5748|gene27026|gene24787|gene15761|gene20256|gene5745|gene1364|gene20156|gene28068|gene17755|gene11341|gene17281|gene9919|gene15030|gene27502|gene10693|gene16361|gene10280|gene10698|gene25856|gene2169|gene751|gene24761|gene17857|gene15312|gene23196|gene11633|gene3472|gene2095|gene10313|gene11254|gene16612|gene5526|gene13206|gene11844|gene22374|gene7…	351	gene3085|gene11248|gene10666|gene766|gene24635|gene5286|gene3328|gene10175|gene22946|gene8670|gene28308|gene13270|gene2296|gene16419|gene23827|gene10066|gene459|gene5526|gene17067|gene28154|gene14884|gene2567|gene17894|gene26335|gene22068|gene6872|gene27682|gene22418|gene3940|gene15752|gene697|gene695|gene21978|gene11888|gene1701|gene10090|gene2861|gene25348|gene9919|gene12722|gene751|gene5301|ge…	259	gene9744|gene2290|gene11310|gene20979|gene17755|gene19261|gene21688|gene13879|gene5944|gene12110|gene5943|gene16346|gene25839|gene12194|gene15312|gene13206|gene22874|gene16612|gene14370|gene15761|gene22171|gene26555|gene19374|gene22300|gene9453|gene19372|gene24103|gene16887|gene12205|gene19007|gene20256|gene25561|gene20156|gene4540|gene5315|gene22374|gene8623|gene27313|gene15709|gene27026|gene619…	92
positive regulation of transcription from RNA polymerase II promoter		GO:0045944	2.39393e-07	3.47978e-05	GO:0010552|GO:0045817	857	gene534|gene20904|gene13250|gene3940|gene12320|gene17857|gene14994|gene7099|gene2452|gene1364|gene16346|gene21724|gene13953|gene17281|gene26665|gene9919|gene5315|gene15030|gene10507|gene12330|gene25403|gene11625|gene21688|gene13303|gene4220|gene4225|gene1474|gene2567|gene3485|gene3926|gene24761|gene19225|gene11248|gene13627|gene23112|gene697|gene4154|gene26575|gene2393|gene20401|gene2397|gene1669…	138	gene11248|gene766|gene5286|gene10175|gene8670|gene13270|gene28154|gene6872|gene27682|gene697|gene20646|gene25348|gene9919|gene24078|gene12453|gene9265|gene11254|gene11625|gene15849|gene21469|gene3967|gene17187|gene16693|gene16690|gene20401|gene12320|gene20810|gene13448|gene17281|gene21892|gene15156|gene28036|gene3472|gene28030|gene2452|gene7229|gene2518|gene22675|gene13119|gene11440|gene13696|gen…	106	gene24103|gene5991|gene19261|gene15030|gene23632|gene1689|gene19143|gene21688|gene22374|gene13879|gene16346|gene27313|gene23112|gene9241|gene391|gene15312|gene6196|gene15294|gene13303|gene4225|gene14370|gene14994|gene11602|gene22171|gene1474|gene3837|gene3194|gene25239|gene20349|gene22300|gene5315|gene19372	32
cell adhesion		GO:0007155	2.68901e-07	3.83632e-05	GO:0098602	828	gene10508|gene17039|gene22324|gene12735|gene22125|gene6276|gene10116|gene12935|gene15895|gene7092|gene71|gene27227|gene3543|gene23705|gene28377|gene871|gene13790|gene22287|gene5891|gene23182|gene14730|gene27502|gene10693|gene20702|gene1701|gene28353|gene27197|gene21600|gene23025|gene3553|gene2775|gene2774|gene23778|gene4052|gene4119|gene16217|gene27166|gene12459|gene24078|gene1918|gene12648|gene2…	134	gene510|gene9272|gene3456|gene10066|gene5526|gene1783|gene19061|gene11802|gene3843|gene697|gene1701|gene21600|gene12459|gene26880|gene1918|gene10268|gene16217|gene24698|gene27227|gene24105|gene19244|gene23778|gene5891|gene25292|gene7229|gene12935|gene71|gene20702|gene24078|gene25202|gene25203|gene25201|gene28353|gene10153|gene13102|gene23182|gene3543|gene14088|gene7982|gene8328|gene16236|gene1759…	96	gene12735|gene1715|gene16884|gene11310|gene14103|gene6403|gene10508|gene17898|gene2551|gene24892|gene10116|gene4052|gene12870|gene4540|gene819|gene7108|gene13790|gene15895|gene7990|gene12313|gene25200|gene25204|gene6276|gene13200|gene26487|gene12928|gene9105|gene2774|gene2775|gene9874|gene9886|gene22287|gene22171|gene705|gene7984|gene19091|gene820|gene10736	38
biological adhesion		GO:0022610	3.01396e-07	4.22174e-05	--	845	gene16488|gene10508|gene17039|gene22324|gene12735|gene22125|gene6276|gene10116|gene12935|gene15895|gene7092|gene71|gene27227|gene3543|gene23705|gene28377|gene871|gene13790|gene22287|gene5891|gene7108|gene23182|gene14730|gene27502|gene10693|gene20702|gene1701|gene28353|gene27197|gene21600|gene23025|gene3553|gene2775|gene2774|gene23778|gene4052|gene4119|gene16217|gene27166|gene12459|gene24078|gene1…	136	gene510|gene9272|gene3456|gene10066|gene5526|gene2133|gene1783|gene19061|gene11802|gene3843|gene697|gene1701|gene21600|gene12459|gene26880|gene16488|gene1918|gene10268|gene16217|gene24698|gene27227|gene24105|gene19244|gene23778|gene5891|gene25292|gene7229|gene12935|gene71|gene20702|gene24078|gene25202|gene25203|gene25201|gene28353|gene10153|gene13102|gene23182|gene3543|gene14088|gene7982|gene8328…	98	gene12735|gene1715|gene16884|gene11310|gene14103|gene19091|gene10508|gene17898|gene2551|gene24892|gene10116|gene4052|gene12870|gene4540|gene819|gene7108|gene13790|gene15895|gene7990|gene12313|gene25200|gene25204|gene6276|gene13200|gene26487|gene12928|gene9105|gene2774|gene2775|gene9874|gene9886|gene22287|gene22171|gene705|gene6403|gene7984|gene820|gene10736	38
positive regulation of cellular biosynthetic process		GO:0031328	3.24889e-07	4.46954e-05	--	1513	gene534|gene20904|gene28143|gene23804|gene13250|gene10507|gene12320|gene22238|gene23209|gene13696|gene9453|gene8106|gene1610|gene14994|gene7099|gene24787|gene2452|gene1364|gene11956|gene16346|gene13189|gene10905|gene13953|gene18062|gene17281|gene16482|gene12746|gene26665|gene9919|gene12019|gene3953|gene3940|gene12330|gene25403|gene11625|gene21688|gene24103|gene22119|gene21724|gene9449|gene20387|g…	220	gene11248|gene766|gene6583|gene5286|gene10175|gene22946|gene8670|gene13270|gene23827|gene28154|gene2915|gene14884|gene17894|gene26335|gene6872|gene27682|gene22418|gene12376|gene697|gene695|gene21978|gene8210|gene25348|gene9919|gene4154|gene751|gene28023|gene16482|gene9265|gene11254|gene12710|gene28143|gene11625|gene15849|gene10090|gene22079|gene21468|gene21469|gene3967|gene17187|gene16693|gene166…	176	gene24103|gene12205|gene8410|gene19007|gene19261|gene15030|gene24893|gene8386|gene23632|gene1689|gene19143|gene21688|gene22374|gene25239|gene13879|gene16361|gene16346|gene27313|gene20687|gene9241|gene391|gene15312|gene6196|gene15294|gene2484|gene13303|gene8014|gene4225|gene14370|gene14994|gene11602|gene22171|gene5991|gene1474|gene6768|gene3837|gene3194|gene26555|gene23112|gene20349|gene22300|gene…	44
positive regulation of RNA metabolic process		GO:0051254	3.47693e-07	4.69935e-05	--	1304	gene534|gene20904|gene28143|gene13250|gene10507|gene12320|gene22238|gene13696|gene17857|gene8106|gene1610|gene14994|gene7099|gene24787|gene5745|gene2452|gene1364|gene16346|gene13303|gene10905|gene13953|gene18062|gene17281|gene16482|gene12746|gene26665|gene9919|gene12019|gene15030|gene3940|gene12330|gene25403|gene11625|gene21688|gene10280|gene21724|gene20387|gene8133|gene20534|gene4220|gene4225|ge…	194	gene11248|gene766|gene5286|gene10175|gene22946|gene8670|gene13270|gene23827|gene28154|gene14884|gene8396|gene17894|gene7951|gene6872|gene27682|gene22418|gene12376|gene697|gene6621|gene8210|gene25348|gene9919|gene4154|gene28023|gene16482|gene9265|gene11254|gene12710|gene7538|gene28143|gene11625|gene15849|gene21468|gene21469|gene3967|gene17187|gene16693|gene16690|gene20401|gene12320|gene20810|gene2…	149	gene24103|gene12205|gene8410|gene5991|gene5745|gene19261|gene15030|gene24893|gene8386|gene23632|gene1689|gene19143|gene21688|gene22374|gene25239|gene13879|gene12110|gene16346|gene27313|gene20687|gene9241|gene391|gene15312|gene6196|gene15294|gene2484|gene13303|gene8014|gene4225|gene14370|gene14994|gene11602|gene3295|gene22171|gene1474|gene6768|gene3837|gene3194|gene26555|gene23112|gene20349|gene22…	45
positive regulation of cellular metabolic process		GO:0031325	4.52355e-07	6.00853e-05	--	2743	gene534|gene9983|gene9453|gene2861|gene8106|gene5748|gene27026|gene24787|gene10313|gene20256|gene5745|gene1364|gene28068|gene17755|gene11341|gene17281|gene9919|gene15030|gene27502|gene10693|gene3328|gene10280|gene10698|gene25856|gene25244|gene2169|gene751|gene24761|gene17857|gene15312|gene27600|gene23196|gene11633|gene3472|gene1585|gene2095|gene11254|gene16612|gene5526|gene13206|gene15953|gene722…	366	gene3085|gene11248|gene10666|gene766|gene24635|gene5286|gene3328|gene22945|gene22946|gene8670|gene28308|gene13270|gene2296|gene16419|gene23827|gene10066|gene459|gene5526|gene17067|gene28154|gene14884|gene2567|gene17894|gene26335|gene22068|gene6872|gene27682|gene851|gene22418|gene3940|gene15752|gene697|gene695|gene21978|gene11888|gene1701|gene10090|gene27600|gene2861|gene25348|gene9919|gene12722|g…	269	gene9744|gene22374|gene11310|gene20979|gene17755|gene19261|gene21688|gene13879|gene5944|gene12110|gene5943|gene16346|gene25839|gene12194|gene15312|gene11010|gene13206|gene22874|gene16612|gene14370|gene15761|gene22171|gene26555|gene19374|gene22300|gene9453|gene25457|gene19372|gene24103|gene16887|gene12205|gene13518|gene19007|gene20256|gene25561|gene4540|gene5315|gene2290|gene8623|gene27313|gene157…	97
negative regulation of transcription from RNA polymerase II promoter		GO:0000122	1.49917e-06	0.000193279	GO:0010553|GO:0045816	639	gene534|gene14422|gene13410|gene766|gene3940|gene12525|gene17857|gene10116|gene9744|gene7255|gene14994|gene27026|gene20156|gene13953|gene18061|gene3953|gene25403|gene11625|gene25394|gene21688|gene6737|gene969|gene4225|gene1474|gene2169|gene2567|gene3485|gene28167|gene27904|gene19225|gene11248|gene5513|gene12453|gene8535|gene8008|gene459|gene26575|gene2393|gene27682|gene9138|gene16690|gene13198|ge…	106	gene8008|gene11248|gene13198|gene766|gene2393|gene5286|gene15300|gene10175|gene2233|gene6187|gene17936|gene1195|gene14244|gene25394|gene459|gene13410|gene19225|gene534|gene22751|gene969|gene27682|gene6737|gene6753|gene16302|gene7201|gene11844|gene27442|gene6194|gene10721|gene13953|gene8535|gene16365|gene25403|gene13979|gene3953|gene9562|gene141|gene24814|gene13504|gene10310|gene21344|gene26575|ge…	77	gene9744|gene24103|gene13370|gene26165|gene12525|gene4250|gene10116|gene6967|gene23632|gene20156|gene24996|gene21688|gene2169|gene10719|gene27026|gene15294|gene12870|gene4225|gene14892|gene14994|gene13518|gene2303|gene22171|gene1474|gene391|gene25239|gene22300|gene6768|gene16612	29
collagen fibril organization		GO:0030199	1.50529e-06	0.000193279	--	32	gene4989|gene15895|gene5891|gene1598|gene3842|gene12313|gene14884|gene11602|gene8698|gene23753|gene14380|gene15761|gene10812|gene3843	14	gene4989|gene1598|gene3843|gene3842|gene8698|gene10812|gene23753|gene14380|gene14884|gene5891	10	gene12313|gene15761|gene11602|gene15895	4
regulation of neuron differentiation		GO:0045664	1.73061e-06	0.000218568	--	514	gene22123|gene6276|gene2861|gene6676|gene5748|gene7765|gene25561|gene15982|gene11236|gene8032|gene25403|gene10459|gene10721|gene2169|gene15932|gene2567|gene24078|gene12453|gene217|gene3124|gene459|gene2393|gene20199|gene16693|gene3528|gene14994|gene26880|gene15155|gene11310|gene17964|gene11640|gene25839|gene11844|gene1612|gene1610|gene1756|gene26165|gene5286|gene16594|gene2305|gene7918|gene22009|…	89	gene1612|gene16594|gene1610|gene13198|gene2393|gene5286|gene10175|gene20115|gene21892|gene3124|gene5073|gene10721|gene459|gene7918|gene5748|gene15932|gene5403|gene5402|gene20199|gene2296|gene20971|gene12795|gene2928|gene4445|gene22009|gene15918|gene11844|gene22123|gene11193|gene2852|gene3528|gene24078|gene25403|gene13979|gene1701|gene11835|gene2861|gene10277|gene25348|gene26880|gene12453|gene7895…	66	gene8419|gene11310|gene15155|gene1756|gene26165|gene23632|gene982|gene3188|gene4540|gene5545|gene25839|gene217|gene24912|gene2169|gene19792|gene6276|gene8032|gene11236|gene14994|gene16393|gene15982|gene25561|gene19372	23
plasma membrane bounded cell projection assembly		GO:0120031	2.23406e-06	0.000277599	--	323	gene2062|gene10605|gene13926|gene24215|gene28037|gene12711|gene11993|gene18014|gene12206|gene6676|gene27430|gene13559|gene4858|gene8328|gene5748|gene851|gene20404|gene9250|gene2928|gene3770|gene21062|gene816|gene28087|gene2605|gene14730|gene4438|gene12073|gene23580|gene6580|gene12870|gene14777|gene13909|gene403|gene17288|gene2567|gene27526|gene27670|gene20951|gene18954|gene27567|gene3057|gene2304…	62	gene18930|gene13559|gene6676|gene14050|gene12206|gene11002|gene9250|gene23048|gene12711|gene28037|gene2605|gene10605|gene5748|gene15932|gene17288|gene6580|gene816|gene2928|gene13909|gene851|gene18954|gene2296|gene28087|gene27567|gene14730|gene771|gene14777|gene3133|gene403|gene11711|gene27670|gene23580|gene13145|gene2567|gene4858|gene3750|gene15729|gene3057|gene4345|gene3770|gene27526|gene27430|g…	48	gene13|gene12870|gene13926|gene24816|gene18014|gene20951|gene4438|gene12073|gene24215|gene2062|gene21062|gene6875|gene447|gene24912	14
cellular component assembly		GO:0022607	2.61471e-06	0.000319742	GO:0071844	2227	gene2583|gene2062|gene4573|gene5073|gene24666|gene22324|gene17857|gene13995|gene435|gene9744|gene6676|gene27430|gene13559|gene12087|gene17094|gene5748|gene6427|gene3410|gene5943|gene13389|gene21755|gene1360|gene5745|gene2452|gene24912|gene26252|gene28068|gene13971|gene11663|gene4037|gene21129|gene24216|gene354|gene3959|gene17288|gene23048|gene26079|gene10047|gene25565|gene20908|gene13926|gene1473…	300	gene17114|gene11248|gene26536|gene24635|gene17388|gene1634|gene12184|gene11002|gene8008|gene4682|gene23827|gene5524|gene17067|gene15932|gene14884|gene4037|gene11711|gene11802|gene27526|gene851|gene2431|gene6427|gene12294|gene21978|gene18054|gene27600|gene22497|gene11911|gene20962|gene28023|gene14777|gene8361|gene3133|gene10871|gene6887|gene354|gene24216|gene21175|gene19276|gene15767|gene15849|gen…	207	gene9744|gene24430|gene11310|gene11160|gene17595|gene6875|gene5934|gene1031|gene13971|gene16864|gene1133|gene5943|gene1131|gene1130|gene15081|gene110|gene13200|gene21062|gene24215|gene15009|gene16619|gene22171|gene24841|gene18046|gene22300|gene25191|gene20951|gene13518|gene12444|gene5426|gene16325|gene5313|gene17849|gene24912|gene4975|gene21497|gene19143|gene14414|gene13|gene10736|gene2062|gene28…	93
cell projection assembly		GO:0030031	3.06179e-06	0.000368563	--	326	gene2062|gene10605|gene13926|gene24215|gene28037|gene12711|gene11993|gene18014|gene12206|gene6676|gene27430|gene13559|gene4858|gene8328|gene5748|gene851|gene20404|gene9250|gene2928|gene3770|gene21062|gene816|gene28087|gene2605|gene14730|gene4438|gene12073|gene23580|gene6580|gene12870|gene14777|gene13909|gene403|gene17288|gene2567|gene27526|gene27670|gene20951|gene18954|gene27567|gene3057|gene2304…	62	gene18930|gene13559|gene6676|gene14050|gene12206|gene11002|gene9250|gene23048|gene12711|gene28037|gene2605|gene10605|gene5748|gene15932|gene17288|gene6580|gene816|gene2928|gene13909|gene851|gene18954|gene2296|gene28087|gene27567|gene14730|gene771|gene14777|gene3133|gene403|gene11711|gene27670|gene23580|gene13145|gene2567|gene4858|gene3750|gene15729|gene3057|gene4345|gene3770|gene27526|gene27430|g…	48	gene13|gene12870|gene13926|gene24816|gene18014|gene20951|gene4438|gene12073|gene24215|gene2062|gene21062|gene6875|gene447|gene24912	14
regulation of signal transduction		GO:0009966	6.36497e-06	0.000754396	GO:0035466	2525	gene23804|gene14682|gene28308|gene19665|gene689|gene22250|gene10507|gene5673|gene26894|gene14472|gene13318|gene12525|gene11056|gene26592|gene13495|gene9744|gene25706|gene10464|gene13740|gene13315|gene19854|gene4458|gene5944|gene27026|gene24787|gene20254|gene2575|gene24868|gene1364|gene20156|gene607|gene10313|gene4275|gene16346|gene21724|gene19297|gene19564|gene5183|gene18083|gene19238|gene17755|g…	332	gene11248|gene1905|gene22948|gene2133|gene17388|gene5286|gene3328|gene18407|gene5772|gene28308|gene3124|gene15918|gene16419|gene5521|gene14682|gene10276|gene10269|gene2915|gene14884|gene20279|gene24635|gene4139|gene10464|gene22068|gene1038|gene27526|gene851|gene11962|gene22250|gene697|gene6625|gene1701|gene10090|gene27600|gene2861|gene25348|gene2124|gene26526|gene24078|gene2122|gene9917|gene16482…	238	gene9744|gene26628|gene11310|gene20979|gene11160|gene17755|gene607|gene8169|gene13971|gene12116|gene3911|gene16346|gene25839|gene9268|gene11010|gene19178|gene16612|gene14370|gene6967|gene15761|gene22171|gene4555|gene19374|gene25457|gene16887|gene12205|gene20951|gene13518|gene19007|gene11225|gene12525|gene20156|gene6051|gene4540|gene2290|gene19792|gene15709|gene27026|gene19143|gene14994|gene11602|…	94
regulation of neurogenesis		GO:0050767	6.7946e-06	0.000793116	--	622	gene13250|gene22123|gene6276|gene2861|gene6676|gene27108|gene5748|gene7765|gene25561|gene15982|gene11236|gene8032|gene25403|gene10459|gene10721|gene2169|gene15932|gene2567|gene24078|gene12453|gene217|gene3124|gene8535|gene459|gene2393|gene20199|gene16693|gene14380|gene3528|gene22171|gene17771|gene14994|gene26880|gene15155|gene11310|gene17964|gene11640|gene25839|gene11844|gene1612|gene1610|gene175…	101	gene1612|gene16594|gene1610|gene13198|gene13250|gene2393|gene5286|gene10175|gene20115|gene21892|gene3124|gene5073|gene10721|gene459|gene17771|gene7918|gene5748|gene15932|gene19761|gene5403|gene5402|gene20199|gene20971|gene12795|gene2928|gene4445|gene22009|gene3843|gene2296|gene11844|gene22123|gene11193|gene2852|gene8535|gene24078|gene25403|gene13979|gene1701|gene11835|gene2861|gene10277|gene25348…	75	gene8419|gene11310|gene15155|gene1756|gene26165|gene23632|gene1689|gene982|gene3188|gene4540|gene5545|gene25839|gene217|gene24912|gene2169|gene19792|gene6276|gene27108|gene8032|gene11236|gene14994|gene16393|gene22171|gene15982|gene25561|gene19372	26
plasma membrane bounded cell projection organization		GO:0120036	8.03787e-06	0.000924235	--	556	gene10605|gene2062|gene2861|gene6676|gene27430|gene13559|gene120|gene5748|gene7765|gene1987|gene22287|gene17288|gene14730|gene11711|gene447|gene15729|gene13145|gene22577|gene23025|gene4345|gene15932|gene21497|gene24761|gene27600|gene8328|gene20401|gene20404|gene816|gene4438|gene12870|gene16594|gene2567|gene27670|gene7982|gene27567|gene23048|gene3133|gene20951|gene11844|gene11002|gene24912|gene597…	92	gene16594|gene18930|gene13559|gene24761|gene21868|gene24105|gene28037|gene12206|gene10605|gene25292|gene27670|gene23048|gene17288|gene120|gene2605|gene15932|gene5748|gene1987|gene6580|gene28087|gene11711|gene3770|gene19061|gene2928|gene4793|gene851|gene18954|gene14050|gene2296|gene11844|gene12711|gene27567|gene7895|gene22577|gene25599|gene27600|gene2861|gene14730|gene771|gene549|gene14777|gene212…	69	gene13515|gene13926|gene11236|gene20951|gene13|gene12870|gene4540|gene447|gene18014|gene24816|gene12073|gene24912|gene21497|gene24737|gene6875|gene21062|gene24215|gene2062|gene22287|gene13458|gene4416|gene4438|gene26346	23
cellular component morphogenesis		GO:0032989	8.2177e-06	0.000931018	--	386	gene23827|gene10385|gene982|gene10605|gene23804|gene27083|gene13906|gene4540|gene4445|gene2287|gene27600|gene23196|gene14746|gene13763|gene22171|gene9983|gene20962|gene21344|gene25284|gene13315|gene26536|gene23643|gene26880|gene10867|gene5745|gene21892|gene1364|gene4416|gene18014|gene27991|gene19225|gene19372|gene4250|gene871|gene28355|gene11784|gene3754|gene28235|gene16590|gene17806|gene4793|gen…	69	gene16594|gene26536|gene16590|gene22950|gene549|gene21892|gene13315|gene23827|gene28235|gene5526|gene10605|gene23804|gene4793|gene19225|gene21344|gene27991|gene1395|gene27083|gene27959|gene4445|gene10385|gene7895|gene7982|gene21600|gene27600|gene7001|gene20962|gene17806|gene26880|gene11784|gene10867|gene13995|gene11601|gene3754|gene23643|gene25284|gene848|gene5301|gene13102|gene12803|gene871|gene…	48	gene982|gene22171|gene23196|gene4573|gene4540|gene15761|gene5934|gene16500|gene4416|gene18014|gene20951|gene19091|gene28355|gene9983|gene2169|gene4250|gene14994|gene19372|gene24912|gene13906|gene5745	21
regulation of cell cycle		GO:0051726	8.44467e-06	0.000940811	GO:0000074	1018	gene2583|gene10503|gene11341|gene16482|gene10507|gene4560|gene27104|gene26592|gene2861|gene13311|gene13559|gene12087|gene14994|gene5944|gene5943|gene4598|gene5745|gene24868|gene22874|gene12746|gene15980|gene25563|gene15030|gene20908|gene11236|gene26540|gene10459|gene5357|gene22884|gene6434|gene16855|gene16355|gene595|gene3247|gene13941|gene10817|gene751|gene22068|gene11240|gene17114|gene17857|gen…	151	gene3085|gene11248|gene20971|gene11240|gene7151|gene11244|gene14176|gene16419|gene17114|gene10276|gene17067|gene7951|gene22068|gene1038|gene6131|gene23785|gene2861|gene751|gene16482|gene19072|gene21468|gene16697|gene2287|gene23896|gene6434|gene20810|gene16355|gene14268|gene15156|gene7229|gene2518|gene15422|gene1649|gene8535|gene10817|gene11680|gene26379|gene2583|gene21795|gene4781|gene6608|gene91…	101	gene413|gene13926|gene14370|gene13370|gene13621|gene4598|gene3168|gene14111|gene19007|gene2627|gene3247|gene5745|gene15030|gene24893|gene6967|gene22109|gene595|gene16325|gene25266|gene5944|gene16361|gene26540|gene5943|gene12110|gene20979|gene13941|gene19854|gene15709|gene391|gene27104|gene11341|gene25469|gene12210|gene27515|gene22874|gene11236|gene2942|gene14994|gene15761|gene22171|gene24868|gene…	50
cell-cell adhesion		GO:0098609	8.54839e-06	0.000940811	GO:0016337	372	gene25201|gene25200|gene25203|gene16217|gene25204|gene17039|gene11205|gene9886|gene12735|gene22171|gene17898|gene10116|gene25128|gene13726|gene697|gene9885|gene6403|gene9883|gene510|gene9881|gene8328|gene26880|gene999|gene22083|gene9880|gene16395|gene12974|gene1783|gene10736|gene2551|gene28377|gene9874|gene5175|gene13935|gene871|gene23182|gene819|gene3528|gene12870|gene10066|gene17806|gene5891|ge…	67	gene25202|gene23048|gene510|gene24105|gene13726|gene1759|gene4858|gene23778|gene871|gene10066|gene10693|gene11205|gene5891|gene25292|gene7229|gene1783|gene27502|gene20702|gene12974|gene697|gene9893|gene1739|gene22083|gene13935|gene25203|gene25201|gene26880|gene25128|gene28353|gene23705|gene17808|gene28377|gene16395|gene3528|gene7357|gene23182|gene20449|gene999|gene17039|gene7982|gene17806|gene832…	49	gene22171|gene12735|gene25200|gene12870|gene25204|gene11310|gene19091|gene6403|gene819|gene820|gene17898|gene9105|gene10736|gene9874|gene2551|gene9886|gene10116|gene1715	18
vascular endothelial growth factor signaling pathway		GO:0038084	8.69058e-06	0.000942989	--	7	gene16594|gene21678|gene23753|gene10693|gene14472|gene10698	6	gene16594|gene10698|gene21678|gene10693|gene23753|gene14472	6	--	0
cell cycle phase transition		GO:0044770	9.12818e-06	0.000976715	--	226	gene413|gene2583|gene11240|gene18054|gene2852|gene13926|gene16482|gene13627|gene6196|gene14370|gene14276|gene13210|gene17172|gene27344|gene6177|gene7745|gene7724|gene16419|gene24787|gene11911|gene6768|gene7182|gene22874|gene16361|gene13906|gene1395|gene4678|gene12019|gene15422|gene11067|gene11644|gene26373|gene10459|gene8825|gene10712|gene6737|gene26540|gene19844|gene5934|gene5979|gene12803|gene2…	46	gene27344|gene20971|gene18888|gene19844|gene13210|gene11240|gene24787|gene13627|gene16419|gene11067|gene7182|gene8825|gene1395|gene17172|gene26373|gene15422|gene18054|gene12019|gene4678|gene25324|gene751|gene14276|gene10712|gene16482|gene2583|gene10459|gene11911|gene12803|gene11644|gene6737|gene7724|gene2852|gene5979|gene7745	34	gene6177|gene413|gene13926|gene5934|gene6196|gene16361|gene22874|gene14370|gene26540|gene6768|gene13906|gene23632	12
regulation of nervous system development		GO:0051960	1.01625e-05	0.00106484	--	705	gene13250|gene22123|gene6276|gene2861|gene6676|gene27108|gene5748|gene7765|gene25561|gene15982|gene11236|gene8032|gene25403|gene10459|gene2305|gene10721|gene2169|gene15932|gene2567|gene24078|gene12453|gene12935|gene22171|gene217|gene3124|gene8535|gene459|gene2393|gene20199|gene16693|gene27991|gene14380|gene28353|gene3528|gene16590|gene17771|gene14994|gene26880|gene15155|gene11310|gene17964|gene11…	111	gene1612|gene16594|gene1610|gene13198|gene13250|gene2393|gene5286|gene11835|gene10175|gene20115|gene21892|gene3124|gene5073|gene670|gene10721|gene459|gene16590|gene7918|gene5748|gene15932|gene19761|gene5403|gene5402|gene20199|gene27991|gene20971|gene12935|gene2928|gene1783|gene4445|gene22009|gene3843|gene2296|gene11844|gene22123|gene11193|gene2852|gene24814|gene8535|gene24078|gene25403|gene13979|…	85	gene8419|gene11310|gene15155|gene1756|gene26165|gene5545|gene1689|gene982|gene3188|gene4540|gene23632|gene25839|gene217|gene24912|gene2169|gene19792|gene6276|gene27108|gene8032|gene11236|gene14994|gene16393|gene22171|gene15982|gene25561|gene19372	26
animal organ morphogenesis		GO:0009887	1.02282e-05	0.00106484	--	403	gene3967|gene14103|gene26974|gene25471|gene10605|gene13410|gene6316|gene17039|gene13250|gene3940|gene9403|gene12735|gene22171|gene7110|gene12205|gene3911|gene12746|gene8419|gene14969|gene2393|gene26880|gene22083|gene4989|gene16693|gene21892|gene20115|gene1017|gene2605|gene11157|gene14380|gene23625|gene11248|gene7982|gene16594|gene21328|gene7849|gene16612|gene26126|gene27096|gene13909|gene13913|ge…	71	gene16594|gene11248|gene1610|gene3842|gene13250|gene2393|gene7110|gene22590|gene21892|gene13270|gene20115|gene2605|gene10605|gene4989|gene14884|gene7229|gene27502|gene27526|gene5286|gene21328|gene15918|gene1017|gene27442|gene17473|gene3953|gene14969|gene13504|gene26126|gene26880|gene9403|gene12453|gene23753|gene26974|gene12746|gene11601|gene13410|gene3293|gene7849|gene22083|gene23625|gene23182|ge…	52	gene22171|gene12735|gene14103|gene6316|gene6323|gene12205|gene3423|gene8419|gene15077|gene15953|gene16612|gene20349|gene13913|gene25471|gene3911|gene15761|gene11157|gene25561|gene23632	19
regulation of cell communication		GO:0010646	1.0408e-05	0.00106911	--	2799	gene14682|gene17039|gene2861|gene10464|gene27026|gene3414|gene24787|gene20254|gene1360|gene24868|gene1364|gene20156|gene5183|gene5182|gene17755|gene9917|gene25561|gene10693|gene689|gene10698|gene4345|gene2169|gene2000|gene27600|gene23196|gene23195|gene11633|gene9138|gene6151|gene15761|gene3247|gene11254|gene16612|gene5521|gene22505|gene2797|gene11844|gene15953|gene5874|gene15709|gene7229|gene2225…	362	gene11248|gene1905|gene22948|gene2133|gene17388|gene5286|gene3328|gene10175|gene5772|gene28308|gene13270|gene15918|gene16419|gene5521|gene26536|gene14682|gene459|gene10269|gene19714|gene14884|gene2567|gene24635|gene4139|gene10464|gene22068|gene19061|gene27682|gene27526|gene851|gene3843|gene2969|gene22250|gene697|gene11888|gene1701|gene10090|gene27600|gene2861|gene25348|gene2124|gene26526|gene1272…	261	gene9744|gene26628|gene11310|gene20979|gene11160|gene17755|gene607|gene8169|gene13971|gene5944|gene3911|gene16346|gene25839|gene9268|gene11010|gene19178|gene16612|gene14370|gene6967|gene15761|gene22171|gene4555|gene19374|gene25457|gene16887|gene12205|gene20951|gene13518|gene19007|gene11225|gene12525|gene20156|gene6051|gene4540|gene2290|gene19792|gene15709|gene27026|gene19143|gene3247|gene11236|ge…	101
regulation of cytoskeleton organization		GO:0051493	1.09967e-05	0.00110839	--	500	gene17652|gene26974|gene17114|gene2028|gene1893|gene13926|gene18014|gene11248|gene27600|gene1185|gene25289|gene11877|gene22171|gene13621|gene20944|gene18888|gene1947|gene24430|gene6676|gene8419|gene13559|gene22109|gene28221|gene19718|gene5748|gene6427|gene23785|gene3168|gene10742|gene7765|gene15761|gene3770|gene1364|gene19015|gene23048|gene11953|gene17172|gene2457|gene1460|gene5357|gene18083|gene…	84	gene11248|gene13559|gene18888|gene510|gene17388|gene24105|gene5853|gene1947|gene23048|gene19624|gene14244|gene17114|gene28234|gene28235|gene17652|gene5748|gene4366|gene2457|gene4793|gene20971|gene26379|gene19718|gene1460|gene1395|gene17172|gene21382|gene6427|gene27083|gene2852|gene23785|gene5357|gene8094|gene27600|gene3959|gene26284|gene392|gene2028|gene7182|gene20944|gene21900|gene26974|gene2822…	64	gene22171|gene22109|gene8419|gene25469|gene13926|gene10742|gene24430|gene5934|gene13621|gene18014|gene3168|gene19015|gene16361|gene1185|gene11953|gene21497|gene3869|gene15761|gene22237|gene8378	20
regulation of signaling		GO:0023051	1.10782e-05	0.00110839	--	2827	gene14682|gene17039|gene2861|gene10464|gene27026|gene3414|gene24787|gene20254|gene1360|gene24868|gene1364|gene20156|gene5183|gene5182|gene17755|gene9917|gene25561|gene10693|gene689|gene10698|gene4345|gene2169|gene2000|gene27600|gene23196|gene23195|gene11633|gene9138|gene6151|gene15761|gene3247|gene11254|gene16612|gene5521|gene22505|gene2797|gene11844|gene15953|gene5874|gene15709|gene7229|gene2225…	365	gene11248|gene1905|gene22948|gene2133|gene17388|gene5286|gene3328|gene10175|gene5772|gene28308|gene13270|gene15918|gene16419|gene5521|gene14682|gene459|gene10269|gene19714|gene14884|gene2567|gene24635|gene4139|gene10464|gene22068|gene19061|gene27682|gene27526|gene851|gene3843|gene2969|gene22250|gene697|gene11888|gene1701|gene10090|gene27600|gene2861|gene25348|gene2124|gene26526|gene12722|gene2380…	261	gene9744|gene26628|gene11310|gene20979|gene11160|gene17755|gene607|gene8169|gene13971|gene5944|gene3911|gene16346|gene25839|gene9268|gene11010|gene19178|gene3168|gene14370|gene6967|gene15761|gene22171|gene4555|gene13967|gene25457|gene16887|gene12205|gene20951|gene13518|gene19007|gene11225|gene12525|gene20156|gene6051|gene4540|gene2290|gene19792|gene15709|gene27026|gene19143|gene3247|gene11236|gen…	104
heart development		GO:0007507	1.19587e-05	0.00118115	GO:0007511	156	gene19261|gene13410|gene10175|gene13230|gene9744|gene26526|gene13270|gene2393|gene2518|gene22083|gene17187|gene10719|gene17129|gene12019|gene14380|gene23625|gene21382|gene11254|gene26665|gene10069|gene5426|gene27442|gene14367|gene13909|gene25394|gene15761|gene11002|gene3401|gene2405|gene14730|gene23753|gene1759|gene12045|gene19007|gene3843	35	gene1759|gene2393|gene12045|gene10175|gene11002|gene13270|gene13230|gene25394|gene23753|gene10069|gene2518|gene3843|gene21382|gene27442|gene12019|gene22083|gene14730|gene26526|gene11254|gene14367|gene17129|gene3401|gene13410|gene23625|gene17187|gene13909|gene14380|gene26665	28	gene9744|gene10719|gene2405|gene19007|gene5426|gene19261|gene15761	7
positive regulation of nucleobase-containing compound metabolic process		GO:0045935	1.41854e-05	0.00138335	--	1537	gene534|gene20904|gene28143|gene23804|gene13250|gene10507|gene12320|gene22238|gene13696|gene9453|gene8106|gene1610|gene14994|gene7099|gene24787|gene5745|gene13879|gene1364|gene16346|gene13303|gene10905|gene13953|gene2095|gene17046|gene17281|gene16482|gene12746|gene26665|gene9919|gene12019|gene3953|gene3940|gene12330|gene25403|gene11625|gene21688|gene24103|gene10280|gene21724|gene20387|gene8133|ge…	213	gene11248|gene766|gene6583|gene5286|gene10175|gene22946|gene8670|gene13270|gene23827|gene28154|gene14884|gene8396|gene17894|gene7951|gene6872|gene27682|gene22418|gene12376|gene697|gene6621|gene8210|gene25348|gene9919|gene4154|gene751|gene28023|gene16482|gene9265|gene11254|gene12710|gene7538|gene28143|gene11625|gene15849|gene21468|gene21469|gene3967|gene17187|gene16693|gene16690|gene15796|gene2040…	163	gene24103|gene12205|gene8410|gene19007|gene2627|gene5745|gene19261|gene15030|gene24893|gene8386|gene23632|gene1689|gene19143|gene21688|gene22374|gene25239|gene13879|gene16361|gene15294|gene12110|gene16346|gene27313|gene23112|gene9241|gene391|gene15312|gene6196|gene13206|gene2484|gene13303|gene8014|gene4225|gene14370|gene14994|gene11602|gene3295|gene22171|gene5991|gene1474|gene6768|gene3837|gene31…	50
negative regulation of transcription, DNA-templated		GO:0045892	1.49264e-05	0.00142172	GO:0016481|GO:0032582|GO:0061021	1045	gene534|gene16693|gene13410|gene24661|gene16482|gene3940|gene12525|gene17857|gene10116|gene9744|gene7255|gene25419|gene2028|gene14994|gene27026|gene24787|gene2233|gene24868|gene20156|gene600|gene13953|gene18061|gene3953|gene25403|gene7001|gene25394|gene21688|gene6737|gene20387|gene969|gene4225|gene22751|gene2169|gene2567|gene3485|gene13941|gene28167|gene27904|gene19225|gene11248|gene5513|gene1245…	153	gene11248|gene22948|gene6304|gene5286|gene10175|gene2233|gene1633|gene459|gene766|gene28157|gene600|gene22799|gene22411|gene6872|gene27682|gene6737|gene13919|gene27442|gene13979|gene24814|gene27600|gene7001|gene13479|gene12453|gene16482|gene11254|gene20481|gene13569|gene67|gene3967|gene16693|gene16690|gene20810|gene13448|gene13198|gene15300|gene10310|gene3472|gene10721|gene534|gene2518|gene22675|…	111	gene9744|gene24103|gene13370|gene26165|gene12525|gene4250|gene10116|gene6967|gene23632|gene1689|gene20156|gene24996|gene21688|gene3820|gene1135|gene1134|gene1132|gene15294|gene24661|gene2169|gene10719|gene27026|gene1129|gene12870|gene8014|gene16612|gene14892|gene14994|gene13518|gene2303|gene22171|gene24868|gene1474|gene391|gene7195|gene25239|gene13941|gene11602|gene22300|gene6768|gene16325|gene42…	42
movement of cell or subcellular component		GO:0006928	1.4948e-05	0.00142172	--	1175	gene10742|gene13398|gene12320|gene22125|gene6276|gene10116|gene27430|gene12930|gene5748|gene4540|gene21062|gene5943|gene15990|gene3414|gene19057|gene16815|gene22287|gene3959|gene17288|gene25561|gene14730|gene27502|gene10693|gene10698|gene6434|gene28353|gene12202|gene27197|gene21600|gene20265|gene22590|gene3293|gene20944|gene25471|gene10605|gene26346|gene4975|gene11633|gene6444|gene22217|gene697|g…	169	gene26536|gene17388|gene3124|gene28157|gene11193|gene20279|gene15772|gene1783|gene851|gene11962|gene11963|gene4136|gene697|gene7894|gene7895|gene13979|gene1701|gene21600|gene7001|gene6444|gene3133|gene28221|gene11388|gene6568|gene16815|gene27502|gene22577|gene13286|gene27430|gene11709|gene20401|gene6434|gene16217|gene12320|gene24105|gene12206|gene22907|gene21892|gene12202|gene17288|gene15855|gene…	119	gene13515|gene18014|gene25471|gene10742|gene16884|gene5934|gene4438|gene5426|gene3423|gene7813|gene2551|gene10116|gene4052|gene3414|gene26628|gene1689|gene6875|gene11602|gene3188|gene4540|gene12930|gene22374|gene5943|gene21062|gene24912|gene4975|gene14103|gene15709|gene6276|gene11821|gene24407|gene10736|gene10368|gene3071|gene24430|gene15761|gene22287|gene16393|gene13458|gene3460|gene22171|gene32…	50
anatomical structure formation involved in morphogenesis		GO:0048646	1.70606e-05	0.00157621	--	651	gene13410|gene17039|gene12670|gene12735|gene14213|gene25419|gene14994|gene17129|gene7803|gene12746|gene26665|gene5891|gene13389|gene3953|gene14730|gene10351|gene10693|gene10698|gene2169|gene22590|gene1185|gene13438|gene24078|gene11248|gene12453|gene11877|gene25007|gene6444|gene15009|gene697|gene8008|gene26575|gene20401|gene19238|gene2551|gene28353|gene22171|gene17771|gene16594|gene3837|gene6187|g…	103	gene8008|gene12670|gene9250|gene10933|gene17652|gene11248|gene10175|gene17129|gene6187|gene11002|gene17288|gene4858|gene10351|gene9403|gene23924|gene17771|gene22590|gene13102|gene14884|gene5891|gene16594|gene21344|gene7229|gene6872|gene22986|gene4445|gene851|gene5286|gene24105|gene6887|gene12711|gene697|gene3953|gene25284|gene24078|gene26575|gene22083|gene25292|gene14730|gene5396|gene6444|gene392…	73	gene12735|gene12307|gene26628|gene20951|gene19007|gene15953|gene14985|gene2551|gene15009|gene5545|gene18014|gene6058|gene14184|gene27334|gene25239|gene12072|gene2169|gene391|gene12210|gene1185|gene840|gene13438|gene14994|gene11602|gene16393|gene22171|gene11662|gene3837|gene26555|gene20349	30
negative regulation of nucleic acid-templated transcription		GO:1903507	1.73907e-05	0.00157621	--	1048	gene534|gene16693|gene13410|gene24661|gene16482|gene3940|gene12525|gene17857|gene10116|gene9744|gene7255|gene25419|gene2028|gene14994|gene27026|gene24787|gene2233|gene24868|gene20156|gene600|gene13953|gene18061|gene3953|gene25403|gene7001|gene25394|gene21688|gene6737|gene20387|gene969|gene4225|gene22751|gene2169|gene2567|gene3485|gene13941|gene28167|gene27904|gene19225|gene11248|gene5513|gene1245…	153	gene11248|gene22948|gene6304|gene5286|gene10175|gene2233|gene1633|gene459|gene766|gene28157|gene600|gene22799|gene22411|gene6872|gene27682|gene6737|gene13919|gene27442|gene13979|gene24814|gene27600|gene7001|gene13479|gene12453|gene16482|gene11254|gene20481|gene13569|gene67|gene3967|gene16693|gene16690|gene20810|gene13448|gene13198|gene15300|gene10310|gene3472|gene10721|gene534|gene2518|gene22675|…	111	gene9744|gene24103|gene13370|gene26165|gene12525|gene4250|gene10116|gene6967|gene23632|gene1689|gene20156|gene24996|gene21688|gene3820|gene1135|gene1134|gene1132|gene15294|gene24661|gene2169|gene10719|gene27026|gene1129|gene12870|gene8014|gene16612|gene14892|gene14994|gene13518|gene2303|gene22171|gene24868|gene1474|gene391|gene7195|gene25239|gene13941|gene11602|gene22300|gene6768|gene16325|gene42…	42
regulation of centrosome cycle		GO:0046605	1.72753e-05	0.00157621	--	58	gene22171|gene17172|gene6608|gene16361|gene13926|gene14244|gene13621|gene25469|gene18888|gene3168|gene23048|gene392|gene4781|gene2852|gene5357|gene23785|gene13559|gene22109	18	gene23048|gene18888|gene392|gene17172|gene23785|gene4781|gene13559|gene14244|gene2852|gene6608|gene5357	11	gene22171|gene22109|gene13926|gene13621|gene25469|gene3168|gene16361	7
cellular developmental process		GO:0048869	1.72345e-05	0.00157621	--	2546	gene28143|gene739|gene13410|gene10742|gene10385|gene6371|gene6370|gene16482|gene7357|gene26594|gene13318|gene12525|gene9983|gene14213|gene24095|gene13995|gene2861|gene21892|gene5745|gene25419|gene25410|gene13315|gene14994|gene19058|gene26555|gene2575|gene7888|gene27227|gene1364|gene15205|gene23705|gene16346|gene3715|gene22874|gene10905|gene871|gene21382|gene4250|gene521|gene12746|gene3327|gene266…	331	gene16594|gene10666|gene26536|gene766|gene17388|gene3327|gene10175|gene7151|gene8670|gene20971|gene3124|gene15918|gene16419|gene23827|gene5526|gene16590|gene14206|gene20279|gene7951|gene22411|gene6872|gene11800|gene2431|gene5286|gene697|gene10385|gene20646|gene13977|gene7895|gene13979|gene21600|gene27600|gene2861|gene7001|gene359|gene12050|gene5413|gene12453|gene16482|gene6887|gene23643|gene28221…	238	gene5934|gene7813|gene19770|gene6875|gene1229|gene15081|gene16346|gene10719|gene9268|gene15312|gene13200|gene2770|gene12928|gene22874|gene8386|gene15761|gene2441|gene22171|gene19769|gene4416|gene820|gene26555|gene22300|gene19372|gene24103|gene16887|gene23001|gene12205|gene20951|gene19007|gene12525|gene4250|gene5545|gene11821|gene24996|gene4540|gene16325|gene26540|gene24912|gene25200|gene28355|gen…	93
negative regulation of RNA biosynthetic process		GO:1902679	1.82934e-05	0.00163875	--	1049	gene534|gene16693|gene13410|gene24661|gene16482|gene3940|gene12525|gene17857|gene10116|gene9744|gene7255|gene25419|gene2028|gene14994|gene27026|gene24787|gene2233|gene24868|gene20156|gene600|gene13953|gene18061|gene3953|gene25403|gene7001|gene25394|gene21688|gene6737|gene20387|gene969|gene4225|gene22751|gene2169|gene2567|gene3485|gene13941|gene28167|gene27904|gene19225|gene11248|gene5513|gene1245…	153	gene11248|gene22948|gene6304|gene5286|gene10175|gene2233|gene1633|gene459|gene766|gene28157|gene600|gene22799|gene22411|gene6872|gene27682|gene6737|gene13919|gene27442|gene13979|gene24814|gene27600|gene7001|gene13479|gene12453|gene16482|gene11254|gene20481|gene13569|gene67|gene3967|gene16693|gene16690|gene20810|gene13448|gene13198|gene15300|gene10310|gene3472|gene10721|gene534|gene2518|gene22675|…	111	gene9744|gene24103|gene13370|gene26165|gene12525|gene4250|gene10116|gene6967|gene23632|gene1689|gene20156|gene24996|gene21688|gene3820|gene1135|gene1134|gene1132|gene15294|gene24661|gene2169|gene10719|gene27026|gene1129|gene12870|gene8014|gene16612|gene14892|gene14994|gene13518|gene2303|gene22171|gene24868|gene1474|gene391|gene7195|gene25239|gene13941|gene11602|gene22300|gene6768|gene16325|gene42…	42
microtubule cytoskeleton organization		GO:0000226	2.21971e-05	0.00196559	--	332	gene2583|gene8825|gene27064|gene17114|gene2852|gene14682|gene22006|gene24840|gene16766|gene26346|gene21796|gene13909|gene12202|gene12719|gene15772|gene18054|gene11675|gene20199|gene27108|gene26079|gene11753|gene19718|gene21460|gene23661|gene21898|gene13926|gene22577|gene4416|gene11680|gene4793|gene4438|gene16361|gene9790|gene12870|gene28234|gene17849|gene16406|gene15422|gene14952|gene17067|gene19…	60	gene18954|gene12719|gene9790|gene1947|gene12202|gene17114|gene14682|gene17067|gene11067|gene11753|gene15772|gene20199|gene26379|gene8825|gene11675|gene4793|gene21898|gene26079|gene15422|gene25324|gene18054|gene27064|gene22577|gene11680|gene549|gene19844|gene392|gene11002|gene2583|gene20265|gene19718|gene23661|gene16766|gene21796|gene16406|gene13102|gene11709|gene21460|gene24840|gene13909|gene2852…	42	gene12870|gene13926|gene22006|gene5934|gene4416|gene27108|gene4438|gene3071|gene14952|gene16361|gene26346|gene11236|gene20349|gene17849|gene25294|gene21497|gene21822|gene25266	18
macromolecule modification		GO:0043412	2.28376e-05	0.00199933	--	2824	gene17039|gene4560|gene9983|gene17857|gene2861|gene27025|gene24787|gene2198|gene20256|gene10945|gene17281|gene10519|gene9919|gene25564|gene10693|gene26581|gene25394|gene10280|gene10698|gene10699|gene25856|gene1263|gene751|gene28200|gene2006|gene10603|gene27600|gene2361|gene11633|gene1585|gene2760|gene2769|gene3528|gene11254|gene16612|gene12590|gene11157|gene5521|gene1925|gene11844|gene16689|gene5…	362	gene3085|gene10666|gene1905|gene766|gene16236|gene3327|gene12187|gene16946|gene2233|gene15413|gene13270|gene16419|gene5521|gene12757|gene10269|gene3324|gene10376|gene3674|gene28153|gene15772|gene22799|gene11711|gene22411|gene11495|gene1038|gene3843|gene2969|gene27442|gene8198|gene27337|gene141|gene28108|gene10175|gene12590|gene21600|gene152|gene27600|gene2861|gene25348|gene359|gene9919|gene12722|…	254	gene9744|gene9745|gene9746|gene24430|gene20979|gene10700|gene9749|gene14366|gene22713|gene607|gene11157|gene16665|gene11498|gene22251|gene22318|gene3911|gene10719|gene10499|gene6185|gene6967|gene15761|gene17536|gene824|gene26555|gene6632|gene13967|gene22300|gene12074|gene25457|gene19372|gene2111|gene4491|gene10481|gene10317|gene19007|gene5899|gene20256|gene6687|gene4540|gene26252|gene22374|gene19…	108
nucleic acid-templated transcription		GO:0097659	2.38173e-05	0.00201636	--	2297	gene534|gene28143|gene14422|gene9531|gene10217|gene14682|gene19665|gene12817|gene27929|gene26594|gene22238|gene12525|gene14213|gene26592|gene10116|gene26058|gene8106|gene11289|gene7255|gene3293|gene26100|gene13410|gene14994|gene7099|gene23361|gene18062|gene19818|gene22972|gene24117|gene7888|gene1017|gene20156|gene16346|gene9415|gene5466|gene13953|gene18061|gene4291|gene19693|gene18451|gene17281|g…	301	gene11248|gene3087|gene22946|gene13270|gene1633|gene27283|gene14682|gene12754|gene28635|gene27289|gene28157|gene24326|gene600|gene17894|gene22799|gene25935|gene15830|gene18111|gene6737|gene18119|gene27707|gene17263|gene27442|gene141|gene20809|gene20808|gene12590|gene8210|gene27600|gene196|gene24117|gene9919|gene27230|gene5413|gene6187|gene12453|gene22972|gene9265|gene4325|gene17945|gene28143|gene…	221	gene1915|gene20879|gene3221|gene13246|gene14786|gene9415|gene8410|gene14297|gene26165|gene12525|gene7854|gene8286|gene8107|gene8122|gene28058|gene6316|gene10116|gene6967|gene12817|gene23632|gene1689|gene19143|gene20156|gene3557|gene3230|gene18114|gene23001|gene22399|gene15982|gene3820|gene11266|gene13879|gene20439|gene12110|gene4250|gene13552|gene21062|gene9467|gene16346|gene21822|gene15294|gene2…	80
transcription, DNA-templated		GO:0006351	2.38173e-05	0.00201636	GO:0006350|GO:0061018|GO:0061022	2297	gene534|gene28143|gene14422|gene9531|gene10217|gene14682|gene12817|gene27929|gene26594|gene22238|gene12525|gene14213|gene26592|gene10116|gene26058|gene8106|gene8107|gene7255|gene3293|gene26100|gene13410|gene14994|gene7099|gene23361|gene18062|gene19818|gene22972|gene24117|gene7888|gene1017|gene20156|gene16346|gene9415|gene5466|gene13953|gene18061|gene4291|gene19693|gene18451|gene17281|gene28058|ge…	301	gene11248|gene3087|gene22946|gene13270|gene1633|gene27283|gene14682|gene12754|gene28635|gene27289|gene28157|gene24326|gene600|gene17894|gene22799|gene25935|gene15830|gene18111|gene6737|gene18119|gene27707|gene17263|gene27442|gene141|gene20809|gene20808|gene12590|gene8210|gene27600|gene196|gene24117|gene9919|gene27230|gene5413|gene6187|gene12453|gene22972|gene9265|gene4325|gene17945|gene28143|gene…	221	gene1915|gene20879|gene3221|gene23001|gene14786|gene9415|gene8410|gene14297|gene26165|gene12525|gene7854|gene8286|gene8107|gene8122|gene28058|gene6316|gene10116|gene6967|gene12817|gene23632|gene1689|gene19143|gene20156|gene3557|gene391|gene18114|gene13246|gene22399|gene15982|gene3820|gene11266|gene13879|gene20439|gene12110|gene4250|gene13552|gene21062|gene9467|gene16346|gene21822|gene15294|gene23…	80
regulation of cell morphogenesis		GO:0022604	2.35804e-05	0.00201636	--	465	gene26974|gene27706|gene13102|gene143|gene17388|gene4540|gene7503|gene7502|gene25348|gene19792|gene14746|gene22535|gene11711|gene22123|gene10277|gene9983|gene6276|gene20612|gene1701|gene16393|gene8419|gene25284|gene4858|gene3124|gene2393|gene19761|gene11918|gene20199|gene3414|gene7765|gene3770|gene3959|gene12795|gene20115|gene1783|gene4161|gene7182|gene510|gene1460|gene3188|gene23580|gene19143|ge…	78	gene16594|gene20971|gene2393|gene17388|gene20115|gene10867|gene3124|gene4858|gene10277|gene28235|gene15932|gene4445|gene23896|gene143|gene510|gene20199|gene11711|gene12795|gene1460|gene27526|gene26373|gene22535|gene2296|gene5402|gene22123|gene27706|gene12033|gene3528|gene6444|gene7895|gene1701|gene22969|gene3959|gene25348|gene24995|gene7894|gene751|gene802|gene2928|gene7182|gene26974|gene27291|ge…	59	gene3414|gene19792|gene8419|gene12870|gene3188|gene4540|gene6276|gene15155|gene8032|gene13790|gene19143|gene9983|gene11236|gene24912|gene4161|gene26165|gene16393|gene7502|gene7503	19
negative regulation of centrosome cycle		GO:0046606	3.16347e-05	0.00263943	--	8	gene6608|gene14244|gene2852|gene18888|gene16361|gene13559	6	gene18888|gene14244|gene2852|gene6608|gene13559	5	gene16361	1
positive regulation of cell division		GO:0051781	3.22048e-05	0.00263943	--	77	gene22986|gene6434|gene7854|gene5943|gene5934|gene11273|gene11904|gene2287|gene11205|gene4560|gene16697|gene19836|gene5944|gene8382|gene20971|gene12205|gene24525|gene13311|gene15761|gene4858|gene391	21	gene19836|gene20971|gene4858|gene16697|gene2287|gene4560|gene6434|gene13311|gene11205|gene11273|gene22986	11	gene391|gene5934|gene12205|gene11904|gene5944|gene7854|gene5943|gene24525|gene8382|gene15761	10
hematopoietic progenitor cell differentiation		GO:0002244	3.22048e-05	0.00263943	--	77	gene25472|gene7745|gene19058|gene24105|gene13119|gene10621|gene16419|gene1231|gene21898|gene10721|gene15030|gene701|gene7357|gene25410|gene3674|gene1317|gene12746|gene8419|gene23625|gene1392|gene391	21	gene1231|gene7357|gene25410|gene24105|gene1392|gene13119|gene21898|gene16419|gene12746|gene10721|gene701|gene7745|gene3674|gene1317|gene23625	15	gene8419|gene391|gene25472|gene10621|gene19058|gene15030	6
regulation of Ras protein signal transduction		GO:0046578	3.32883e-05	0.0026995	--	183	gene26974|gene5986|gene17390|gene2287|gene23196|gene28037|gene11633|gene10132|gene6691|gene1701|gene19665|gene851|gene20750|gene12813|gene24806|gene19854|gene2928|gene1364|gene5183|gene13315|gene21382|gene17388|gene19178|gene17771|gene27489|gene27526|gene5402|gene14380|gene15761|gene16815|gene15953|gene5874|gene24870|gene18190|gene2169|gene20349|gene5197|gene3843	38	gene17388|gene13315|gene28037|gene17771|gene5183|gene12813|gene5402|gene11633|gene2928|gene27526|gene851|gene3843|gene21382|gene1701|gene27489|gene26974|gene5986|gene16815|gene5197|gene6691|gene1364|gene2287|gene19665|gene5874|gene24806|gene14380	26	gene2169|gene17390|gene23196|gene19854|gene20750|gene15953|gene10132|gene19178|gene24870|gene20349|gene18190|gene15761	12
negative regulation of cellular macromolecule biosynthetic process		GO:2000113	3.37197e-05	0.00270601	--	1250	gene534|gene14422|gene13410|gene24661|gene16482|gene3940|gene12525|gene17857|gene10116|gene9744|gene7255|gene25419|gene2028|gene14994|gene27026|gene24787|gene2233|gene24868|gene20156|gene600|gene10905|gene13953|gene18061|gene3953|gene5508|gene25403|gene7001|gene25913|gene25394|gene21688|gene6737|gene20387|gene16855|gene969|gene4225|gene1474|gene6753|gene2169|gene2567|gene3485|gene13941|gene3293|g…	176	gene11248|gene766|gene6304|gene5286|gene11240|gene2233|gene11000|gene5524|gene459|gene22948|gene28157|gene2915|gene600|gene22799|gene22411|gene6872|gene27682|gene6737|gene13919|gene27442|gene10175|gene13979|gene24814|gene27600|gene7001|gene13479|gene5413|gene12453|gene16482|gene11254|gene20481|gene1633|gene15767|gene67|gene21468|gene3967|gene16693|gene16690|gene20810|gene13448|gene13569|gene13198…	131	gene9744|gene24103|gene13370|gene12205|gene26165|gene12525|gene4250|gene10116|gene6967|gene23632|gene1689|gene20156|gene24996|gene21688|gene3820|gene1135|gene1134|gene1132|gene15294|gene24661|gene12074|gene2169|gene10719|gene27026|gene1129|gene12870|gene8014|gene16612|gene14892|gene14994|gene13518|gene20164|gene2303|gene22171|gene24868|gene1474|gene391|gene7195|gene25239|gene13941|gene11602|gene2…	45
regulation of cell development		GO:0060284	3.55057e-05	0.00281996	--	749	gene13250|gene22123|gene11310|gene6276|gene2861|gene6676|gene27108|gene14994|gene7765|gene21382|gene25561|gene15982|gene11236|gene8032|gene25403|gene27291|gene10721|gene2169|gene15932|gene2567|gene24078|gene12453|gene217|gene3124|gene8535|gene459|gene2393|gene8419|gene16693|gene14380|gene3528|gene22171|gene17771|gene5748|gene17067|gene11918|gene15155|gene26165|gene17964|gene11640|gene25839|gene11…	114	gene20971|gene510|gene17388|gene5286|gene10175|gene7151|gene3124|gene21382|gene10277|gene459|gene17067|gene15932|gene1783|gene3843|gene7894|gene7895|gene13979|gene1701|gene2861|gene25348|gene26880|gene12453|gene13270|gene16815|gene13569|gene5301|gene13280|gene21678|gene2287|gene16693|gene19761|gene14380|gene13198|gene21892|gene10313|gene10721|gene28235|gene2296|gene8535|gene24078|gene23580|gene17…	86	gene8419|gene11310|gene15155|gene1756|gene26165|gene5545|gene1689|gene982|gene3188|gene4540|gene10420|gene13790|gene23632|gene25839|gene217|gene24912|gene2169|gene19792|gene6276|gene27108|gene8032|gene11236|gene14994|gene16393|gene22171|gene15982|gene25561|gene19372	28
negative regulation of RNA metabolic process		GO:0051253	3.65507e-05	0.00287334	--	1153	gene534|gene14422|gene13410|gene766|gene16482|gene3940|gene12525|gene20584|gene17857|gene10116|gene9744|gene7255|gene25419|gene2028|gene14994|gene27026|gene24787|gene2233|gene24868|gene20156|gene600|gene24661|gene10905|gene13953|gene18061|gene26685|gene15980|gene3953|gene25403|gene7001|gene25394|gene21688|gene6737|gene20387|gene969|gene4225|gene1474|gene2169|gene2567|gene3485|gene13941|gene28167|…	164	gene11248|gene766|gene6304|gene5286|gene10175|gene2233|gene1633|gene459|gene22948|gene28157|gene600|gene22799|gene22411|gene6872|gene27682|gene6737|gene13919|gene27442|gene13979|gene24814|gene27600|gene7001|gene13479|gene12453|gene16482|gene11254|gene20481|gene13569|gene67|gene3967|gene16693|gene16690|gene20401|gene20810|gene13448|gene13198|gene15300|gene10310|gene28036|gene3472|gene10721|gene534…	119	gene9744|gene24103|gene13370|gene15153|gene26165|gene3247|gene12525|gene4250|gene10116|gene6967|gene23632|gene1689|gene20156|gene24996|gene21688|gene3820|gene1135|gene1134|gene1132|gene15294|gene24661|gene2169|gene10719|gene27026|gene1129|gene12870|gene8014|gene16612|gene14892|gene14994|gene13518|gene22300|gene2303|gene22171|gene24868|gene1474|gene391|gene7195|gene25239|gene13941|gene11602|gene15…	45
mitotic cell cycle phase transition		GO:0044772	3.87499e-05	0.00301544	--	218	gene413|gene13906|gene8825|gene11911|gene18054|gene2583|gene16482|gene13627|gene6196|gene14370|gene14276|gene13210|gene17172|gene27344|gene6177|gene7745|gene7724|gene24787|gene13926|gene6768|gene7182|gene22874|gene16361|gene1395|gene4678|gene12019|gene15422|gene11067|gene11644|gene26373|gene10459|gene2852|gene10712|gene26540|gene19844|gene5934|gene5979|gene12803|gene23632|gene25324|gene18888|gene…	43	gene27344|gene20971|gene18888|gene19844|gene13210|gene24787|gene13627|gene11067|gene7182|gene8825|gene1395|gene17172|gene26373|gene15422|gene18054|gene12019|gene4678|gene25324|gene751|gene14276|gene10712|gene16482|gene2583|gene10459|gene11911|gene12803|gene11644|gene7724|gene2852|gene5979|gene7745	31	gene6177|gene413|gene13926|gene5934|gene6196|gene16361|gene22874|gene14370|gene26540|gene6768|gene13906|gene23632	12
regulation of response to stimulus		GO:0048583	4.2083e-05	0.00324207	--	3460	gene14682|gene6276|gene2861|gene8105|gene10464|gene27026|gene3414|gene24787|gene20254|gene1360|gene5745|gene24868|gene1364|gene20156|gene5183|gene5182|gene17755|gene9917|gene25561|gene10693|gene25394|gene10698|gene25244|gene4345|gene2169|gene6691|gene2000|gene27600|gene23196|gene23195|gene11633|gene23785|gene12805|gene6960|gene9138|gene6151|gene2095|gene15761|gene11254|gene16612|gene5521|gene1221…	432	gene11248|gene10666|gene1905|gene22948|gene2133|gene17388|gene5286|gene3328|gene22945|gene10066|gene5772|gene28308|gene3124|gene15918|gene16419|gene5521|gene14682|gene10276|gene10269|gene19714|gene14884|gene2567|gene24635|gene4139|gene10464|gene22068|gene27682|gene27526|gene851|gene3843|gene2969|gene22250|gene697|gene17473|gene141|gene7894|gene11888|gene1701|gene10090|gene27600|gene2861|gene25348…	296	gene9744|gene26628|gene11310|gene20979|gene14366|gene11160|gene17755|gene607|gene8169|gene13|gene16393|gene13971|gene12116|gene3911|gene16346|gene25839|gene10719|gene9268|gene3230|gene11010|gene13206|gene12210|gene19178|gene16612|gene14370|gene6967|gene15761|gene22171|gene3364|gene4555|gene820|gene19374|gene25457|gene19372|gene16887|gene12205|gene13445|gene13518|gene19007|gene19240|gene8105|gene1…	136
regulation of centrosome duplication		GO:0010824	4.49357e-05	0.00342757	--	46	gene17172|gene2852|gene13926|gene14244|gene13621|gene25469|gene18888|gene23048|gene392|gene3168|gene5357|gene23785|gene13559|gene22109|gene6608	15	gene23048|gene6608|gene18888|gene392|gene17172|gene13559|gene14244|gene2852|gene5357|gene23785	10	gene13621|gene22109|gene25469|gene13926|gene3168	5
negative regulation of macromolecule biosynthetic process		GO:0010558	4.88948e-05	0.003693	--	1275	gene534|gene11000|gene16693|gene13410|gene24661|gene16482|gene3940|gene12525|gene17857|gene10116|gene9744|gene7255|gene25419|gene2028|gene14994|gene27026|gene24787|gene2233|gene24868|gene20156|gene600|gene10905|gene13953|gene18061|gene3953|gene5508|gene25403|gene10459|gene25913|gene25394|gene21688|gene6737|gene20387|gene16855|gene969|gene4225|gene22751|gene2169|gene2567|gene3485|gene13941|gene329…	178	gene11248|gene766|gene6304|gene5286|gene11240|gene2233|gene11000|gene5524|gene459|gene22948|gene28157|gene2915|gene600|gene22799|gene22411|gene6872|gene27682|gene6737|gene13919|gene27442|gene10175|gene13979|gene24814|gene27600|gene7001|gene13479|gene5413|gene12453|gene16482|gene11254|gene20481|gene1633|gene15767|gene67|gene21468|gene3967|gene16693|gene16690|gene20810|gene13448|gene13569|gene13198…	132	gene9744|gene24103|gene13370|gene12205|gene26165|gene12525|gene4250|gene19372|gene10116|gene6967|gene23632|gene1689|gene20156|gene24996|gene21688|gene3820|gene1135|gene1134|gene1132|gene15294|gene24661|gene12074|gene2169|gene10719|gene27026|gene1129|gene12870|gene8014|gene16612|gene14892|gene14994|gene13518|gene20164|gene2303|gene22171|gene24868|gene1474|gene391|gene7195|gene25239|gene13941|gene1…	46
positive regulation of cell differentiation		GO:0045597	5.03781e-05	0.00370838	--	771	gene17039|gene16482|gene22123|gene12525|gene2861|gene6676|gene14994|gene3414|gene15761|gene13250|gene25561|gene11236|gene25403|gene27291|gene10698|gene20387|gene2305|gene15937|gene2169|gene2567|gene28167|gene24078|gene11248|gene23196|gene11633|gene3124|gene8535|gene697|gene14884|gene510|gene2393|gene20401|gene20199|gene16693|gene3328|gene3528|gene16612|gene22171|gene16594|gene17067|gene15155|gene…	116	gene16594|gene11248|gene2287|gene13250|gene510|gene17388|gene5286|gene3328|gene1598|gene7151|gene3124|gene4858|gene16815|gene9403|gene28235|gene17652|gene7918|gene17067|gene4445|gene15937|gene5402|gene19225|gene11633|gene20199|gene1783|gene7951|gene16395|gene2028|gene22123|gene14884|gene7223|gene2853|gene23753|gene12711|gene697|gene11193|gene20646|gene8535|gene24078|gene25403|gene1701|gene22083|g…	84	gene8419|gene3221|gene11310|gene12205|gene15155|gene26165|gene12525|gene3414|gene23632|gene1689|gene19143|gene23196|gene11602|gene4540|gene10420|gene8169|gene25839|gene24912|gene2169|gene10719|gene14103|gene391|gene16612|gene11236|gene14994|gene15761|gene14184|gene13458|gene22171|gene25239|gene25561|gene19372	32
protein modification process		GO:0036211	5.08636e-05	0.00370838	--	2528	gene10175|gene5574|gene10503|gene8623|gene16513|gene10749|gene21690|gene4445|gene13763|gene22238|gene9749|gene8372|gene9745|gene9744|gene25706|gene9746|gene12187|gene8008|gene7311|gene1692|gene27025|gene20659|gene2575|gene20256|gene3734|gene2571|gene10945|gene25253|gene17129|gene19564|gene13398|gene8320|gene18062|gene5899|gene26978|gene26685|gene10519|gene26665|gene359|gene12019|gene22059|gene379…	325	gene3085|gene10666|gene1905|gene3324|gene3327|gene12187|gene10175|gene2233|gene3124|gene16419|gene5521|gene4030|gene3674|gene15772|gene15830|gene22068|gene11495|gene1038|gene4288|gene3843|gene27442|gene8198|gene695|gene141|gene28108|gene16946|gene12590|gene21600|gene4366|gene27600|gene2861|gene25348|gene359|gene20965|gene751|gene14276|gene12453|gene21704|gene4093|gene11254|gene4326|gene6968|gene1…	223	gene9744|gene9745|gene9746|gene24430|gene20979|gene10700|gene9749|gene14366|gene22713|gene607|gene11157|gene16665|gene11498|gene22251|gene22318|gene3911|gene10719|gene10499|gene26388|gene6967|gene15761|gene8623|gene824|gene26555|gene6632|gene13967|gene22300|gene22086|gene25457|gene19372|gene2111|gene4491|gene10481|gene10317|gene19007|gene5899|gene20256|gene6687|gene4540|gene26252|gene22374|gene19…	102
negative regulation of gene expression		GO:0010629	5.10239e-05	0.00370838	--	1577	gene534|gene14422|gene13410|gene24661|gene13250|gene3940|gene12525|gene26592|gene10116|gene9744|gene7255|gene25419|gene2028|gene14994|gene27026|gene24788|gene24787|gene15761|gene5745|gene24868|gene20156|gene600|gene22874|gene10905|gene13953|gene18061|gene18062|gene16482|gene26685|gene15980|gene3953|gene5508|gene22117|gene25403|gene7001|gene25913|gene25394|gene21688|gene6737|gene20387|gene17980|ge…	214	gene11248|gene22948|gene6304|gene5286|gene1634|gene10175|gene2233|gene11000|gene23827|gene459|gene766|gene28157|gene2915|gene600|gene24433|gene22799|gene22411|gene6872|gene27682|gene6737|gene7110|gene13919|gene27442|gene13979|gene24814|gene27600|gene7001|gene13479|gene5413|gene12453|gene16482|gene11254|gene20481|gene1633|gene15767|gene67|gene3967|gene16693|gene16690|gene11956|gene20810|gene13448|…	155	gene9744|gene24103|gene13370|gene15153|gene26165|gene19007|gene15976|gene3247|gene5745|gene12525|gene4250|gene10116|gene6967|gene23632|gene1689|gene20156|gene391|gene7302|gene21688|gene3820|gene1135|gene1134|gene8372|gene1132|gene22300|gene15294|gene24661|gene12074|gene2169|gene10719|gene27026|gene1129|gene12870|gene24996|gene22874|gene16612|gene13518|gene14892|gene14994|gene15761|gene20164|gene3…	59
cellular protein modification process		GO:0006464	5.08636e-05	0.00370838	--	2528	gene10175|gene5574|gene10503|gene8623|gene16513|gene10749|gene21690|gene13763|gene22238|gene9749|gene8372|gene9745|gene9744|gene25706|gene9746|gene12187|gene8008|gene7311|gene1692|gene27025|gene20659|gene2575|gene20256|gene3734|gene2571|gene10945|gene25253|gene17129|gene19564|gene1263|gene13398|gene8320|gene18062|gene5899|gene26978|gene26685|gene10519|gene26665|gene359|gene12019|gene25564|gene379…	325	gene3085|gene10666|gene1905|gene3324|gene3327|gene12187|gene10175|gene2233|gene3124|gene16419|gene5521|gene4030|gene3674|gene15772|gene15830|gene22068|gene11495|gene1038|gene4288|gene3843|gene27442|gene8198|gene695|gene141|gene28108|gene16946|gene12590|gene21600|gene4366|gene27600|gene2861|gene25348|gene359|gene20965|gene751|gene14276|gene12453|gene21704|gene2969|gene11254|gene4326|gene6968|gene1…	223	gene9744|gene9745|gene9746|gene24430|gene20979|gene10700|gene9749|gene14366|gene22713|gene607|gene11157|gene16665|gene11498|gene22251|gene22318|gene3911|gene10719|gene10499|gene6185|gene6967|gene15761|gene17536|gene824|gene26555|gene6632|gene13967|gene22300|gene12074|gene25457|gene19372|gene2111|gene4491|gene10481|gene10317|gene19007|gene5899|gene20256|gene6687|gene4540|gene26252|gene22374|gene19…	102
cellular response to stress		GO:0033554	5.36059e-05	0.00385962	--	1469	gene25785|gene2062|gene2583|gene16481|gene25017|gene10507|gene12320|gene28179|gene13551|gene26592|gene17595|gene9746|gene1649|gene27344|gene2270|gene24787|gene4598|gene5745|gene20156|gene3713|gene16346|gene22874|gene9695|gene11663|gene18061|gene6887|gene19693|gene17281|gene22287|gene5891|gene15980|gene27009|gene25563|gene3795|gene11588|gene22117|gene10693|gene11230|gene13890|gene6737|gene25408|ge…	201	gene14369|gene3085|gene24635|gene11240|gene12184|gene14176|gene11000|gene10276|gene8040|gene3674|gene15830|gene6737|gene851|gene22418|gene17263|gene22945|gene27600|gene12722|gene751|gene2122|gene14276|gene12453|gene6887|gene16481|gene2621|gene11254|gene16815|gene19072|gene21468|gene21678|gene17187|gene14380|gene16355|gene26126|gene2287|gene14268|gene17281|gene24105|gene13213|gene15156|gene2198|ge…	136	gene4831|gene9746|gene13926|gene5797|gene23001|gene22399|gene4598|gene13445|gene13515|gene27012|gene19007|gene2627|gene15953|gene3247|gene5745|gene28179|gene8386|gene17595|gene23196|gene20156|gene11498|gene20164|gene23198|gene22251|gene19653|gene26540|gene3911|gene16346|gene21822|gene26876|gene23112|gene22086|gene2169|gene9243|gene15030|gene11010|gene1474|gene20979|gene13206|gene11230|gene6687|ge…	65
regulation of Rho protein signal transduction		GO:0035023	6.00397e-05	0.00428283	--	110	gene26974|gene2287|gene23196|gene28037|gene10132|gene6691|gene1701|gene13315|gene851|gene12813|gene18190|gene2928|gene1364|gene21382|gene17388|gene19178|gene17771|gene27489|gene5402|gene27526|gene16815|gene5874|gene19665|gene2169|gene5197|gene3843	26	gene6691|gene3843|gene27526|gene2928|gene17388|gene28037|gene851|gene1364|gene2287|gene21382|gene19665|gene27489|gene13315|gene26974|gene5874|gene17771|gene16815|gene1701|gene12813|gene5402|gene5197	21	gene2169|gene23196|gene18190|gene19178|gene10132	5
regulation of plasma membrane bounded cell projection organization		GO:0120035	6.37273e-05	0.00450418	--	509	gene1959|gene1893|gene13926|gene18014|gene4445|gene3869|gene25348|gene19792|gene13909|gene9809|gene22009|gene22577|gene22123|gene2928|gene6276|gene10116|gene1701|gene16393|gene8419|gene25419|gene4858|gene3124|gene12870|gene5748|gene11918|gene20199|gene7895|gene7765|gene19761|gene2512|gene12795|gene11193|gene20115|gene4540|gene1783|gene510|gene2457|gene19372|gene3188|gene26880|gene23580|gene3528|g…	82	gene16594|gene771|gene20971|gene6676|gene510|gene21900|gene3124|gene4858|gene20115|gene28235|gene7918|gene5748|gene15932|gene2457|gene5402|gene9809|gene2393|gene20199|gene12795|gene2928|gene22123|gene22009|gene22347|gene2296|gene2512|gene11844|gene4445|gene11193|gene7894|gene7895|gene1701|gene22577|gene10277|gene25348|gene1959|gene26880|gene13569|gene12453|gene2295|gene1783|gene8008|gene2305|gene…	60	gene8419|gene13926|gene11310|gene15155|gene1756|gene26165|gene10116|gene12870|gene3188|gene4540|gene18014|gene3869|gene25839|gene24912|gene19792|gene6276|gene8032|gene11236|gene16393|gene2814|gene27098|gene19372	22
cellular response to stimulus		GO:0051716	7.66793e-05	0.00537034	--	2411	gene2583|gene2062|gene23804|gene10742|gene25785|gene16481|gene9989|gene25017|gene10507|gene735|gene12320|gene5357|gene28179|gene13551|gene26592|gene17595|gene9744|gene9746|gene1649|gene27344|gene27707|gene14994|gene10867|gene2270|gene3414|gene7765|gene2198|gene4598|gene5745|gene2452|gene1364|gene20156|gene3713|gene25256|gene15077|gene22874|gene9695|gene16815|gene18061|gene13790|gene2095|gene17281…	310	gene3085|gene16594|gene26536|gene22948|gene24635|gene11240|gene7151|gene12184|gene3124|gene11000|gene5524|gene459|gene8040|gene20279|gene15830|gene1783|gene6737|gene851|gene3843|gene3842|gene17263|gene20646|gene22945|gene27600|gene8535|gene9919|gene12722|gene751|gene2122|gene14276|gene10712|gene25785|gene16481|gene11254|gene14176|gene16815|gene15767|gene15849|gene19072|gene5301|gene21468|gene2167…	212	gene9744|gene4831|gene9746|gene20979|gene15077|gene3247|gene17595|gene11498|gene22399|gene22251|gene12110|gene3911|gene16346|gene11010|gene13206|gene22874|gene9695|gene6967|gene20164|gene22171|gene820|gene26557|gene26555|gene6632|gene12074|gene25457|gene14667|gene13515|gene3221|gene23001|gene13445|gene19007|gene19372|gene13591|gene20156|gene6051|gene19653|gene26540|gene15709|gene6196|gene28355|ge…	98
negative regulation of cellular biosynthetic process		GO:0031327	7.79866e-05	0.00538689	--	1336	gene534|gene11000|gene14422|gene13410|gene24661|gene16482|gene3940|gene12525|gene17857|gene10116|gene9744|gene7255|gene25419|gene27707|gene14994|gene27026|gene24787|gene2233|gene24868|gene20156|gene600|gene10905|gene13953|gene18061|gene3953|gene5508|gene25403|gene10459|gene25913|gene25394|gene21688|gene6737|gene20387|gene16855|gene4220|gene969|gene4225|gene1474|gene2169|gene2567|gene3485|gene1394…	184	gene11248|gene766|gene6304|gene5286|gene11240|gene2233|gene11000|gene5524|gene459|gene22948|gene28157|gene2915|gene600|gene22799|gene22411|gene6872|gene27682|gene6737|gene13919|gene27442|gene10175|gene13979|gene24814|gene27600|gene7001|gene13479|gene5413|gene12453|gene16482|gene11254|gene20481|gene1633|gene15767|gene67|gene21468|gene3967|gene16693|gene16690|gene20810|gene13448|gene13569|gene13198…	137	gene9744|gene24103|gene13370|gene12205|gene26165|gene2445|gene12525|gene4250|gene10116|gene6967|gene23632|gene1689|gene20156|gene24996|gene21688|gene3820|gene1135|gene1134|gene1132|gene15294|gene24661|gene12074|gene2169|gene10719|gene15709|gene27026|gene1129|gene12870|gene8014|gene16612|gene14892|gene14994|gene13518|gene20164|gene2303|gene22171|gene24868|gene1474|gene391|gene7195|gene25239|gene13…	47
regulation of cell shape		GO:0008360	7.83141e-05	0.00538689	GO:0045788|GO:0045789	137	gene26974|gene7503|gene7502|gene14746|gene3770|gene11711|gene9983|gene6444|gene25284|gene12870|gene3414|gene2928|gene10867|gene12033|gene4161|gene7182|gene1460|gene3959|gene27526|gene23896|gene14730|gene27502|gene26373|gene10698|gene22969|gene8094|gene4445|gene13102|gene802|gene751	30	gene10867|gene22969|gene11711|gene2928|gene27526|gene26373|gene4445|gene12033|gene6444|gene8094|gene14730|gene751|gene1460|gene7182|gene26974|gene25284|gene27502|gene802|gene13102|gene10698|gene3770|gene23896|gene3959|gene14746	24	gene12870|gene7502|gene9983|gene4161|gene3414|gene7503	6
RNA biosynthetic process		GO:0032774	8.54749e-05	0.00579088	--	2458	gene534|gene28143|gene14422|gene9531|gene13410|gene14682|gene19665|gene12817|gene27929|gene26594|gene22238|gene12525|gene14213|gene26592|gene10116|gene26058|gene8106|gene11289|gene7255|gene19282|gene27344|gene10217|gene14994|gene7099|gene870|gene23361|gene19818|gene22972|gene24117|gene23368|gene1017|gene20156|gene16346|gene9415|gene16302|gene5466|gene13953|gene18061|gene4291|gene19693|gene18062|g…	315	gene11248|gene3087|gene22946|gene13270|gene1633|gene27283|gene14682|gene12754|gene28635|gene27289|gene28157|gene24326|gene600|gene17894|gene22799|gene25935|gene15830|gene18111|gene6737|gene18119|gene27707|gene17263|gene27442|gene141|gene20809|gene20808|gene12590|gene8210|gene27600|gene196|gene24117|gene9919|gene27230|gene5413|gene6187|gene12453|gene22972|gene9265|gene4325|gene17945|gene28143|gene…	232	gene1915|gene20879|gene3221|gene13246|gene14786|gene9415|gene8410|gene14297|gene26165|gene12525|gene25158|gene8286|gene8107|gene8122|gene28058|gene6316|gene10116|gene6967|gene12817|gene23632|gene1689|gene19143|gene20156|gene3557|gene3230|gene18114|gene23001|gene22399|gene15982|gene3820|gene11266|gene13879|gene9241|gene20439|gene12110|gene4250|gene13552|gene21062|gene9467|gene16346|gene21822|gene1…	83
embryonic organ development		GO:0048568	8.56906e-05	0.00579088	--	106	gene3967|gene10605|gene13280|gene10507|gene19134|gene697|gene14994|gene22083|gene10698|gene22171|gene12746|gene13448|gene15300|gene12210|gene391|gene392|gene25394|gene15761|gene11002|gene1610|gene1395|gene3401|gene8210|gene4225|gene20349	25	gene3401|gene13448|gene1610|gene13280|gene10698|gene1395|gene15300|gene3967|gene11002|gene697|gene19134|gene25394|gene10605|gene12746|gene8210|gene22083|gene10507|gene392	18	gene22171|gene391|gene12210|gene4225|gene20349|gene14994|gene15761	7
regulation of cell projection organization		GO:0031344	8.94543e-05	0.00596642	--	514	gene1959|gene1893|gene22009|gene18014|gene4445|gene3869|gene25348|gene19792|gene13909|gene9809|gene22577|gene22123|gene2928|gene6276|gene10116|gene1701|gene16393|gene8419|gene25419|gene4858|gene3124|gene12870|gene5748|gene11918|gene20199|gene7895|gene7765|gene19761|gene2512|gene12795|gene11193|gene20115|gene4540|gene1783|gene459|gene2457|gene19372|gene3188|gene26880|gene23580|gene3528|gene2393|ge…	82	gene16594|gene771|gene20971|gene6676|gene2393|gene21900|gene3124|gene4858|gene20115|gene459|gene7918|gene5748|gene15932|gene2457|gene5402|gene9809|gene510|gene20199|gene12795|gene2928|gene22123|gene22009|gene22347|gene2296|gene2512|gene11844|gene4445|gene11193|gene7894|gene7895|gene1701|gene22577|gene10277|gene25348|gene1959|gene26880|gene13569|gene12453|gene2295|gene1783|gene8008|gene2305|gene25…	60	gene8419|gene13926|gene11310|gene15155|gene1756|gene26165|gene10116|gene12870|gene3188|gene4540|gene18014|gene3869|gene25839|gene24912|gene19792|gene6276|gene8032|gene11236|gene16393|gene2814|gene27098|gene19372	22
regulation of protein metabolic process		GO:0051246	8.98371e-05	0.00596642	--	2312	gene4604|gene23804|gene3295|gene21851|gene11341|gene11974|gene12670|gene6740|gene13763|gene305|gene23209|gene9983|gene16612|gene26592|gene2861|gene9744|gene11205|gene1649|gene2028|gene5748|gene5944|gene5943|gene27026|gene24787|gene21990|gene2575|gene22009|gene24868|gene1364|gene20156|gene16346|gene21724|gene19297|gene22874|gene10905|gene17755|gene8623|gene21382|gene18062|gene17046|gene16482|gene1…	298	gene3085|gene11248|gene10666|gene1905|gene766|gene2133|gene3328|gene8670|gene28308|gene3124|gene25913|gene16419|gene17114|gene10066|gene459|gene5526|gene17067|gene2915|gene10313|gene20279|gene24635|gene22799|gene2296|gene26335|gene22068|gene27682|gene16152|gene22238|gene27442|gene697|gene12294|gene21978|gene11888|gene13979|gene1701|gene27600|gene2861|gene9752|gene20962|gene12722|gene2122|gene359|…	214	gene9744|gene12735|gene8419|gene413|gene16887|gene25473|gene11310|gene11696|gene12205|gene4598|gene13445|gene781|gene6242|gene19007|gene19374|gene17755|gene20256|gene2551|gene19372|gene5392|gene13906|gene23196|gene20156|gene6051|gene9247|gene15761|gene595|gene22102|gene25472|gene12116|gene20129|gene5944|gene5943|gene11908|gene13370|gene2942|gene25958|gene8623|gene21822|gene20979|gene8378|gene9983…	84
embryonic morphogenesis		GO:0048598	9.25825e-05	0.0060962	GO:0048828	378	gene3967|gene13906|gene2431|gene10605|gene14969|gene6318|gene6316|gene17039|gene10507|gene10175|gene12711|gene3911|gene13458|gene7229|gene28221|gene2393|gene14994|gene20404|gene22083|gene18930|gene16693|gene11602|gene1017|gene2605|gene28030|gene13270|gene16302|gene13398|gene7849|gene16612|gene22171|gene12746|gene11248|gene13913|gene17288|gene9403|gene5403|gene13504|gene19261|gene6668|gene10693|ge…	64	gene18930|gene11248|gene1610|gene2393|gene5286|gene10175|gene22590|gene13270|gene12711|gene2605|gene28030|gene10605|gene5403|gene10507|gene7229|gene3293|gene13398|gene6668|gene2431|gene16302|gene15918|gene1017|gene24814|gene24078|gene5951|gene14969|gene13504|gene392|gene9403|gene12453|gene17039|gene4220|gene28221|gene12746|gene13995|gene17288|gene7849|gene22083|gene3330|gene12803|gene2225|gene396…	49	gene22171|gene15761|gene6316|gene6318|gene4225|gene2484|gene13906|gene19261|gene13913|gene20349|gene14994|gene11602|gene3911|gene13458|gene16612	15
negative regulation of biosynthetic process		GO:0009890	9.80893e-05	0.00640407	--	1350	gene534|gene11000|gene16693|gene13410|gene24661|gene16482|gene3940|gene12525|gene17857|gene10116|gene9744|gene7255|gene25419|gene2028|gene14994|gene27026|gene24787|gene2233|gene24868|gene20156|gene600|gene10905|gene13953|gene18061|gene3953|gene5508|gene25403|gene10459|gene25913|gene25394|gene21688|gene6737|gene20387|gene16855|gene4220|gene969|gene4225|gene22751|gene2169|gene2567|gene3485|gene1394…	185	gene11248|gene766|gene6304|gene5286|gene11240|gene2233|gene11000|gene5524|gene459|gene22948|gene28157|gene2915|gene600|gene22799|gene22411|gene6872|gene27682|gene6737|gene13919|gene27442|gene10175|gene13979|gene24814|gene27600|gene7001|gene13479|gene5413|gene12453|gene16482|gene11254|gene20481|gene1633|gene15767|gene67|gene21468|gene3967|gene16693|gene16690|gene20810|gene13448|gene13569|gene13198…	137	gene9744|gene24103|gene13370|gene12205|gene26165|gene2445|gene12525|gene4250|gene19372|gene10116|gene6967|gene23632|gene1689|gene20156|gene24996|gene21688|gene3820|gene1135|gene1134|gene1132|gene15294|gene24661|gene12074|gene2169|gene10719|gene15709|gene27026|gene1129|gene12870|gene8014|gene16612|gene14892|gene14994|gene13518|gene20164|gene2303|gene22171|gene24868|gene1474|gene391|gene7195|gene25…	48
mitotic cell cycle		GO:0000278	0.000113041	0.00731824	GO:0007067	336	gene2583|gene8825|gene6196|gene18054|gene26592|gene11244|gene13906|gene4621|gene20908|gene5413|gene24601|gene13763|gene22238|gene7357|gene9983|gene2571|gene2809|gene12187|gene22217|gene6131|gene22418|gene3750|gene5926|gene6768|gene1364|gene28087|gene6737|gene16361|gene13|gene16302|gene16325|gene23924|gene16406|gene11067|gene2112|gene11644|gene22399|gene20971|gene11240|gene14297|gene26379|gene2517…	58	gene2112|gene16302|gene19844|gene12187|gene11240|gene10310|gene11244|gene12710|gene26592|gene13763|gene25174|gene23924|gene11067|gene2571|gene20971|gene8825|gene2809|gene22418|gene6131|gene24886|gene28087|gene22238|gene22217|gene5926|gene18054|gene24601|gene26379|gene20908|gene8661|gene2583|gene21139|gene5413|gene3750|gene16406|gene7357|gene12803|gene11644|gene1364|gene6737|gene3195|gene5853|gene…	43	gene11662|gene13|gene12805|gene6196|gene1691|gene22399|gene14297|gene28200|gene16361|gene26540|gene9983|gene25266|gene6768|gene16325|gene13906	15
positive regulation of developmental process		GO:0051094	0.000116305	0.00746676	--	1088	gene16337|gene17039|gene13250|gene5073|gene22123|gene12525|gene11310|gene26592|gene2861|gene6676|gene2028|gene14994|gene3414|gene7765|gene15761|gene16482|gene12746|gene5891|gene25561|gene11236|gene25403|gene27291|gene10698|gene20387|gene27057|gene15937|gene2169|gene2567|gene781|gene28167|gene19225|gene11248|gene23196|gene11633|gene12935|gene16590|gene11873|gene3124|gene8535|gene697|gene14884|gene…	153	gene11248|gene510|gene17388|gene5286|gene3328|gene10175|gene7151|gene3124|gene459|gene17067|gene15937|gene7951|gene16395|gene24428|gene697|gene20646|gene7895|gene1701|gene2861|gene25348|gene26880|gene12453|gene16482|gene28221|gene11388|gene13270|gene16815|gene24078|gene5301|gene21678|gene2287|gene16693|gene19761|gene20401|gene21508|gene20810|gene13448|gene27959|gene10313|gene28235|gene5891|gene11…	113	gene8419|gene3221|gene11310|gene12205|gene15155|gene781|gene26165|gene12525|gene3414|gene23632|gene1689|gene19143|gene23196|gene15761|gene4540|gene10420|gene8169|gene25839|gene24912|gene2169|gene10719|gene14103|gene391|gene12870|gene16612|gene11236|gene14994|gene13518|gene14184|gene13458|gene22171|gene4573|gene20750|gene11873|gene25239|gene11602|gene20349|gene5797|gene25561|gene19372	40
negative regulation of centriole replication		GO:0046600	0.000123205	0.00784439	--	4	gene14244|gene6608|gene2852|gene18888	4	gene18888|gene14244|gene2852|gene6608	4	--	0
actin filament bundle organization		GO:0061572	0.000131555	0.00830735	--	50	gene12870|gene28211|gene6427|gene5943|gene24698|gene23667|gene2512|gene6194|gene14746|gene19665|gene7182|gene24912|gene26284|gene8361|gene4858	15	gene7182|gene26284|gene4858|gene6194|gene2512|gene6427|gene23667|gene8361|gene19665|gene24698|gene28211|gene14746	12	gene12870|gene5943|gene24912	3
regulation of G2/M transition of mitotic cell cycle		GO:0010389	0.000150558	0.00943005	--	56	gene16325|gene26540|gene152|gene21434|gene21468|gene13370|gene751|gene27566|gene11236|gene19007|gene25469|gene26592|gene21439|gene20979|gene12087|gene1610	16	gene1610|gene21468|gene751|gene21434|gene12087|gene26592|gene27566|gene21439|gene152	9	gene13370|gene16325|gene25469|gene19007|gene26540|gene11236|gene20979	7
actin filament organization		GO:0007015	0.000155263	0.00964633	--	203	gene26381|gene19261|gene1185|gene2028|gene6194|gene20925|gene11877|gene20944|gene7182|gene8361|gene4858|gene12870|gene6427|gene5943|gene7765|gene23667|gene2512|gene1364|gene23643|gene22237|gene1460|gene23580|gene28211|gene17388|gene3959|gene16619|gene11601|gene21900|gene11198|gene14746|gene2936|gene24698|gene24912|gene16601|gene4037|gene19665|gene4366|gene2567|gene26284	39	gene17388|gene26381|gene21900|gene4858|gene28211|gene4037|gene7182|gene1460|gene2512|gene6427|gene6194|gene20925|gene3959|gene2028|gene20944|gene23643|gene23667|gene23580|gene11198|gene11601|gene2567|gene4366|gene2936|gene1364|gene19665|gene8361|gene11877|gene7765|gene24698|gene26284|gene14746	31	gene12870|gene16601|gene1185|gene5943|gene19261|gene22237|gene16619|gene24912	8
positive regulation of neuron differentiation		GO:0045666	0.000159204	0.00981208	--	267	gene4540|gene24078|gene2287|gene2853|gene25348|gene5073|gene10175|gene2861|gene22123|gene11310|gene3124|gene1701|gene6676|gene8419|gene459|gene2393|gene19761|gene26880|gene20199|gene11835|gene21678|gene16693|gene1783|gene17164|gene19372|gene3528|gene28235|gene305|gene16594|gene25561|gene5402|gene5403|gene15155|gene11236|gene26165|gene27291|gene2305|gene11193|gene25839|gene24912|gene5286|gene4445|…	48	gene16594|gene11835|gene2393|gene5286|gene10175|gene3124|gene459|gene7918|gene5403|gene5402|gene20199|gene1783|gene4445|gene22123|gene11193|gene24078|gene25403|gene1701|gene2861|gene25348|gene26880|gene27291|gene2305|gene2567|gene3528|gene5301|gene17164|gene21678|gene6676|gene16693|gene5073|gene19761|gene2853|gene2287|gene305|gene16236|gene28235	37	gene2169|gene8419|gene4540|gene11310|gene15155|gene26165|gene11236|gene24912|gene25839|gene25561|gene19372	11
regulation of cell death		GO:0010941	0.000160635	0.00982171	--	1413	gene8670|gene12670|gene11594|gene2861|gene9744|gene10276|gene2028|gene14994|gene27526|gene21990|gene24868|gene607|gene4275|gene16346|gene22874|gene18947|gene10823|gene21382|gene20387|gene22287|gene12746|gene5891|gene15030|gene5508|gene412|gene6242|gene22884|gene15422|gene10698|gene6641|gene6925|gene25856|gene191|gene4225|gene12735|gene25480|gene18190|gene10721|gene592|gene10727|gene8388|gene2567|…	191	gene11248|gene24635|gene5286|gene10175|gene7151|gene8670|gene25130|gene3124|gene23827|gene10276|gene17067|gene26335|gene27682|gene27526|gene851|gene11962|gene592|gene697|gene8198|gene6625|gene1701|gene20377|gene27600|gene2861|gene12722|gene12453|gene6887|gene11254|gene16815|gene12803|gene13280|gene21678|gene2287|gene24840|gene20401|gene14380|gene20810|gene4284|gene13448|gene2112|gene21892|gene280…	130	gene9744|gene12735|gene8419|gene2290|gene3221|gene26628|gene25473|gene13482|gene11266|gene15153|gene13445|gene781|gene6242|gene13518|gene19007|gene605|gene10132|gene12205|gene15030|gene607|gene8169|gene1689|gene23195|gene15761|gene9908|gene11594|gene22374|gene22251|gene26540|gene16364|gene191|gene18190|gene16346|gene27313|gene12074|gene2169|gene982|gene19854|gene25469|gene24407|gene19178|gene2287…	61
regulation of cell proliferation		GO:0042127	0.000163929	0.00994414	--	1363	gene16337|gene23804|gene18174|gene6371|gene6370|gene13250|gene7357|gene10507|gene28308|gene13318|gene12525|gene26592|gene2861|gene12087|gene2028|gene20394|gene5748|gene4458|gene5944|gene3414|gene15761|gene6741|gene10698|gene22874|gene5891|gene12019|gene28179|gene1460|gene25397|gene10693|gene25394|gene21724|gene6925|gene16855|gene28355|gene10721|gene2169|gene8388|gene2567|gene781|gene13941|gene405…	185	gene11248|gene10666|gene510|gene5286|gene11240|gene28308|gene3124|gene16419|gene24326|gene24635|gene5748|gene851|gene11962|gene697|gene20646|gene10175|gene1701|gene2861|gene7001|gene12722|gene751|gene2122|gene14276|gene21868|gene11254|gene14176|gene10268|gene13286|gene3968|gene21678|gene16693|gene21460|gene20401|gene14380|gene20810|gene13448|gene14268|gene21892|gene10313|gene18174|gene3472|gene20…	135	gene8419|gene413|gene25471|gene12205|gene781|gene14111|gene23868|gene15953|gene8382|gene12525|gene3221|gene28179|gene4052|gene3414|gene23632|gene1689|gene11602|gene12307|gene12116|gene13318|gene27334|gene5944|gene27330|gene15895|gene6370|gene2169|gene14103|gene17649|gene391|gene6318|gene11010|gene28355|gene12210|gene24407|gene22874|gene16612|gene14994|gene15761|gene13458|gene22171|gene19007|gene6…	50
spindle organization		GO:0007051	0.000166981	0.0100501	GO:0043146	123	gene2583|gene8825|gene18054|gene14682|gene16766|gene18954|gene17114|gene11675|gene26079|gene12870|gene21898|gene4793|gene16361|gene17067|gene14952|gene15422|gene11067|gene11236|gene392|gene11709|gene19844|gene5934|gene22577|gene20265|gene25324|gene16406|gene25266	27	gene16406|gene25324|gene18954|gene8825|gene19844|gene11675|gene21898|gene11709|gene15422|gene4793|gene26079|gene2583|gene20265|gene17114|gene14682|gene18054|gene17067|gene16766|gene11067|gene22577|gene392	21	gene12870|gene5934|gene25266|gene16361|gene11236|gene14952	6
regulation of cellular protein metabolic process		GO:0032268	0.000170557	0.0101858	--	2142	gene8670|gene3295|gene10503|gene8623|gene16482|gene12670|gene28308|gene13763|gene22238|gene23209|gene9983|gene26592|gene2861|gene9744|gene11205|gene1649|gene2028|gene5748|gene5944|gene5943|gene27026|gene24787|gene15761|gene6242|gene20256|gene24868|gene1364|gene11956|gene16346|gene21724|gene19297|gene22874|gene10905|gene17755|gene11341|gene21382|gene18062|gene17046|gene16612|gene15980|gene12019|ge…	276	gene3085|gene11248|gene10666|gene1905|gene766|gene2133|gene3328|gene8670|gene28308|gene3124|gene21382|gene23827|gene17114|gene10066|gene459|gene5526|gene17067|gene2915|gene20279|gene24635|gene22799|gene2296|gene22068|gene27682|gene28085|gene27442|gene697|gene12294|gene21978|gene11888|gene13979|gene1701|gene27600|gene2861|gene2124|gene20962|gene12722|gene5301|gene12453|gene16482|gene6887|gene3330|…	197	gene9744|gene12735|gene8419|gene413|gene16887|gene25473|gene11310|gene11696|gene12205|gene4598|gene13445|gene781|gene6242|gene19007|gene19374|gene17755|gene20256|gene2551|gene5392|gene13906|gene23196|gene11602|gene6051|gene9247|gene11908|gene595|gene22102|gene13370|gene5944|gene20129|gene12116|gene5943|gene2942|gene25958|gene16346|gene21822|gene20979|gene20687|gene9983|gene2169|gene19792|gene1429…	79
cellular response to drug		GO:0035690	0.000172866	0.0102443	--	218	gene2062|gene14969|gene10742|gene2287|gene27600|gene12453|gene10175|gene16862|gene10276|gene12325|gene8535|gene9744|gene8419|gene26575|gene7745|gene21468|gene5863|gene3434|gene20521|gene1364|gene10905|gene2095|gene10712|gene11663|gene15849|gene16152|gene22171|gene26665|gene5891|gene20937|gene13187|gene13206|gene5413|gene12722|gene6196|gene16815|gene2226|gene5073|gene4421|gene10721|gene6051	41	gene10175|gene16862|gene10721|gene10276|gene2095|gene5891|gene3434|gene4421|gene8535|gene5863|gene14969|gene27600|gene12453|gene12722|gene10712|gene2226|gene13187|gene5413|gene16152|gene16815|gene15849|gene11663|gene21468|gene1364|gene2287|gene5073|gene10905|gene20521|gene26575|gene7745|gene20937|gene26665|gene12325	33	gene9744|gene22171|gene8419|gene6051|gene10742|gene6196|gene13206|gene2062	8
negative regulation of nucleobase-containing compound metabolic process		GO:0045934	0.000178677	0.0105078	--	1298	gene534|gene25785|gene14422|gene13410|gene24661|gene16482|gene3940|gene12525|gene20584|gene17857|gene10116|gene9744|gene7255|gene25419|gene27707|gene14994|gene27026|gene24787|gene24868|gene20156|gene600|gene10905|gene13953|gene18061|gene26685|gene15980|gene3953|gene22117|gene25403|gene7001|gene25394|gene21688|gene6737|gene20387|gene16855|gene969|gene4225|gene22751|gene2169|gene2567|gene3485|gene1…	177	gene11248|gene22948|gene6304|gene5286|gene11240|gene2233|gene1633|gene459|gene766|gene28157|gene600|gene22799|gene22411|gene6872|gene27682|gene6737|gene13919|gene27442|gene10175|gene13979|gene24814|gene27600|gene7001|gene13479|gene5413|gene12453|gene16482|gene17234|gene11254|gene20481|gene13569|gene67|gene21468|gene3967|gene16693|gene16690|gene20401|gene20810|gene13448|gene13198|gene15300|gene197…	127	gene9744|gene24103|gene13370|gene12205|gene15153|gene26165|gene19007|gene2445|gene3247|gene12525|gene4250|gene10116|gene6967|gene23632|gene1689|gene20156|gene24996|gene21688|gene3820|gene19653|gene1135|gene1134|gene1132|gene15294|gene24661|gene2169|gene10719|gene27026|gene1129|gene12870|gene8014|gene16612|gene14892|gene14994|gene13518|gene22300|gene2303|gene22171|gene24868|gene1474|gene391|gene71…	50
negative regulation of cell cycle		GO:0045786	0.00021171	0.0123562	--	473	gene413|gene2583|gene11240|gene7951|gene21434|gene11244|gene13906|gene2627|gene11248|gene13621|gene10507|gene21795|gene24601|gene2942|gene10276|gene13729|gene8535|gene152|gene6131|gene1649|gene20810|gene2518|gene7745|gene21439|gene9138|gene1038|gene21468|gene4598|gene5745|gene24868|gene13559|gene816|gene22874|gene19372|gene16361|gene11640|gene23625|gene3085|gene4279|gene16325|gene22171|gene14111|…	75	gene3085|gene11248|gene13559|gene14268|gene13729|gene4440|gene11240|gene6187|gene11244|gene14244|gene10276|gene7918|gene23753|gene10507|gene7951|gene2518|gene1038|gene4279|gene6131|gene21434|gene15422|gene1649|gene8535|gene3953|gene23625|gene21439|gene4678|gene25962|gene24601|gene816|gene20908|gene2583|gene11198|gene21795|gene152|gene19072|gene6608|gene12803|gene21468|gene9138|gene11644|gene11640…	50	gene413|gene13926|gene13621|gene4598|gene14111|gene19007|gene2627|gene5745|gene15030|gene16325|gene16361|gene26540|gene2942|gene20979|gene27515|gene12210|gene22874|gene15761|gene22171|gene24868|gene20349|gene19372|gene25563|gene13906|gene11662	25
negative regulation of centrosome duplication		GO:0010826	0.00022673	0.0131333	--	7	gene14244|gene13559|gene6608|gene2852|gene18888	5	gene18888|gene14244|gene2852|gene6608|gene13559	5	--	0
negative regulation of nitrogen compound metabolic process		GO:0051172	0.000228473	0.0131355	--	1987	gene534|gene25785|gene14422|gene13410|gene21851|gene16482|gene3940|gene12525|gene20584|gene17857|gene10116|gene9744|gene13504|gene7255|gene1649|gene2028|gene3833|gene14994|gene27026|gene24787|gene2233|gene6242|gene24868|gene1474|gene20156|gene16346|gene600|gene22874|gene10905|gene13953|gene18061|gene26685|gene20164|gene16612|gene15980|gene3953|gene5508|gene17473|gene1905|gene22117|gene25403|gene7…	257	gene11248|gene1905|gene22948|gene6304|gene5286|gene11240|gene2233|gene8670|gene11000|gene16419|gene23827|gene459|gene766|gene28157|gene2915|gene600|gene2133|gene22799|gene22411|gene6872|gene27682|gene6737|gene13919|gene27442|gene10175|gene13979|gene23785|gene27600|gene7001|gene13479|gene5413|gene2122|gene12453|gene16482|gene17234|gene3330|gene11254|gene20481|gene1633|gene15767|gene15849|gene12803…	183	gene9744|gene24103|gene12307|gene25473|gene25472|gene12205|gene15153|gene13445|gene6242|gene26165|gene19007|gene20979|gene3247|gene12525|gene4250|gene19372|gene10116|gene6967|gene23632|gene1689|gene20156|gene6051|gene9247|gene7302|gene21688|gene13370|gene1135|gene24996|gene3820|gene19653|gene12116|gene1134|gene1132|gene25239|gene2942|gene16346|gene27313|gene24661|gene12074|gene2169|gene10719|gene…	74
actin filament bundle assembly		GO:0051017	0.000237696	0.0135645	GO:0045011	47	gene12870|gene28211|gene6427|gene5943|gene24698|gene23667|gene2512|gene6194|gene14746|gene19665|gene7182|gene26284|gene8361|gene4858	14	gene7182|gene26284|gene4858|gene6194|gene2512|gene6427|gene23667|gene8361|gene19665|gene24698|gene28211|gene14746	12	gene12870|gene5943	2
regulation of cellular process		GO:0050794	0.000240144	0.0136035	GO:0051244	11024	gene534|gene25785|gene13410|gene4568|gene14682|gene6371|gene6370|gene17039|gene4562|gene4560|gene6376|gene9983|gene20584|gene9453|gene2936|gene2861|gene8105|gene8106|gene8107|gene10464|gene27344|gene20394|gene19854|gene6427|gene3140|gene3414|gene24787|gene20254|gene18174|gene5745|gene24868|gene1364|gene20156|gene14726|gene28068|gene23705|gene20908|gene11662|gene21851|gene5183|gene5182|gene17755|g…	1244	gene3324|gene3328|gene2233|gene25130|gene11002|gene14176|gene11000|gene16419|gene17114|gene14682|gene20764|gene24326|gene20279|gene15772|gene10974|gene2296|gene16553|gene17388|gene1038|gene6737|gene18119|gene22250|gene25181|gene8198|gene21978|gene12033|gene22497|gene12459|gene2124|gene9919|gene13479|gene2122|gene13475|gene9917|gene24601|gene17234|gene9265|gene16481|gene10817|gene28221|gene13129|g…	869	gene26628|gene15076|gene9747|gene8169|gene13|gene18114|gene22399|gene22251|gene10481|gene27334|gene1135|gene1134|gene27330|gene1132|gene212|gene9467|gene16346|gene217|gene9268|gene15312|gene2770|gene12928|gene22171|gene19769|gene824|gene3837|gene820|gene26557|gene26555|gene11953|gene26550|gene25457|gene24103|gene24101|gene6322|gene20951|gene13591|gene11821|gene24996|gene3188|gene5315|gene27026|ge…	375
gland morphogenesis		GO:0022612	0.000249129	0.0139079	--	18	gene25471|gene27096|gene22083|gene13250|gene27502|gene23632|gene12205|gene15761	8	gene22083|gene27096|gene13250|gene27502	4	gene12205|gene15761|gene25471|gene23632	4
intracellular signal transduction		GO:0035556	0.000248363	0.0139079	GO:0007242|GO:0007243|GO:0023013|GO:0023034	1467	gene2583|gene25401|gene10742|gene10215|gene17039|gene3869|gene4562|gene10507|gene15235|gene12320|gene12735|gene10116|gene28221|gene14994|gene5943|gene3140|gene24787|gene4598|gene1364|gene17685|gene10698|gene600|gene22874|gene5183|gene12056|gene21382|gene2190|gene17047|gene16482|gene10201|gene26665|gene5891|gene359|gene25564|gene13926|gene11236|gene10351|gene22117|gene10693|gene25913|gene11230|gen…	196	gene10666|gene17388|gene5286|gene10175|gene7151|gene20971|gene3124|gene2296|gene20274|gene12753|gene10276|gene600|gene15772|gene22412|gene851|gene8198|gene6621|gene11888|gene1701|gene12057|gene12056|gene20965|gene13475|gene16482|gene6887|gene28221|gene16815|gene10269|gene13670|gene12803|gene19072|gene21678|gene2287|gene20401|gene6434|gene21508|gene14380|gene2198|gene28037|gene28235|gene2190|gene5…	130	gene12735|gene8419|gene24101|gene13926|gene10742|gene24430|gene17390|gene18014|gene4598|gene10215|gene19007|gene16289|gene10132|gene14184|gene26984|gene2551|gene10116|gene3364|gene23196|gene12870|gene6155|gene1203|gene19633|gene595|gene22374|gene10898|gene5943|gene24816|gene18384|gene3869|gene9827|gene12075|gene24912|gene2169|gene15235|gene15155|gene11211|gene15294|gene20979|gene11230|gene27313|g…	66
regulation of mitotic spindle assembly		GO:1901673	0.000251516	0.0139401	--	14	gene17172|gene1893|gene13621|gene25469|gene3168|gene18888|gene26379	7	gene26379|gene1893|gene18888|gene17172	4	gene13621|gene25469|gene3168	3
regulation of epithelial cell proliferation		GO:0050678	0.000261548	0.0143926	--	258	gene16337|gene14103|gene25471|gene7849|gene6370|gene11248|gene11205|gene12307|gene13909|gene3434|gene13318|gene26592|gene27553|gene8008|gene510|gene26575|gene14994|gene7745|gene5944|gene21678|gene3221|gene21892|gene1689|gene4275|gene4858|gene14380|gene12116|gene11254|gene22171|gene16594|gene17288|gene15422|gene3953|gene7982|gene12210|gene14176|gene25292|gene781|gene13504|gene15761|gene10698|gene2…	46	gene8008|gene11248|gene16337|gene510|gene5286|gene21892|gene14176|gene4858|gene26592|gene11205|gene16594|gene25292|gene3434|gene4275|gene15422|gene3953|gene13504|gene11254|gene17288|gene7849|gene13286|gene10698|gene21678|gene7982|gene27553|gene13909|gene26575|gene7745|gene14380|gene22986	30	gene1689|gene22171|gene14103|gene25471|gene781|gene12307|gene28355|gene12210|gene5944|gene12116|gene20349|gene6370|gene3221|gene14994|gene15761|gene13318	16
protein phosphorylation		GO:0006468	0.000270645	0.0146834	--	666	gene13763|gene9983|gene14994|gene24787|gene4598|gene26665|gene359|gene14380|gene27291|gene11230|gene13890|gene22884|gene10280|gene10698|gene10897|gene22969|gene21600|gene751|gene22068|gene11633|gene10132|gene11873|gene12187|gene8008|gene20401|gene24840|gene1460|gene16361|gene2769|gene11254|gene5521|gene11640|gene1598|gene7024|gene4326|gene5874|gene15869|gene19007|gene1692|gene13906|gene22006|gene…	99	gene8008|gene26126|gene10666|gene17652|gene5073|gene12187|gene1598|gene24787|gene5926|gene3124|gene11640|gene2198|gene5521|gene4366|gene13763|gene28235|gene2769|gene12803|gene11633|gene10897|gene2296|gene11711|gene22068|gene12722|gene1460|gene1038|gene15772|gene22418|gene5874|gene28087|gene24428|gene8198|gene15422|gene10175|gene12019|gene21600|gene22969|gene8215|gene10280|gene22083|gene359|gene21…	71	gene8419|gene24430|gene4598|gene19007|gene10132|gene14994|gene4540|gene22006|gene16361|gene26540|gene3911|gene20979|gene12074|gene11230|gene15869|gene6967|gene15761|gene24330|gene6768|gene16705|gene18384|gene11873|gene7502|gene9983|gene20349|gene7503|gene13906|gene22884	28
regulation of cell adhesion		GO:0030155	0.000268905	0.0146834	--	626	gene10742|gene12525|gene12934|gene4458|gene27026|gene3414|gene15761|gene19057|gene27227|gene871|gene13790|gene12746|gene5891|gene23187|gene1460|gene10280|gene10698|gene16855|gene2169|gene2567|gene4052|gene28167|gene16581|gene12459|gene11248|gene23196|gene11633|gene697|gene8008|gene510|gene16693|gene24840|gene2551|gene2095|gene14380|gene11254|gene16612|gene22171|gene17771|gene19238|gene26487|gene2…	94	gene8008|gene11248|gene412|gene26536|gene27227|gene17388|gene11601|gene1947|gene16862|gene4858|gene16419|gene15855|gene871|gene1961|gene17771|gene2095|gene13102|gene14884|gene5891|gene510|gene12934|gene1460|gene1881|gene27083|gene851|gene11962|gene4445|gene25290|gene4682|gene697|gene22083|gene11633|gene10280|gene12459|gene25321|gene2122|gene6194|gene12648|gene16855|gene8153|gene400|gene19238|gene…	69	gene8419|gene3221|gene10742|gene12525|gene2551|gene4052|gene3414|gene23196|gene11602|gene16581|gene13790|gene21822|gene2169|gene14103|gene27026|gene6196|gene26487|gene16612|gene15761|gene22171|gene16705|gene820|gene1007|gene13967|gene4458	25
cell division		GO:0051301	0.00030274	0.0163099	--	463	gene13906|gene8825|gene27064|gene17114|gene22418|gene11244|gene2583|gene12805|gene4621|gene28176|gene4560|gene24601|gene13763|gene22577|gene1200|gene9983|gene2571|gene26592|gene12187|gene18054|gene6131|gene26540|gene11675|gene26714|gene4318|gene7745|gene3750|gene7724|gene5926|gene13926|gene6768|gene1364|gene816|gene2551|gene11662|gene16361|gene20095|gene16325|gene16612|gene16590|gene21139|gene134…	73	gene16590|gene19844|gene12187|gene27566|gene751|gene11244|gene26592|gene17114|gene25174|gene28176|gene17067|gene13404|gene11067|gene17227|gene2571|gene816|gene8825|gene1200|gene6737|gene20095|gene22418|gene6131|gene10871|gene4560|gene15422|gene18054|gene27064|gene22577|gene11240|gene5926|gene7387|gene24886|gene26714|gene24601|gene26379|gene20908|gene8661|gene2583|gene21139|gene20265|gene3750|gene…	54	gene11662|gene15761|gene12805|gene13926|gene10517|gene16325|gene1691|gene22399|gene25266|gene16361|gene25308|gene26540|gene9983|gene4318|gene2551|gene15030|gene6768|gene13906|gene16612	19
spinal cord development		GO:0021510	0.000325957	0.0173604	--	23	gene17094|gene5286|gene14985|gene10507|gene1783|gene14380|gene23625|gene789|gene2484	9	gene1783|gene789|gene5286|gene17094|gene14380|gene10507|gene23625	7	gene14985|gene2484	2
ossification		GO:0001503	0.000326747	0.0173604	--	102	gene3967|gene10508|gene13398|gene12670|gene24525|gene24621|gene12205|gene13458|gene7189|gene17039|gene7849|gene3820|gene17806|gene10175|gene23753|gene1598|gene16887|gene5951|gene2441|gene14884|gene15937|gene7936|gene3842	23	gene1598|gene12670|gene24621|gene17806|gene13398|gene7189|gene3842|gene17039|gene14884|gene15937|gene7936|gene10175|gene3967|gene23753|gene7849|gene5951	16	gene16887|gene12205|gene3820|gene10508|gene24525|gene13458|gene2441	7
regulation of cellular component biogenesis		GO:0044087	0.000346179	0.0182669	--	849	gene25785|gene3869|gene12670|gene24666|gene10116|gene12935|gene6676|gene25419|gene22237|gene2028|gene7765|gene13926|gene11953|gene21382|gene3959|gene412|gene27502|gene13892|gene10698|gene20534|gene19624|gene4421|gene22751|gene15932|gene2567|gene1185|gene9437|gene11248|gene27600|gene23196|gene27513|gene11877|gene3124|gene697|gene8008|gene510|gene24840|gene10721|gene27991|gene1460|gene28353|gene221…	121	gene11248|gene510|gene17388|gene5772|gene3124|gene5526|gene15932|gene24635|gene10974|gene1783|gene16715|gene697|gene27600|gene20962|gene2122|gene28221|gene14472|gene24840|gene27959|gene10721|gene28235|gene12803|gene2457|gene7182|gene12935|gene4793|gene21664|gene21382|gene2295|gene6608|gene24666|gene22577|gene28353|gene20944|gene26974|gene23580|gene13995|gene11601|gene13102|gene19624|gene13909|gen…	95	gene8419|gene13926|gene24430|gene13621|gene3168|gene19007|gene10116|gene22109|gene23196|gene12870|gene18014|gene3869|gene22237|gene8378|gene391|gene25469|gene13206|gene19015|gene1185|gene11602|gene22171|gene3364|gene2814|gene11953|gene22300|gene27098	26
negative regulation of macromolecule metabolic process		GO:0010605	0.000354441	0.0185756	--	2236	gene534|gene25785|gene11000|gene14422|gene13410|gene7856|gene766|gene13250|gene3940|gene12525|gene20584|gene26592|gene10116|gene9744|gene7255|gene1649|gene2028|gene975|gene27026|gene24788|gene24787|gene2233|gene6242|gene5745|gene24868|gene1474|gene20156|gene16346|gene600|gene22874|gene10905|gene13953|gene18061|gene18062|gene16482|gene26685|gene20164|gene16612|gene15980|gene3953|gene5508|gene14380…	284	gene11248|gene1905|gene766|gene6304|gene5286|gene1634|gene11240|gene2233|gene8670|gene11000|gene16419|gene23827|gene5524|gene459|gene22948|gene28157|gene2915|gene600|gene2133|gene22799|gene22411|gene6872|gene27682|gene6737|gene7110|gene13919|gene27442|gene10175|gene13979|gene23785|gene27600|gene7001|gene20962|gene13479|gene2122|gene12453|gene16482|gene17234|gene3330|gene11254|gene20481|gene1633|g…	203	gene9744|gene24103|gene12307|gene25473|gene25472|gene12205|gene15153|gene13445|gene6242|gene26165|gene19007|gene15976|gene3247|gene5745|gene12525|gene4250|gene19372|gene10116|gene6967|gene22300|gene23632|gene1689|gene15761|gene20156|gene6051|gene9247|gene7302|gene21688|gene13370|gene1135|gene24996|gene3820|gene19653|gene12116|gene1134|gene8372|gene1132|gene25239|gene2942|gene16346|gene20979|gene2…	81
cilium assembly		GO:0060271	0.000365922	0.0190477	GO:0042384	240	gene10605|gene13926|gene24215|gene13909|gene12711|gene11711|gene12206|gene6676|gene27430|gene13559|gene8328|gene20404|gene18930|gene21062|gene816|gene6875|gene2605|gene4438|gene12073|gene6580|gene14777|gene403|gene17288|gene20951|gene18954|gene27567|gene3057|gene23048|gene3133|gene3750|gene11002|gene447|gene15729|gene13|gene24816|gene13145|gene5979|gene9250|gene11993|gene19641|gene4345|gene771|ge…	43	gene18930|gene13559|gene14050|gene12206|gene23048|gene12711|gene2605|gene10605|gene6580|gene11711|gene8328|gene18954|gene27567|gene771|gene14777|gene3133|gene403|gene816|gene11002|gene13145|gene17288|gene3750|gene15729|gene3057|gene4345|gene27430|gene6676|gene13909|gene19641|gene5979|gene20404|gene11993|gene9250	33	gene6875|gene13|gene13926|gene20951|gene4438|gene12073|gene24215|gene24816|gene21062|gene447	10
G2/M transition of mitotic cell cycle		GO:0000086	0.000384726	0.0198921	--	116	gene2583|gene8825|gene18054|gene13926|gene16482|gene13627|gene6196|gene14276|gene6177|gene7724|gene24787|gene11911|gene22874|gene16361|gene4678|gene12019|gene15422|gene11067|gene20971|gene2852|gene1395|gene19844|gene5979|gene12803|gene25324	25	gene11911|gene7724|gene20971|gene8825|gene12803|gene1395|gene19844|gene14276|gene24787|gene16482|gene13627|gene2852|gene2583|gene25324|gene15422|gene5979|gene18054|gene12019|gene11067|gene4678	20	gene22874|gene6177|gene6196|gene13926|gene16361	5
regulation of neuron projection development		GO:0010975	0.000390978	0.0200806	--	367	gene6276|gene22009|gene4540|gene5073|gene25348|gene12453|gene22123|gene2928|gene22347|gene3124|gene1701|gene6676|gene8419|gene19792|gene16393|gene459|gene2393|gene5748|gene11918|gene20199|gene19761|gene21678|gene12795|gene20115|gene1783|gene17164|gene19372|gene3188|gene3528|gene28235|gene16594|gene2296|gene5402|gene26880|gene15155|gene11236|gene8032|gene26165|gene20971|gene2305|gene13569|gene1119…	60	gene16594|gene20971|gene2393|gene3124|gene15918|gene20115|gene459|gene7918|gene5748|gene15932|gene5402|gene20199|gene12795|gene2928|gene4445|gene22009|gene2296|gene11844|gene22123|gene11193|gene7894|gene7895|gene1701|gene10277|gene25348|gene26880|gene12453|gene27291|gene1783|gene2305|gene2567|gene13569|gene3528|gene5301|gene13102|gene17164|gene21678|gene11918|gene6676|gene5073|gene19761|gene22347…	45	gene19792|gene8419|gene3188|gene4540|gene6276|gene11310|gene15155|gene1756|gene8032|gene11236|gene24912|gene26165|gene25839|gene16393|gene19372	15
cell part morphogenesis		GO:0032990	0.000409204	0.0208775	--	234	gene23827|gene10385|gene4540|gene27600|gene23196|gene14746|gene13763|gene20962|gene21344|gene25284|gene13315|gene26536|gene5745|gene4416|gene18014|gene27991|gene19372|gene871|gene11784|gene28235|gene16590|gene17806|gene4793|gene16594|gene27959|gene11601|gene4573|gene20951|gene7001|gene549|gene13995|gene6412|gene1395|gene24912|gene7895|gene5934|gene16500|gene982|gene848|gene13102|gene5301|gene13804	42	gene16594|gene26536|gene16590|gene27959|gene13315|gene871|gene28235|gene21344|gene27991|gene1395|gene4793|gene10385|gene7895|gene27600|gene7001|gene20962|gene549|gene11784|gene13995|gene11601|gene25284|gene848|gene5301|gene13102|gene17806|gene6412|gene23827|gene13763|gene13804|gene14746	30	gene982|gene23196|gene4573|gene4540|gene5934|gene4416|gene18014|gene20951|gene16500|gene5745|gene24912|gene19372	12
regulation of biological process		GO:0050789	0.000445912	0.0226007	GO:0050791	11659	gene534|gene25785|gene4604|gene13410|gene4568|gene14682|gene6371|gene6370|gene17039|gene4562|gene4560|gene6376|gene9983|gene20584|gene9453|gene2936|gene2861|gene8105|gene8106|gene8107|gene10464|gene27344|gene20394|gene19854|gene6427|gene3140|gene3414|gene24787|gene22396|gene18174|gene5745|gene24868|gene1364|gene20156|gene14726|gene28068|gene23705|gene20908|gene11662|gene21851|gene5183|gene5182|ge…	1307	gene3324|gene3328|gene2233|gene25130|gene11002|gene14176|gene11000|gene16419|gene17114|gene14682|gene20764|gene24326|gene20279|gene15772|gene10974|gene2296|gene22396|gene17388|gene1038|gene6737|gene18119|gene22250|gene25181|gene8198|gene21978|gene12033|gene22497|gene7001|gene2124|gene9919|gene14777|gene2122|gene13475|gene9917|gene24601|gene17234|gene9265|gene16481|gene10817|gene28221|gene13129|ge…	913	gene26628|gene15076|gene9747|gene8169|gene13|gene18114|gene22399|gene22251|gene10481|gene27334|gene1135|gene1134|gene27330|gene1132|gene212|gene9467|gene16346|gene217|gene9268|gene15312|gene26487|gene2770|gene12928|gene22171|gene24616|gene19769|gene824|gene3837|gene820|gene26557|gene26555|gene11953|gene26550|gene25457|gene24103|gene24101|gene6322|gene20951|gene19240|gene13591|gene11821|gene24996|…	394
cell projection morphogenesis		GO:0048858	0.000473435	0.0238388	--	214	gene23827|gene10385|gene4540|gene27600|gene23196|gene14746|gene13763|gene20962|gene21344|gene25284|gene13315|gene26536|gene4416|gene18014|gene27991|gene19372|gene871|gene11784|gene28235|gene16590|gene17806|gene4793|gene16594|gene11601|gene20951|gene7001|gene549|gene13995|gene6412|gene1395|gene24912|gene7895|gene5934|gene16500|gene982|gene848|gene13102|gene5301|gene13804	39	gene16594|gene26536|gene16590|gene13315|gene871|gene28235|gene21344|gene27991|gene1395|gene4793|gene10385|gene7895|gene27600|gene7001|gene20962|gene549|gene11784|gene13995|gene11601|gene25284|gene848|gene5301|gene13102|gene17806|gene6412|gene23827|gene13763|gene13804|gene14746	29	gene982|gene23196|gene4540|gene5934|gene4416|gene18014|gene20951|gene16500|gene24912|gene19372	10
regulation of cell division		GO:0051302	0.000487613	0.0243933	--	131	gene7854|gene2287|gene13621|gene24525|gene8382|gene12205|gene13311|gene4858|gene5944|gene5943|gene5926|gene21468|gene16697|gene19836|gene391|gene11205|gene11273|gene17067|gene6187|gene4560|gene15761|gene22986|gene6434|gene5934|gene11904|gene23924|gene20971	27	gene19836|gene4560|gene5926|gene21468|gene16697|gene2287|gene6187|gene20971|gene4858|gene17067|gene6434|gene13311|gene23924|gene11205|gene11273|gene22986	16	gene391|gene5934|gene13621|gene12205|gene11904|gene5944|gene7854|gene5943|gene8382|gene24525|gene15761	11
positive regulation of epithelial to mesenchymal transition		GO:0010718	0.000498875	0.0247957	--	34	gene20387|gene7849|gene22083|gene19143|gene12453|gene14884|gene12205|gene8535|gene3328|gene15761|gene11248	11	gene11248|gene3328|gene7849|gene12453|gene20387|gene8535|gene22083|gene14884	8	gene19143|gene15761|gene12205	3
cell cycle G2/M phase transition		GO:0044839	0.000504506	0.0249149	--	118	gene2583|gene8825|gene18054|gene13926|gene16482|gene13627|gene6196|gene14276|gene6177|gene7724|gene24787|gene11911|gene22874|gene16361|gene4678|gene12019|gene15422|gene11067|gene20971|gene2852|gene1395|gene19844|gene5979|gene12803|gene25324	25	gene11911|gene7724|gene20971|gene8825|gene12803|gene1395|gene19844|gene14276|gene24787|gene16482|gene13627|gene2852|gene2583|gene25324|gene15422|gene5979|gene18054|gene12019|gene11067|gene4678	20	gene22874|gene6177|gene6196|gene13926|gene16361	5
cilium organization		GO:0044782	0.000510544	0.0250524	--	251	gene10605|gene13926|gene24215|gene26346|gene13909|gene12711|gene11993|gene12206|gene6676|gene27430|gene13559|gene8328|gene20404|gene9250|gene21062|gene816|gene6875|gene2605|gene4438|gene12073|gene6580|gene14777|gene403|gene17288|gene20951|gene18954|gene27567|gene3057|gene23048|gene3133|gene3750|gene11711|gene11002|gene447|gene15729|gene13|gene24816|gene13145|gene5979|gene18930|gene19641|gene4345|…	44	gene18930|gene18954|gene14050|gene12206|gene13559|gene23048|gene12711|gene2605|gene10605|gene6580|gene816|gene8328|gene27567|gene771|gene14777|gene3133|gene403|gene11711|gene11002|gene13145|gene17288|gene3750|gene15729|gene3057|gene4345|gene27430|gene6676|gene13909|gene19641|gene5979|gene20404|gene11993|gene9250	33	gene6875|gene13|gene13926|gene20951|gene4438|gene12073|gene24215|gene26346|gene24816|gene21062|gene447	11
negative regulation of cellular metabolic process		GO:0031324	0.000514376	0.0250807	--	2153	gene534|gene25785|gene11000|gene14422|gene13410|gene766|gene16482|gene3940|gene12525|gene20584|gene17857|gene10116|gene9744|gene13504|gene7255|gene1649|gene2028|gene3833|gene14994|gene7768|gene24787|gene2233|gene6242|gene24868|gene20156|gene16346|gene28377|gene600|gene22874|gene10905|gene13953|gene18061|gene26685|gene20164|gene16612|gene15980|gene3953|gene5508|gene14380|gene1905|gene22117|gene254…	273	gene11248|gene1905|gene766|gene6304|gene5286|gene11240|gene2233|gene8670|gene11000|gene16419|gene23827|gene5524|gene459|gene22948|gene28157|gene2915|gene600|gene2133|gene22799|gene22411|gene6872|gene27682|gene6737|gene13919|gene27442|gene10175|gene13979|gene24814|gene27600|gene7001|gene20962|gene13479|gene2122|gene12453|gene16482|gene17234|gene3330|gene15846|gene11254|gene7538|gene20481|gene1633|…	195	gene9744|gene24103|gene2445|gene1129|gene25473|gene13370|gene12205|gene15153|gene13445|gene12307|gene6242|gene26165|gene19007|gene20979|gene413|gene3247|gene12525|gene4250|gene10116|gene6967|gene23632|gene1689|gene15761|gene20156|gene6051|gene24996|gene12930|gene7302|gene22102|gene1135|gene3820|gene19653|gene12116|gene1134|gene1132|gene25239|gene2942|gene16346|gene27313|gene24661|gene12074|gene21…	78
homophilic cell adhesion via plasma membrane adhesion molecules		GO:0007156	0.000519548	0.0251735	--	145	gene25201|gene25200|gene25203|gene25202|gene25204|gene9886|gene17898|gene25128|gene9885|gene6403|gene9883|gene9880|gene9881|gene26880|gene20449|gene1783|gene2551|gene28377|gene9874|gene13935|gene871|gene17806|gene17808|gene19091|gene11310|gene20702|gene9893|gene25292|gene23778	29	gene25202|gene25203|gene25201|gene26880|gene20449|gene25128|gene871|gene9893|gene20702|gene17808|gene17806|gene13935|gene28377|gene1783|gene23778|gene9885|gene25292|gene9883|gene9881|gene9880	20	gene25200|gene25204|gene11310|gene6403|gene19091|gene17898|gene9874|gene9886|gene2551	9
Golgi vesicle transport		GO:0048193	0.000540929	0.0260457	--	259	gene15990|gene4560|gene7506|gene8386|gene22123|gene10323|gene20818|gene22217|gene24430|gene15799|gene24942|gene19718|gene17390|gene24806|gene18930|gene19633|gene14448|gene4218|gene21752|gene25191|gene20153|gene25895|gene1460|gene6580|gene11784|gene26536|gene19137|gene11273|gene25442|gene22374|gene10351|gene26165|gene22019|gene24363|gene9752|gene27057|gene6434|gene5934|gene27230|gene21664|gene7757…	45	gene18930|gene26536|gene27057|gene10351|gene14448|gene6580|gene10974|gene19718|gene1460|gene21664|gene4560|gene22123|gene22217|gene24942|gene25442|gene25300|gene15990|gene9752|gene27230|gene25895|gene10323|gene11784|gene11273|gene20265|gene21678|gene21752|gene6434|gene20818|gene24806|gene15799	30	gene17390|gene20153|gene24430|gene19633|gene22019|gene22374|gene8386|gene19137|gene5934|gene24363|gene7757|gene7506|gene26165|gene4218|gene25191	15
regulation of organelle organization		GO:0033043	0.000551457	0.0263877	--	1294	gene25785|gene2062|gene10742|gene4573|gene3869|gene12670|gene22238|gene17857|gene6676|gene13559|gene22237|gene2028|gene5748|gene6427|gene5944|gene7765|gene1360|gene1364|gene10591|gene11953|gene391|gene16553|gene21382|gene18062|gene16482|gene20971|gene6925|gene20908|gene27502|gene10693|gene5357|gene15422|gene10698|gene27057|gene12870|gene17980|gene23025|gene19624|gene25244|gene22751|gene2169|gene2…	173	gene11248|gene20971|gene766|gene510|gene17388|gene22945|gene7151|gene17114|gene10974|gene16553|gene6131|gene6427|gene27442|gene23785|gene27600|gene20962|gene16482|gene1947|gene21174|gene28221|gene25442|gene12803|gene21678|gene19762|gene15413|gene24105|gene27959|gene15156|gene28234|gene28235|gene2457|gene7182|gene19718|gene1395|gene4793|gene21664|gene21382|gene16201|gene15422|gene6608|gene4154|gen…	128	gene8419|gene2290|gene13926|gene10742|gene24430|gene5934|gene13621|gene15150|gene15154|gene3168|gene19007|gene2627|gene15953|gene18014|gene22109|gene12870|gene8681|gene16325|gene25266|gene5944|gene16361|gene3869|gene22237|gene20687|gene12074|gene2169|gene14297|gene21497|gene391|gene12194|gene25469|gene11010|gene19015|gene1185|gene2062|gene15761|gene22171|gene4573|gene3191|gene1691|gene21129|gene1…	45
response to nitrosative stress		GO:0051409	0.000564151	0.0266639	--	5	gene10455|gene19007|gene26592|gene6242	4	gene26592	1	gene19007|gene10455|gene6242	3
protein localization to ciliary transition zone		GO:1904491	0.000564151	0.0266639	--	5	gene12269|gene20404|gene11002|gene20951	4	gene12269|gene11002|gene20404	3	gene20951	1
tissue development		GO:0009888	0.00057887	0.0271928	--	489	gene10508|gene13410|gene15300|gene10051|gene13398|gene10507|gene10175|gene12711|gene20646|gene8382|gene23753|gene16393|gene14884|gene8008|gene12087|gene13270|gene14994|gene6743|gene13119|gene5926|gene11844|gene2575|gene2431|gene19714|gene12974|gene2122|gene10189|gene15205|gene23705|gene3715|gene15312|gene5315|gene14380|gene7895|gene2769|gene11248|gene13790|gene13977|gene8058|gene22171|gene12746|g…	75	gene8008|gene11248|gene10666|gene15205|gene13448|gene15300|gene10175|gene24621|gene13270|gene12711|gene16419|gene12087|gene7936|gene2769|gene22590|gene23753|gene2575|gene14884|gene5891|gene10507|gene1783|gene13398|gene2431|gene5286|gene26079|gene12974|gene19714|gene20646|gene3953|gene13977|gene7895|gene16594|gene1598|gene5926|gene392|gene2122|gene10051|gene23705|gene18581|gene8058|gene7841|gene13…	55	gene22171|gene3423|gene1203|gene13790|gene9246|gene15312|gene5315|gene3837|gene10189|gene8032|gene10508|gene25239|gene2405|gene20349|gene15081|gene8382|gene14994|gene15761|gene16393|gene8378	20
regulation of microtubule cytoskeleton organization		GO:0070507	0.000594511	0.0277583	--	153	gene17114|gene2852|gene1893|gene13926|gene27600|gene3168|gene1947|gene17172|gene23785|gene13559|gene22109|gene19718|gene13621|gene1364|gene18888|gene18083|gene4793|gene5357|gene22171|gene14244|gene4781|gene25469|gene23048|gene392|gene16361|gene26379|gene6608|gene5934|gene5853|gene21497	30	gene13559|gene19718|gene18888|gene392|gene5853|gene17172|gene26379|gene4781|gene1364|gene4793|gene1947|gene23048|gene2852|gene14244|gene17114|gene23785|gene18083|gene5357|gene1893|gene27600|gene6608	21	gene22171|gene22109|gene13926|gene5934|gene13621|gene25469|gene3168|gene16361|gene21497	9
positive regulation of programmed cell death		GO:0043068	0.000600153	0.0278529	GO:0043071	537	gene13906|gene26974|gene8146|gene141|gene8670|gene412|gene2287|gene27600|gene6194|gene28037|gene19007|gene10276|gene3911|gene10132|gene9744|gene1701|gene22675|gene21508|gene27553|gene697|gene4858|gene26575|gene20810|gene851|gene25962|gene8169|gene2928|gene5508|gene24868|gene8008|gene5891|gene25321|gene5316|gene22874|gene14380|gene16346|gene18083|gene23625|gene11248|gene21382|gene16152|gene28235|g…	81	gene8008|gene11248|gene412|gene27553|gene24635|gene4440|gene10175|gene8146|gene4858|gene28037|gene10721|gene10276|gene5403|gene5891|gene5508|gene141|gene25856|gene2928|gene4275|gene22675|gene851|gene21382|gene697|gene8198|gene3953|gene21704|gene1701|gene27600|gene22497|gene8670|gene25321|gene12722|gene6194|gene6887|gene27489|gene26974|gene16152|gene18083|gene16815|gene5316|gene2567|gene23625|gene…	56	gene9744|gene15153|gene781|gene6242|gene19007|gene10132|gene15030|gene8169|gene2290|gene191|gene3911|gene16346|gene12074|gene2169|gene24407|gene19178|gene22874|gene15761|gene18190|gene22171|gene24868|gene4573|gene3191|gene13906|gene19372	25
positive regulation of multicellular organismal process		GO:0051240	0.000639691	0.0295101	--	1205	gene16337|gene1873|gene17039|gene13250|gene5073|gene13318|gene12525|gene11310|gene26592|gene2861|gene6676|gene2028|gene14994|gene3414|gene15761|gene1364|gene13790|gene16482|gene12746|gene5891|gene25561|gene3953|gene11236|gene25403|gene27291|gene10698|gene20387|gene28353|gene15830|gene23107|gene22123|gene15937|gene2169|gene2567|gene10817|gene28167|gene19225|gene11248|gene27600|gene23196|gene11633|…	162	gene11248|gene5286|gene3328|gene10175|gene7151|gene3124|gene459|gene17067|gene15937|gene20279|gene15830|gene16395|gene2567|gene697|gene20646|gene7895|gene1701|gene27600|gene2861|gene25348|gene26880|gene12453|gene16482|gene28221|gene11388|gene13270|gene6960|gene5301|gene67|gene21678|gene2287|gene16693|gene19761|gene20401|gene7951|gene21508|gene13448|gene27959|gene10313|gene28235|gene2769|gene5891|…	114	gene8419|gene3221|gene11310|gene12205|gene15155|gene781|gene26165|gene3665|gene12525|gene24893|gene13518|gene13318|gene3414|gene23632|gene1689|gene19143|gene23196|gene15761|gene391|gene10420|gene13790|gene14366|gene25839|gene8378|gene24912|gene2169|gene17390|gene14103|gene3230|gene12870|gene16612|gene11236|gene14994|gene11602|gene14184|gene13458|gene4540|gene22171|gene1474|gene22400|gene20750|gen…	48
positive regulation of molecular function		GO:0044093	0.000655231	0.030047	--	1231	gene23804|gene10742|gene11341|gene689|gene10507|gene28308|gene12735|gene26592|gene2861|gene9744|gene14994|gene5944|gene5943|gene7765|gene10313|gene4598|gene1364|gene607|gene10591|gene22874|gene21382|gene17046|gene25561|gene3953|gene5301|gene10351|gene12330|gene27291|gene25394|gene21722|gene22205|gene22884|gene21727|gene25856|gene10721|gene23827|gene17114|gene697|gene11248|gene23196|gene11633|gene…	165	gene3085|gene11248|gene26536|gene10175|gene28308|gene21382|gene16419|gene10268|gene23827|gene10066|gene459|gene5526|gene22412|gene26335|gene22068|gene851|gene697|gene11888|gene1701|gene2861|gene12722|gene6887|gene21174|gene11254|gene16815|gene10090|gene2521|gene5301|gene67|gene21469|gene2287|gene15796|gene20401|gene17114|gene14380|gene20810|gene4284|gene10313|gene2198|gene10721|gene23804|gene1704…	117	gene9744|gene12735|gene2290|gene10742|gene15150|gene4598|gene781|gene13518|gene2627|gene25294|gene2551|gene607|gene1689|gene23196|gene11602|gene4540|gene8681|gene22374|gene5944|gene16361|gene5943|gene16364|gene21727|gene25839|gene20979|gene8378|gene12074|gene19854|gene15709|gene1585|gene11341|gene6196|gene10189|gene12928|gene8014|gene22874|gene16612|gene14994|gene15761|gene20129|gene13458|gene221…	48
positive regulation of cell death		GO:0010942	0.000676105	0.0308208	--	563	gene23827|gene13906|gene26974|gene8146|gene141|gene25856|gene412|gene2287|gene27600|gene13740|gene5413|gene19007|gene10276|gene3911|gene10132|gene9744|gene1701|gene22675|gene21508|gene27553|gene697|gene4858|gene26575|gene851|gene10175|gene8169|gene2928|gene5508|gene24868|gene8008|gene5891|gene10721|gene18083|gene22874|gene14380|gene16346|gene20810|gene23625|gene11248|gene21382|gene16152|gene28235…	84	gene8008|gene11248|gene412|gene27553|gene24635|gene4440|gene10175|gene8146|gene4858|gene28037|gene23827|gene10721|gene10276|gene13740|gene5403|gene5891|gene5508|gene141|gene25856|gene2928|gene4275|gene22675|gene851|gene21382|gene697|gene8198|gene3953|gene21704|gene1701|gene27600|gene22497|gene8670|gene25321|gene12722|gene6194|gene6887|gene27489|gene26974|gene5413|gene16152|gene18083|gene16815|gen…	59	gene9744|gene15153|gene781|gene6242|gene19007|gene10132|gene15030|gene8169|gene2290|gene191|gene3911|gene16346|gene12074|gene2169|gene24407|gene19178|gene22874|gene15761|gene18190|gene22171|gene24868|gene4573|gene3191|gene13906|gene19372	25
plasma membrane bounded cell projection morphogenesis		GO:0120039	0.000702099	0.0318175	--	211	gene23827|gene10385|gene4540|gene27600|gene23196|gene14746|gene13763|gene20962|gene21344|gene25284|gene13315|gene26536|gene4416|gene18014|gene27991|gene19372|gene871|gene11784|gene28235|gene16590|gene17806|gene4793|gene16594|gene11601|gene20951|gene7001|gene549|gene13995|gene6412|gene24912|gene7895|gene5934|gene16500|gene982|gene848|gene13102|gene5301|gene13804	38	gene16594|gene26536|gene16590|gene13315|gene871|gene28235|gene21344|gene27991|gene4793|gene10385|gene7895|gene27600|gene7001|gene20962|gene549|gene11784|gene13995|gene11601|gene25284|gene848|gene5301|gene13102|gene17806|gene6412|gene23827|gene13763|gene13804|gene14746	28	gene982|gene23196|gene4540|gene5934|gene4416|gene18014|gene20951|gene16500|gene24912|gene19372	10
regulation of cell cycle process		GO:0010564	0.000713399	0.0321405	--	596	gene11341|gene16482|gene10507|gene4560|gene17857|gene13311|gene13559|gene12087|gene14994|gene5944|gene5943|gene22874|gene20908|gene11236|gene25017|gene22884|gene6434|gene13941|gene10817|gene751|gene22068|gene11240|gene17114|gene26592|gene13621|gene8535|gene23785|gene22109|gene9138|gene16697|gene816|gene5357|gene22171|gene15156|gene17067|gene25469|gene6187|gene27566|gene11644|gene23048|gene26379|g…	88	gene13559|gene6131|gene18888|gene15422|gene11240|gene7151|gene6187|gene23048|gene14176|gene15156|gene26592|gene14244|gene17114|gene13311|gene23924|gene17067|gene10507|gene141|gene816|gene22068|gene2518|gene11675|gene17172|gene1893|gene11963|gene4560|gene21434|gene27566|gene23785|gene8535|gene10817|gene5357|gene20971|gene23625|gene21439|gene11680|gene5926|gene392|gene751|gene4781|gene16482|gene263…	60	gene13926|gene14370|gene13370|gene13621|gene20979|gene3168|gene14111|gene19007|gene2627|gene22109|gene16325|gene5934|gene16361|gene25266|gene26540|gene5943|gene22884|gene15709|gene11341|gene25469|gene22874|gene11236|gene14994|gene22171|gene25239|gene5944|gene13941|gene20349	28
cell-cell adhesion via plasma-membrane adhesion molecules		GO:0098742	0.000734877	0.0329157	--	190	gene25201|gene25200|gene25203|gene25202|gene25204|gene9886|gene17898|gene10116|gene25128|gene9885|gene6403|gene9883|gene9880|gene9881|gene26880|gene22083|gene1783|gene2551|gene28377|gene9874|gene13935|gene871|gene3528|gene17806|gene17808|gene19091|gene11310|gene20702|gene9893|gene20449|gene1715|gene1759|gene820|gene25292|gene23778	35	gene13935|gene1759|gene871|gene23778|gene25292|gene1783|gene20702|gene9893|gene22083|gene25202|gene25203|gene25201|gene26880|gene25128|gene17808|gene28377|gene3528|gene20449|gene17806|gene9885|gene9883|gene9881|gene9880	23	gene25200|gene25204|gene11310|gene6403|gene19091|gene820|gene17898|gene9874|gene2551|gene9886|gene10116|gene1715	12
regulation of mitotic cell cycle		GO:0007346	0.000744647	0.0331605	--	517	gene11240|gene17114|gene11244|gene13926|gene2627|gene11248|gene13621|gene10507|gene24601|gene27104|gene8535|gene10276|gene7357|gene26592|gene3168|gene2942|gene17172|gene6131|gene11675|gene4858|gene26575|gene2518|gene4781|gene1893|gene9138|gene21468|gene25017|gene5745|gene816|gene11680|gene12087|gene391|gene22874|gene152|gene5357|gene20810|gene23625|gene11341|gene4279|gene16482|gene16325|gene22171…	78	gene11248|gene20971|gene11963|gene18888|gene11240|gene6187|gene11244|gene4858|gene26592|gene17114|gene25017|gene10276|gene27566|gene7918|gene23753|gene26379|gene10507|gene816|gene2518|gene11675|gene17172|gene4279|gene6131|gene21434|gene15422|gene5357|gene8535|gene10817|gene3953|gene23625|gene21439|gene11680|gene751|gene16482|gene24601|gene4781|gene20908|gene12087|gene21139|gene10459|gene1893|gene…	51	gene13926|gene13370|gene13621|gene20979|gene3168|gene14111|gene19007|gene2627|gene5745|gene15030|gene24893|gene16325|gene25266|gene5944|gene16361|gene26540|gene2942|gene391|gene27104|gene11341|gene25469|gene22874|gene11236|gene22171|gene22884|gene20349|gene25563	27
dendrite morphogenesis		GO:0048813	0.000778669	0.0344763	--	41	gene23827|gene5301|gene6412|gene7895|gene16500|gene871|gene11601|gene4416|gene7001|gene13804|gene21344|gene13315	12	gene7001|gene5301|gene6412|gene13315|gene23827|gene13804|gene7895|gene11601|gene871|gene21344	10	gene4416|gene16500	2
regulation of T cell differentiation in thymus		GO:0033081	0.000867221	0.0381775	--	21	gene16612|gene5874|gene400|gene16693|gene3221|gene11633|gene25321|gene10280	8	gene25321|gene16693|gene400|gene5874|gene10280|gene11633	6	gene3221|gene16612	2
regulation of molecular function		GO:0065009	0.000893268	0.0388799	--	2094	gene23804|gene10742|gene21851|gene11341|gene25394|gene10507|gene28308|gene12735|gene9983|gene26592|gene2861|gene9744|gene21727|gene1649|gene24737|gene28221|gene14994|gene5944|gene5943|gene27026|gene7765|gene21990|gene20256|gene24868|gene1364|gene607|gene10591|gene28377|gene22874|gene16553|gene21382|gene17046|gene5891|gene25561|gene12019|gene3953|gene14380|gene10351|gene12330|gene27291|gene10693|g…	264	gene3085|gene11248|gene26536|gene2133|gene5286|gene10175|gene28308|gene3124|gene21382|gene16419|gene10268|gene17114|gene10066|gene459|gene5526|gene17067|gene2915|gene20279|gene17894|gene24635|gene22412|gene26335|gene16553|gene27682|gene27526|gene851|gene28085|gene697|gene11888|gene1701|gene27600|gene2861|gene25348|gene2124|gene12722|gene12453|gene10897|gene6887|gene3330|gene21174|gene15846|gene11…	192	gene9744|gene12735|gene413|gene10742|gene25473|gene19792|gene10189|gene15150|gene4598|gene781|gene13518|gene11160|gene2627|gene20979|gene2551|gene20256|gene25294|gene607|gene24661|gene1689|gene23196|gene2445|gene9247|gene8681|gene595|gene22374|gene16361|gene5944|gene5943|gene24737|gene16364|gene13370|gene2942|gene21727|gene11662|gene25839|gene27313|gene8378|gene22884|gene2169|gene10719|gene19854|…	72
positive regulation of neuron projection development		GO:0010976	0.000892453	0.0388799	--	192	gene4540|gene5073|gene25348|gene22123|gene3124|gene1701|gene6676|gene8419|gene459|gene2393|gene19761|gene26880|gene20199|gene21678|gene1783|gene19372|gene3528|gene28235|gene16594|gene5402|gene17164|gene15155|gene11236|gene11310|gene27291|gene11193|gene25839|gene24912|gene4445|gene5301|gene26165|gene2567|gene16236|gene2305|gene7918	35	gene16594|gene2393|gene3124|gene28235|gene7918|gene5402|gene20199|gene1783|gene22123|gene4445|gene11193|gene1701|gene25348|gene26880|gene27291|gene2305|gene2567|gene3528|gene5301|gene17164|gene21678|gene6676|gene5073|gene19761|gene16236|gene459	26	gene8419|gene4540|gene11310|gene15155|gene26165|gene11236|gene24912|gene25839|gene19372	9
cellular component assembly involved in morphogenesis		GO:0010927	0.000913313	0.039529	--	53	gene17652|gene1185|gene9250|gene25807|gene13389|gene10351|gene14730|gene11877|gene10693|gene15009|gene12072|gene21344|gene25284|gene11662	14	gene25284|gene9250|gene13389|gene10693|gene25807|gene10351|gene11877|gene17652|gene14730|gene21344	10	gene12072|gene15009|gene1185|gene11662	4
positive regulation of ossification		GO:0045778	0.000922721	0.0395541	--	71	gene22171|gene1598|gene5286|gene21678|gene9403|gene17039|gene5863|gene10175|gene13504|gene15937|gene23632|gene12205|gene20646|gene13458|gene697|gene15761|gene11248	17	gene13504|gene11248|gene21678|gene9403|gene1598|gene5286|gene697|gene20646|gene10175|gene5863|gene17039|gene15937	12	gene22171|gene12205|gene15761|gene13458|gene23632	5
brain development		GO:0007420	0.000924161	0.0395541	--	164	gene4549|gene28143|gene2122|gene13909|gene22347|gene14994|gene21898|gene22083|gene16513|gene17187|gene1783|gene14380|gene3188|gene16612|gene11440|gene15300|gene19091|gene6247|gene2852|gene20702|gene24917|gene1395|gene11800|gene2405|gene14534|gene24635|gene23753|gene19641|gene19007|gene13804|gene2484	31	gene24635|gene21898|gene15300|gene23753|gene16513|gene1783|gene1395|gene13909|gene20702|gene11440|gene4549|gene11800|gene24917|gene14534|gene2122|gene28143|gene22083|gene17187|gene22347|gene2852|gene19641|gene13804|gene14380	23	gene3188|gene2405|gene6247|gene19091|gene2484|gene19007|gene16612|gene14994	8
apoptotic process		GO:0006915	0.00099754	0.0424588	GO:0006917|GO:0008632	651	gene15990|gene3869|gene11594|gene6177|gene24861|gene21990|gene24868|gene10823|gene3845|gene5508|gene3395|gene21682|gene13890|gene22884|gene20387|gene13318|gene10727|gene17114|gene23195|gene27515|gene697|gene22109|gene9138|gene24840|gene20377|gene6917|gene24289|gene16364|gene19134|gene27916|gene13445|gene11644|gene22505|gene24616|gene15953|gene6625|gene21704|gene19007|gene21179|gene26974|gene10425…	94	gene412|gene6131|gene10823|gene10175|gene8670|gene28037|gene10727|gene17114|gene20115|gene10276|gene13404|gene24635|gene23896|gene5508|gene21344|gene21682|gene1783|gene26317|gene5316|gene6917|gene3845|gene18815|gene10425|gene8678|gene697|gene21990|gene27096|gene21704|gene1701|gene20377|gene15990|gene22083|gene22799|gene5926|gene12722|gene5413|gene6194|gene19799|gene6625|gene6887|gene26974|gene819…	63	gene26628|gene24616|gene27916|gene19007|gene15953|gene15032|gene13318|gene3364|gene6177|gene11594|gene2290|gene6058|gene26540|gene16364|gene21062|gene3869|gene22109|gene13445|gene27515|gene3395|gene23195|gene24868|gene24861|gene18384|gene19091|gene16705|gene6632|gene22884|gene12060|gene25457|gene19372	31
regulation of spindle assembly		GO:0090169	0.00107131	0.0444161	--	17	gene17172|gene1893|gene13621|gene25469|gene18888|gene3168|gene26379	7	gene26379|gene1893|gene18888|gene17172	4	gene13621|gene25469|gene3168	3
sensory organ morphogenesis		GO:0090596	0.00106999	0.0444161	--	48	gene3967|gene4989|gene26880|gene10605|gene13913|gene15953|gene9403|gene3842|gene16693|gene6323|gene14380|gene12746|gene15077	13	gene4989|gene26880|gene9403|gene3967|gene3842|gene16693|gene12746|gene10605|gene14380	9	gene13913|gene6323|gene15953|gene15077	4
microtubule bundle formation		GO:0001578	0.00106999	0.0444161	--	48	gene21460|gene28234|gene5934|gene17849|gene13909|gene4416|gene12202|gene25294|gene2852|gene4438|gene9790|gene20199|gene11002	13	gene20199|gene11002|gene12202|gene13909|gene2852|gene28234|gene21460|gene9790	8	gene17849|gene4416|gene25294|gene4438|gene5934	5
small GTPase mediated signal transduction		GO:0007264	0.00107235	0.0444161	--	374	gene16289|gene10215|gene18014|gene4366|gene3869|gene4562|gene15235|gene11633|gene11853|gene20965|gene10132|gene7182|gene1701|gene4858|gene9493|gene5943|gene3140|gene19072|gene6155|gene3770|gene2000|gene6768|gene26984|gene28085|gene12056|gene12057|gene22874|gene14380|gene24101|gene17047|gene14952|gene17771|gene12033|gene27489|gene19633|gene851|gene2295|gene15155|gene22374|gene5183|gene26373|gene20…	59	gene3140|gene4858|gene549|gene17771|gene5183|gene17047|gene11633|gene7182|gene26373|gene851|gene4562|gene2295|gene28085|gene12033|gene25401|gene26542|gene1701|gene25300|gene18071|gene12057|gene12056|gene20965|gene2000|gene27489|gene20925|gene21678|gene4366|gene19072|gene3770|gene11853|gene5874|gene9493|gene14380	33	gene24101|gene18014|gene15155|gene16289|gene10132|gene26984|gene6155|gene19633|gene595|gene22374|gene10898|gene5943|gene24816|gene3869|gene24912|gene2169|gene15235|gene10215|gene11230|gene22874|gene11236|gene12782|gene3460|gene20323|gene14952|gene6768	26
behavior		GO:0007610	0.00106401	0.0444161	GO:0044708	452	gene9815|gene20256|gene13270|gene4540|gene7503|gene11205|gene10749|gene10633|gene11201|gene11877|gene16217|gene8382|gene12325|gene11160|gene24430|gene8419|gene10296|gene10684|gene13315|gene20401|gene26555|gene10175|gene21080|gene19137|gene21668|gene10280|gene20156|gene4274|gene7182|gene19836|gene391|gene14380|gene5545|gene18062|gene16482|gene22287|gene19134|gene26664|gene26665|gene11157|gene13445…	69	gene1612|gene10459|gene10175|gene10749|gene13315|gene21080|gene11205|gene3124|gene11201|gene4139|gene7182|gene21668|gene4274|gene5403|gene10684|gene5908|gene14534|gene10280|gene19836|gene12453|gene16482|gene9815|gene8153|gene19134|gene13270|gene13995|gene5772|gene10269|gene11625|gene4366|gene27057|gene11640|gene6412|gene20401|gene16217|gene11877|gene18062|gene25394|gene14380|gene26665|gene26664|g…	42	gene8419|gene24430|gene11310|gene13445|gene11160|gene7813|gene20256|gene8382|gene5545|gene20156|gene4540|gene22374|gene25839|gene391|gene10633|gene2484|gene19137|gene5219|gene4225|gene11157|gene22287|gene2405|gene21822|gene26555|gene13941|gene10296|gene7503	27
regulation of programmed cell death		GO:0043067	0.00109486	0.045106	GO:0043070	1322	gene8670|gene11594|gene2861|gene9744|gene2028|gene14994|gene27526|gene21990|gene24868|gene607|gene4275|gene16346|gene22874|gene5316|gene10823|gene21382|gene20387|gene22287|gene12746|gene5891|gene15030|gene5508|gene412|gene6242|gene22884|gene15422|gene10698|gene6641|gene6925|gene25856|gene191|gene4225|gene12735|gene25480|gene18190|gene10721|gene592|gene2169|gene2567|gene781|gene25473|gene14969|gen…	174	gene11248|gene24635|gene10175|gene7151|gene8670|gene25130|gene3124|gene10276|gene17067|gene26335|gene27682|gene27526|gene851|gene11962|gene592|gene697|gene8198|gene6625|gene1701|gene20377|gene27600|gene2861|gene12722|gene12453|gene6887|gene11254|gene16815|gene12803|gene2287|gene24840|gene20401|gene14380|gene20810|gene4284|gene2112|gene21892|gene28037|gene10721|gene28235|gene5891|gene7229|gene2585…	116	gene9744|gene12735|gene8419|gene2290|gene3221|gene26628|gene25473|gene11266|gene15153|gene13445|gene781|gene6242|gene13518|gene19007|gene605|gene10132|gene12205|gene15030|gene607|gene8169|gene1689|gene23195|gene15761|gene9908|gene11594|gene22374|gene26540|gene16364|gene191|gene18190|gene16346|gene27313|gene12074|gene2169|gene982|gene19854|gene24407|gene19178|gene22874|gene4225|gene14994|gene11602…	58
positive regulation of apoptotic process		GO:0043065	0.00110074	0.0451071	--	532	gene412|gene26974|gene8146|gene141|gene12722|gene13906|gene2287|gene6194|gene15030|gene10276|gene10721|gene10132|gene9744|gene1701|gene22675|gene697|gene27553|gene21508|gene4858|gene26575|gene851|gene10175|gene8169|gene2928|gene24868|gene8008|gene5891|gene3191|gene16346|gene19007|gene14380|gene5316|gene20810|gene23625|gene11248|gene21382|gene16152|gene28235|gene22171|gene19178|gene12074|gene27489…	79	gene8008|gene11248|gene412|gene27553|gene24635|gene4440|gene10175|gene8146|gene4858|gene28037|gene10721|gene10276|gene5403|gene5891|gene5508|gene141|gene25856|gene2928|gene4275|gene22675|gene851|gene21382|gene18083|gene697|gene8198|gene3953|gene21704|gene1701|gene22497|gene8670|gene25321|gene12722|gene6194|gene25962|gene6887|gene27489|gene26974|gene16152|gene11198|gene16815|gene2567|gene23625|gen…	55	gene9744|gene15153|gene781|gene6242|gene19007|gene10132|gene15030|gene8169|gene2290|gene191|gene18190|gene16346|gene12074|gene2169|gene24407|gene19178|gene15761|gene3911|gene22171|gene24868|gene4573|gene3191|gene13906|gene19372	24
establishment of cell polarity		GO:0030010	0.00111908	0.0456159	GO:0000283|GO:0030468	66	gene16884|gene16590|gene24105|gene28221|gene22303|gene24806|gene22006|gene12795|gene15855|gene13763|gene549|gene27502|gene15772|gene12072|gene20199|gene4858	16	gene20199|gene12795|gene16590|gene27502|gene24105|gene549|gene4858|gene15855|gene28221|gene13763|gene24806|gene15772	12	gene12072|gene22303|gene16884|gene22006	4
substrate-dependent cell migration, cell extension		GO:0006930	0.00113377	0.0459715	--	9	gene14730|gene23025|gene24912|gene27670|gene2567	5	gene23025|gene2567|gene27670|gene14730	4	gene24912	1
negative regulation of metabolic process		GO:0009892	0.00114661	0.0462485	--	2464	gene534|gene25785|gene11000|gene14422|gene13410|gene7856|gene766|gene13250|gene3940|gene12525|gene20584|gene26592|gene10116|gene9744|gene7255|gene1649|gene2028|gene3833|gene975|gene27026|gene24788|gene24787|gene2233|gene6242|gene5745|gene24868|gene1474|gene20156|gene16346|gene28377|gene600|gene22874|gene10905|gene19238|gene13953|gene18061|gene18062|gene16482|gene26685|gene20164|gene16612|gene1598…	305	gene11248|gene1905|gene766|gene6304|gene5286|gene1634|gene11240|gene2233|gene8670|gene11000|gene16419|gene23827|gene5524|gene459|gene22948|gene28157|gene2915|gene600|gene2133|gene22799|gene22411|gene6872|gene27682|gene6737|gene13919|gene27442|gene10175|gene13979|gene24814|gene27600|gene7001|gene20962|gene13479|gene2122|gene12453|gene16482|gene17234|gene3330|gene15846|gene11254|gene7538|gene20481|…	217	gene9744|gene13370|gene20979|gene11160|gene3247|gene15761|gene21688|gene1135|gene1134|gene1132|gene16346|gene10719|gene22874|gene16612|gene6967|gene2445|gene20164|gene22171|gene19374|gene22300|gene19372|gene24103|gene12205|gene15153|gene13445|gene13518|gene19007|gene12525|gene4250|gene20156|gene6051|gene12930|gene16325|gene19653|gene27313|gene24661|gene19792|gene15709|gene27026|gene14994|gene1160…	88
positive regulation of cell adhesion molecule production		GO:0060355	0.00117007	0.0467057	--	3	gene25256|gene8008|gene23196	3	gene8008	1	gene23196|gene25256	2
cellular response to camptothecin		GO:0072757	0.00117007	0.0467057	--	3	gene21468|gene13206|gene11663	3	gene11663|gene21468	2	gene13206	1
positive regulation of actin nucleation		GO:0051127	0.00121384	0.046992	--	13	gene11601|gene3959|gene3770|gene3869|gene4366|gene8094	6	gene11601|gene8094|gene4366|gene3959|gene3770	5	gene3869	1
mitotic cytokinesis		GO:0000281	0.00120925	0.046992	--	32	gene26536|gene6434|gene17172|gene5986|gene5934|gene11273|gene14730|gene11680|gene4793|gene9790	10	gene11680|gene26536|gene17172|gene4793|gene11273|gene6434|gene5986|gene9790|gene14730	9	gene5934	1
regulation of locomotion		GO:0040012	0.00119696	0.046992	--	753	gene2062|gene16482|gene4562|gene13318|gene6276|gene2861|gene5943|gene3414|gene2575|gene19057|gene13790|gene5891|gene11236|gene27502|gene10693|gene10698|gene20387|gene16855|gene6646|gene2567|gene5194|gene13941|gene5197|gene12459|gene12992|gene11248|gene27600|gene22347|gene697|gene510|gene16594|gene24840|gene14380|gene3328|gene28353|gene12116|gene11254|gene17771|gene10633|gene25469|gene7982|gene122…	106	gene16594|gene11248|gene18888|gene510|gene12992|gene24105|gene3328|gene1598|gene14472|gene1947|gene16419|gene28235|gene17771|gene7918|gene11205|gene4445|gene13740|gene2575|gene14884|gene5891|gene2133|gene2928|gene26379|gene1783|gene27502|gene17172|gene11962|gene22250|gene4562|gene6646|gene25290|gene697|gene28085|gene12648|gene5863|gene7895|gene1701|gene22083|gene25292|gene27600|gene2861|gene23221…	83	gene8419|gene2062|gene13621|gene3665|gene13318|gene13591|gene13790|gene12116|gene5943|gene3414|gene24912|gene14103|gene6276|gene10633|gene25469|gene10189|gene7068|gene11236|gene12210|gene15761|gene16393|gene13941|gene20349	23
regulation of GTP binding		GO:1904424	0.00121384	0.046992	--	13	gene4540|gene12074|gene25289|gene9983|gene11850|gene15761	6	gene11850|gene25289	2	gene15761|gene9983|gene4540|gene12074	4
positive regulation of cytokinesis		GO:0032467	0.00120925	0.046992	GO:0071777	32	gene6434|gene5943|gene5934|gene11273|gene2287|gene4560|gene16697|gene20971|gene13311|gene4858	10	gene20971|gene4858|gene16697|gene2287|gene4560|gene6434|gene13311|gene11273	8	gene5943|gene5934	2
resolution of meiotic recombination intermediates		GO:0000712	0.00121384	0.046992	--	13	gene25785|gene25569|gene25563|gene15030|gene22117|gene748	6	gene748|gene25785|gene22117|gene25569	4	gene15030|gene25563	2
regulation of cellular response to transforming growth factor beta stimulus		GO:1903844	0.00122841	0.0470831	--	79	gene20387|gene5923|gene12746|gene22083|gene5286|gene9403|gene11248|gene16693|gene12307|gene7763|gene8008|gene22751|gene17473|gene19143|gene2303|gene24956|gene969|gene26575	18	gene8008|gene11248|gene22751|gene969|gene5286|gene9403|gene5923|gene16693|gene24956|gene20387|gene26575|gene22083|gene17473|gene12746|gene7763	15	gene19143|gene12307|gene2303	3
regulation of transforming growth factor beta receptor signaling pathway		GO:0017015	0.00122841	0.0470831	--	79	gene20387|gene5923|gene12746|gene22083|gene11248|gene9403|gene19143|gene16693|gene12307|gene7763|gene8008|gene5286|gene22751|gene17473|gene2303|gene24956|gene969|gene26575	18	gene8008|gene11248|gene22751|gene969|gene5923|gene9403|gene5286|gene16693|gene24956|gene20387|gene26575|gene22083|gene17473|gene12746|gene7763	15	gene19143|gene12307|gene2303	3
protein complex subunit organization		GO:0071822	0.0012749	0.0486228	--	979	gene4573|gene20908|gene24666|gene22324|gene13696|gene435|gene9744|gene22237|gene24942|gene3410|gene21755|gene1360|gene5745|gene5484|gene28068|gene3959|gene5891|gene10047|gene4560|gene25394|gene110|gene1062|gene23025|gene15932|gene2567|gene10812|gene23827|gene13531|gene17388|gene11248|gene26346|gene4975|gene23196|gene11633|gene7547|gene10323|gene11184|gene8008|gene23661|gene19143|gene2255|gene2295…	133	gene11248|gene24635|gene17388|gene8008|gene23827|gene5524|gene15932|gene14884|gene4037|gene3843|gene3842|gene20646|gene21978|gene27600|gene10712|gene10871|gene6887|gene24216|gene19276|gene15767|gene10090|gene21468|gene21469|gene2287|gene8698|gene14380|gene435|gene28036|gene5891|gene11633|gene7229|gene19718|gene4793|gene9734|gene13696|gene15787|gene24666|gene25442|gene10812|gene18947|gene10323|gen…	89	gene9744|gene8419|gene13926|gene4975|gene16864|gene14648|gene11160|gene5426|gene5745|gene19261|gene24892|gene19143|gene23196|gene10689|gene26252|gene5934|gene1031|gene13971|gene11696|gene8372|gene15895|gene7757|gene17849|gene4598|gene110|gene21497|gene25469|gene13|gene2892|gene19034|gene15761|gene5887|gene16619|gene3364|gene4573|gene21755|gene1360|gene22237|gene26346|gene11602|gene12060|gene22300…	44
embryonic organ morphogenesis		GO:0048562	0.001295	0.0491464	--	112	gene3967|gene10605|gene14969|gene6316|gene17039|gene2393|gene22083|gene16693|gene1017|gene11248|gene7849|gene16612|gene22171|gene12746|gene13913|gene9403|gene13504|gene10693|gene3293|gene15918|gene5286|gene22590|gene20349	23	gene13504|gene11248|gene2393|gene5286|gene9403|gene3967|gene10605|gene16693|gene15918|gene10693|gene1017|gene22590|gene12746|gene17039|gene14969|gene3293|gene7849|gene22083	18	gene22171|gene13913|gene6316|gene16612|gene20349	5
positive regulation of cellular protein metabolic process		GO:0032270	0.00130742	0.0493744	--	1276	gene23804|gene8623|gene16482|gene12670|gene28308|gene23209|gene9983|gene26592|gene2861|gene9744|gene2028|gene5748|gene5944|gene5943|gene27026|gene24787|gene10313|gene20256|gene1364|gene11956|gene10698|gene19297|gene22874|gene10905|gene17755|gene11341|gene21382|gene17046|gene16612|gene25561|gene10507|gene27502|gene10693|gene13890|gene22884|gene21724|gene9449|gene20387|gene25856|gene12735|gene1474|…	168	gene3085|gene11248|gene10666|gene766|gene24635|gene3328|gene28308|gene3124|gene21382|gene16419|gene23827|gene10066|gene459|gene5526|gene17067|gene22068|gene697|gene11888|gene1701|gene2861|gene12722|gene5301|gene12453|gene16482|gene6887|gene21174|gene11254|gene8058|gene15849|gene10090|gene22079|gene21678|gene2287|gene17114|gene20810|gene10313|gene10721|gene12803|gene23804|gene17046|gene25856|gene2…	121	gene9744|gene12735|gene8419|gene16887|gene11310|gene11696|gene12205|gene4598|gene781|gene19007|gene17755|gene20256|gene2551|gene23196|gene12870|gene4540|gene2290|gene5944|gene5943|gene8623|gene21822|gene20979|gene9983|gene2169|gene14297|gene19854|gene15709|gene27026|gene12194|gene11341|gene6196|gene10189|gene8014|gene22874|gene16612|gene19374|gene15761|gene20129|gene22171|gene1474|gene25839|gene7…	47
intracellular part		GO:0044424	3.57521e-33	3.69319e-30	--	16046	gene14682|gene20426|gene27344|gene18174|gene9917|gene9919|gene27502|gene10120|gene10693|gene26581|gene10698|gene10699|gene25856|gene25852|gene28269|gene15081|gene23199|gene23198|gene27166|gene3385|gene2000|gene26344|gene15312|gene26346|gene23197|gene23196|gene23195|gene11633|gene6155|gene27430|gene6151|gene16197|gene7794|gene11254|gene15885|gene12210|gene26165|gene1925|gene27026|gene15953|gene166…	1940	gene3324|gene4139|gene3327|gene3569|gene4549|gene2233|gene9790|gene22757|gene11002|gene14176|gene2296|gene3456|gene17114|gene14682|gene4331|gene24432|gene24326|gene4232|gene3511|gene6304|gene10974|gene18930|gene10507|gene18111|gene20975|gene27682|gene6737|gene4103|gene18119|gene22250|gene27009|gene27442|gene3328|gene8198|gene27337|gene21978|gene15071|gene12033|gene21600|gene22497|gene7001|gene212…	1299	gene26629|gene15076|gene15077|gene20879|gene15072|gene15070|gene10455|gene15078|gene13|gene18114|gene13370|gene22399|gene22398|gene1031|gene27334|gene1135|gene1134|gene1133|gene1132|gene1131|gene1130|gene15081|gene16346|gene217|gene25737|gene9268|gene22035|gene15312|gene2128|gene2770|gene12928|gene24215|gene9695|gene22030|gene15922|gene15923|gene2675|gene22031|gene22171|gene3168|gene17536|gene197…	641
cytoskeletal part		GO:0044430	2.02536e-24	1.0461e-21	--	1683	gene12659|gene6379|gene2062|gene10217|gene15990|gene14682|gene6371|gene6370|gene13257|gene10507|gene6377|gene6376|gene13763|gene22019|gene9983|gene6768|gene26592|gene14356|gene16697|gene27430|gene13559|gene22237|gene11753|gene22238|gene7765|gene19201|gene1364|gene12187|gene17755|gene3713|gene20318|gene14730|gene4512|gene15076|gene3264|gene21382|gene28176|gene6369|gene15039|gene3959|gene17288|gene…	311	gene12992|gene3327|gene12187|gene2233|gene3456|gene17114|gene14682|gene459|gene5682|gene17067|gene15932|gene20279|gene11711|gene22068|gene27682|gene11800|gene17195|gene11963|gene4136|gene18054|gene1701|gene27600|gene1707|gene11663|gene11993|gene9919|gene12050|gene3133|gene10871|gene12454|gene23643|gene11254|gene15037|gene16766|gene14472|gene16406|gene20897|gene16569|gene27430|gene16697|gene11709|…	212	gene9744|gene24430|gene5934|gene15076|gene15077|gene17755|gene15070|gene15078|gene6875|gene1229|gene22399|gene22251|gene1031|gene22318|gene15081|gene1703|gene110|gene17849|gene3567|gene22171|gene3966|gene4416|gene820|gene15072|gene16884|gene15068|gene13194|gene19007|gene5426|gene16601|gene25294|gene11821|gene3188|gene12930|gene16325|gene26540|gene17595|gene6358|gene21062|gene24912|gene4975|gene61…	99
organelle		GO:0043226	5.98781e-21	2.0618e-18	--	11599	gene14682|gene20426|gene27344|gene18174|gene9917|gene9919|gene27502|gene10120|gene10693|gene26581|gene10698|gene10699|gene25852|gene15081|gene23198|gene3385|gene15312|gene26346|gene23196|gene23195|gene11633|gene6155|gene27430|gene16197|gene16975|gene11254|gene15885|gene12210|gene26165|gene15953|gene2226|gene19641|gene8396|gene23843|gene21174|gene21178|gene22671|gene22675|gene412|gene25104|gene254…	1440	gene3324|gene3327|gene3328|gene2233|gene11002|gene14176|gene2296|gene16419|gene17114|gene14682|gene6621|gene20273|gene24326|gene4232|gene24433|gene10974|gene18930|gene10507|gene18111|gene20975|gene6737|gene18119|gene27442|gene8198|gene12863|gene21978|gene23808|gene12033|gene21600|gene22497|gene7001|gene11911|gene14777|gene9919|gene13479|gene2122|gene13475|gene9917|gene26950|gene24601|gene12454|ge…	972	gene15076|gene15077|gene20879|gene13|gene18114|gene13370|gene22398|gene1031|gene1135|gene1134|gene27330|gene1132|gene1130|gene15081|gene16346|gene217|gene25737|gene9268|gene22035|gene15312|gene2128|gene26487|gene2770|gene24215|gene9695|gene2675|gene22171|gene3168|gene17536|gene19769|gene10556|gene820|gene26557|gene26555|gene25457|gene24103|gene24101|gene6323|gene6322|gene20951|gene19240|gene13591…	468
supramolecular complex		GO:0099080	3.70654e-18	6.38142e-16	--	706	gene6379|gene6378|gene15990|gene19201|gene6371|gene6370|gene20908|gene6377|gene6376|gene15071|gene9983|gene11184|gene13311|gene27108|gene12930|gene7312|gene1364|gene3713|gene20318|gene4512|gene3264|gene21382|gene521|gene6369|gene15039|gene3959|gene15037|gene5892|gene17905|gene21796|gene11236|gene26540|gene21722|gene17595|gene6641|gene6434|gene12202|gene20265|gene15932|gene15081|gene8825|gene18054…	152	gene17114|gene15071|gene17067|gene15932|gene27682|gene12719|gene4136|gene18054|gene1701|gene27600|gene1707|gene14777|gene3133|gene28221|gene21460|gene23896|gene6434|gene24929|gene1714|gene1712|gene21898|gene10867|gene12202|gene15855|gene28234|gene5892|gene8825|gene1395|gene20318|gene6583|gene21382|gene2512|gene15422|gene6608|gene22577|gene15990|gene11680|gene13856|gene6194|gene13343|gene5418|gene…	102	gene13926|gene4491|gene17390|gene15051|gene6369|gene15076|gene15077|gene15072|gene15070|gene17595|gene13|gene12870|gene3188|gene12930|gene5934|gene1031|gene6378|gene6379|gene16361|gene26540|gene15078|gene6358|gene6370|gene15081|gene1703|gene6196|gene6376|gene6377|gene15068|gene24816|gene15063|gene27108|gene15067|gene15066|gene21062|gene17849|gene23197|gene15041|gene11236|gene3713|gene22030|gene12…	50
supramolecular fiber		GO:0099512	3.70654e-18	6.38142e-16	GO:0043205	706	gene6379|gene6378|gene15990|gene19201|gene6371|gene6370|gene20908|gene6377|gene6376|gene15071|gene9983|gene11184|gene13311|gene27108|gene12930|gene7312|gene1364|gene3713|gene20318|gene4512|gene3264|gene21382|gene521|gene6369|gene15039|gene3959|gene15037|gene5892|gene17905|gene21796|gene11236|gene26540|gene21722|gene17595|gene6641|gene6434|gene22577|gene20265|gene15932|gene15081|gene8825|gene18054…	152	gene17114|gene15071|gene17067|gene15932|gene27682|gene12719|gene4136|gene18054|gene1701|gene27600|gene1707|gene14777|gene3133|gene28221|gene21460|gene23896|gene6434|gene24929|gene1714|gene1712|gene21898|gene10867|gene12202|gene15855|gene28234|gene5892|gene8825|gene1395|gene20318|gene6583|gene21382|gene2512|gene15422|gene6608|gene22577|gene15990|gene11680|gene13856|gene6194|gene13343|gene5418|gene…	102	gene13926|gene4491|gene17390|gene15051|gene6369|gene15076|gene15077|gene15072|gene15070|gene17595|gene13|gene23197|gene3188|gene12930|gene5934|gene1031|gene6378|gene6379|gene16361|gene26540|gene15078|gene6358|gene6370|gene15081|gene1703|gene6196|gene6376|gene6377|gene15068|gene24816|gene15063|gene27108|gene15067|gene15066|gene21062|gene17849|gene12870|gene15041|gene11236|gene3713|gene22030|gene12…	50
supramolecular polymer		GO:0099081	3.70654e-18	6.38142e-16	--	706	gene6379|gene6378|gene15990|gene19201|gene6371|gene6370|gene20908|gene6377|gene6376|gene15071|gene9983|gene11184|gene13311|gene27108|gene12930|gene7312|gene1364|gene3713|gene20318|gene4512|gene3264|gene21382|gene521|gene6369|gene15039|gene3959|gene15037|gene5892|gene17905|gene21796|gene11236|gene26540|gene21722|gene17595|gene6641|gene6434|gene12202|gene20265|gene15932|gene15081|gene8825|gene18054…	152	gene17114|gene15071|gene17067|gene15932|gene27682|gene12719|gene4136|gene18054|gene1701|gene27600|gene1707|gene14777|gene3133|gene28221|gene21460|gene23896|gene6434|gene24929|gene1714|gene1712|gene21898|gene10867|gene12202|gene15855|gene28234|gene5892|gene8825|gene1395|gene20318|gene6583|gene21382|gene2512|gene15422|gene6608|gene22577|gene15990|gene11680|gene13856|gene6194|gene13343|gene5418|gene…	102	gene13926|gene4491|gene17390|gene15051|gene6369|gene15076|gene15077|gene15072|gene15070|gene17595|gene13|gene12870|gene3188|gene12930|gene5934|gene1031|gene6378|gene6379|gene16361|gene26540|gene15078|gene6358|gene6370|gene15081|gene1703|gene6196|gene6376|gene6377|gene15068|gene24816|gene15063|gene27108|gene15067|gene15066|gene21062|gene17849|gene23197|gene15041|gene11236|gene3713|gene22030|gene12…	50
polymeric cytoskeletal fiber		GO:0099513	1.06913e-17	1.57773e-15	--	655	gene6379|gene6378|gene15990|gene19201|gene6371|gene6370|gene20908|gene6377|gene6376|gene22019|gene9983|gene11184|gene13311|gene27108|gene12930|gene1364|gene3713|gene20318|gene4512|gene3264|gene21382|gene521|gene6369|gene15039|gene3959|gene15037|gene5892|gene17905|gene21796|gene11236|gene26540|gene17595|gene6641|gene6434|gene22577|gene20265|gene15932|gene15081|gene8825|gene18054|gene26346|gene2319…	143	gene17114|gene15071|gene17067|gene15932|gene27682|gene12719|gene4136|gene18054|gene1701|gene27600|gene1707|gene14777|gene3133|gene28221|gene21460|gene23896|gene6434|gene24929|gene1714|gene1712|gene21898|gene10867|gene12202|gene15855|gene28234|gene5892|gene8825|gene1395|gene20318|gene6583|gene21382|gene2512|gene15422|gene6608|gene22577|gene15990|gene11680|gene13856|gene6194|gene13343|gene5418|gene…	96	gene13926|gene4491|gene17390|gene15051|gene6369|gene15076|gene15077|gene15072|gene15070|gene17595|gene13|gene23197|gene3188|gene12930|gene5934|gene6378|gene6379|gene16361|gene26540|gene15078|gene6358|gene6370|gene15081|gene1703|gene6376|gene6377|gene15068|gene24816|gene15063|gene27108|gene15067|gene15066|gene21062|gene12870|gene15041|gene11236|gene3713|gene22030|gene1229|gene22019|gene6381|gene63…	47
membrane-bounded organelle		GO:0043227	1.50068e-16	1.93775e-14	--	10249	gene534|gene25785|gene4604|gene13410|gene4568|gene14682|gene6371|gene10069|gene17039|gene4562|gene4560|gene6376|gene9985|gene20585|gene20584|gene9453|gene2861|gene8106|gene8107|gene20426|gene25419|gene27344|gene24942|gene20394|gene5748|gene16811|gene6421|gene15990|gene27025|gene3414|gene1362|gene18174|gene10195|gene24868|gene1364|gene23705|gene20908|gene20153|gene4512|gene17755|gene25410|gene5184…	1271	gene18947|gene3324|gene3327|gene3328|gene14176|gene11000|gene16419|gene17114|gene14682|gene6621|gene20273|gene24326|gene4232|gene24433|gene10974|gene2296|gene18111|gene12992|gene6737|gene18119|gene25181|gene8198|gene21978|gene12033|gene22497|gene7001|gene9919|gene13479|gene2122|gene13475|gene12453|gene26950|gene24601|gene12454|gene9265|gene16481|gene24216|gene10817|gene28221|gene13129|gene28143|g…	849	gene15076|gene15077|gene13|gene18114|gene13370|gene22251|gene1031|gene1135|gene1134|gene27330|gene1132|gene1130|gene9467|gene16346|gene217|gene25737|gene9268|gene22035|gene15312|gene2128|gene26487|gene2770|gene9695|gene2675|gene22171|gene19769|gene10556|gene820|gene26557|gene26555|gene25457|gene24103|gene6323|gene6322|gene19240|gene13591|gene11821|gene24996|gene3188|gene5315|gene5313|gene21804|ge…	422
intracellular organelle		GO:0043229	2.96804e-16	3.40665e-14	--	10192	gene534|gene25785|gene13410|gene4568|gene14682|gene6371|gene14369|gene4560|gene6376|gene9985|gene4448|gene20585|gene20584|gene9453|gene2861|gene8106|gene8107|gene20426|gene25419|gene27344|gene24942|gene27023|gene5748|gene22117|gene6421|gene15990|gene27025|gene3414|gene1362|gene1360|gene10195|gene24868|gene1364|gene23705|gene20908|gene20153|gene5069|gene17755|gene25410|gene3324|gene25568|gene25569…	1263	gene3324|gene3327|gene2233|gene11002|gene14176|gene11000|gene17114|gene14682|gene20273|gene8040|gene4232|gene15772|gene10974|gene2296|gene18111|gene17388|gene6737|gene18119|gene25181|gene8198|gene21978|gene21600|gene22497|gene7001|gene17236|gene9919|gene13479|gene2122|gene9917|gene26950|gene24601|gene12454|gene9265|gene16481|gene24216|gene10817|gene28221|gene13129|gene10351|gene7538|gene28143|gen…	861	gene15076|gene15077|gene9747|gene13|gene18114|gene13370|gene22251|gene1031|gene1135|gene1134|gene27330|gene1130|gene9467|gene16346|gene217|gene9268|gene10517|gene15312|gene2128|gene2770|gene24215|gene9695|gene2675|gene22171|gene8623|gene19769|gene10556|gene820|gene26557|gene26555|gene25457|gene24103|gene24101|gene6323|gene6322|gene20951|gene19240|gene13591|gene11821|gene24996|gene24858|gene5315|g…	402
cytoplasm		GO:0005737	7.42535e-15	7.67038e-13	--	5765	gene17525|gene4568|gene14682|gene21851|gene22324|gene25410|gene3385|gene2861|gene16697|gene20426|gene27344|gene24942|gene6427|gene6421|gene24861|gene20254|gene18174|gene5745|gene24868|gene1364|gene20156|gene28068|gene4518|gene11662|gene5183|gene4512|gene11663|gene25569|gene354|gene9917|gene359|gene15037|gene10047|gene15032|gene27502|gene10120|gene10693|gene26581|gene25394|gene10280|gene25856|gene…	767	gene3324|gene25130|gene14176|gene11000|gene17114|gene14682|gene3511|gene15772|gene2296|gene18111|gene17388|gene27682|gene22250|gene21978|gene21600|gene7001|gene9919|gene13479|gene2042|gene9917|gene16482|gene12454|gene26486|gene28221|gene22079|gene21678|gene18071|gene6002|gene21079|gene26551|gene24929|gene24698|gene1925|gene12206|gene13604|gene12202|gene15855|gene28030|gene24995|gene25856|gene7182…	522	gene25473|gene9745|gene9746|gene11905|gene24634|gene24430|gene5934|gene20979|gene14366|gene7794|gene3247|gene1687|gene607|gene17595|gene6875|gene26533|gene16665|gene11498|gene21688|gene13370|gene22251|gene1031|gene8142|gene21609|gene12110|gene5943|gene1130|gene191|gene15081|gene25223|gene1915|gene25737|gene10499|gene20750|gene10517|gene16364|gene12210|gene2409|gene12928|gene24215|gene16612|gene14…	245
organelle part		GO:0044422	1.61888e-14	1.52027e-12	--	9591	gene6379|gene6378|gene13410|gene14682|gene6371|gene6370|gene6377|gene6376|gene9985|gene20585|gene522|gene435|gene8319|gene16697|gene27430|gene26255|gene27344|gene24942|gene27023|gene22117|gene16811|gene3414|gene24787|gene15761|gene1360|gene5745|gene24868|gene10945|gene20156|gene4518|gene23705|gene20153|gene4512|gene20095|gene17755|gene9854|gene3324|gene25568|gene17281|gene354|gene1634|gene17288|g…	1187	gene3324|gene3327|gene3328|gene2233|gene11002|gene14176|gene2296|gene3456|gene17114|gene14682|gene20273|gene24432|gene24326|gene20279|gene3511|gene6304|gene10974|gene16553|gene12992|gene1038|gene6737|gene10889|gene21978|gene21600|gene22497|gene7001|gene17236|gene26520|gene9919|gene14777|gene12453|gene24601|gene12454|gene9265|gene24216|gene10817|gene28221|gene28143|gene15924|gene13286|gene27430|ge…	805	gene26629|gene15076|gene15077|gene15072|gene15070|gene15078|gene13|gene22399|gene22251|gene1031|gene1135|gene1134|gene1133|gene1132|gene1131|gene1130|gene15081|gene25223|gene9268|gene15312|gene2128|gene12928|gene24215|gene8296|gene10699|gene15922|gene15923|gene2675|gene10513|gene22171|gene10556|gene820|gene26557|gene11952|gene25457|gene11958|gene24101|gene10481|gene6327|gene6324|gene19372|gene118…	382
intracellular organelle part		GO:0044446	5.35377e-14	4.60871e-12	--	9383	gene6379|gene6378|gene13410|gene14682|gene6371|gene6370|gene6377|gene6376|gene9985|gene20585|gene522|gene435|gene8319|gene16697|gene27430|gene26255|gene27344|gene24942|gene27023|gene22117|gene16811|gene3414|gene24787|gene15761|gene1360|gene5745|gene24868|gene10945|gene20156|gene4518|gene23705|gene20153|gene4512|gene20095|gene17755|gene9854|gene3324|gene25568|gene17281|gene354|gene1634|gene17288|g…	1161	gene3324|gene3327|gene3328|gene2233|gene14176|gene2296|gene3456|gene17114|gene14682|gene20273|gene24432|gene24326|gene20279|gene3511|gene6304|gene10974|gene16553|gene12992|gene1038|gene6737|gene10889|gene21978|gene21600|gene22497|gene7001|gene17236|gene26520|gene9919|gene14777|gene12453|gene24601|gene12454|gene9265|gene24216|gene10817|gene28221|gene28143|gene15924|gene13286|gene27430|gene19762|ge…	782	gene26629|gene15076|gene15077|gene15072|gene15070|gene15078|gene13|gene22399|gene22251|gene1031|gene1135|gene1134|gene1133|gene1132|gene1131|gene1130|gene15081|gene25223|gene9268|gene15312|gene2128|gene12928|gene8296|gene10699|gene15922|gene15923|gene2675|gene10513|gene22171|gene10556|gene820|gene26557|gene11952|gene25457|gene11958|gene24101|gene10481|gene6327|gene6324|gene19372|gene11821|gene248…	379
centrosome		GO:0005813	1.27134e-12	1.01023e-10	--	428	gene2583|gene10217|gene14682|gene5934|gene13763|gene9983|gene26592|gene13311|gene27430|gene13559|gene11753|gene17755|gene17288|gene10517|gene25565|gene11236|gene16361|gene11993|gene17195|gene16355|gene20265|gene22068|gene8825|gene24761|gene22291|gene12454|gene2809|gene12187|gene22217|gene5682|gene27108|gene816|gene5357|gene20279|gene16364|gene22171|gene17067|gene25469|gene23048|gene26379|gene2469…	95	gene24657|gene13559|gene24761|gene6964|gene19844|gene12187|gene15872|gene23048|gene10217|gene17288|gene26592|gene13763|gene13311|gene10276|gene5682|gene17067|gene22291|gene11067|gene26379|gene11753|gene20279|gene6580|gene28087|gene816|gene22068|gene3160|gene2809|gene16570|gene17195|gene11963|gene3750|gene12711|gene5357|gene22217|gene16524|gene6608|gene25324|gene1893|gene28314|gene392|gene18054|ge…	70	gene13926|gene5934|gene13194|gene17755|gene16325|gene22399|gene22251|gene1031|gene16361|gene26540|gene24816|gene16364|gene12073|gene27000|gene27108|gene6196|gene25469|gene11236|gene8142|gene12411|gene22171|gene10517|gene3966|gene9983|gene25565	25
intermediate filament		GO:0005882	1.39962e-10	1.03272e-08	--	144	gene6379|gene6378|gene6371|gene6370|gene6358|gene9414|gene6377|gene6376|gene15066|gene15067|gene9983|gene15063|gene1707|gene15070|gene15045|gene1703|gene15040|gene15041|gene15068|gene15069|gene15051|gene1232|gene23705|gene15077|gene15050|gene1712|gene6369|gene15039|gene16594|gene15037|gene15078|gene1395|gene15071|gene15056|gene15072|gene15052|gene1714|gene15076|gene1229|gene6380|gene6381|gene1508…	43	gene15069|gene16594|gene1232|gene1714|gene1712|gene1395|gene9414|gene15050|gene15045|gene23705|gene15052|gene15040|gene15039|gene15049|gene15071|gene6371|gene15037|gene15056|gene1707	19	gene15051|gene6369|gene15076|gene15077|gene15072|gene15070|gene15078|gene1229|gene6378|gene6379|gene6358|gene6370|gene15081|gene1703|gene6376|gene6377|gene15068|gene15063|gene15041|gene15066|gene15067|gene6381|gene6380|gene9983	24
microtubule organizing center		GO:0005815	1.77643e-10	1.22337e-08	--	659	gene2583|gene10217|gene14682|gene5934|gene13257|gene10507|gene13763|gene9983|gene26592|gene13311|gene27430|gene13559|gene10276|gene11753|gene13926|gene17755|gene17288|gene9919|gene10517|gene25565|gene11236|gene5357|gene27057|gene11711|gene17195|gene16355|gene3092|gene22068|gene8825|gene24761|gene22291|gene12454|gene2809|gene12187|gene22217|gene22109|gene8328|gene5682|gene27108|gene816|gene16361|g…	123	gene12187|gene12269|gene14682|gene10276|gene5682|gene17067|gene20279|gene11711|gene22068|gene16766|gene17195|gene11963|gene18054|gene11911|gene9919|gene12454|gene6964|gene20897|gene16569|gene27430|gene19641|gene26551|gene24698|gene16355|gene12202|gene17288|gene13763|gene8825|gene2809|gene15872|gene16570|gene15422|gene6608|gene816|gene2583|gene5552|gene3750|gene4781|gene8328|gene5979|gene7745|gene…	90	gene13257|gene13926|gene5934|gene7119|gene13194|gene17755|gene24363|gene22109|gene12870|gene16325|gene22399|gene22251|gene1031|gene16361|gene26540|gene24816|gene16364|gene12073|gene27000|gene17390|gene27108|gene6196|gene25469|gene11236|gene8142|gene12411|gene22171|gene10517|gene3966|gene9983|gene25565|gene6768|gene13906	33
intracellular membrane-bounded organelle		GO:0043231	3.82641e-10	2.47043e-08	--	8186	gene534|gene25785|gene13410|gene4568|gene14682|gene6371|gene14369|gene4560|gene9985|gene20585|gene20584|gene9453|gene2861|gene8106|gene8107|gene27430|gene25419|gene27344|gene24942|gene5748|gene6421|gene15990|gene27025|gene3414|gene1362|gene1360|gene10195|gene24868|gene1364|gene23705|gene20153|gene5069|gene17755|gene3324|gene25568|gene25569|gene354|gene8586|gene9919|gene10517|gene2484|gene10047|ge…	1002	gene3324|gene3327|gene11000|gene17114|gene14682|gene6621|gene20273|gene8040|gene4232|gene24433|gene10974|gene2296|gene18111|gene12992|gene6737|gene18119|gene27442|gene8198|gene21978|gene22497|gene7001|gene9919|gene13479|gene2122|gene12453|gene26950|gene24601|gene12454|gene9265|gene16481|gene24216|gene10817|gene13129|gene28143|gene25442|gene27430|gene19762|gene27530|gene15796|gene11899|gene16197|g…	682	gene4831|gene9744|gene17898|gene20879|gene17556|gene9908|gene5934|gene9695|gene2138|gene11160|gene15077|gene5392|gene3129|gene17755|gene19261|gene3878|gene605|gene7813|gene16346|gene6967|gene17595|gene25470|gene19770|gene13|gene9467|gene1229|gene19653|gene11498|gene20164|gene21688|gene13279|gene22251|gene1031|gene13879|gene1135|gene1134|gene27330|gene22318|gene1130|gene26540|gene15081|gene25223|g…	320
nucleoplasm		GO:0005654	2.13664e-09	1.29832e-07	--	2380	gene25785|gene14422|gene25223|gene10217|gene14682|gene24661|gene24666|gene22324|gene26594|gene22238|gene23209|gene12525|gene9749|gene14213|gene26592|gene9747|gene20426|gene27344|gene13410|gene14994|gene16811|gene18998|gene22972|gene11662|gene7888|gene20904|gene24868|gene10945|gene20156|gene26681|gene4518|gene5468|gene13189|gene24995|gene22874|gene875|gene20095|gene13953|gene18061|gene4291|gene119…	338	gene3085|gene11248|gene3087|gene1905|gene22948|gene6304|gene20975|gene11240|gene4291|gene7159|gene14176|gene2296|gene13707|gene14682|gene12754|gene3324|gene24326|gene600|gene28153|gene25935|gene7951|gene18111|gene6872|gene1038|gene6737|gene2431|gene6131|gene7085|gene21978|gene5357|gene21600|gene152|gene22497|gene25348|gene7001|gene11663|gene20962|gene751|gene12453|gene22972|gene25785|gene9265|gen…	248	gene9747|gene9749|gene3247|gene19770|gene11498|gene21688|gene22251|gene13879|gene1130|gene191|gene3911|gene25223|gene1915|gene9268|gene15294|gene12928|gene22874|gene6967|gene10556|gene26557|gene22300|gene11958|gene19372|gene10481|gene19007|gene12525|gene3073|gene20156|gene24858|gene5315|gene19653|gene24661|gene21497|gene6196|gene4318|gene15869|gene13754|gene14994|gene3295|gene23874|gene24868|gene…	90
intracellular non-membrane-bounded organelle		GO:0043232	8.53562e-09	4.4773e-07	--	2830	gene14682|gene6376|gene9983|gene17857|gene20426|gene27344|gene27023|gene6427|gene24788|gene1364|gene5069|gene17755|gene25569|gene8586|gene9917|gene17288|gene9919|gene10517|gene25565|gene15032|gene27502|gene10280|gene6737|gene16855|gene12824|gene751|gene10603|gene23198|gene10605|gene15312|gene23196|gene20925|gene24601|gene4872|gene22217|gene2760|gene11254|gene17067|gene13206|gene22505|gene15953|ge…	388	gene3085|gene20971|gene26536|gene6304|gene12992|gene3327|gene1634|gene15367|gene2233|gene9790|gene11244|gene13270|gene15918|gene12269|gene14682|gene154|gene17067|gene26379|gene10376|gene21203|gene17705|gene15772|gene22799|gene25935|gene11711|gene11495|gene6737|gene2431|gene6131|gene2567|gene13919|gene6427|gene16658|gene18054|gene21600|gene152|gene19072|gene359|gene9919|gene12050|gene751|gene2122|…	275	gene9747|gene24634|gene26533|gene5934|gene15076|gene15077|gene17755|gene13|gene11498|gene1031|gene13879|gene12110|gene22318|gene191|gene16346|gene25839|gene10517|gene15312|gene13206|gene24215|gene22874|gene8296|gene3567|gene3966|gene4416|gene13047|gene820|gene22303|gene24101|gene23001|gene15151|gene13445|gene13518|gene19007|gene4318|gene25294|gene11821|gene24858|gene16325|gene26540|gene21062|gene…	113
cytosol		GO:0005829	8.66854e-09	4.4773e-07	--	2729	gene17039|gene3385|gene24942|gene25129|gene5748|gene3414|gene24787|gene24868|gene28068|gene25568|gene9917|gene10517|gene10047|gene20908|gene689|gene10280|gene25244|gene15081|gene2000|gene27600|gene23195|gene11633|gene22171|gene1585|gene22217|gene1666|gene5301|gene4331|gene22950|gene11254|gene16619|gene26165|gene11844|gene15953|gene5874|gene21704|gene5979|gene2225|gene24788|gene5879|gene19641|gene…	376	gene20971|gene1905|gene22948|gene11056|gene8064|gene1634|gene7151|gene8670|gene11002|gene3124|gene21382|gene26536|gene10066|gene10276|gene4331|gene18888|gene20279|gene17705|gene510|gene22799|gene7387|gene11711|gene16553|gene17388|gene27682|gene27526|gene851|gene6131|gene22250|gene15767|gene12187|gene6621|gene21978|gene18054|gene1701|gene16188|gene27600|gene26886|gene12722|gene13475|gene9917|gene1…	261	gene9744|gene24430|gene14366|gene10582|gene17595|gene27334|gene27330|gene5943|gene15081|gene110|gene11662|gene2128|gene23590|gene12928|gene19178|gene22874|gene6967|gene16619|gene22171|gene23868|gene4555|gene4418|gene13810|gene2979|gene16884|gene15152|gene20951|gene16289|gene4318|gene13591|gene24858|gene16325|gene22374|gene21804|gene21062|gene3869|gene21497|gene5392|gene16581|gene23195|gene25308|g…	115
non-membrane-bounded organelle		GO:0043228	8.53562e-09	4.4773e-07	--	2830	gene14682|gene6376|gene9983|gene17857|gene20426|gene27344|gene27023|gene6427|gene24788|gene1364|gene5069|gene17755|gene25569|gene8586|gene9917|gene17288|gene9919|gene10517|gene25565|gene15032|gene27502|gene10280|gene6737|gene16855|gene12824|gene751|gene10603|gene23198|gene10605|gene15312|gene23196|gene20925|gene24601|gene4872|gene22217|gene2760|gene11254|gene17067|gene13206|gene22505|gene15953|ge…	388	gene3085|gene20971|gene26536|gene6304|gene12992|gene3327|gene1634|gene15367|gene2233|gene9790|gene11244|gene13270|gene15918|gene12269|gene14682|gene154|gene17067|gene26379|gene10376|gene21203|gene17705|gene15772|gene22799|gene25935|gene11711|gene11495|gene6737|gene2431|gene6131|gene2567|gene13919|gene6427|gene16658|gene18054|gene21600|gene152|gene19072|gene359|gene9919|gene12050|gene751|gene2122|…	275	gene9747|gene24634|gene26533|gene5934|gene15076|gene15077|gene17755|gene13|gene11498|gene1031|gene13879|gene12110|gene22318|gene191|gene16346|gene25839|gene10517|gene15312|gene13206|gene24215|gene22874|gene8296|gene3567|gene3966|gene4416|gene13047|gene820|gene22303|gene24101|gene23001|gene15151|gene13445|gene13518|gene19007|gene4318|gene25294|gene11821|gene24858|gene16325|gene26540|gene21062|gene…	113
microtubule		GO:0005874	2.64796e-08	1.30255e-06	--	448	gene15990|gene19201|gene20908|gene11184|gene13311|gene27108|gene12930|gene1364|gene3713|gene20318|gene4512|gene3264|gene521|gene5892|gene17905|gene11236|gene17595|gene6641|gene6434|gene12202|gene20265|gene15932|gene8825|gene17114|gene26346|gene23197|gene22217|gene27682|gene16361|gene9420|gene17067|gene27600|gene3133|gene26379|gene25174|gene3982|gene4136|gene13926|gene21796|gene22577|gene18054|gen…	86	gene18930|gene15422|gene21898|gene6568|gene15872|gene3264|gene12202|gene15855|gene17114|gene13311|gene22907|gene17067|gene15932|gene11067|gene6583|gene5892|gene20199|gene11680|gene26379|gene8825|gene19201|gene11675|gene27682|gene20318|gene6641|gene2852|gene12719|gene4136|gene27096|gene6608|gene5863|gene22217|gene1701|gene22577|gene5853|gene27600|gene15990|gene9420|gene13856|gene14777|gene17905|ge…	64	gene13926|gene4491|gene5934|gene17595|gene13|gene23197|gene3188|gene12930|gene16361|gene26540|gene24816|gene17849|gene17390|gene27108|gene21062|gene864|gene11236|gene3713|gene22030|gene22019|gene4416|gene26346	22
cytoskeleton		GO:0005856	6.88779e-08	3.23413e-06	--	809	gene2062|gene14682|gene10051|gene20908|gene6376|gene6676|gene23200|gene20426|gene6427|gene5943|gene7765|gene7761|gene1364|gene11821|gene17047|gene28176|gene3959|gene359|gene10517|gene2457|gene15032|gene27502|gene25717|gene6737|gene9874|gene21600|gene23025|gene14534|gene751|gene12206|gene9681|gene10603|gene12824|gene10605|gene23196|gene20925|gene9154|gene11873|gene18998|gene3327|gene1460|gene28353…	134	gene20971|gene26536|gene3327|gene11002|gene14176|gene12269|gene14682|gene15772|gene11802|gene6737|gene6427|gene21600|gene3138|gene359|gene751|gene9917|gene26486|gene10268|gene10269|gene67|gene21460|gene20810|gene12206|gene28269|gene10867|gene9681|gene3472|gene14982|gene2457|gene17047|gene19718|gene4015|gene2296|gene2512|gene28353|gene22577|gene12816|gene6194|gene20944|gene26974|gene11601|gene3754…	93	gene24101|gene24634|gene2062|gene26533|gene20951|gene15076|gene15077|gene15953|gene24362|gene15032|gene25294|gene11821|gene23196|gene5219|gene24858|gene18014|gene23200|gene5943|gene2942|gene25717|gene6376|gene24912|gene16581|gene6196|gene12870|gene19015|gene3665|gene24215|gene9874|gene13754|gene18998|gene10517|gene17536|gene13|gene13047|gene3071|gene11873|gene12075|gene22303|gene20287|gene7761	41
keratin filament		GO:0045095	1.16155e-07	5.21687e-06	--	66	gene6379|gene6378|gene6371|gene6370|gene6358|gene6377|gene6376|gene15066|gene15067|gene9983|gene15049|gene15068|gene15051|gene6369|gene1714|gene15056|gene15052|gene15077|gene15050|gene6380|gene6381|gene15081|gene15063	23	gene1714|gene15049|gene15056|gene15050|gene15052|gene6371	6	gene15068|gene6369|gene15077|gene6381|gene6380|gene15063|gene15051|gene15067|gene15066|gene6378|gene6379|gene9983|gene6358|gene6370|gene15081|gene6376|gene6377	17
nuclear part		GO:0044428	1.54367e-07	6.64421e-06	--	4232	gene25785|gene13410|gene14682|gene13550|gene22324|gene9983|gene17857|gene20426|gene27344|gene27023|gene24861|gene24787|gene20256|gene24868|gene10945|gene20156|gene4518|gene11662|gene5069|gene20095|gene9854|gene25568|gene17281|gene354|gene25563|gene10047|gene15030|gene10513|gene10120|gene25394|gene10280|gene6737|gene16855|gene12824|gene25244|gene2169|gene751|gene28167|gene23199|gene10605|gene15312…	541	gene3324|gene2233|gene14176|gene14682|gene24326|gene3511|gene18111|gene1038|gene6737|gene21978|gene21600|gene22497|gene7001|gene12453|gene16482|gene17234|gene9265|gene24216|gene28143|gene19762|gene15796|gene24929|gene24698|gene13210|gene28036|gene28030|gene17974|gene24995|gene2518|gene22675|gene8040|gene7223|gene25913|gene13696|gene8535|gene9732|gene12330|gene18947|gene6194|gene5413|gene7357|gene…	377	gene9746|gene9747|gene5934|gene9749|gene3247|gene19770|gene13|gene11498|gene21688|gene22399|gene22251|gene13552|gene13879|gene1135|gene1134|gene1133|gene1132|gene1131|gene1130|gene191|gene3911|gene25223|gene25839|gene1915|gene9268|gene3230|gene15312|gene12525|gene2128|gene13206|gene12928|gene22874|gene16612|gene8296|gene6967|gene2675|gene22171|gene3966|gene4416|gene10556|gene26557|gene22300|gene1…	164
nucleus		GO:0005634	3.69757e-07	1.52783e-05	--	5705	gene534|gene25785|gene13410|gene4568|gene14682|gene6371|gene14369|gene4560|gene9985|gene9983|gene20584|gene9453|gene2861|gene8106|gene8107|gene20426|gene27344|gene6421|gene27026|gene3414|gene1362|gene24868|gene8678|gene17755|gene4541|gene25569|gene354|gene9919|gene10517|gene10047|gene15030|gene20908|gene20318|gene27502|gene7178|gene10693|gene26581|gene25394|gene10280|gene10698|gene16855|gene23673…	703	gene3324|gene3327|gene11000|gene17114|gene14682|gene24326|gene2296|gene18111|gene12992|gene6737|gene18119|gene27442|gene8198|gene21978|gene22497|gene7001|gene9919|gene13479|gene12453|gene26950|gene24601|gene12454|gene9265|gene24216|gene2969|gene20754|gene28143|gene21678|gene19762|gene27530|gene15796|gene16197|gene24929|gene24698|gene13210|gene23673|gene13213|gene21892|gene12202|gene28036|gene2803…	493	gene4831|gene9744|gene20879|gene5934|gene9695|gene15077|gene3129|gene17755|gene19261|gene7813|gene15009|gene19770|gene13|gene1229|gene11498|gene13279|gene22251|gene1031|gene13879|gene1135|gene21609|gene27330|gene1130|gene15081|gene25223|gene25839|gene217|gene10719|gene26638|gene9268|gene18871|gene22035|gene12194|gene15312|gene15294|gene24901|gene2770|gene22874|gene3045|gene6322|gene6967|gene20164…	210
chromosomal part		GO:0044427	4.61749e-07	1.83456e-05	--	960	gene25785|gene28143|gene13410|gene14682|gene16482|gene20908|gene9983|gene17857|gene9744|gene9746|gene27344|gene14994|gene2571|gene18069|gene20095|gene28176|gene354|gene15980|gene10517|gene25563|gene3953|gene12330|gene25403|gene25394|gene6002|gene6737|gene20534|gene6753|gene3247|gene10817|gene16960|gene11244|gene11248|gene5513|gene12453|gene24601|gene4872|gene12184|gene2809|gene8535|gene20833|gene…	150	gene11248|gene22948|gene6304|gene11240|gene12184|gene11244|gene14682|gene17067|gene10376|gene22799|gene4139|gene6737|gene6131|gene17263|gene12453|gene24601|gene354|gene12330|gene28143|gene21468|gene19762|gene26126|gene15300|gene16960|gene28036|gene3472|gene23753|gene14158|gene19718|gene4541|gene2809|gene20095|gene13696|gene15422|gene8535|gene9732|gene10817|gene6194|gene28352|gene5413|gene21795|ge…	100	gene9744|gene9746|gene23001|gene10481|gene22251|gene2627|gene3247|gene4318|gene28179|gene3073|gene1689|gene13|gene16325|gene22399|gene16361|gene19653|gene25266|gene1134|gene1133|gene1132|gene28188|gene1130|gene21062|gene26540|gene27000|gene1131|gene391|gene1129|gene6196|gene23540|gene7068|gene16612|gene12780|gene14994|gene22171|gene10517|gene12805|gene1135|gene15976|gene25563|gene7195|gene1691|ge…	50
Golgi apparatus		GO:0005794	5.34712e-07	2.04577e-05	--	769	gene15990|gene15235|gene12320|gene13318|gene13883|gene10116|gene15439|gene27430|gene25419|gene5748|gene27026|gene27025|gene1008|gene7761|gene1364|gene20790|gene11899|gene19564|gene18065|gene5069|gene8586|gene25913|gene21688|gene10698|gene27057|gene16855|gene3401|gene7085|gene12824|gene2082|gene3551|gene15932|gene3485|gene17898|gene23827|gene11240|gene20612|gene11633|gene26075|gene27515|gene2969|g…	125	gene8303|gene12670|gene11853|gene28154|gene20975|gene24105|gene11240|gene13883|gene8586|gene16862|gene28087|gene12824|gene23827|gene25419|gene1003|gene4030|gene5748|gene15932|gene10069|gene3674|gene4232|gene17705|gene11633|gene26075|gene4010|gene5069|gene6050|gene27526|gene19564|gene2852|gene7085|gene25913|gene13726|gene11844|gene26536|gene22123|gene11193|gene17473|gene2969|gene20818|gene11784|ge…	85	gene12735|gene20790|gene5315|gene10700|gene26388|gene26165|gene3364|gene17898|gene24363|gene10116|gene13318|gene19770|gene3551|gene4540|gene19633|gene20576|gene21688|gene22374|gene22398|gene1031|gene22318|gene24816|gene23112|gene15235|gene27025|gene27026|gene10633|gene27108|gene14299|gene8014|gene6185|gene3071|gene15869|gene2082|gene27515|gene820|gene975|gene15439|gene5797|gene7761	40
vesicle		GO:0031982	3.22365e-06	0.00011893	GO:0031988	3591	gene4604|gene18174|gene6371|gene17039|gene4562|gene6376|gene20585|gene3385|gene435|gene8106|gene24942|gene20394|gene5748|gene6421|gene27026|gene3414|gene1360|gene1364|gene11662|gene4512|gene5184|gene15039|gene20746|gene10513|gene25567|gene27502|gene10120|gene26581|gene2495|gene10280|gene10698|gene13146|gene18986|gene18451|gene28209|gene15081|gene24761|gene27600|gene23196|gene20925|gene22212|gene2…	457	gene8008|gene2133|gene12992|gene27513|gene1634|gene5772|gene9272|gene2296|gene16419|gene5521|gene12659|gene23827|gene10066|gene2295|gene5526|gene6412|gene15932|gene11193|gene4015|gene4232|gene4037|gene24635|gene4139|gene26335|gene16553|gene16666|gene23546|gene6421|gene11962|gene1822|gene21990|gene6887|gene592|gene1052|gene13539|gene695|gene21978|gene13977|gene16188|gene27600|gene3780|gene12459|ge…	290	gene17898|gene2290|gene5934|gene2035|gene13464|gene9749|gene15076|gene15077|gene22713|gene13393|gene17595|gene13|gene20576|gene13279|gene13971|gene11696|gene1135|gene21609|gene27330|gene1132|gene1130|gene15081|gene25223|gene25839|gene25737|gene10499|gene9268|gene15294|gene26487|gene19178|gene10020|gene15009|gene15761|gene3567|gene22171|gene3168|gene4555|gene4418|gene3966|gene820|gene6126|gene2655…	167
cytoplasmic part		GO:0044444	3.44411e-06	0.000122681	--	9186	gene6872|gene17034|gene10069|gene17039|gene11056|gene4560|gene9985|gene4448|gene20585|gene3385|gene435|gene9983|gene27430|gene26255|gene6050|gene24942|gene25129|gene19854|gene3140|gene27025|gene3414|gene24787|gene15761|gene1360|gene10195|gene24868|gene1364|gene4015|gene28068|gene20908|gene20153|gene5069|gene17755|gene25568|gene8586|gene9917|gene17288|gene9919|gene10517|gene10047|gene15030|gene105…	1072	gene3327|gene3328|gene11002|gene2296|gene3456|gene4331|gene8040|gene4232|gene10974|gene16553|gene17388|gene27682|gene22250|gene27442|gene21978|gene4010|gene5951|gene17236|gene26520|gene9919|gene14777|gene2122|gene13475|gene9917|gene26950|gene16482|gene12454|gene16481|gene28221|gene20754|gene7538|gene6925|gene13670|gene15924|gene13280|gene13286|gene27430|gene3734|gene15796|gene11956|gene21079|gene…	713	gene26629|gene13|gene22398|gene1031|gene27334|gene27330|gene15081|gene25223|gene25191|gene2128|gene12928|gene15922|gene15923|gene2675|gene22031|gene22171|gene820|gene26557|gene11952|gene25457|gene24101|gene20951|gene6324|gene13591|gene11821|gene24858|gene11735|gene5315|gene10036|gene21804|gene20411|gene7733|gene4159|gene4975|gene27025|gene27026|gene10633|gene6196|gene11230|gene11236|gene11603|gen…	359
extracellular exosome		GO:0070062	4.49979e-06	0.000154943	--	2558	gene13393|gene4604|gene25223|gene3392|gene5574|gene18174|gene6371|gene17039|gene3869|gene4562|gene10507|gene6376|gene8040|gene11225|gene22123|gene2062|gene9749|gene3385|gene28209|gene11184|gene25706|gene20980|gene22237|gene120|gene20509|gene20323|gene6421|gene7768|gene3414|gene9893|gene3780|gene7195|gene5402|gene10425|gene13971|gene25256|gene10590|gene14730|gene10215|gene4512|gene11821|gene870|ge…	337	gene510|gene1634|gene14176|gene16419|gene10066|gene5526|gene15932|gene11193|gene8040|gene4232|gene4037|gene2133|gene4139|gene26335|gene1783|gene16666|gene23546|gene6421|gene17195|gene24635|gene6887|gene592|gene3328|gene695|gene21978|gene13977|gene16188|gene12459|gene12057|gene12056|gene13475|gene3133|gene16482|gene12454|gene2852|gene21174|gene12659|gene7803|gene25442|gene14472|gene2521|gene7841|g…	213	gene2290|gene13279|gene2035|gene13464|gene9749|gene15076|gene15077|gene13393|gene13|gene20576|gene5934|gene13971|gene11696|gene1135|gene1134|gene27330|gene1132|gene1130|gene15081|gene25223|gene25839|gene25737|gene26388|gene9268|gene15294|gene26487|gene19178|gene3168|gene3567|gene22171|gene4418|gene3966|gene820|gene1650|gene15154|gene15306|gene16601|gene11225|gene13591|gene11821|gene3188|gene1241|…	124
extracellular vesicle		GO:1903561	7.04477e-06	0.00023475	--	2571	gene13393|gene8040|gene4604|gene25223|gene3392|gene5574|gene18174|gene6371|gene17039|gene3869|gene4562|gene10507|gene6376|gene12320|gene1820|gene22123|gene2062|gene9749|gene3385|gene11184|gene25706|gene20980|gene24737|gene120|gene20509|gene20323|gene6421|gene7768|gene3414|gene9893|gene14952|gene3780|gene7195|gene5402|gene10425|gene13971|gene25256|gene10590|gene14730|gene10215|gene4512|gene11821|g…	337	gene510|gene1634|gene14176|gene16419|gene10066|gene5526|gene15932|gene11193|gene8040|gene4232|gene4037|gene2133|gene4139|gene26335|gene1783|gene16666|gene23546|gene6421|gene17195|gene24635|gene6887|gene592|gene3328|gene695|gene21978|gene13977|gene16188|gene12459|gene12057|gene12056|gene13475|gene3133|gene16482|gene12454|gene21174|gene12659|gene7803|gene25442|gene14472|gene2521|gene7841|gene24592|…	213	gene2290|gene13279|gene2035|gene13464|gene9749|gene15076|gene15077|gene13393|gene13|gene20576|gene5934|gene13971|gene11696|gene1135|gene1134|gene27330|gene1132|gene1130|gene15081|gene25223|gene25839|gene25737|gene26388|gene9268|gene15294|gene26487|gene19178|gene3168|gene3567|gene22171|gene4418|gene3966|gene820|gene1650|gene15154|gene15306|gene16601|gene11225|gene13591|gene11821|gene3188|gene1241|…	124
extracellular organelle		GO:0043230	7.28873e-06	0.000235289	--	2572	gene13393|gene4604|gene25223|gene3392|gene5574|gene18174|gene6371|gene17039|gene3869|gene4562|gene10507|gene735|gene8040|gene11225|gene22123|gene2062|gene9749|gene3385|gene28209|gene11184|gene25706|gene20980|gene7841|gene120|gene20509|gene20323|gene6421|gene7768|gene3414|gene9893|gene3780|gene7195|gene10425|gene13971|gene25256|gene10590|gene14730|gene10215|gene4512|gene11821|gene870|gene2095|gene…	337	gene510|gene1634|gene14176|gene16419|gene10066|gene5526|gene15932|gene11193|gene8040|gene4232|gene4037|gene2133|gene4139|gene26335|gene1783|gene16666|gene23546|gene6421|gene17195|gene24635|gene6887|gene592|gene3328|gene695|gene21978|gene13977|gene16188|gene12459|gene12057|gene12056|gene13475|gene3133|gene16482|gene12454|gene2852|gene21174|gene12659|gene7803|gene25442|gene14472|gene2521|gene24592|…	213	gene2290|gene13279|gene2035|gene13464|gene9749|gene15076|gene15077|gene13393|gene13|gene20576|gene5934|gene13971|gene11696|gene1135|gene1134|gene27330|gene1132|gene1130|gene15081|gene25223|gene25839|gene25737|gene26388|gene9268|gene15294|gene26487|gene19178|gene3168|gene3567|gene22171|gene4418|gene3966|gene820|gene1650|gene15154|gene15306|gene16601|gene11225|gene13591|gene11821|gene3188|gene1241|…	124
nuclear chromosome part		GO:0044454	1.13324e-05	0.000354739	--	538	gene25785|gene28143|gene13410|gene14682|gene16482|gene9746|gene27344|gene20095|gene12746|gene15980|gene25563|gene28179|gene22117|gene25403|gene25394|gene6002|gene6737|gene16960|gene11248|gene5513|gene12453|gene12184|gene2809|gene8535|gene20833|gene23546|gene26575|gene4182|gene14422|gene17263|gene3247|gene22171|gene15300|gene11644|gene6304|gene6753|gene1200|gene2225|gene1129|gene25266|gene8703|gen…	89	gene27344|gene16302|gene11240|gene20833|gene11248|gene15300|gene16960|gene12184|gene28036|gene3472|gene8388|gene25394|gene17651|gene23753|gene17067|gene13404|gene10376|gene3674|gene11835|gene6304|gene17227|gene1200|gene6737|gene20095|gene4279|gene6131|gene17263|gene24886|gene23546|gene13696|gene8535|gene5403|gene25403|gene13210|gene21344|gene10185|gene8703|gene7387|gene6194|gene12453|gene16482|ge…	64	gene9746|gene23001|gene10481|gene3247|gene28179|gene1689|gene22399|gene25266|gene1135|gene1134|gene1133|gene1132|gene1131|gene23540|gene26540|gene391|gene1130|gene7068|gene22171|gene1129|gene25563|gene7195|gene21716|gene15980|gene5797	25
cell-cell junction		GO:0005911	1.27069e-05	0.000386065	--	532	gene2062|gene19201|gene10507|gene22324|gene12320|gene12735|gene10116|gene7255|gene5943|gene7092|gene1364|gene3543|gene27828|gene10351|gene25717|gene23025|gene7357|gene23705|gene2567|gene23827|gene23196|gene16590|gene8328|gene24840|gene10736|gene13935|gene22171|gene8396|gene24698|gene24912|gene1202|gene24858|gene4037|gene1759|gene21174|gene7918|gene13518|gene17172|gene28221|gene22005|gene5908|gene…	88	gene13935|gene1759|gene26536|gene16590|gene24105|gene5802|gene10867|gene4858|gene3456|gene10351|gene23827|gene7918|gene16715|gene8396|gene4037|gene25292|gene20213|gene19201|gene11802|gene17172|gene21664|gene19844|gene771|gene1739|gene28085|gene5908|gene9893|gene10507|gene5863|gene20818|gene2452|gene27828|gene25203|gene25201|gene23705|gene1947|gene21174|gene28221|gene3446|gene1701|gene22005|gene25…	60	gene12735|gene1715|gene24430|gene11696|gene13518|gene14985|gene3665|gene10116|gene11821|gene23196|gene24858|gene1202|gene18014|gene6403|gene5943|gene12072|gene25717|gene24912|gene25200|gene25204|gene25898|gene13|gene12928|gene10736|gene2062|gene20129|gene22171|gene19091	28
spindle pole		GO:0000922	1.86684e-05	0.000550986	GO:0030615	140	gene13906|gene8825|gene17114|gene2583|gene20908|gene2809|gene9744|gene13311|gene26079|gene11753|gene21460|gene21898|gene17227|gene5682|gene5926|gene816|gene16361|gene16325|gene22171|gene5892|gene25469|gene11236|gene25294|gene2852|gene19844|gene17067|gene5979|gene12803|gene7119|gene20265|gene21139|gene4781	32	gene19844|gene17114|gene13311|gene5682|gene17067|gene11753|gene5892|gene816|gene8825|gene2809|gene21898|gene26079|gene17227|gene5926|gene20908|gene2583|gene21139|gene20265|gene4781|gene12803|gene21460|gene2852|gene5979	23	gene9744|gene22171|gene16325|gene25469|gene7119|gene16361|gene11236|gene25294|gene13906	9
centriole		GO:0005814	2.55207e-05	0.000732303	--	105	gene20897|gene2583|gene13926|gene13909|gene12711|gene11993|gene11753|gene8328|gene11911|gene3567|gene21203|gene17288|gene17067|gene15422|gene25565|gene15030|gene14050|gene392|gene26379|gene11709|gene6608|gene11711|gene19641|gene7932|gene15872|gene25324	26	gene14050|gene12711|gene7932|gene17067|gene15872|gene21203|gene26379|gene13909|gene11753|gene15422|gene6608|gene25324|gene392|gene11711|gene2583|gene17288|gene11911|gene20897|gene11709|gene8328|gene19641|gene11993	22	gene25565|gene13926|gene3567|gene15030	4
extracellular region part		GO:0044421	3.40771e-05	0.000926359	--	3789	gene4604|gene18174|gene6371|gene17039|gene4562|gene6376|gene3385|gene8106|gene120|gene20394|gene6421|gene27026|gene3414|gene4518|gene11662|gene4512|gene5184|gene15039|gene10513|gene25567|gene6739|gene6738|gene27502|gene10120|gene26581|gene2495|gene10280|gene13146|gene18986|gene18451|gene28209|gene15081|gene751|gene23196|gene20925|gene11184|gene22212|gene4232|gene2095|gene24289|gene3528|gene5526|g…	470	gene2133|gene10090|gene3082|gene1634|gene21339|gene25130|gene9272|gene16419|gene3401|gene10066|gene5526|gene15932|gene6974|gene11193|gene14884|gene4232|gene4037|gene24635|gene4139|gene11711|gene1783|gene16666|gene851|gene23546|gene6738|gene6421|gene3843|gene3842|gene6887|gene592|gene697|gene10385|gene20937|gene21978|gene13977|gene7895|gene16188|gene8215|gene3780|gene12459|gene12057|gene12056|gene…	301	gene2290|gene24430|gene13279|gene2035|gene13464|gene9749|gene15076|gene15077|gene13393|gene8169|gene13|gene20576|gene1224|gene13971|gene11696|gene1135|gene21609|gene27330|gene1132|gene1130|gene191|gene24525|gene15081|gene25223|gene25839|gene23017|gene25737|gene9268|gene11010|gene15294|gene26487|gene12210|gene19178|gene2774|gene2775|gene15761|gene3567|gene22171|gene3168|gene4418|gene5934|gene820|g…	169
microtubule organizing center part		GO:0044450	3.39143e-05	0.000926359	--	144	gene20897|gene2583|gene2852|gene13926|gene23196|gene13909|gene12711|gene11711|gene27108|gene11753|gene8328|gene3750|gene14565|gene11911|gene3567|gene21203|gene17288|gene17067|gene15422|gene25565|gene15030|gene14050|gene392|gene26379|gene11709|gene6608|gene11993|gene19641|gene7932|gene15872|gene25324|gene4781	32	gene14050|gene12711|gene7932|gene17067|gene11753|gene21203|gene11711|gene13909|gene15872|gene15422|gene6608|gene25324|gene392|gene26379|gene2583|gene17288|gene3750|gene11911|gene4781|gene20897|gene11709|gene8328|gene14565|gene2852|gene19641|gene11993	26	gene23196|gene13926|gene15030|gene27108|gene25565|gene3567	6
extracellular matrix		GO:0031012	3.50947e-05	0.00092956	--	403	gene9399|gene12670|gene141|gene781|gene15895|gene11205|gene13515|gene9403|gene12974|gene21502|gene11225|gene6255|gene22102|gene12205|gene13458|gene12935|gene12934|gene697|gene7189|gene11287|gene3569|gene24407|gene10153|gene11388|gene24956|gene71|gene10812|gene20115|gene17572|gene26782|gene23705|gene26487|gene17473|gene6958|gene13790|gene2774|gene22287|gene1881|gene24737|gene23183|gene20592|gene59…	69	gene12670|gene9399|gene4989|gene1634|gene11287|gene6958|gene20115|gene10153|gene11205|gene24788|gene25290|gene28074|gene141|gene12934|gene12935|gene71|gene20592|gene7189|gene11962|gene3842|gene4445|gene12974|gene24956|gene697|gene17473|gene9771|gene10812|gene19244|gene5923|gene9403|gene23705|gene22757|gene3569|gene11388|gene21339|gene4682|gene12860|gene21502|gene23183|gene1881|gene7982|gene8698|g…	48	gene12313|gene13515|gene1224|gene24737|gene12205|gene22102|gene17572|gene26487|gene781|gene6255|gene13790|gene2774|gene15895|gene11225|gene24407|gene20349|gene15761|gene22287|gene15294|gene13458|gene2775	21
spindle		GO:0005819	4.68036e-05	0.0012087	--	206	gene18054|gene16325|gene12992|gene2287|gene10507|gene22577|gene14158|gene22217|gene13311|gene26714|gene21460|gene21062|gene1364|gene816|gene12050|gene2233|gene4858|gene17649|gene9790|gene17755|gene3264|gene11254|gene28176|gene11273|gene9919|gene22318|gene17067|gene11067|gene14730|gene23048|gene26379|gene15872|gene26146|gene6434|gene26540|gene5934|gene22238|gene19007|gene16406|gene14297|gene23590	41	gene23048|gene12992|gene2233|gene3264|gene4858|gene13311|gene28176|gene17067|gene14158|gene15872|gene11067|gene10507|gene816|gene22238|gene22217|gene22577|gene14730|gene9919|gene12050|gene26714|gene18054|gene26379|gene11273|gene11254|gene9790|gene16406|gene1364|gene2287|gene21460|gene6434	30	gene23590|gene14297|gene26146|gene5934|gene16325|gene19007|gene17755|gene22318|gene21062|gene26540|gene17649	11
endoplasmic reticulum lumen		GO:0005788	5.19887e-05	0.00130986	GO:0016022	147	gene10385|gene26652|gene8800|gene8303|gene22102|gene9380|gene24621|gene3569|gene19734|gene71|gene12974|gene4682|gene8040|gene17730|gene15090|gene16008|gene3795|gene12313|gene6687|gene701|gene11193|gene4989|gene24806|gene14098|gene18518|gene22757|gene5194|gene16234|gene16235|gene19009|gene3842|gene3843	32	gene8303|gene3842|gene4989|gene701|gene8040|gene19009|gene22757|gene71|gene3843|gene14098|gene10385|gene12974|gene19734|gene11193|gene24621|gene3795|gene9380|gene16235|gene3569|gene4682|gene5194|gene24806|gene15090|gene16234	24	gene8800|gene12313|gene6687|gene18518|gene22102|gene17730|gene16008|gene26652	8
plasma membrane bounded cell projection		GO:0120025	9.45499e-05	0.00232548	--	1324	gene2062|gene15990|gene3780|gene17039|gene11056|gene10507|gene13763|gene9983|gene8083|gene10116|gene15300|gene14356|gene6676|gene27430|gene25419|gene5748|gene5943|gene10742|gene3414|gene7765|gene1360|gene7761|gene11956|gene3543|gene11899|gene14380|gene12057|gene17047|gene22287|gene3959|gene17288|gene25561|gene25565|gene14730|gene10351|gene13892|gene12320|gene12202|gene13146|gene2405|gene22577|gen…	182	gene16594|gene20971|gene26536|gene3324|gene24635|gene11000|gene10066|gene459|gene17067|gene15932|gene11802|gene27526|gene22418|gene4136|gene6621|gene7895|gene1701|gene27600|gene12057|gene12056|gene26880|gene2122|gene3133|gene11784|gene21174|gene28221|gene14472|gene27430|gene16697|gene19761|gene11956|gene5951|gene11899|gene12320|gene6676|gene15300|gene12206|gene21892|gene12202|gene17288|gene28037|…	126	gene9744|gene8419|gene18014|gene24634|gene10742|gene4491|gene11310|gene820|gene14985|gene706|gene24101|gene17755|gene10116|gene4052|gene3414|gene23196|gene12870|gene3188|gene4540|gene20164|gene22374|gene12074|gene5943|gene24816|gene21062|gene11236|gene8378|gene24912|gene17390|gene15709|gene16581|gene19091|gene13|gene12073|gene24215|gene10736|gene2062|gene840|gene13146|gene15761|gene22287|gene2217…	56
bicellular tight junction		GO:0005923	9.70045e-05	0.00233036	--	113	gene13518|gene28221|gene19201|gene2287|gene20213|gene22324|gene16590|gene5802|gene1364|gene28085|gene3543|gene27828|gene16715|gene12072|gene26536|gene22171|gene24105|gene1739|gene1715|gene3665|gene1202|gene14985|gene1759|gene5908|gene3446|gene7918	26	gene27828|gene20213|gene1759|gene26536|gene19201|gene5802|gene1364|gene2287|gene28085|gene3543|gene28221|gene3446|gene22324|gene7918|gene16590|gene16715|gene24105|gene1739|gene5908	19	gene22171|gene1715|gene1202|gene13518|gene14985|gene3665|gene12072	7
cell projection		GO:0042995	0.000121795	0.00282824	--	1389	gene2062|gene15990|gene3780|gene17039|gene11056|gene10507|gene22324|gene13763|gene9983|gene8083|gene10116|gene15300|gene14356|gene6676|gene27430|gene25419|gene22237|gene5748|gene5943|gene10742|gene3414|gene7765|gene1360|gene7761|gene11956|gene3543|gene11899|gene17755|gene12057|gene17047|gene22287|gene3959|gene17288|gene25561|gene25565|gene14730|gene10351|gene13892|gene12320|gene13146|gene2405|gen…	189	gene16594|gene20971|gene26536|gene3324|gene24635|gene11000|gene10066|gene459|gene17067|gene15932|gene11802|gene27526|gene22418|gene4136|gene6621|gene7895|gene1701|gene27600|gene12057|gene12056|gene26880|gene2122|gene3133|gene11784|gene21174|gene28221|gene10268|gene16766|gene14472|gene27430|gene16697|gene19761|gene11956|gene5951|gene11899|gene14380|gene6676|gene15300|gene12206|gene21892|gene12202|…	132	gene9744|gene8419|gene18014|gene24634|gene10742|gene4491|gene11310|gene4438|gene14985|gene706|gene24101|gene17755|gene10116|gene4052|gene3414|gene23196|gene12870|gene3188|gene4540|gene20164|gene22374|gene12074|gene5943|gene24816|gene21062|gene11236|gene22237|gene8378|gene24912|gene17390|gene15709|gene16581|gene19091|gene13|gene12073|gene24215|gene10736|gene2062|gene840|gene13146|gene15761|gene222…	57
perichromatin fibrils		GO:0005726	0.000123205	0.00282824	--	4	gene15980|gene13696|gene8388|gene3247	4	gene13696|gene8388	2	gene15980|gene3247	2
occluding junction		GO:0070160	0.000131837	0.00296059	--	115	gene13518|gene28221|gene19201|gene2287|gene20213|gene22324|gene16590|gene5802|gene1364|gene28085|gene3543|gene27828|gene16715|gene12072|gene26536|gene22171|gene24105|gene1739|gene1715|gene3665|gene1202|gene14985|gene1759|gene5908|gene3446|gene7918	26	gene27828|gene20213|gene1759|gene26536|gene19201|gene5802|gene1364|gene2287|gene28085|gene3543|gene28221|gene3446|gene22324|gene7918|gene16590|gene16715|gene24105|gene1739|gene5908	19	gene22171|gene1715|gene1202|gene13518|gene14985|gene3665|gene12072	7
chromatin		GO:0000785	0.000158725	0.00348857	GO:0005717	385	gene11240|gene141|gene13410|gene5797|gene11248|gene5513|gene6194|gene5413|gene28036|gene26126|gene23753|gene8535|gene12746|gene9746|gene21344|gene8388|gene14969|gene14994|gene11835|gene3674|gene6753|gene27553|gene2571|gene1689|gene1134|gene1135|gene1132|gene3472|gene18069|gene20095|gene26575|gene16302|gene16482|gene4541|gene16612|gene22171|gene354|gene13404|gene5403|gene25563|gene28179|gene9732|g…	64	gene26126|gene11248|gene11835|gene22948|gene6304|gene11240|gene28036|gene3472|gene8388|gene25394|gene13404|gene23753|gene5403|gene3674|gene2571|gene4541|gene1200|gene6737|gene6753|gene16302|gene11844|gene141|gene8535|gene9732|gene12330|gene14969|gene21344|gene10185|gene6194|gene12453|gene20534|gene16482|gene354|gene10817|gene5413|gene5513|gene13410|gene2225|gene11663|gene27553|gene19665|gene18069…	47	gene1689|gene22171|gene9746|gene391|gene1129|gene25563|gene7195|gene1691|gene15976|gene1135|gene1134|gene1132|gene10481|gene14994|gene5797|gene28179|gene16612	17
extracellular matrix component		GO:0044420	0.000166981	0.00352022	--	123	gene12459|gene11205|gene13515|gene12935|gene12934|gene11287|gene7312|gene11912|gene24841|gene27227|gene24892|gene12648|gene9403|gene26487|gene5923|gene12313|gene7982|gene1961|gene2851|gene25290|gene15761|gene4989|gene4445|gene14884|gene3553|gene3842|gene3843	27	gene12459|gene3553|gene12934|gene12935|gene4989|gene27227|gene5923|gene9403|gene7982|gene3842|gene12648|gene11287|gene4445|gene11912|gene1961|gene11205|gene14884|gene25290|gene3843	19	gene12313|gene13515|gene7312|gene26487|gene2851|gene24841|gene24892|gene15761	8
microtubule associated complex		GO:0005875	0.000164605	0.00352022	--	176	gene8825|gene18054|gene5418|gene15990|gene26346|gene21796|gene22577|gene22217|gene20199|gene6568|gene12930|gene459|gene19718|gene21898|gene18930|gene23661|gene21062|gene4416|gene12719|gene27000|gene9790|gene27600|gene11273|gene17067|gene15422|gene11067|gene3133|gene22019|gene11709|gene24912|gene3982|gene15855|gene20265|gene22907|gene4136	35	gene18930|gene21898|gene23661|gene15855|gene459|gene22907|gene17067|gene11067|gene20199|gene8825|gene12719|gene4136|gene15422|gene22217|gene6568|gene22577|gene27600|gene15990|gene3133|gene18054|gene11273|gene20265|gene19718|gene9790|gene5418|gene21796|gene3982|gene11709	28	gene12930|gene22019|gene4416|gene27000|gene26346|gene21062|gene24912	7
midbody		GO:0030496	0.000201004	0.00415273	--	144	gene17172|gene28188|gene2287|gene13621|gene18954|gene4858|gene21460|gene5943|gene5926|gene27064|gene16697|gene17755|gene26714|gene16361|gene9790|gene13|gene16325|gene28176|gene11273|gene17649|gene15422|gene14730|gene25294|gene6434|gene26540|gene24816|gene5934|gene10898|gene21139|gene28200	30	gene18954|gene6434|gene17172|gene16697|gene26714|gene2287|gene5926|gene21460|gene4858|gene21139|gene15422|gene28176|gene9790|gene27064|gene11273|gene14730	16	gene13|gene24816|gene5934|gene13621|gene16325|gene10898|gene16361|gene26540|gene17755|gene5943|gene28188|gene25294|gene28200|gene17649	14
proteinaceous extracellular matrix		GO:0005578	0.000255721	0.00517961	--	265	gene12670|gene15895|gene13515|gene21502|gene11225|gene6255|gene22102|gene13458|gene12935|gene12934|gene697|gene3569|gene10153|gene9399|gene71|gene12974|gene20115|gene17572|gene26782|gene17473|gene13790|gene22757|gene19244|gene22287|gene1881|gene24737|gene23183|gene5923|gene12313|gene1961|gene8698|gene701|gene25290|gene9771|gene24407|gene12860|gene27197|gene4445|gene4682|gene1224|gene21339|gene252…	47	gene12670|gene9399|gene20115|gene19244|gene25290|gene28074|gene12934|gene12935|gene1881|gene4445|gene11962|gene12974|gene697|gene17473|gene9771|gene25269|gene10153|gene5923|gene22757|gene3569|gene21339|gene4682|gene12860|gene21502|gene23183|gene71|gene8698|gene27197|gene26782|gene1961|gene10812|gene701	32	gene12313|gene13515|gene1224|gene24737|gene22102|gene17572|gene6255|gene13790|gene2774|gene15895|gene11225|gene24407|gene22287|gene13458|gene2775	15
nuclear chromatin		GO:0000790	0.000333761	0.0066303	--	239	gene5513|gene11240|gene13410|gene14969|gene5797|gene11248|gene16482|gene12453|gene5413|gene28036|gene8535|gene12746|gene9746|gene21344|gene8388|gene26575|gene11835|gene3674|gene1689|gene1134|gene1135|gene1132|gene3472|gene20095|gene16302|gene22171|gene354|gene5403|gene25563|gene28179|gene6194|gene7195|gene25403|gene391|gene25394|gene6753|gene6737|gene10185|gene1200|gene2225|gene23753|gene6304|gen…	43	gene11248|gene6304|gene11240|gene28036|gene3472|gene8388|gene25394|gene23753|gene5403|gene13410|gene21344|gene1200|gene6737|gene20095|gene16302|gene8535|gene25403|gene14969|gene10185|gene6194|gene12453|gene16482|gene354|gene5413|gene5513|gene3674|gene2225|gene11835|gene12746|gene26575|gene6753	31	gene1689|gene22171|gene9746|gene391|gene1129|gene25563|gene7195|gene1135|gene1134|gene1132|gene28179|gene5797	12
endoplasmic reticulum part		GO:0044432	0.000363511	0.00697372	--	1207	gene13286|gene739|gene23804|gene13398|gene10507|gene8040|gene13761|gene20585|gene13559|gene24256|gene20256|gene21752|gene605|gene11952|gene20153|gene18065|gene17046|gene522|gene16734|gene5891|gene3795|gene12337|gene11230|gene9752|gene10699|gene15090|gene23107|gene12722|gene4220|gene2404|gene7081|gene16008|gene2497|gene5618|gene22757|gene7937|gene5194|gene8868|gene16359|gene2675|gene13432|gene5887…	164	gene24432|gene26255|gene20273|gene15937|gene22412|gene7081|gene3843|gene3842|gene24685|gene10385|gene19182|gene9752|gene12722|gene14068|gene25104|gene3569|gene10269|gene15924|gene13286|gene16561|gene16359|gene15090|gene7107|gene6958|gene13761|gene7937|gene23804|gene13432|gene5891|gene19009|gene17046|gene20625|gene4546|gene2357|gene71|gene8040|gene14098|gene4549|gene6757|gene2295|gene5623|gene2544…	104	gene2111|gene24101|gene27916|gene13518|gene11160|gene20256|gene10132|gene23872|gene605|gene17730|gene8386|gene8800|gene22109|gene8868|gene11211|gene6155|gene20153|gene2675|gene16008|gene22398|gene4774|gene7733|gene28188|gene14804|gene23112|gene22086|gene12313|gene7119|gene24804|gene7757|gene9246|gene9387|gene6886|gene10929|gene10393|gene11230|gene6687|gene26388|gene8867|gene10096|gene15922|gene15…	60
desmosome		GO:0030057	0.000364551	0.00697372	--	28	gene25201|gene25200|gene25203|gene25202|gene24105|gene25204|gene12735|gene27828|gene23705|gene25717	10	gene25202|gene25203|gene25201|gene24105|gene27828|gene23705	6	gene12735|gene25200|gene25717|gene25204	4
perinuclear region of cytoplasm		GO:0048471	0.000394633	0.00741192	--	641	gene23804|gene10742|gene3780|gene10503|gene12320|gene9985|gene20585|gene3140|gene22009|gene605|gene3715|gene22874|gene21382|gene2095|gene7986|gene20937|gene11236|gene27502|gene10459|gene9752|gene25856|gene16855|gene23025|gene592|gene15932|gene23827|gene16325|gene27600|gene28199|gene10323|gene8008|gene24840|gene12056|gene12057|gene12116|gene22171|gene17067|gene10227|gene7982|gene27567|gene11644|ge…	95	gene3140|gene8008|gene23048|gene17388|gene21898|gene8659|gene3780|gene7918|gene412|gene2296|gene6958|gene17067|gene14244|gene23827|gene28234|gene4030|gene2095|gene15932|gene23804|gene11844|gene10503|gene25292|gene25856|gene22921|gene27502|gene24428|gene22009|gene12719|gene4549|gene21382|gene2295|gene592|gene28087|gene15300|gene27567|gene2852|gene2112|gene27600|gene20962|gene9752|gene12057|gene120…	71	gene10742|gene5934|gene11696|gene11266|gene1756|gene26388|gene14111|gene605|gene1689|gene13|gene12870|gene16325|gene12116|gene3911|gene8378|gene24912|gene17390|gene22874|gene11236|gene13518|gene14184|gene22171|gene7986|gene19372	24
plasma membrane bounded cell projection part		GO:0120038	0.000447924	0.00811764	--	1204	gene10742|gene5934|gene17039|gene3869|gene10507|gene12320|gene13883|gene10116|gene9744|gene2255|gene27430|gene25419|gene9989|gene11753|gene3410|gene15990|gene7765|gene1360|gene7761|gene1364|gene11956|gene3543|gene1987|gene28176|gene22287|gene17288|gene25561|gene13926|gene14730|gene27502|gene27291|gene17595|gene110|gene13892|gene2405|gene11711|gene4345|gene20265|gene15932|gene28209|gene802|gene405…	163	gene26536|gene17388|gene11002|gene3124|gene5521|gene12269|gene459|gene5526|gene17067|gene15932|gene11711|gene1783|gene4136|gene6621|gene21978|gene7895|gene1701|gene27600|gene2122|gene10871|gene20481|gene14472|gene27430|gene19761|gene11956|gene19641|gene20404|gene14380|gene15300|gene17288|gene1987|gene2457|gene11141|gene7182|gene4010|gene22577|gene25599|gene15990|gene403|gene20944|gene26974|gene25…	112	gene9744|gene22374|gene13926|gene10742|gene16884|gene5934|gene6247|gene20951|gene19091|gene3364|gene17390|gene24101|gene14985|gene24816|gene3665|gene19372|gene10116|gene4052|gene17595|gene6875|gene12870|gene3188|gene4540|gene20164|gene4975|gene11310|gene24737|gene3869|gene12075|gene24912|gene110|gene15709|gene16325|gene13|gene24215|gene840|gene22287|gene22171|gene2405|gene4416|gene7984|gene4438|g…	51
cell projection part		GO:0044463	0.000447924	0.00811764	--	1204	gene15990|gene17039|gene3869|gene10507|gene12320|gene13883|gene10116|gene14356|gene2255|gene27430|gene13559|gene9989|gene11753|gene3410|gene10742|gene7765|gene1360|gene7761|gene1364|gene11956|gene3543|gene1987|gene15709|gene28176|gene22287|gene17288|gene25561|gene13926|gene14730|gene27502|gene27291|gene17595|gene110|gene13892|gene2405|gene11711|gene4345|gene20265|gene15932|gene28209|gene802|gene4…	163	gene26536|gene17388|gene11002|gene3124|gene5521|gene12269|gene459|gene5526|gene17067|gene15932|gene11711|gene1783|gene4136|gene6621|gene21978|gene7895|gene1701|gene27600|gene2122|gene10871|gene20481|gene14472|gene27430|gene19761|gene11956|gene19641|gene20404|gene14380|gene15300|gene17288|gene1987|gene2457|gene11141|gene7182|gene4010|gene22577|gene25599|gene15990|gene403|gene20944|gene26974|gene25…	112	gene9744|gene24101|gene13926|gene10742|gene16884|gene11310|gene6247|gene20951|gene19091|gene3364|gene17390|gene5426|gene14985|gene24816|gene3665|gene19372|gene10116|gene4052|gene17595|gene6875|gene12870|gene3188|gene4540|gene20164|gene4975|gene22374|gene24737|gene3869|gene12075|gene7998|gene110|gene15709|gene16325|gene13|gene24215|gene840|gene22287|gene22171|gene2405|gene5934|gene2814|gene7984|ge…	51
mitotic spindle		GO:0072686	0.000936769	0.0166842	--	59	gene6434|gene26540|gene22577|gene11273|gene2287|gene17067|gene14297|gene10507|gene21062|gene22238|gene2233|gene23048|gene26379|gene816|gene4858	15	gene23048|gene2233|gene2287|gene26379|gene11273|gene22238|gene6434|gene816|gene17067|gene22577|gene4858|gene10507	12	gene21062|gene14297|gene26540	3
pericentriolar material		GO:0000242	0.00107131	0.018757	--	17	gene3750|gene2852|gene11911|gene25324|gene4781|gene27108|gene11753	7	gene11911|gene25324|gene4781|gene2852|gene11753|gene3750	6	gene27108	1
apicolateral plasma membrane		GO:0016327	0.00121384	0.0208982	--	13	gene3543|gene1759|gene25294|gene20213|gene11844|gene1715	6	gene20213|gene1759|gene11844|gene3543	4	gene25294|gene1715	2
cell cortex		GO:0005938	0.00126677	0.021452	--	146	gene7998|gene12454|gene10507|gene12320|gene22171|gene11056|gene26592|gene7182|gene20426|gene8008|gene12870|gene5943|gene21678|gene9953|gene13|gene21382|gene24101|gene12816|gene16590|gene27489|gene1947|gene14730|gene11844|gene10268|gene14982|gene24858|gene6964|gene771	28	gene8008|gene11844|gene7182|gene20426|gene16590|gene21678|gene1947|gene771|gene12454|gene27489|gene21382|gene26592|gene9953|gene14982|gene14730|gene11056|gene10268|gene6964|gene12320|gene10507|gene12816	21	gene22171|gene13|gene12870|gene24858|gene24101|gene5943|gene7998	7
kinesin complex		GO:0005871	0.00132857	0.0221356	--	67	gene19718|gene5418|gene15990|gene11273|gene26346|gene11709|gene22217|gene15855|gene20265|gene3133|gene22019|gene22907|gene9790|gene4136|gene6568|gene12930	16	gene9790|gene19718|gene11709|gene3133|gene22907|gene4136|gene11273|gene15855|gene20265|gene22217|gene5418|gene6568|gene15990	13	gene26346|gene12930|gene22019	3
condensed chromosome		GO:0000793	0.00163138	0.0267494	--	56	gene155|gene24858|gene632|gene15030|gene6768|gene7387|gene1689|gene22224|gene26126|gene17857|gene25017|gene16361|gene14158|gene11663	14	gene26126|gene11663|gene7387|gene25017|gene632|gene17857|gene155|gene22224|gene14158	9	gene1689|gene15030|gene6768|gene24858|gene16361	5
lamellipodium		GO:0030027	0.00168897	0.0272611	--	170	gene26381|gene16581|gene2062|gene28221|gene2000|gene18014|gene10507|gene28037|gene20944|gene3754|gene5748|gene5943|gene7765|gene3770|gene19372|gene23580|gene6580|gene11784|gene22171|gene27526|gene21900|gene23196|gene14730|gene24634|gene25292|gene5837|gene24912|gene13102|gene4366|gene4367|gene4052	31	gene13102|gene2000|gene26381|gene27526|gene4366|gene3770|gene11784|gene21900|gene20944|gene28037|gene28221|gene23580|gene4367|gene14730|gene7765|gene5748|gene3754|gene25292|gene5837|gene10507|gene6580	21	gene22171|gene23196|gene24634|gene16581|gene18014|gene5943|gene2062|gene24912|gene4052|gene19372	10
cytoplasmic region		GO:0099568	0.0019083	0.0298678	--	193	gene24761|gene15990|gene12454|gene10507|gene11141|gene16590|gene11056|gene26592|gene7182|gene20426|gene8008|gene12870|gene5943|gene7998|gene21678|gene9953|gene13|gene21382|gene24101|gene12816|gene22171|gene27489|gene1947|gene14730|gene27291|gene11844|gene10268|gene14982|gene12320|gene5934|gene2405|gene24858|gene6964|gene771	34	gene8008|gene24761|gene16590|gene1947|gene26592|gene14982|gene11141|gene10507|gene12816|gene7182|gene21382|gene11844|gene15990|gene14730|gene771|gene12454|gene27489|gene27291|gene11056|gene10268|gene6964|gene12320|gene21678|gene9953|gene20426	25	gene22171|gene13|gene12870|gene24858|gene5934|gene2405|gene24101|gene5943|gene7998	9
collagen trimer		GO:0005581	0.00190242	0.0298678	--	95	gene4988|gene10385|gene4682|gene4989|gene24841|gene2774|gene71|gene10090|gene12974|gene701|gene14884|gene2775|gene25269|gene25256|gene22757|gene12313|gene13458|gene11001|gene3842|gene3843	20	gene22757|gene3843|gene4989|gene4988|gene71|gene11001|gene3842|gene12974|gene10385|gene701|gene4682|gene14884|gene25269|gene10090	14	gene12313|gene24841|gene2774|gene2775|gene25256|gene13458	6
endoplasmic reticulum		GO:0005783	0.00199722	0.030793	--	848	gene15990|gene16481|gene2345|gene10633|gene13318|gene20585|gene10116|gene25419|gene24942|gene8008|gene5748|gene10742|gene27025|gene12992|gene21755|gene10195|gene605|gene17129|gene11899|gene10201|gene8586|gene25561|gene3795|gene12337|gene11230|gene441|gene22119|gene10698|gene10699|gene24289|gene15937|gene2567|gene2675|gene13432|gene13539|gene5887|gene22102|gene2969|gene19734|gene4232|gene19137|gen…	116	gene8008|gene8303|gene26536|gene12992|gene10195|gene13539|gene8586|gene2497|gene6958|gene11205|gene5772|gene8064|gene20273|gene5748|gene11193|gene15937|gene441|gene19680|gene7229|gene4010|gene12163|gene8040|gene4549|gene5643|gene4232|gene19734|gene15799|gene6621|gene2969|gene15990|gene12337|gene10974|gene24621|gene25321|gene27230|gene2122|gene9380|gene25468|gene3795|gene13343|gene17129|gene16481|…	71	gene1715|gene10742|gene5934|gene11696|gene11266|gene13518|gene10096|gene605|gene8382|gene10116|gene8386|gene5392|gene5887|gene4016|gene2675|gene22102|gene13318|gene7733|gene28188|gene27330|gene22086|gene27025|gene9246|gene10633|gene24804|gene6886|gene2128|gene12210|gene19137|gene10699|gene20164|gene14184|gene4540|gene11230|gene10929|gene21524|gene2345|gene15290|gene21755|gene3191|gene820|gene6630…	45
chromosome		GO:0005694	0.00206988	0.0314439	--	216	gene23198|gene5797|gene5413|gene4872|gene26126|gene6768|gene17857|gene22224|gene7387|gene3674|gene21468|gene2571|gene1689|gene11680|gene16361|gene25569|gene155|gene152|gene15156|gene15030|gene28179|gene13206|gene15367|gene25017|gene14158|gene14297|gene11663|gene24858|gene7119|gene5073|gene20687|gene27059|gene16355|gene25268|gene22590|gene632|gene23734	37	gene26126|gene23734|gene15367|gene15156|gene25017|gene22590|gene14158|gene2571|gene25268|gene11680|gene7387|gene5413|gene632|gene17857|gene155|gene3674|gene152|gene11663|gene21468|gene5073|gene27059|gene25569|gene22224|gene4872|gene16355	25	gene1689|gene14297|gene24858|gene23198|gene13206|gene7119|gene16361|gene15030|gene6768|gene5797|gene28179|gene20687	12
organelle subcompartment		GO:0031984	0.00227465	0.0340538	--	195	gene12887|gene17390|gene26388|gene13909|gene22412|gene11141|gene22123|gene11188|gene8091|gene14446|gene24806|gene5926|gene21678|gene14448|gene15846|gene18083|gene13790|gene14952|gene10633|gene5643|gene6412|gene11236|gene20971|gene25401|gene12889|gene2567|gene15761|gene6625|gene12782|gene13318|gene7757|gene771|gene13806|gene20962	34	gene20971|gene20962|gene14446|gene14448|gene11141|gene22412|gene22123|gene5643|gene25401|gene6625|gene8091|gene771|gene5926|gene12889|gene12887|gene15846|gene18083|gene2567|gene21678|gene6412|gene13909|gene24806|gene11188|gene13806	24	gene17390|gene12782|gene7757|gene10633|gene26388|gene13790|gene11236|gene14952|gene15761|gene13318	10
cleavage furrow		GO:0032154	0.00236181	0.0343627	--	52	gene6427|gene2062|gene5943|gene5986|gene11236|gene6155|gene2287|gene28176|gene16697|gene14730|gene19015|gene6434|gene13	13	gene16697|gene2287|gene6427|gene6434|gene5986|gene28176|gene14730	7	gene13|gene2062|gene19015|gene5943|gene11236|gene6155	6
cell surface furrow		GO:0097610	0.00236181	0.0343627	--	52	gene6427|gene2062|gene5943|gene5986|gene11236|gene6155|gene2287|gene28176|gene16697|gene14730|gene19015|gene6434|gene13	13	gene16697|gene2287|gene6427|gene6434|gene5986|gene28176|gene14730	7	gene13|gene2062|gene19015|gene5943|gene11236|gene6155	6
spindle microtubule		GO:0005876	0.00276686	0.0396967	--	59	gene19718|gene21460|gene28234|gene27096|gene24816|gene17067|gene15422|gene20908|gene26540|gene11236|gene11680|gene3713|gene26379|gene13	14	gene11680|gene26379|gene19718|gene27096|gene21460|gene15422|gene28234|gene20908|gene17067	9	gene3713|gene13|gene26540|gene11236|gene24816	5
dendritic spine		GO:0043197	0.00287834	0.0407305	--	105	gene24101|gene4540|gene12648|gene17390|gene7998|gene10871|gene4301|gene1360|gene27670|gene19372|gene22374|gene14730|gene2928|gene5908|gene15932|gene10116|gene1701|gene5863|gene802|gene20199|gene8361	21	gene20199|gene802|gene2928|gene12648|gene10871|gene27670|gene5908|gene8361|gene4301|gene5863|gene1701|gene15932|gene14730	13	gene17390|gene24101|gene4540|gene22374|gene1360|gene7998|gene10116|gene19372	8
filopodium		GO:0030175	0.00293599	0.0409849	GO:0030028	72	gene26381|gene12870|gene24912|gene4540|gene27959|gene4367|gene820|gene1759|gene7765|gene27502|gene24634|gene4366|gene10116|gene19372|gene4858|gene2611	16	gene1759|gene27502|gene26381|gene27959|gene4858|gene2611|gene7765|gene4367|gene4366	9	gene12870|gene24634|gene4540|gene820|gene19372|gene10116|gene24912	7
cell part		GO:0044464	0.00304344	0.0419183	--	19792	gene14869|gene14682|gene20426|gene27344|gene22396|gene18174|gene9917|gene9919|gene27502|gene10120|gene10693|gene26581|gene10698|gene10699|gene25856|gene25852|gene15081|gene2006|gene23199|gene23198|gene27166|gene3385|gene2000|gene26344|gene15312|gene26346|gene23197|gene23196|gene23195|gene11633|gene6155|gene27430|gene6151|gene16197|gene16975|gene11254|gene15885|gene16201|gene12210|gene26165|gene19…	2131	gene3324|gene3327|gene3328|gene2233|gene14176|gene14682|gene24326|gene15772|gene1783|gene1038|gene25181|gene2124|gene14777|gene2122|gene24216|gene28221|gene15796|gene5951|gene11899|gene16197|gene24929|gene24698|gene15799|gene24105|gene12206|gene20273|gene23675|gene12202|gene6958|gene16048|gene25856|gene25852|gene4793|gene5316|gene15422|gene4154|gene24076|gene12337|gene28353|gene28352|gene28354|ge…	1425	gene26629|gene26628|gene15076|gene15077|gene20879|gene15072|gene15070|gene10455|gene15078|gene13|gene18114|gene13370|gene22399|gene22398|gene1031|gene27334|gene1135|gene1134|gene1133|gene1132|gene1131|gene1130|gene15081|gene16346|gene217|gene25737|gene9268|gene22035|gene15312|gene2128|gene26487|gene2770|gene12928|gene24215|gene9695|gene22030|gene15922|gene15923|gene2675|gene22031|gene22171|gene31…	706
actin-based cell projection		GO:0098858	0.00329011	0.0441388	--	134	gene26381|gene4540|gene10116|gene12320|gene7182|gene25419|gene4858|gene12870|gene7765|gene11899|gene19372|gene706|gene27959|gene4367|gene27502|gene24634|gene14472|gene840|gene24912|gene5951|gene1759|gene820|gene2611|gene4366|gene21174	25	gene1759|gene5951|gene7182|gene27502|gene26381|gene27959|gene4858|gene21174|gene4366|gene4367|gene11899|gene2611|gene7765|gene12320|gene25419|gene14472	16	gene12870|gene24634|gene4540|gene820|gene706|gene840|gene24912|gene10116|gene19372	9
cytoplasmic vesicle		GO:0031410	0.00326692	0.0441388	GO:0016023	1287	gene25223|gene15990|gene8028|gene12320|gene20585|gene13883|gene435|gene14356|gene25706|gene1822|gene5986|gene6177|gene5748|gene12992|gene21990|gene1360|gene4218|gene1364|gene3543|gene20318|gene3715|gene18581|gene17047|gene28176|gene23831|gene6925|gene13389|gene11236|gene25401|gene17595|gene13306|gene1675|gene10698|gene20387|gene27057|gene6434|gene3401|gene23025|gene14534|gene10898|gene10725|gene5…	166	gene16594|gene12992|gene5521|gene23827|gene5175|gene16553|gene28085|gene13539|gene6621|gene21978|gene16188|gene27600|gene15846|gene28221|gene11388|gene14472|gene2521|gene5301|gene13280|gene6434|gene21079|gene12320|gene2112|gene27959|gene435|gene10725|gene28235|gene17047|gene7229|gene4010|gene4015|gene20318|gene2296|gene2295|gene19362|gene16217|gene25442|gene15990|gene26714|gene14255|gene20387|gen…	107	gene17898|gene19091|gene15009|gene8028|gene13482|gene18014|gene15155|gene9413|gene19007|gene12444|gene4052|gene17595|gene11821|gene6177|gene23196|gene26077|gene6155|gene12782|gene4573|gene20576|gene17572|gene10898|gene7108|gene7757|gene13279|gene25223|gene4448|gene17390|gene10499|gene22109|gene21129|gene10189|gene20746|gene22713|gene12870|gene13306|gene7840|gene11236|gene3071|gene4218|gene11603|g…	59
intracellular vesicle		GO:0097708	0.00336965	0.0446262	--	1288	gene25223|gene15990|gene8028|gene12320|gene25410|gene13883|gene435|gene14356|gene25706|gene6126|gene24942|gene6177|gene5748|gene12992|gene21990|gene1360|gene4218|gene1364|gene3543|gene20318|gene3715|gene18581|gene17047|gene28176|gene23831|gene20746|gene13389|gene11236|gene25401|gene17595|gene13306|gene1675|gene10698|gene20387|gene27057|gene6434|gene5986|gene3401|gene23025|gene14534|gene10898|gene…	166	gene16594|gene12992|gene5521|gene23827|gene5175|gene16553|gene28085|gene13539|gene6621|gene21978|gene16188|gene27600|gene15846|gene28221|gene11388|gene14472|gene2521|gene5301|gene13280|gene6434|gene16217|gene12320|gene2112|gene27959|gene435|gene10725|gene28235|gene17047|gene7229|gene4010|gene4015|gene20318|gene2296|gene2295|gene19362|gene21079|gene25442|gene15990|gene26714|gene14255|gene20387|gen…	107	gene17898|gene19091|gene8028|gene13482|gene18014|gene15155|gene820|gene19007|gene706|gene4052|gene17595|gene11603|gene11821|gene6177|gene20746|gene26077|gene6155|gene15761|gene4573|gene20576|gene17572|gene10898|gene7108|gene7757|gene13279|gene25223|gene4448|gene17390|gene10499|gene22109|gene21129|gene10189|gene23196|gene22713|gene12870|gene13306|gene7840|gene11236|gene3071|gene4218|gene15009|gene…	59
microfibril		GO:0001527	0.0034685	0.0453539	--	11	gene11912|gene11287|gene5923|gene7312|gene9403	5	gene9403|gene11287|gene11912|gene5923	4	gene7312	1
neuron spine		GO:0044309	0.00363998	0.0470012	--	107	gene24101|gene4540|gene12648|gene17390|gene7998|gene10871|gene4301|gene1360|gene27670|gene19372|gene22374|gene14730|gene2928|gene5908|gene15932|gene10116|gene1701|gene5863|gene802|gene20199|gene8361	21	gene20199|gene802|gene2928|gene12648|gene10871|gene27670|gene5908|gene8361|gene4301|gene5863|gene1701|gene15932|gene14730	13	gene17390|gene24101|gene4540|gene22374|gene1360|gene7998|gene10116|gene19372	8
cell junction		GO:0030054	0.00373949	0.0476901	--	1456	gene12659|gene2062|gene23804|gene10742|gene19201|gene3869|gene10507|gene22324|gene12320|gene12735|gene10116|gene7255|gene6427|gene5943|gene24788|gene7765|gene7092|gene1360|gene1364|gene11956|gene3543|gene27828|gene1987|gene4037|gene12711|gene22005|gene9917|gene10513|gene15032|gene27502|gene11230|gene25717|gene10698|gene20387|gene13935|gene21600|gene23025|gene17195|gene16884|gene5908|gene23705|gen…	185	gene16594|gene26536|gene1634|gene3456|gene23827|gene10066|gene10276|gene1987|gene2567|gene4037|gene11802|gene11800|gene17195|gene6427|gene6621|gene1701|gene21600|gene27828|gene9917|gene10871|gene12454|gene21174|gene28221|gene3446|gene10268|gene10269|gene28119|gene16419|gene67|gene21678|gene16697|gene2287|gene24840|gene11956|gene20818|gene24698|gene12320|gene24105|gene25203|gene10645|gene10867|gen…	127	gene12735|gene1715|gene24101|gene10742|gene16884|gene17390|gene11696|gene14103|gene6185|gene13518|gene3364|gene705|gene17898|gene14985|gene24841|gene15032|gene10116|gene4052|gene13591|gene11821|gene22109|gene23196|gene24996|gene24858|gene4540|gene1202|gene18014|gene6403|gene7108|gene5943|gene12072|gene3869|gene25717|gene24912|gene25204|gene19792|gene25200|gene13971|gene16581|gene6196|gene25898|ge…	58
Golgi subcompartment		GO:0098791	0.00383364	0.0482945	--	179	gene12887|gene17390|gene26388|gene13909|gene11141|gene22123|gene11188|gene7757|gene14446|gene24806|gene5926|gene21678|gene14448|gene15846|gene18083|gene13790|gene10633|gene771|gene6412|gene11236|gene20971|gene25401|gene12889|gene15761|gene6625|gene12782|gene13318|gene8091|gene2567|gene13806|gene20962	31	gene20971|gene20962|gene14446|gene14448|gene11141|gene22123|gene25401|gene6625|gene8091|gene771|gene5926|gene12889|gene12887|gene15846|gene18083|gene2567|gene21678|gene6412|gene13909|gene24806|gene11188|gene13806	22	gene17390|gene12782|gene7757|gene10633|gene26388|gene13790|gene11236|gene15761|gene13318	9
ciliary transition zone		GO:0035869	0.00400377	0.04983	--	55	gene22950|gene10605|gene24816|gene17288|gene13909|gene12269|gene11711|gene4345|gene26379|gene20404|gene13|gene13559|gene11002	13	gene11711|gene4345|gene20404|gene11002|gene26379|gene13559|gene17288|gene13909|gene12269|gene10605|gene22950	11	gene13|gene24816	2
[truncated: 83 more rows]
