# Supplementary material for: Transcriptomic Analysis Reveals the Involvement of lncRNA–miRNA–mRNA Networks in Hair Follicle Induction in Aohan Fine Wool Sheep Skin
Source: Front Genet. 2020 Jun 9;11:590. doi: 10.3389/fgene.2020.00590 (PMC7528302; doi:10.3389/fgene.2020.00590)
Supplement: TABLE S9 — Gene ontology annotation of differentially expressed mRNAs between E90d, E120d, and birth. [file Table_9.XLSX]

## Sheet: Sheet1
GO classification of differentially expressed miRNAs between Birth and E90d
Term_name	Term type	Accession	p-value	FDR	Alt_id	Background_Count	Candidate_Gene	Candidate_Count
androgen receptor signaling pathway	BP	GO:0030521	1.18062e-05	0.0150056	--	54	gene13382|gene2401|gene9674|gene17050	4
intracellular steroid hormone receptor signaling pathway	BP	GO:0030518	4.35665e-05	0.0226409	--	75	gene13382|gene2401|gene9674|gene17050	4
steroid hormone mediated signaling pathway	BP	GO:0043401	5.34403e-05	0.0226409	--	79	gene13382|gene2401|gene9674|gene17050	4
hormone-mediated signaling pathway	BP	GO:0009755	0.000144571	0.0323812	--	102	gene13382|gene2401|gene9674|gene17050	4
regulation of localization	BP	GO:0032879	0.000152862	0.0323812	--	2260	gene2942|gene12401|gene4693|gene17309|gene14745|gene9752|gene25240|gene7732|gene18313|gene26974|gene4283|gene2401|gene19009|gene15397|gene15017|gene20874	16
regulation of transport	BP	GO:0051049	0.00013549	0.0323812	--	1544	gene2942|gene12401|gene4693|gene17309|gene14745|gene9752|gene25240|gene7732|gene18313|gene4283|gene2401|gene19009|gene15017	13
secretion by tissue	BP	GO:0032941	0.000508168	0.0417928	--	13	gene12401|gene18313	2
inner dynein arm assembly	BP	GO:0036159	0.000508168	0.0417928	--	13	gene157|gene15397	2
regulation of ventricular cardiac muscle cell membrane repolarization	BP	GO:0060307	0.000430708	0.0417928	--	12	gene12401|gene7732	2
heart looping	BP	GO:0001947	0.00033641	0.0417928	--	52	gene12401|gene15397|gene25240	3
regulation of supramolecular fiber organization	BP	GO:1902903	0.000274186	0.0417928	--	346	gene13382|gene26668|gene20390|gene4837|gene26974|gene15017	6
natural killer cell differentiation	BP	GO:0001779	0.000591872	0.0417928	--	14	gene3967|gene11687	2
sperm motility	BP	GO:0097722	0.00053883	0.0417928	--	61	gene2401|gene157|gene15397	3
regulation of cardiac muscle cell membrane repolarization	BP	GO:0099623	0.000591872	0.0417928	--	14	gene12401|gene7732	2
embryo development	BP	GO:0009790	0.000278611	0.0417928	GO:0009795	222	gene3967|gene12401|gene26899|gene20390|gene25240	5
intracellular receptor signaling pathway	BP	GO:0030522	0.000376888	0.0417928	--	131	gene13382|gene2401|gene9674|gene17050	4
embryonic heart tube morphogenesis	BP	GO:0003143	0.000513275	0.0417928	--	60	gene12401|gene15397|gene25240	3
flagellated sperm motility	BP	GO:0030317	0.00053883	0.0417928	--	61	gene2401|gene157|gene15397	3
anatomical structure development	BP	GO:0048856	2.14204e-15	1.57975e-11	--	2977	gene3903|gene14996|gene312|gene14992|gene23006|gene250|gene3974|gene45|gene5403|gene3194|gene16112|gene13678|gene7849|gene23710|gene403|gene1928|gene20199|gene5653|gene5497|gene22148|gene9146|gene23161|gene21746|gene22662|gene19261|gene17076|gene6247|gene8210|gene16594|gene8215|gene17627|gene15312|gene8406|gene25226|gene22097|gene18364|gene27110|gene13119|gene5370|gene11248|gene1380|gene18383|gen…	438
developmental process	BP	GO:0032502	6.10249e-15	2.25029e-11	GO:0044767	4550	gene27837|gene3903|gene14996|gene21600|gene312|gene14992|gene23006|gene250|gene3974|gene45|gene5403|gene3194|gene14656|gene2055|gene17385|gene11918|gene26127|gene3052|gene16112|gene13678|gene7849|gene23710|gene24446|gene403|gene1928|gene16690|gene20199|gene5653|gene15926|gene4573|gene15257|gene5497|gene22148|gene9146|gene4474|gene22141|gene23161|gene21746|gene22662|gene19261|gene17076|gene6247|ge…	621
positive regulation of RNA biosynthetic process	BP	GO:1902680	2.93478e-13	4.3288e-10	--	1229	gene9011|gene4362|gene22070|gene23827|gene23710|gene18976|gene4806|gene3293|gene17913|gene23003|gene23006|gene250|gene18383|gene3974|gene5317|gene7551|gene15300|gene9995|gene45|gene25357|gene5403|gene3194|gene16132|gene19665|gene10427|gene5095|gene8782|gene22675|gene10542|gene18210|gene13678|gene18542|gene4431|gene14411|gene1586|gene14703|gene11864|gene17917|gene5417|gene27019|gene22148|gene18472…	209
positive regulation of nucleic acid-templated transcription	BP	GO:1903508	2.93478e-13	4.3288e-10	--	1229	gene9011|gene4362|gene22070|gene23827|gene23710|gene18976|gene4806|gene3293|gene17913|gene23003|gene23006|gene250|gene18383|gene3974|gene5317|gene7551|gene15300|gene9995|gene45|gene25357|gene5403|gene3194|gene16132|gene19665|gene10427|gene5095|gene8782|gene22675|gene10542|gene18210|gene13678|gene18542|gene4431|gene14411|gene1586|gene14703|gene11864|gene17917|gene5417|gene27019|gene22148|gene18472…	209
positive regulation of transcription, DNA-templated	BP	GO:0045893	2.93478e-13	4.3288e-10	GO:0043193|GO:0045941|GO:0061020	1229	gene9011|gene4362|gene22070|gene23827|gene23710|gene18976|gene4806|gene3293|gene17913|gene23003|gene23006|gene250|gene18383|gene3974|gene5317|gene7551|gene15300|gene9995|gene45|gene25357|gene5403|gene3194|gene16132|gene19665|gene10427|gene5095|gene8782|gene22675|gene10542|gene18210|gene13678|gene18542|gene4431|gene14411|gene1586|gene14703|gene11864|gene17917|gene5417|gene27019|gene22148|gene18472…	209
positive regulation of RNA metabolic process	BP	GO:0051254	7.81333e-13	9.60388e-10	--	1302	gene9011|gene4362|gene22070|gene23827|gene23710|gene18976|gene4806|gene3295|gene3293|gene17913|gene23003|gene23006|gene250|gene18383|gene3974|gene5317|gene7551|gene15300|gene9995|gene45|gene9489|gene25357|gene5403|gene3194|gene16132|gene19665|gene10427|gene744|gene5095|gene8782|gene24867|gene22675|gene10542|gene18210|gene13678|gene18542|gene4431|gene14411|gene16690|gene1586|gene14703|gene11864|ge…	217
positive regulation of gene expression	BP	GO:0010628	2.52097e-12	2.65603e-09	--	1550	gene17057|gene21892|gene9011|gene4362|gene22070|gene23827|gene14411|gene18976|gene4806|gene3295|gene3293|gene17913|gene23003|gene26586|gene23006|gene250|gene18383|gene3974|gene5317|gene7551|gene15300|gene9995|gene45|gene15112|gene25692|gene5403|gene3194|gene16132|gene19665|gene10427|gene744|gene5095|gene8782|gene24867|gene1389|gene22675|gene16047|gene10542|gene18210|gene17164|gene15998|gene15974|…	247
regulation of transcription from RNA polymerase II promoter	BP	GO:0006357	3.04889e-12	2.8107e-09	GO:0006358|GO:0010551	1592	gene11306|gene4362|gene22070|gene23710|gene18976|gene18150|gene17917|gene17281|gene3293|gene14992|gene23003|gene26586|gene8755|gene18383|gene3974|gene5317|gene7551|gene4248|gene9995|gene45|gene15112|gene25357|gene5403|gene3194|gene16132|gene25788|gene10427|gene18876|gene744|gene5095|gene8782|gene22675|gene10542|gene25591|gene18210|gene13678|gene18542|gene7849|gene17966|gene14411|gene3028|gene1718…	252
positive regulation of biosynthetic process	BP	GO:0009891	8.26954e-12	6.09878e-09	--	1536	gene23209|gene9011|gene4362|gene369|gene22070|gene23827|gene14411|gene18976|gene4806|gene3293|gene17913|gene23003|gene23006|gene250|gene18383|gene3974|gene5317|gene7551|gene4248|gene9995|gene45|gene15112|gene25692|gene5403|gene3194|gene16132|gene19665|gene10427|gene744|gene15796|gene5095|gene8782|gene17420|gene22675|gene15761|gene10542|gene18210|gene13678|gene15974|gene18542|gene4431|gene23710|ge…	243
positive regulation of cellular biosynthetic process	BP	GO:0031328	7.4898e-12	6.09878e-09	--	1511	gene21892|gene9011|gene4362|gene22070|gene23827|gene14411|gene18976|gene4806|gene3293|gene17913|gene23003|gene23006|gene250|gene18383|gene3974|gene5317|gene7551|gene1324|gene9995|gene45|gene15112|gene25692|gene5403|gene3194|gene16132|gene19665|gene10427|gene744|gene15796|gene5095|gene8782|gene17420|gene22675|gene10542|gene18210|gene13678|gene15974|gene18542|gene4431|gene23710|gene14797|gene1524|g…	240
positive regulation of transcription from RNA polymerase II promoter	BP	GO:0045944	1.82516e-11	1.22369e-08	GO:0010552|GO:0045817	853	gene4362|gene22070|gene18976|gene17917|gene17913|gene23006|gene18383|gene3974|gene5317|gene7551|gene4248|gene9995|gene45|gene25357|gene5403|gene3194|gene16132|gene19665|gene10427|gene5095|gene8782|gene22675|gene10542|gene13678|gene18542|gene7849|gene14411|gene14703|gene11864|gene5417|gene13250|gene22148|gene18472|gene11254|gene14669|gene19261|gene11991|gene13980|gene15312|gene8406|gene17164|gene3…	152
regulation of developmental process	BP	GO:0050793	3.11572e-11	1.91487e-08	--	2095	gene27836|gene17057|gene20958|gene6296|gene12124|gene22070|gene14411|gene7182|gene22277|gene4806|gene22274|gene15239|gene27706|gene6391|gene2859|gene15982|gene22563|gene23006|gene3483|gene21194|gene20744|gene4248|gene3691|gene9995|gene45|gene15112|gene4089|gene5403|gene16132|gene11113|gene2055|gene5402|gene171|gene17385|gene744|gene15165|gene25292|gene395|gene23161|gene21101|gene13948|gene11310|g…	310
positive regulation of macromolecule biosynthetic process	BP	GO:0010557	5.04221e-11	2.86049e-08	--	1445	gene23209|gene9011|gene4362|gene369|gene22070|gene23827|gene23710|gene18976|gene4806|gene3293|gene17913|gene23003|gene23006|gene250|gene18383|gene3974|gene5317|gene7551|gene4248|gene9995|gene45|gene15112|gene25357|gene5403|gene3194|gene16132|gene19665|gene10427|gene15796|gene5095|gene8782|gene22675|gene10542|gene18210|gene13678|gene18542|gene4431|gene14411|gene16690|gene9301|gene1586|gene14703|ge…	228
regulation of transcription, DNA-templated	BP	GO:0006355	7.18082e-11	3.78275e-08	GO:0032583|GO:0045449|GO:0061019	3353	gene27836|gene12129|gene17917|gene17913|gene23003|gene23006|gene250|gene3974|gene7378|gene18668|gene5403|gene3194|gene16132|gene25902|gene16135|gene8782|gene13678|gene27689|gene5991|gene23710|gene1005|gene27728|gene5653|gene20196|gene22148|gene14992|gene19261|gene17433|gene22668|gene8210|gene17174|gene8215|gene15312|gene8406|gene5582|gene25222|gene1771|gene18364|gene15008|gene3472|gene13119|gene1…	458
regulation of nucleic acid-templated transcription	BP	GO:1903506	7.8388e-11	3.85408e-08	--	3355	gene27836|gene12129|gene17917|gene17913|gene23003|gene23006|gene250|gene3974|gene7378|gene18668|gene5403|gene3194|gene16132|gene25902|gene16135|gene8782|gene13678|gene27689|gene5991|gene23710|gene1005|gene27728|gene5653|gene20196|gene22148|gene14992|gene19261|gene17433|gene22668|gene8210|gene17174|gene8215|gene15312|gene8406|gene5582|gene25222|gene1771|gene18364|gene15008|gene3472|gene13119|gene1…	458
RNA biosynthetic process	BP	GO:0032774	8.49017e-11	3.91344e-08	--	2452	gene27836|gene12129|gene14992|gene23003|gene250|gene24092|gene7378|gene18668|gene5403|gene25902|gene16135|gene16034|gene27689|gene23710|gene1005|gene27728|gene9176|gene5653|gene20196|gene17913|gene8567|gene22668|gene26904|gene8210|gene17174|gene1771|gene18364|gene15008|gene27059|gene11248|gene22399|gene21527|gene23232|gene1179|gene11689|gene4722|gene6302|gene6716|gene26020|gene28275|gene3394|gene…	351
regulation of biosynthetic process	BP	GO:0009889	1.06855e-10	4.5211e-08	--	4011	gene27836|gene12129|gene1524|gene17917|gene17913|gene23003|gene23006|gene250|gene3974|gene7373|gene45|gene18668|gene5403|gene3194|gene16132|gene25902|gene16135|gene8782|gene13678|gene27689|gene5991|gene23710|gene1005|gene27728|gene5653|gene20196|gene22148|gene14992|gene19261|gene17433|gene2977|gene22668|gene8210|gene17174|gene8215|gene15312|gene8406|gene5582|gene22097|gene25222|gene1771|gene18364…	533
positive regulation of nucleobase-containing compound metabolic process	BP	GO:0045935	1.10346e-10	4.5211e-08	--	1536	gene9011|gene4362|gene22070|gene23827|gene14411|gene18976|gene4806|gene3295|gene3293|gene17913|gene23003|gene23006|gene250|gene18383|gene3974|gene5317|gene7551|gene1324|gene9995|gene45|gene25692|gene5403|gene3194|gene16132|gene19665|gene10427|gene744|gene15796|gene5095|gene6215|gene8782|gene24867|gene17420|gene22675|gene10542|gene18210|gene13678|gene18542|gene4431|gene23710|gene24446|gene14797|ge…	238
transcription, DNA-templated	BP	GO:0006351	1.35091e-10	4.74426e-08	GO:0006350|GO:0061018|GO:0061022	2295	gene27836|gene9011|gene21451|gene4362|gene12129|gene17884|gene22070|gene23710|gene21166|gene9799|gene18976|gene4806|gene3295|gene22274|gene3293|gene14992|gene24712|gene23003|gene15982|gene22799|gene23673|gene18383|gene3080|gene3563|gene15300|gene1150|gene7378|gene18668|gene5403|gene18017|gene25902|gene4487|gene23363|gene15628|gene23361|gene12754|gene19818|gene5095|gene395|gene16034|gene12202|gene…	331
nucleic acid-templated transcription	BP	GO:0097659	1.35091e-10	4.74426e-08	--	2295	gene27836|gene9011|gene21451|gene4362|gene12129|gene17884|gene22070|gene23710|gene21166|gene9799|gene18976|gene4806|gene3295|gene22274|gene3293|gene14992|gene24712|gene23003|gene15982|gene22799|gene23673|gene18383|gene3080|gene3563|gene15300|gene1150|gene7378|gene18668|gene5403|gene18017|gene25902|gene4487|gene23363|gene15628|gene23361|gene12754|gene19818|gene5095|gene395|gene16034|gene12202|gene…	331
regulation of RNA biosynthetic process	BP	GO:2001141	1.26491e-10	4.74426e-08	--	3366	gene27836|gene12129|gene17917|gene17913|gene23003|gene23006|gene250|gene3974|gene7378|gene18668|gene5403|gene3194|gene16132|gene25902|gene16135|gene8782|gene13678|gene27689|gene5991|gene23710|gene1005|gene27728|gene5653|gene20196|gene22148|gene14992|gene19261|gene17433|gene22668|gene8210|gene17174|gene8215|gene15312|gene8406|gene5582|gene25222|gene1771|gene18364|gene15008|gene3472|gene13119|gene1…	458
regulation of cellular biosynthetic process	BP	GO:0031326	1.74864e-10	5.86191e-08	--	3971	gene27836|gene12129|gene1524|gene17917|gene17913|gene23003|gene23006|gene250|gene3974|gene7373|gene45|gene18668|gene5403|gene3194|gene16132|gene25902|gene16135|gene8782|gene13678|gene27689|gene5991|gene23710|gene1005|gene27728|gene5653|gene20196|gene22148|gene14992|gene19261|gene17433|gene2977|gene22668|gene8210|gene17174|gene8215|gene15312|gene8406|gene5582|gene22097|gene25222|gene1771|gene18364…	527
regulation of multicellular organismal process	BP	GO:0051239	2.08e-10	6.66958e-08	--	2320	gene23762|gene22607|gene10256|gene364|gene6296|gene12124|gene22070|gene23710|gene1524|gene22277|gene18498|gene22274|gene15239|gene7001|gene6391|gene2859|gene15982|gene12113|gene22563|gene23671|gene3483|gene21194|gene20744|gene7373|gene4248|gene3691|gene18073|gene45|gene15112|gene25692|gene5403|gene16132|gene24611|gene2055|gene5402|gene15439|gene744|gene11918|gene25292|gene395|gene1508|gene3528|ge…	333
regulation of RNA metabolic process	BP	GO:0051252	2.6088e-10	8.01663e-08	--	3590	gene27836|gene12129|gene17917|gene17913|gene23003|gene23006|gene250|gene3974|gene7378|gene18668|gene5403|gene3194|gene16132|gene25902|gene16135|gene8782|gene13678|gene27689|gene5991|gene23710|gene1005|gene27728|gene5653|gene20196|gene22148|gene14992|gene19261|gene17433|gene22668|gene8210|gene17174|gene20237|gene8215|gene15312|gene8406|gene5582|gene22097|gene25222|gene1771|gene18364|gene15008|gene…	482
regulation of macromolecule biosynthetic process	BP	GO:0010556	1.21541e-09	3.58547e-07	--	3846	gene27836|gene12129|gene17917|gene17913|gene23003|gene23006|gene250|gene3974|gene7373|gene45|gene18668|gene5403|gene3194|gene16132|gene25902|gene16135|gene8782|gene13678|gene27689|gene5991|gene23710|gene1005|gene27728|gene5653|gene20196|gene22148|gene14992|gene19261|gene17433|gene22668|gene8210|gene17174|gene8215|gene15312|gene8406|gene5582|gene22097|gene25222|gene1771|gene18364|gene15008|gene347…	507
regulation of cellular macromolecule biosynthetic process	BP	GO:2000112	1.87639e-09	5.12534e-07	--	3770	gene27836|gene12129|gene17917|gene17913|gene23003|gene23006|gene250|gene3974|gene45|gene18668|gene5403|gene3194|gene16132|gene25902|gene16135|gene8782|gene13678|gene27689|gene5991|gene23710|gene1005|gene27728|gene5653|gene20196|gene22148|gene14992|gene19261|gene17433|gene22668|gene8210|gene17174|gene8215|gene15312|gene8406|gene5582|gene22097|gene25222|gene1771|gene18364|gene15008|gene3472|gene131…	497
regulation of nucleobase-containing compound metabolic process	BP	GO:0019219	1.84837e-09	5.12534e-07	--	3927	gene27836|gene12129|gene17917|gene17913|gene23003|gene23006|gene250|gene3974|gene7378|gene18668|gene5403|gene3194|gene16132|gene25902|gene16135|gene8782|gene13678|gene27689|gene5991|gene23710|gene24446|gene1005|gene27728|gene5653|gene20196|gene22148|gene14992|gene19261|gene17433|gene2977|gene22668|gene8210|gene17174|gene20237|gene8215|gene15312|gene8406|gene5582|gene22097|gene25222|gene1771|gene1…	515
regulation of multicellular organismal development	BP	GO:2000026	2.79173e-09	7.35321e-07	--	1525	gene6296|gene12124|gene22070|gene23710|gene22277|gene22274|gene15239|gene2859|gene17286|gene22563|gene23006|gene3483|gene7672|gene21194|gene20744|gene4248|gene3691|gene9995|gene45|gene15112|gene4089|gene5403|gene16132|gene2055|gene17385|gene11918|gene25292|gene395|gene27991|gene11310|gene3184|gene2296|gene14399|gene20660|gene25961|gene2561|gene13678|gene22152|gene11012|gene14411|gene24446|gene244…	230
regulation of nitrogen compound metabolic process	BP	GO:0051171	1.26305e-08	3.16601e-06	--	5389	gene27836|gene12129|gene12124|gene3903|gene17917|gene17913|gene23003|gene14431|gene23006|gene250|gene3974|gene7373|gene45|gene18668|gene5403|gene3194|gene16132|gene25902|gene16135|gene14156|gene8782|gene2296|gene13678|gene27689|gene6121|gene24449|gene24446|gene1005|gene27728|gene5653|gene12486|gene20196|gene22148|gene15647|gene14992|gene19261|gene17433|gene2977|gene4459|gene22668|gene12558|gene82…	673
regulation of primary metabolic process	BP	GO:0080090	1.28787e-08	3.16601e-06	--	5507	gene27836|gene12129|gene12124|gene1524|gene3903|gene17917|gene17913|gene23003|gene14431|gene23006|gene250|gene3974|gene7373|gene45|gene18668|gene5403|gene3194|gene16132|gene25902|gene16135|gene14156|gene8782|gene2296|gene24285|gene13678|gene27689|gene6121|gene24449|gene24446|gene1005|gene27728|gene5653|gene12486|gene20196|gene22148|gene15647|gene14992|gene19261|gene17433|gene2977|gene4459|gene226…	686
regulation of gene expression	BP	GO:0010468	1.43317e-08	3.40955e-06	--	4266	gene27836|gene12129|gene11676|gene17917|gene17913|gene23003|gene23006|gene250|gene3974|gene45|gene18668|gene5403|gene3194|gene16132|gene25902|gene16135|gene8782|gene16047|gene13678|gene27689|gene5991|gene23710|gene1005|gene27728|gene5653|gene20196|gene22148|gene14992|gene3677|gene19261|gene17433|gene22668|gene8210|gene17174|gene20237|gene8215|gene15312|gene8406|gene5582|gene22097|gene25222|gene17…	547
positive regulation of metabolic process	BP	GO:0009893	2.26112e-08	5.21117e-06	--	2932	gene12129|gene12124|gene1524|gene17917|gene17913|gene23003|gene14431|gene23006|gene250|gene3974|gene45|gene5403|gene3194|gene16132|gene14156|gene8782|gene16047|gene13678|gene7849|gene23710|gene24446|gene22148|gene19261|gene2977|gene22668|gene12558|gene8210|gene16594|gene15312|gene8406|gene22097|gene20612|gene25222|gene1771|gene15008|gene14575|gene11853|gene3472|gene13119|gene15796|gene1389|gene11…	393
positive regulation of macromolecule metabolic process	BP	GO:0010604	2.3824e-08	5.3243e-06	--	2693	gene12129|gene12124|gene17917|gene17913|gene15951|gene23003|gene14431|gene23006|gene250|gene3974|gene45|gene5403|gene3194|gene16132|gene14156|gene8782|gene16047|gene13678|gene7849|gene23710|gene24446|gene22148|gene19261|gene22668|gene12558|gene8210|gene16594|gene15312|gene8406|gene22097|gene20612|gene25222|gene16887|gene1771|gene15008|gene14575|gene11853|gene3472|gene13119|gene15796|gene1389|gene…	365
nucleobase-containing compound biosynthetic process	BP	GO:0034654	3.87108e-08	8.39684e-06	--	2937	gene27836|gene12129|gene26013|gene17913|gene23003|gene23767|gene7378|gene18668|gene47|gene5403|gene25902|gene16135|gene16034|gene27689|gene23710|gene1005|gene27728|gene16690|gene5653|gene25433|gene12484|gene20196|gene14992|gene8567|gene17433|gene22668|gene26904|gene8210|gene17174|gene1771|gene18364|gene15008|gene27059|gene11248|gene22399|gene250|gene21527|gene23232|gene1179|gene26692|gene11689|ge…	392
regulation of macromolecule metabolic process	BP	GO:0060255	5.71416e-08	1.20405e-05	--	5647	gene27836|gene12129|gene11676|gene12124|gene3903|gene17917|gene17913|gene23003|gene14431|gene23006|gene250|gene3974|gene7373|gene45|gene18668|gene5403|gene3194|gene16132|gene25902|gene16135|gene14156|gene8782|gene2296|gene16047|gene13678|gene27689|gene6121|gene24449|gene24446|gene1005|gene27728|gene5653|gene12486|gene20196|gene22148|gene15647|gene14992|gene3677|gene19261|gene17433|gene4459|gene22…	696
biological adhesion	BP	GO:0022610	9.99435e-08	2.04745e-05	--	847	gene11306|gene26924|gene6298|gene25199|gene1520|gene21600|gene23678|gene18079|gene3974|gene4084|gene20744|gene1324|gene18073|gene18074|gene18075|gene15145|gene15907|gene3342|gene25292|gene21598|gene10153|gene1630|gene4374|gene11310|gene8267|gene10268|gene2132|gene8153|gene22152|gene7672|gene24112|gene21428|gene9856|gene6208|gene9907|gene25627|gene9909|gene13102|gene8566|gene1787|gene16051|gene160…	137
movement of cell or subcellular component	BP	GO:0006928	1.19924e-07	2.39037e-05	--	1172	gene22607|gene11306|gene6296|gene26924|gene6298|gene7182|gene1524|gene3903|gene21600|gene3293|gene16630|gene22563|gene3974|gene4248|gene9994|gene504|gene15112|gene24611|gene12040|gene15384|gene11918|gene25292|gene21598|gene12202|gene4374|gene9260|gene13678|gene15998|gene27688|gene1968|gene15990|gene22577|gene5136|gene20199|gene4742|gene13980|gene8345|gene14663|gene12053|gene8824|gene19776|gene318…	178
aromatic compound biosynthetic process	BP	GO:0019438	1.26468e-07	2.45448e-05	--	3020	gene27836|gene12129|gene26013|gene17913|gene23003|gene23767|gene7378|gene18668|gene47|gene5403|gene25902|gene16135|gene16034|gene27689|gene23710|gene1005|gene27728|gene16690|gene5653|gene25433|gene12484|gene20196|gene14992|gene8567|gene17433|gene22668|gene26904|gene8210|gene17174|gene1771|gene18364|gene15008|gene27059|gene11248|gene22399|gene250|gene21527|gene23232|gene1179|gene26692|gene11689|ge…	398
heterocycle biosynthetic process	BP	GO:0018130	1.36191e-07	2.5754e-05	--	3022	gene27836|gene12129|gene26013|gene17913|gene23003|gene23767|gene7378|gene18668|gene47|gene5403|gene25902|gene16135|gene16034|gene27689|gene23710|gene1005|gene27728|gene16690|gene5653|gene25433|gene12484|gene20196|gene14992|gene8567|gene17433|gene22668|gene26904|gene8210|gene17174|gene1771|gene18364|gene15008|gene27059|gene11248|gene22399|gene250|gene21527|gene23232|gene1179|gene26692|gene11689|ge…	398
cell adhesion	BP	GO:0007155	1.54108e-07	2.84137e-05	GO:0098602	830	gene21600|gene26924|gene6298|gene25199|gene1520|gene11306|gene23678|gene19258|gene18079|gene3974|gene4084|gene20744|gene1324|gene18073|gene18074|gene18075|gene15145|gene15907|gene3342|gene25292|gene21598|gene10153|gene4374|gene11310|gene8267|gene10268|gene8967|gene8153|gene7672|gene24112|gene21428|gene9856|gene6208|gene9907|gene19776|gene9909|gene13102|gene8566|gene12263|gene16051|gene16053|gene7…	134
regulation of metabolic process	BP	GO:0019222	1.8555e-07	3.33763e-05	--	6117	gene27836|gene12129|gene11676|gene12124|gene1524|gene3903|gene17917|gene17913|gene23003|gene14431|gene23006|gene250|gene3974|gene7373|gene45|gene18668|gene5403|gene3194|gene16132|gene25902|gene16135|gene14156|gene8782|gene2296|gene16047|gene24285|gene13678|gene27689|gene6121|gene24449|gene24446|gene1005|gene27728|gene5653|gene12486|gene20196|gene22148|gene15647|gene14992|gene3677|gene19261|gene17…	743
anatomical structure morphogenesis	BP	GO:0009653	1.91442e-07	3.36163e-05	--	1188	gene22607|gene20838|gene22603|gene22070|gene23827|gene219|gene3903|gene28235|gene21600|gene3293|gene14992|gene13830|gene22563|gene23006|gene22370|gene3298|gene18079|gene3974|gene20744|gene4248|gene9995|gene18075|gene25692|gene5403|gene14656|gene395|gene4564|gene17288|gene896|gene13678|gene11248|gene7849|gene245|gene17737|gene14825|gene11157|gene27991|gene27340|gene4573|gene27442|gene27019|gene834…	179
positive regulation of nitrogen compound metabolic process	BP	GO:0051173	3.45078e-07	5.91849e-05	--	2597	gene12129|gene12124|gene17917|gene17913|gene23003|gene14431|gene23006|gene250|gene3974|gene45|gene5403|gene3194|gene16132|gene14156|gene8782|gene13678|gene7849|gene23710|gene24446|gene22148|gene19261|gene2977|gene22668|gene8210|gene16594|gene15312|gene8406|gene22097|gene20612|gene25222|gene1771|gene15008|gene14575|gene3472|gene13119|gene15796|gene1389|gene11248|gene16667|gene1177|gene1179|gene148…	346
regulation of cellular metabolic process	BP	GO:0031323	4.01572e-07	6.7309e-05	--	5716	gene27836|gene12129|gene12124|gene1524|gene3903|gene17917|gene17913|gene23003|gene14431|gene23006|gene250|gene3974|gene7373|gene45|gene18668|gene5403|gene3194|gene16132|gene25902|gene16135|gene14156|gene8782|gene2296|gene13678|gene27689|gene6121|gene24449|gene24446|gene1005|gene27728|gene5653|gene12486|gene20196|gene22148|gene15647|gene14992|gene19261|gene17433|gene2977|gene4459|gene22668|gene125…	696
animal organ development	BP	GO:0048513	4.61401e-07	7.39747e-05	--	1067	gene22607|gene22070|gene14996|gene3293|gene14992|gene23006|gene3974|gene5317|gene7551|gene15300|gene5403|gene17385|gene25455|gene392|gene24867|gene4374|gene11440|gene20822|gene7849|gene17737|gene9305|gene27923|gene5653|gene11864|gene4806|gene10069|gene27442|gene27019|gene6779|gene11254|gene14669|gene8015|gene12210|gene21463|gene13709|gene19261|gene17076|gene8210|gene1787|gene16594|gene13828|gene8…	162
organic cyclic compound biosynthetic process	BP	GO:1901362	4.54161e-07	7.39747e-05	--	3134	gene27836|gene12129|gene17913|gene23003|gene23767|gene7378|gene18668|gene47|gene5403|gene25902|gene16135|gene16034|gene27689|gene23710|gene1005|gene27728|gene16690|gene5653|gene25433|gene12484|gene20196|gene17853|gene14992|gene8567|gene17433|gene22668|gene26904|gene8210|gene17174|gene1771|gene18364|gene15008|gene27059|gene11248|gene22399|gene250|gene21527|gene23232|gene1179|gene26692|gene11689|ge…	407
regulation of cell differentiation	BP	GO:0045595	5.00918e-07	7.86015e-05	--	1425	gene27836|gene17057|gene6296|gene12124|gene22070|gene23710|gene4806|gene22274|gene15239|gene2859|gene28083|gene22563|gene23006|gene3483|gene7672|gene21194|gene20744|gene4248|gene3691|gene4459|gene45|gene5402|gene5403|gene2055|gene10277|gene395|gene11310|gene22675|gene14399|gene24285|gene12113|gene9735|gene13678|gene4431|gene14411|gene24446|gene24444|gene6680|gene20199|gene5653|gene5417|gene2212|g…	206
regulation of cellular process	BP	GO:0050794	5.19548e-07	7.98264e-05	GO:0051244	11027	gene27836|gene23762|gene10256|gene12129|gene16810|gene12124|gene7182|gene1524|gene3903|gene17917|gene26131|gene17913|gene21288|gene23003|gene14431|gene27427|gene23006|gene250|gene3974|gene816|gene7373|gene3691|gene26924|gene7378|gene18668|gene5402|gene22759|gene3194|gene16132|gene25902|gene2055|gene16135|gene11918|gene3061|gene26127|gene14156|gene8782|gene8783|gene2296|gene16047|gene24285|gene206…	1262
locomotion	BP	GO:0040011	7.55109e-07	0.000113652	--	877	gene22607|gene21600|gene6296|gene26924|gene6298|gene7182|gene1524|gene3293|gene22563|gene3974|gene1324|gene9994|gene504|gene14551|gene24611|gene2055|gene21598|gene12202|gene9260|gene10268|gene13678|gene15998|gene6863|gene7849|gene25746|gene4742|gene23947|gene27019|gene13980|gene8345|gene14663|gene19776|gene3184|gene4474|gene19874|gene13102|gene13709|gene1787|gene16594|gene16514|gene26732|gene5380…	137
positive regulation of cellular metabolic process	BP	GO:0031325	8.7238e-07	0.000128676	--	2743	gene12129|gene12124|gene1524|gene17917|gene17913|gene23003|gene14431|gene23006|gene250|gene3974|gene45|gene5403|gene3194|gene16132|gene14156|gene8782|gene13678|gene7849|gene23710|gene24446|gene22148|gene19261|gene2977|gene22668|gene12558|gene8210|gene16594|gene15312|gene8406|gene22097|gene20612|gene25222|gene1771|gene15008|gene14575|gene11853|gene3472|gene13119|gene15796|gene1389|gene11248|gene16…	360
cellular response to epidermal growth factor stimulus	BP	GO:0071364	1.01353e-06	0.000146565	--	54	gene3099|gene22607|gene20623|gene3783|gene10737|gene17275|gene9524|gene12304|gene2596|gene15563|gene5449|gene544|gene20811|gene24901|gene2859|gene8529|gene13833|gene14473|gene14439	19
cell motility	BP	GO:0048870	1.46119e-06	0.000207236	--	762	gene22607|gene21600|gene6296|gene26924|gene6298|gene7182|gene1524|gene3293|gene22563|gene3974|gene1324|gene9994|gene504|gene24611|gene2055|gene21598|gene12202|gene9260|gene13678|gene15998|gene6863|gene7849|gene4742|gene13980|gene2295|gene14663|gene19776|gene3184|gene4474|gene7001|gene13102|gene13709|gene1787|gene8165|gene16514|gene5380|gene27914|gene27110|gene11918|gene5370|gene7009|gene22152|gen…	121
cellular developmental process	BP	GO:0048869	2.54517e-06	0.000354163	--	2556	gene17057|gene27837|gene9011|gene20838|gene15659|gene6296|gene22607|gene6298|gene22070|gene23827|gene219|gene3903|gene4806|gene10051|gene21600|gene14992|gene17737|gene26586|gene20578|gene22563|gene23006|gene22370|gene250|gene18079|gene3974|gene20744|gene7551|gene4248|gene9995|gene45|gene1157|gene4089|gene14654|gene27872|gene14656|gene5526|gene1514|gene15384|gene17385|gene744|gene11918|gene395|gen…	335
cytoskeleton organization	BP	GO:0007010	2.87468e-06	0.000385468	--	741	gene6296|gene12124|gene7182|gene10626|gene3903|gene23678|gene27706|gene23670|gene22370|gene26004|gene1324|gene5151|gene9917|gene14656|gene12040|gene14324|gene392|gene12202|gene21101|gene10268|gene27896|gene24358|gene17737|gene22577|gene20199|gene22151|gene9905|gene2296|gene2169|gene9901|gene3184|gene15239|gene13102|gene5945|gene19261|gene16051|gene7484|gene11002|gene20612|gene27212|gene12719|gene…	117
regulation of biological process	BP	GO:0050789	2.86952e-06	0.000385468	GO:0050791	11662	gene27836|gene23762|gene10256|gene12129|gene16810|gene11676|gene12124|gene1520|gene7182|gene1524|gene3903|gene17917|gene26131|gene17913|gene21288|gene23003|gene14431|gene27427|gene27933|gene23006|gene250|gene3974|gene816|gene26668|gene7373|gene24092|gene3691|gene26924|gene7378|gene18668|gene5402|gene22759|gene3194|gene16132|gene25902|gene2055|gene16135|gene11918|gene3061|gene26127|gene14156|gene8…	1320
regulation of anatomical structure morphogenesis	BP	GO:0022603	3.11733e-06	0.000410541	--	892	gene6298|gene7182|gene28235|gene15239|gene23161|gene22563|gene23006|gene3691|gene9995|gene5402|gene2055|gene11918|gene25292|gene14399|gene24358|gene7672|gene23710|gene24444|gene20199|gene4573|gene4742|gene27442|gene9905|gene8345|gene14663|gene2169|gene9901|gene11254|gene8015|gene12210|gene7484|gene13102|gene13663|gene10277|gene20958|gene16594|gene8799|gene27526|gene27706|gene7918|gene8406|gene206…	136
positive regulation of biological process	BP	GO:0048518	3.87912e-06	0.000501904	GO:0043119	5255	gene23762|gene12129|gene12124|gene1524|gene17917|gene17913|gene23003|gene14431|gene23006|gene250|gene3974|gene7373|gene45|gene5402|gene5403|gene3194|gene16132|gene2055|gene17385|gene11918|gene14156|gene8782|gene16047|gene13678|gene1968|gene23710|gene24446|gene24447|gene20199|gene5653|gene4573|gene22148|gene4474|gene19874|gene16680|gene14992|gene19261|gene2977|gene22668|gene3573|gene8210|gene5782|…	636
regulation of small GTPase mediated signal transduction	BP	GO:0051056	4.0259e-06	0.000511914	--	249	gene22883|gene21382|gene27526|gene2977|gene21727|gene1787|gene17261|gene22250|gene24438|gene8526|gene19629|gene18071|gene20180|gene5402|gene9917|gene26789|gene7333|gene24806|gene19620|gene5212|gene27019|gene13887|gene17771|gene5874|gene11605|gene16692|gene7052|gene8824|gene11290|gene26974|gene21019|gene19020|gene6700|gene9684|gene3843|gene7036|gene5182|gene19665|gene22805|gene5197|gene9905|gene25…	50
response to epidermal growth factor	BP	GO:0070849	4.62536e-06	0.00057817	--	59	gene3099|gene22607|gene20623|gene3783|gene10737|gene17275|gene9524|gene12304|gene2596|gene15563|gene5449|gene544|gene20811|gene24901|gene2859|gene8529|gene13833|gene14473|gene14439	19
positive regulation of developmental process	BP	GO:0051094	5.70263e-06	0.000700948	--	1088	gene6296|gene12124|gene22070|gene22277|gene28235|gene15239|gene2859|gene22563|gene23006|gene3483|gene7672|gene4248|gene504|gene5402|gene5403|gene16132|gene10420|gene395|gene11310|gene17420|gene22675|gene13678|gene1968|gene23710|gene24446|gene17737|gene9305|gene6680|gene27991|gene20199|gene5653|gene4573|gene5417|gene2212|gene13250|gene14663|gene2169|gene18472|gene3184|gene14669|gene8015|gene4474|g…	159
cell projection organization	BP	GO:0030030	5.80562e-06	0.000701909	--	744	gene10256|gene12124|gene20835|gene24215|gene7661|gene23580|gene403|gene22563|gene18079|gene3974|gene816|gene20744|gene4248|gene9390|gene14656|gene25292|gene4564|gene11012|gene17737|gene22577|gene27991|gene11864|gene15467|gene8345|gene2296|gene19776|gene3184|gene22147|gene15647|gene19800|gene13102|gene22662|gene20951|gene2560|gene28954|gene3573|gene16594|gene24438|gene16514|gene27526|gene5065|gene…	116
regulation of cellular component movement	BP	GO:0051270	9.07574e-06	0.00107957	--	759	gene22607|gene10256|gene6296|gene12124|gene28235|gene22563|gene3974|gene9994|gene45|gene15112|gene4089|gene6298|gene14656|gene2055|gene25292|gene4374|gene24055|gene10268|gene15998|gene7849|gene23710|gene17737|gene9305|gene8811|gene11864|gene4742|gene9905|gene8345|gene2169|gene9901|gene11254|gene4474|gene13102|gene12558|gene1787|gene16594|gene22250|gene24438|gene6533|gene7918|gene25226|gene27914|g…	117
cell migration	BP	GO:0016477	9.30325e-06	0.00108907	--	673	gene22607|gene21600|gene6296|gene26924|gene6298|gene7182|gene1524|gene3293|gene22563|gene3974|gene1324|gene9994|gene504|gene24611|gene12040|gene21598|gene13678|gene15998|gene6863|gene7849|gene4742|gene13980|gene14663|gene19776|gene3184|gene4474|gene7001|gene13102|gene13709|gene1787|gene16594|gene16514|gene5380|gene27914|gene27110|gene11918|gene5370|gene7009|gene22152|gene15647|gene21527|gene22551…	106
negative regulation of transcription from RNA polymerase II promoter	BP	GO:0000122	1.38127e-05	0.0015917	GO:0010553|GO:0045816	640	gene22070|gene17917|gene3293|gene14992|gene7551|gene15300|gene45|gene25692|gene10427|gene18876|gene22675|gene25591|gene7849|gene23710|gene6737|gene1718|gene14703|gene4806|gene24996|gene27442|gene20196|gene14660|gene15659|gene2169|gene13948|gene14669|gene8015|gene15491|gene24329|gene20958|gene13980|gene12525|gene436|gene25222|gene1771|gene18364|gene1065|gene3472|gene9937|gene11248|gene16690|gene17…	101
positive regulation of cell projection organization	BP	GO:0031346	1.4036e-05	0.00159254	--	267	gene3573|gene11113|gene1787|gene16236|gene15239|gene23580|gene2859|gene7918|gene11348|gene17381|gene22563|gene27914|gene27909|gene20993|gene12962|gene45|gene8799|gene5402|gene16132|gene2281|gene16566|gene17420|gene19620|gene27019|gene11310|gene204|gene20958|gene3528|gene3184|gene17164|gene24358|gene16594|gene7672|gene23710|gene28235|gene9305|gene21019|gene15087|gene18564|gene20199|gene28127|gene2…	51
positive regulation of cellular process	BP	GO:0048522	1.46032e-05	0.00163179	GO:0051242	4707	gene23762|gene12129|gene12124|gene1524|gene17917|gene17913|gene23003|gene14431|gene23006|gene250|gene3974|gene45|gene5402|gene5403|gene3194|gene16132|gene2055|gene17385|gene11918|gene14156|gene8782|gene16047|gene13678|gene1968|gene23710|gene24446|gene24447|gene20199|gene5653|gene4573|gene22148|gene4474|gene19874|gene16680|gene19261|gene2977|gene22668|gene3573|gene8210|gene5782|gene15312|gene8406|…	570
positive regulation of multicellular organismal process	BP	GO:0051240	1.95072e-05	0.00214725	--	1195	gene23762|gene22607|gene6296|gene12124|gene23710|gene1524|gene22277|gene18498|gene15239|gene2859|gene22563|gene23006|gene3483|gene7672|gene364|gene4248|gene504|gene5402|gene5403|gene16132|gene10420|gene17385|gene395|gene4374|gene11310|gene1389|gene16047|gene10542|gene25961|gene13678|gene11012|gene7124|gene24446|gene17737|gene14797|gene6680|gene9301|gene27991|gene20199|gene26502|gene4742|gene9980|…	169
macromolecule modification	BP	GO:0043412	1.98816e-05	0.00215628	--	2828	gene12129|gene17917|gene312|gene21288|gene23003|gene45|gene27337|gene5151|gene25902|gene2115|gene2113|gene14156|gene8783|gene13678|gene27618|gene27617|gene2977|gene22668|gene8215|gene25347|gene25229|gene25343|gene8760|gene8406|gene22097|gene10071|gene1898|gene27110|gene1389|gene15413|gene5274|gene23628|gene5874|gene23232|gene12867|gene26991|gene12863|gene11685|gene18385|gene10897|gene9929|gene419…	359
regulation of plasma membrane bounded cell projection organization	BP	GO:0120035	2.41453e-05	0.00258075	--	509	gene27383|gene20993|gene504|gene12558|gene11113|gene20958|gene16594|gene20971|gene21194|gene8799|gene15239|gene23580|gene26983|gene2859|gene7918|gene11348|gene10964|gene22563|gene21101|gene27909|gene21019|gene2295|gene14399|gene3691|gene14437|gene45|gene2296|gene5402|gene27914|gene17265|gene16132|gene2281|gene2055|gene11918|gene18564|gene17420|gene3573|gene10277|gene9736|gene19620|gene27019|gene1…	83
blood vessel development	BP	GO:0001568	2.47588e-05	0.00259802	--	100	gene1787|gene20993|gene20404|gene25679|gene27761|gene5923|gene13270|gene3209|gene4010|gene12525|gene24390|gene14884|gene20777|gene21361|gene22965|gene10562|gene16741|gene24879|gene4769|gene24814|gene5526|gene12210|gene13102|gene15761|gene7526	25
biological regulation	BP	GO:0065007	2.50115e-05	0.00259802	--	12329	gene27836|gene12129|gene11676|gene12124|gene3903|gene26834|gene21288|gene7373|gene3691|gene7378|gene16132|gene2055|gene16135|gene26127|gene16047|gene27728|gene15224|gene27617|gene4474|gene16680|gene14992|gene3677|gene19261|gene22668|gene16594|gene17627|gene15312|gene15008|gene14575|gene27059|gene15796|gene11248|gene4613|gene15488|gene108|gene16667|gene14379|gene22805|gene15170|gene20130|gene7499|…	1378
negative regulation of neuron migration	BP	GO:2001223	2.9455e-05	0.00301709	--	8	gene17771|gene3843|gene4431|gene26732|gene15112|gene27019	6
actin cytoskeleton organization	BP	GO:0030036	3.23365e-05	0.00326688	--	311	gene5945|gene11891|gene22883|gene7484|gene6296|gene12124|gene1508|gene7182|gene10626|gene3903|gene22965|gene8526|gene23670|gene19629|gene22370|gene4023|gene1324|gene14437|gene3285|gene26577|gene9917|gene24611|gene19665|gene7009|gene19258|gene16329|gene11264|gene21101|gene24330|gene16236|gene12018|gene10268|gene27896|gene9103|gene16051|gene14473|gene7598|gene24358|gene26974|gene364|gene8044|gene25…	56
regulation of cell projection organization	BP	GO:0031344	3.4518e-05	0.00344014	--	514	gene27383|gene20993|gene504|gene12558|gene11113|gene20958|gene16594|gene20971|gene21194|gene8799|gene15239|gene23580|gene26983|gene2859|gene7918|gene11348|gene10964|gene22563|gene21101|gene27909|gene21019|gene2295|gene14399|gene3691|gene14437|gene45|gene15974|gene5402|gene27914|gene16132|gene2281|gene2055|gene11918|gene18564|gene17420|gene17265|gene10277|gene9736|gene19620|gene27019|gene17381|gen…	83
regulation of cell development	BP	GO:0060284	3.74108e-05	0.00367873	--	751	gene22070|gene15239|gene2859|gene15982|gene22563|gene9305|gene21194|gene4248|gene3691|gene45|gene5402|gene5403|gene2055|gene744|gene11310|gene14399|gene17164|gene7672|gene23710|gene24446|gene24444|gene20199|gene27019|gene8345|gene8799|gene2169|gene3184|gene9707|gene13102|gene2561|gene10277|gene20958|gene16594|gene26983|gene26732|gene21101|gene25222|gene2296|gene2281|gene11918|gene17420|gene15647|…	113
heart development	BP	GO:0007507	3.80835e-05	0.0036956	GO:0007511	153	gene22607|gene19261|gene21382|gene20658|gene1787|gene16514|gene11002|gene20497|gene7551|gene4248|gene5449|gene13270|gene22151|gene3209|gene9146|gene24867|gene17693|gene11254|gene18488|gene20147|gene9305|gene26526|gene5653|gene4431|gene3843|gene15467|gene10069|gene27442|gene3729|gene10562|gene17187|gene1324|gene15761	33
regulation of cell motility	BP	GO:2000145	3.92276e-05	0.00375719	--	696	gene22607|gene10256|gene6296|gene12124|gene28235|gene22563|gene3974|gene9994|gene45|gene15112|gene4089|gene6298|gene2055|gene25292|gene4374|gene24055|gene10268|gene15998|gene7849|gene23710|gene17737|gene9305|gene8811|gene11864|gene4742|gene9905|gene8345|gene9901|gene11254|gene12210|gene13102|gene12558|gene12263|gene16594|gene22250|gene24438|gene27715|gene26732|gene25226|gene27914|gene11918|gene11…	106
multicellular organismal process	BP	GO:0032501	4.04558e-05	0.00377673	GO:0044707|GO:0050874	3287	gene7182|gene3903|gene312|gene26834|gene23006|gene250|gene45|gene3194|gene11814|gene26127|gene13678|gene7849|gene23710|gene403|gene1928|gene27687|gene15257|gene5497|gene22148|gene15647|gene22141|gene14992|gene21746|gene22662|gene2977|gene12558|gene8210|gene16594|gene17627|gene16887|gene7039|gene8406|gene19181|gene1771|gene18364|gene10227|gene11853|gene27110|gene13119|gene11248|gene4613|gene17913|…	408
intracellular signal transduction	BP	GO:0035556	4.03712e-05	0.00377673	GO:0007242|GO:0007243|GO:0023013|GO:0023034	1463	gene17057|gene12124|gene8370|gene7182|gene15111|gene18498|gene22563|gene14797|gene29163|gene15533|gene7551|gene18071|gene9994|gene18073|gene45|gene1490|gene9390|gene24611|gene8044|gene10427|gene6685|gene25455|gene4564|gene8782|gene8783|gene10935|gene22015|gene24285|gene24358|gene13678|gene15998|gene14413|gene23710|gene24446|gene23012|gene15224|gene2198|gene26506|gene20805|gene2295|gene8799|gene12…	199
positive regulation of growth	BP	GO:0045927	4.50821e-05	0.00415589	--	215	gene12124|gene21700|gene16594|gene3295|gene15239|gene14992|gene18218|gene11348|gene10960|gene28147|gene12962|gene6728|gene8799|gene5402|gene9488|gene16132|gene13270|gene17420|gene2266|gene27019|gene18952|gene3184|gene752|gene27909|gene4431|gene637|gene17737|gene21019|gene3688|gene18564|gene204|gene20199|gene16329|gene3028|gene28243|gene10562|gene15974|gene12253|gene11254|gene14669|gene15111|gene1…	42
enzyme linked receptor protein signaling pathway	BP	GO:0007167	4.56443e-05	0.00415589	--	549	gene6296|gene12124|gene7182|gene3295|gene23006|gene20744|gene1324|gene9994|gene20180|gene4089|gene18876|gene8782|gene4374|gene11310|gene10268|gene8469|gene4742|gene22148|gene3184|gene7001|gene13102|gene12263|gene16594|gene16514|gene26983|gene8406|gene435|gene22097|gene18366|gene1065|gene16576|gene11248|gene28297|gene19874|gene20129|gene5874|gene108|gene9205|gene15087|gene27770|gene11685|gene15563…	87
actin filament-based process	BP	GO:0030029	4.78226e-05	0.00425789	--	352	gene5945|gene12040|gene22883|gene8526|gene6296|gene12124|gene1508|gene7182|gene10626|gene3903|gene22965|gene27526|gene19629|gene23670|gene21101|gene22370|gene11891|gene4023|gene27383|gene3959|gene14437|gene3285|gene26577|gene9917|gene24611|gene19665|gene7009|gene19258|gene16329|gene8824|gene11264|gene24330|gene16236|gene12018|gene10268|gene3184|gene27896|gene9103|gene16051|gene14473|gene7598|gene…	61
regulation of signaling	BP	GO:0023051	4.79395e-05	0.00425789	--	2822	gene12129|gene12124|gene17913|gene23006|gene3974|gene5402|gene5403|gene16047|gene20660|gene13678|gene22152|gene7849|gene24449|gene24446|gene24447|gene4573|gene20196|gene15647|gene16680|gene22662|gene2977|gene12558|gene16594|gene16887|gene8406|gene15793|gene1389|gene16810|gene5874|gene16667|gene14473|gene20432|gene22805|gene24939|gene14884|gene637|gene26991|gene13286|gene17687|gene7333|gene8824|ge…	355
regulation of neuron projection development	BP	GO:0010975	4.84966e-05	0.00425789	--	367	gene504|gene10277|gene1787|gene16236|gene20971|gene21194|gene15239|gene26983|gene2859|gene7918|gene11348|gene17164|gene10964|gene22563|gene9305|gene27909|gene5748|gene27383|gene12962|gene14437|gene8799|gene5402|gene27914|gene14399|gene2281|gene2055|gene9736|gene16566|gene17420|gene12558|gene11918|gene27019|gene15647|gene21101|gene11310|gene204|gene20958|gene9735|gene3528|gene16594|gene7672|gene74…	63
regulation of nervous system development	BP	GO:0051960	5.26641e-05	0.00456938	--	701	gene22070|gene22277|gene15239|gene2859|gene15982|gene22563|gene9305|gene21194|gene4248|gene3691|gene5402|gene5403|gene16132|gene2055|gene11310|gene14399|gene8967|gene17164|gene7672|gene24446|gene24444|gene27991|gene20199|gene13250|gene8345|gene8799|gene2169|gene3184|gene9707|gene13102|gene22662|gene12558|gene20958|gene16594|gene16514|gene26983|gene26732|gene21101|gene25222|gene1787|gene2296|gene2…	106
regulation of signal transduction	BP	GO:0009966	6.05534e-05	0.0051928	GO:0035466	2521	gene6950|gene22607|gene20958|gene11306|gene20156|gene12129|gene12124|gene13043|gene14431|gene25988|gene18498|gene17913|gene17761|gene22563|gene23006|gene16636|gene3974|gene15733|gene14202|gene7551|gene4248|gene9994|gene17762|gene7499|gene25692|gene5403|gene5923|gene9917|gene11113|gene5926|gene17385|gene12699|gene24939|gene11310|gene15974|gene2296|gene22675|gene18952|gene10268|gene20660|gene9735|g…	320
multicellular organism development	BP	GO:0007275	6.63405e-05	0.0056237	--	713	gene22607|gene7663|gene28083|gene250|gene4248|gene3194|gene15384|gene392|gene9260|gene16377|gene17433|gene7849|gene17966|gene23710|gene403|gene25742|gene1928|gene22383|gene5497|gene6774|gene11161|gene20951|gene14932|gene17627|gene27526|gene5380|gene26100|gene26103|gene13119|gene11248|gene23673|gene22329|gene108|gene17867|gene14473|gene27589|gene11845|gene26212|gene7448|gene8674|gene7309|gene14606…	107
regulation of cell morphogenesis	BP	GO:0022604	6.91626e-05	0.00579629	--	470	gene16144|gene22883|gene27526|gene504|gene10277|gene9736|gene20958|gene7182|gene20971|gene28235|gene15239|gene23161|gene26983|gene27706|gene11348|gene22563|gene20612|gene20777|gene21019|gene3959|gene3691|gene14437|gene8799|gene5402|gene21101|gene204|gene2281|gene2055|gene11918|gene17420|gene7009|gene9901|gene19620|gene27019|gene23896|gene15647|gene20993|gene22535|gene16218|gene23580|gene14399|gen…	76
cellular component organization	BP	GO:0016043	7.5814e-05	0.00621873	GO:0044235|GO:0071842	4785	gene27836|gene23762|gene10256|gene12124|gene7182|gene3903|gene21600|gene14992|gene21288|gene23003|gene14851|gene3974|gene816|gene45|gene5151|gene16132|gene25902|gene12040|gene14651|gene8782|gene2296|gene13678|gene27688|gene5394|gene403|gene24444|gene16690|gene20199|gene5653|gene4573|gene12486|gene24216|gene22147|gene16680|gene23161|gene3677|gene19261|gene2977|gene22668|gene3573|gene16594|gene2742…	571
embryonic morphogenesis	BP	GO:0048598	7.58896e-05	0.00621873	GO:0048828	380	gene2484|gene22662|gene19261|gene13585|gene22603|gene12699|gene22070|gene16302|gene18952|gene27340|gene17706|gene25095|gene3293|gene22965|gene26983|gene8406|gene19116|gene23006|gene27364|gene5981|gene7779|gene3321|gene5668|gene16741|gene4248|gene20404|gene2158|gene25692|gene5403|gene13270|gene6585|gene24670|gene11248|gene6198|gene4308|gene6668|gene12253|gene12018|gene6062|gene17693|gene896|gene21…	64
regulation of cell communication	BP	GO:0010646	7.68145e-05	0.00622535	--	2794	gene12129|gene12124|gene17913|gene23006|gene3974|gene5402|gene5403|gene16047|gene20660|gene13678|gene22152|gene7849|gene24449|gene24446|gene24447|gene4573|gene20196|gene15647|gene16680|gene22662|gene2977|gene12558|gene16594|gene16887|gene8406|gene15793|gene1389|gene16810|gene5874|gene16667|gene26991|gene20432|gene22805|gene24939|gene14884|gene637|gene7499|gene1980|gene17687|gene7333|gene8824|gene…	350
positive regulation of cell differentiation	BP	GO:0045597	8.5785e-05	0.00686395	--	774	gene6296|gene12124|gene22070|gene28235|gene15239|gene2859|gene22563|gene23006|gene4248|gene25357|gene5403|gene10420|gene11310|gene22675|gene13678|gene7849|gene23710|gene24446|gene9305|gene6680|gene20199|gene5653|gene5417|gene2212|gene13250|gene8799|gene2169|gene18472|gene3184|gene9707|gene20958|gene16594|gene7484|gene7918|gene5380|gene27914|gene25222|gene5668|gene18364|gene17420|gene11248|gene223…	114
regulation of locomotion	BP	GO:0040012	8.65555e-05	0.00686395	--	758	gene22607|gene10256|gene6296|gene12124|gene28235|gene22563|gene3974|gene9994|gene45|gene15112|gene4089|gene6298|gene2055|gene25292|gene4374|gene24055|gene10268|gene15998|gene7849|gene23710|gene17737|gene9305|gene3843|gene11864|gene4742|gene9905|gene8345|gene9901|gene11254|gene4474|gene13102|gene12558|gene1787|gene16594|gene23221|gene22250|gene24438|gene6533|gene7918|gene25226|gene27914|gene11918|…	112
negative regulation of cellular process	BP	GO:0048523	9.83623e-05	0.00771726	GO:0051243	4032	gene27836|gene10256|gene12124|gene7182|gene17917|gene14992|gene21288|gene27427|gene23006|gene3974|gene816|gene7373|gene45|gene25902|gene2055|gene11918|gene14156|gene20660|gene7849|gene24449|gene24446|gene24447|gene5653|gene12486|gene20196|gene15647|gene16680|gene23161|gene21746|gene22662|gene2977|gene12558|gene16594|gene8406|gene22097|gene25222|gene1771|gene18364|gene3472|gene15411|gene20962|gene…	487
negative regulation of biological process	BP	GO:0048519	0.000113602	0.00881909	GO:0043118	4529	gene27836|gene10256|gene11676|gene12124|gene7182|gene17917|gene14992|gene21288|gene27427|gene23006|gene3974|gene816|gene7373|gene45|gene25902|gene2055|gene11918|gene14156|gene20660|gene7849|gene24449|gene24446|gene24447|gene20199|gene5653|gene12486|gene20196|gene15647|gene16680|gene23161|gene21746|gene22662|gene2977|gene12558|gene16594|gene8406|gene22097|gene25222|gene1771|gene18364|gene15793|gen…	541
regulation of neurogenesis	BP	GO:0050767	0.000123972	0.00952388	--	620	gene22070|gene15239|gene2859|gene15982|gene22563|gene9305|gene21194|gene4248|gene3691|gene5402|gene5403|gene2055|gene11310|gene14399|gene17164|gene7672|gene24446|gene24444|gene20199|gene27019|gene8345|gene8799|gene2169|gene3184|gene9707|gene13102|gene12558|gene20958|gene16594|gene26983|gene7918|gene21101|gene25222|gene1787|gene2296|gene2281|gene11918|gene17420|gene15647|gene27909|gene8473|gene150…	94
regulation of epithelial cell proliferation	BP	GO:0050678	0.000133453	0.010043	--	261	gene21892|gene22662|gene3209|gene11205|gene17288|gene3434|gene1787|gene16594|gene13828|gene4806|gene27914|gene17385|gene7779|gene27459|gene27553|gene2158|gene14663|gene17265|gene15165|gene6585|gene1389|gene11465|gene11248|gene18422|gene25292|gene16329|gene24491|gene4374|gene12018|gene2559|gene752|gene18952|gene7849|gene23710|gene13286|gene11331|gene4760|gene395|gene21361|gene15563|gene16741|gene1…	47
negative regulation of transcription, DNA-templated	BP	GO:0045892	0.000133353	0.010043	GO:0016481|GO:0032582|GO:0061021	1046	gene17884|gene22070|gene4806|gene3293|gene14992|gene7837|gene23006|gene18383|gene7551|gene4248|gene45|gene25692|gene25902|gene10427|gene15628|gene651|gene22675|gene25591|gene17164|gene18542|gene7849|gene245|gene23710|gene6737|gene1718|gene14703|gene5653|gene17917|gene24996|gene27442|gene20196|gene14660|gene15659|gene1980|gene11254|gene14669|gene8015|gene15491|gene11991|gene24491|gene24329|gene209…	146
negative regulation of nucleic acid-templated transcription	BP	GO:1903507	0.000152343	0.0113488	--	1049	gene17884|gene22070|gene4806|gene3293|gene14992|gene7837|gene23006|gene18383|gene7551|gene4248|gene45|gene25692|gene25902|gene10427|gene18876|gene651|gene22675|gene25591|gene17164|gene18542|gene7849|gene17966|gene23710|gene6737|gene1718|gene14703|gene5653|gene17917|gene24996|gene27442|gene20196|gene14660|gene15659|gene2169|gene11254|gene14669|gene8015|gene15491|gene11991|gene24491|gene24329|gene2…	146
system development	BP	GO:0048731	0.000154192	0.0113716	--	576	gene15982|gene20578|gene7779|gene3974|gene9999|gene4248|gene9994|gene45|gene18075|gene9917|gene10153|gene12513|gene8153|gene11012|gene21428|gene11864|gene27019|gene8345|gene9907|gene6779|gene23651|gene1787|gene13980|gene14832|gene5380|gene5668|gene3472|gene2281|gene11918|gene11248|gene28127|gene15646|gene7001|gene27909|gene220|gene7426|gene28324|gene15563|gene14884|gene25729|gene6395|gene6391|gen…	88
negative regulation of RNA biosynthetic process	BP	GO:1902679	0.000159207	0.0116253	--	1050	gene17884|gene22070|gene4806|gene3293|gene14992|gene7837|gene23006|gene18383|gene7551|gene4248|gene45|gene25692|gene25902|gene10427|gene15628|gene651|gene22675|gene25591|gene17164|gene18542|gene7849|gene245|gene23710|gene6737|gene1718|gene14703|gene5653|gene17917|gene24996|gene27442|gene20196|gene14660|gene15659|gene2169|gene11254|gene14669|gene8015|gene15491|gene11991|gene24491|gene24329|gene209…	146
regulation of developmental growth	BP	GO:0048638	0.000166634	0.0120483	--	278	gene2055|gene18952|gene10277|gene21700|gene744|gene16594|gene17707|gene15239|gene18218|gene11348|gene14832|gene1980|gene28147|gene17687|gene12962|gene6728|gene8799|gene5402|gene16132|gene13270|gene9736|gene17420|gene9735|gene11918|gene16329|gene2782|gene27019|gene2575|gene20962|gene12018|gene26889|gene4139|gene204|gene752|gene27909|gene17737|gene21019|gene18564|gene20199|gene4431|gene3028|gene105…	49
regulation of cell migration	BP	GO:0030334	0.000174816	0.0124363	--	658	gene22607|gene10256|gene6296|gene12124|gene28235|gene22563|gene3974|gene9994|gene45|gene4089|gene6298|gene2055|gene25292|gene4374|gene24055|gene10268|gene15998|gene7672|gene23710|gene8811|gene11864|gene4742|gene9905|gene8345|gene9901|gene3184|gene12210|gene13102|gene5863|gene12263|gene16594|gene22250|gene24438|gene27715|gene7918|gene25226|gene27914|gene11918|gene11248|gene19874|gene26590|gene1125…	98
protein modification process	BP	GO:0036211	0.00017706	0.0124363	--	2531	gene22607|id472073|gene14437|gene12129|gene2074|gene20833|gene8370|gene9799|gene20835|gene12590|gene4806|gene2260|gene7661|gene26685|gene10456|gene21288|gene23003|gene23634|gene2198|gene24330|gene312|gene19155|gene14243|gene29163|gene27110|gene12867|gene1324|gene9994|gene18073|gene45|gene1157|gene27337|gene5403|gene14920|gene19850|gene24611|gene8022|gene5926|gene25591|gene28177|gene2115|gene14327…	317
cellular protein modification process	BP	GO:0006464	0.00017706	0.0124363	--	2531	gene22607|id472073|gene21600|gene12129|gene20833|gene8370|gene4089|gene9799|gene20835|gene12590|gene4806|gene2260|gene7661|gene312|gene10456|gene21288|gene23003|gene23634|gene2198|gene7551|gene19155|gene14243|gene29163|gene27110|gene1324|gene9994|gene18073|gene45|gene1157|gene25692|gene5403|gene19850|gene24611|gene8022|gene5926|gene25591|gene28177|gene2115|gene14327|gene2113|gene14156|gene8783|ge…	317
heart morphogenesis	BP	GO:0003007	0.000180916	0.0125873	--	36	gene11161|gene20744|gene12263|gene752|gene15396|gene27477|gene15974|gene13270|gene26974|gene26202|gene15761|gene7526	12
regulation of localization	BP	GO:0032879	0.000190856	0.0130916	--	2260	gene23762|gene22607|gene10256|gene20838|gene6296|gene12124|gene16261|gene23710|gene16266|gene1524|gene17917|gene18498|gene6512|gene27425|gene15234|gene22563|gene27728|gene271|gene5643|gene3974|gene9994|gene18073|gene45|gene15112|gene4089|gene6298|gene14656|gene2055|gene15384|gene25292|gene8782|gene17423|gene4374|gene11310|gene3184|gene7453|gene22675|gene20199|gene24055|gene10268|gene20660|gene206…	286
skeletal system development	BP	GO:0001501	0.000191715	0.0130916	--	132	gene8741|gene271|gene20578|gene14832|gene17385|gene7779|gene9999|gene4248|gene2158|gene45|gene13270|gene12513|gene27170|gene10153|gene10509|gene11012|gene20147|gene19250|gene16625|gene21428|gene7426|gene3843|gene29001|gene15563|gene24814|gene6779|gene8116|gene14884	28
covalent chromatin modification	BP	GO:0016569	0.000195944	0.0132577	--	501	gene9273|gene11657|gene19134|gene10123|gene17286|gene11991|gene12699|gene20833|gene24329|gene3433|gene9799|gene13828|gene22238|gene17703|gene22580|gene8882|gene23003|gene2233|gene20719|gene26558|gene26586|gene22935|gene17380|gene19850|gene7551|gene15300|gene45|gene22799|gene25692|gene5403|gene27059|gene13270|gene4731|gene9489|gene11440|gene28153|gene7951|gene12511|gene16690|gene4308|gene6215|gene…	78
regulation of release of sequestered calcium ion into cytosol by sarcoplasmic reticulum	BP	GO:0010880	0.000199087	0.0133479	--	22	gene18150|gene1508|gene21700|gene27383|gene986|gene18498|gene13270|gene5863|gene12386	9
DNA dealkylation	BP	GO:0035510	0.000228599	0.0151884	--	18	gene7316|gene5991|gene21166|gene12541|gene17707|gene12235|gene10412|gene26586	8
regulation of neuron differentiation	BP	GO:0045664	0.000238779	0.0155841	--	512	gene21892|gene8254|gene504|gene12558|gene9736|gene20958|gene16594|gene20971|gene18564|gene21194|gene8799|gene15239|gene982|gene26983|gene2859|gene7918|gene15982|gene10964|gene22563|gene21101|gene25222|gene21019|gene27383|gene4248|gene3691|gene14437|gene17923|gene2296|gene5402|gene5403|gene14399|gene2281|gene2055|gene11918|gene8885|gene17420|gene22070|gene10277|gene22965|gene16329|gene27019|gene15…	79
positive regulation of developmental growth	BP	GO:0048639	0.000236951	0.0155841	--	147	gene18952|gene21700|gene16594|gene15239|gene18218|gene11348|gene28147|gene12962|gene6728|gene15974|gene5402|gene16132|gene13270|gene17420|gene16329|gene27019|gene204|gene752|gene27909|gene17737|gene21019|gene18564|gene20199|gene4431|gene3028|gene10562|gene8799|gene12253|gene14669|gene15111	30
cellular component organization or biogenesis	BP	GO:0071840	0.000250928	0.0162333	GO:0071841	4904	gene27836|gene23762|gene10256|gene12124|gene7182|gene3903|gene21600|gene14992|gene21288|gene23003|gene14851|gene3974|gene816|gene45|gene5151|gene16132|gene25902|gene12040|gene14651|gene8782|gene2296|gene13678|gene27688|gene5394|gene403|gene24444|gene16690|gene20199|gene5653|gene4573|gene12486|gene24216|gene4474|gene16680|gene23161|gene3677|gene19261|gene2977|gene22668|gene3573|gene16594|gene27425…	578
negative regulation of cell proliferation	BP	GO:0008285	0.000259395	0.0166351	--	545	gene17057|gene21746|gene22662|gene3209|gene11465|gene24329|gene3434|gene1787|gene24047|gene13828|gene4806|gene8664|gene23161|gene5065|gene7918|gene27427|gene22563|gene16576|gene21892|gene20777|gene18383|gene8254|gene27459|gene16741|gene20646|gene27553|gene45|gene15112|gene4089|gene4523|gene3472|gene4886|gene1285|gene15165|gene14111|gene11248|gene19134|gene25292|gene16329|gene10562|gene19838|gene1…	83
cell surface receptor signaling pathway	BP	GO:0007166	0.00026459	0.016822	--	1859	gene17282|gene22833|gene6296|gene26924|gene12124|gene11402|gene7182|gene3295|gene23678|gene9205|gene17761|gene22563|gene23006|gene3974|gene20744|gene7373|gene4248|gene9994|gene20180|gene4089|gene666|gene2055|gene19814|gene18876|gene392|gene2236|gene8782|gene22462|gene4374|gene11310|gene10268|gene2561|gene13678|gene15998|gene6863|gene1968|gene3305|gene24446|gene17737|gene8811|gene8469|gene11864|ge…	239
regulation of release of sequestered calcium ion into cytosol	BP	GO:0051279	0.000269711	0.017001	--	71	gene17295|gene12386|gene27383|gene18150|gene5863|gene1508|gene21700|gene28852|gene27715|gene986|gene18498|gene13270|gene9901|gene3184|gene11354|gene15087|gene15761|gene4798	18
transmembrane receptor protein tyrosine kinase signaling pathway	BP	GO:0007169	0.000281838	0.0176149	--	413	gene17282|gene20180|gene9694|gene6296|gene10608|gene12124|gene4784|gene20658|gene12263|gene7182|gene16514|gene3295|gene982|gene569|gene17442|gene22097|gene16576|gene17385|gene20777|gene20744|gene13591|gene14434|gene1324|gene18366|gene1065|gene15681|gene7203|gene27276|gene8044|gene6585|gene19874|gene3305|gene27019|gene8782|gene7001|gene4374|gene11310|gene20129|gene20788|gene10268|gene5874|gene1659…	66
cell differentiation	BP	GO:0030154	0.00034619	0.021455	--	1789	gene17057|gene27837|gene9011|gene15659|gene22607|gene6298|gene22070|gene20147|gene2826|gene17737|gene20578|gene23006|gene3298|gene7779|gene3974|gene20744|gene4248|gene9995|gene45|gene4089|gene14654|gene20976|gene1514|gene15384|gene744|gene11918|gene3261|gene26127|gene3052|gene22675|gene24055|gene10268|gene12113|gene13678|gene15998|gene6863|gene18542|gene7849|gene20180|gene24446|gene403|gene20584|…	230
positive regulation of neuron projection development	BP	GO:0010976	0.000350159	0.0215202	--	192	gene1787|gene16594|gene15239|gene2859|gene7918|gene11348|gene22563|gene27914|gene21019|gene12962|gene5402|gene16566|gene17420|gene27019|gene11310|gene204|gene20958|gene27383|gene3528|gene17164|gene7672|gene28235|gene9305|gene27909|gene20993|gene18564|gene20199|gene20777|gene3028|gene11685|gene22961|gene16236|gene22965|gene8799|gene3184|gene9707	36
aorta development	BP	GO:0035904	0.0003589	0.0218751	--	19	gene4010|gene25679|gene12525|gene5923|gene13270|gene24814|gene3209|gene7526	8
regulation of response to stimulus	BP	GO:0048583	0.000382381	0.0231153	--	3456	gene10256|gene12129|gene12124|gene1520|gene17913|gene27933|gene23006|gene3974|gene7373|gene7499|gene5402|gene5403|gene2055|gene8782|gene17383|gene20660|gene13678|gene22152|gene7849|gene24449|gene24446|gene24447|gene4573|gene20196|gene28775|gene15647|gene16680|gene3677|gene2977|gene4459|gene12558|gene16594|gene16887|gene8406|gene25222|gene14575|gene15793|gene1389|gene11248|gene21527|gene5874|gene1…	417
neuronal ion channel clustering	BP	GO:0045161	0.000397201	0.0236239	--	15	gene16132|gene2281|gene7984|gene18218|gene8532|gene15646|gene15647	7
regulation of cGMP biosynthetic process	BP	GO:0030826	0.000397201	0.0236239	--	15	gene22943|gene14388|gene20805|gene1285|gene17420|gene3184|gene14797	7
cell projection assembly	BP	GO:0030031	0.000402596	0.0237532	--	326	gene10256|gene22883|gene20951|gene2560|gene12124|gene17288|gene6961|gene22662|gene17852|gene20777|gene21783|gene24215|gene7661|gene27526|gene17737|gene11002|gene20497|gene3483|gene3974|gene816|gene18509|gene25414|gene2461|gene15478|gene23580|gene3158|gene9390|gene2062|gene19258|gene13887|gene21157|gene22551|gene5979|gene13145|gene9103|gene17706|gene14473|gene403|gene19791|gene27896|gene7052|gene1…	54
coronary vasculature development	BP	GO:0060976	0.000431452	0.0250548	--	24	gene4010|gene20404|gene25679|gene1787|gene12525|gene22965|gene5923|gene24814|gene7526	9
regulation of neuron migration	BP	GO:2001222	0.000431452	0.0250548	--	24	gene17771|gene3843|gene12263|gene7672|gene26732|gene15112|gene4431|gene27019|gene20777	9
dendrite development	BP	GO:0016358	0.000456681	0.0263127	--	29	gene20199|gene504|gene2997|gene16594|gene20971|gene28235|gene24611|gene22805|gene23161|gene6621	10
negative regulation of RNA metabolic process	BP	GO:0051253	0.00050832	0.0290609	--	1154	gene17057|gene17884|gene22070|gene4806|gene3293|gene14992|gene7837|gene23006|gene18383|gene7551|gene4248|gene45|gene25692|gene25902|gene10427|gene18876|gene651|gene22675|gene25591|gene17164|gene18542|gene7849|gene245|gene23710|gene6737|gene20584|gene1718|gene14703|gene5653|gene17917|gene24996|gene27442|gene20196|gene14660|gene15659|gene2169|gene11254|gene14669|gene8015|gene15491|gene11991|gene244…	155
RNA metabolic process	BP	GO:0016070	0.000526671	0.0298622	--	3633	gene27836|gene12129|gene11676|gene17913|gene23003|gene23767|gene7378|gene18668|gene5403|gene25902|gene16135|gene16034|gene27689|gene23710|gene1005|gene27728|gene16690|gene5653|gene27618|gene20196|gene14992|gene8567|gene17433|gene22668|gene26904|gene8210|gene17174|gene20237|gene8215|gene25887|gene22097|gene10071|gene1898|gene1771|gene18364|gene15008|gene27059|gene11248|gene22399|gene250|gene20962|…	435
forebrain development	BP	GO:0030900	0.000530434	0.0298622	--	51	gene21746|gene4010|gene8254|gene21361|gene22590|gene24611|gene4769|gene17545|gene6585|gene10564|gene26974|gene14078|gene392|gene8885	14
plasma membrane bounded cell projection assembly	BP	GO:0120031	0.000569489	0.031801	--	323	gene10256|gene22883|gene20951|gene2560|gene12124|gene17288|gene6961|gene22662|gene17852|gene20777|gene21783|gene24215|gene7661|gene27526|gene17737|gene11002|gene20497|gene3483|gene3974|gene816|gene18509|gene25414|gene2461|gene15478|gene4438|gene23580|gene3158|gene9390|gene2062|gene13887|gene22551|gene5979|gene13145|gene9103|gene17706|gene14473|gene403|gene19791|gene27896|gene7052|gene11864|gene15…	53
negative regulation of cellular macromolecule biosynthetic process	BP	GO:2000113	0.000573496	0.031801	--	1251	gene17884|gene22070|gene4806|gene3293|gene14992|gene7837|gene23006|gene18383|gene7551|gene4248|gene45|gene25692|gene13337|gene25902|gene10427|gene15628|gene651|gene5955|gene22675|gene25591|gene17164|gene18542|gene7849|gene245|gene23710|gene6737|gene1718|gene14703|gene5653|gene17917|gene24996|gene27442|gene20196|gene14660|gene15659|gene2169|gene11254|gene14669|gene8015|gene15491|gene12799|gene1199…	166
negative regulation of multicellular organismal process	BP	GO:0051241	0.000602572	0.033164	--	855	gene10256|gene6296|gene22274|gene1517|gene17195|gene7373|gene4248|gene45|gene4089|gene24611|gene2055|gene15165|gene25292|gene395|gene20660|gene2561|gene17164|gene22152|gene7849|gene17737|gene14797|gene27442|gene2169|gene7560|gene11254|gene14669|gene12210|gene13102|gene22662|gene23651|gene12558|gene24329|gene9502|gene1787|gene16594|gene13828|gene26983|gene26732|gene14832|gene26889|gene5668|gene261…	119
regulation of calcium ion transport	BP	GO:0051924	0.000607105	0.0331659	--	169	gene5863|gene21700|gene28852|gene986|gene18498|gene18040|gene11354|gene10960|gene27459|gene18150|gene13270|gene7453|gene1508|gene17295|gene1517|gene27383|gene14473|gene22402|gene7499|gene578|gene14531|gene15087|gene4798|gene1589|gene27715|gene19592|gene9901|gene3184|gene12386|gene14745|gene2062|gene15761	32
ventricular septum development	BP	GO:0003281	0.000621589	0.0337075	--	30	gene4010|gene4023|gene20404|gene1787|gene12525|gene22965|gene5923|gene6585|gene17693|gene24814	10
positive regulation of cGMP biosynthetic process	BP	GO:0030828	0.000671224	0.0361028	--	12	gene17420|gene14388|gene1285|gene22943|gene20805|gene14797	6
DNA modification	BP	GO:0006304	0.00067555	0.0361028	--	70	gene7316|gene19134|gene5991|gene7951|gene6732|gene21166|gene23232|gene24706|gene17707|gene7663|gene12511|gene12235|gene8736|gene10412|gene24242|gene12541|gene26586	17
regulation of metal ion transport	BP	GO:0010959	0.000687484	0.0364762	--	280	gene1508|gene20130|gene28852|gene16050|gene18210|gene986|gene18498|gene18040|gene18218|gene578|gene10960|gene1517|gene27459|gene18150|gene7444|gene13270|gene17423|gene7453|gene5863|gene17314|gene13278|gene21700|gene17295|gene4598|gene1980|gene16047|gene894|gene3184|gene14473|gene22402|gene7499|gene8473|gene11354|gene14531|gene15087|gene4798|gene1589|gene14703|gene17917|gene27715|gene19592|gene990…	47
negative regulation of biosynthetic process	BP	GO:0009890	0.000699806	0.0368648	--	1351	gene22070|gene4806|gene3293|gene14992|gene2859|gene7837|gene23006|gene18383|gene7373|gene4248|gene4459|gene45|gene18075|gene25692|gene13337|gene25902|gene10427|gene18876|gene22462|gene651|gene5955|gene22675|gene25591|gene17164|gene18542|gene7849|gene17966|gene23710|gene6737|gene6680|gene1718|gene14703|gene5653|gene17917|gene24996|gene27442|gene20196|gene14660|gene15659|gene2169|gene11254|gene1466…	177
regulation of Rho protein signal transduction	BP	GO:0035023	0.000742498	0.0388363	--	109	gene22883|gene21382|gene27526|gene2977|gene1787|gene8526|gene19629|gene20180|gene5402|gene19665|gene8824|gene17771|gene7333|gene5874|gene13887|gene26974|gene7052|gene3843|gene5197|gene9905|gene2169|gene22385|gene14724	23
negative regulation of macromolecule biosynthetic process	BP	GO:0010558	0.000761261	0.0392608	--	1276	gene22070|gene4806|gene3293|gene14992|gene7837|gene23006|gene18383|gene7373|gene4248|gene45|gene25692|gene13337|gene25902|gene10427|gene18876|gene651|gene5955|gene22675|gene25591|gene17164|gene18542|gene7849|gene245|gene23710|gene6737|gene1718|gene14703|gene5653|gene17917|gene24996|gene27442|gene20196|gene14660|gene15659|gene2169|gene11254|gene14669|gene8015|gene15491|gene12799|gene11991|gene2449…	168
inositol lipid-mediated signaling	BP	GO:0048017	0.000756685	0.0392608	--	96	gene25913|gene18210|gene4431|gene11685|gene14607|gene10608|gene12558|gene9994|gene24584|gene15974|gene27019|gene15998|gene2295|gene7538|gene6585|gene24939|gene14582|gene4564|gene1193|gene8782|gene7966	21
negative regulation of cellular biosynthetic process	BP	GO:0031327	0.000782549	0.0400784	--	1337	gene17884|gene22070|gene4806|gene3293|gene14992|gene7837|gene23006|gene18383|gene7373|gene4248|gene45|gene18075|gene25692|gene13337|gene25902|gene10427|gene15628|gene22462|gene651|gene5955|gene22675|gene25591|gene17164|gene18542|gene7849|gene245|gene23710|gene6737|gene6680|gene1718|gene14703|gene5653|gene17917|gene24996|gene27442|gene20196|gene14660|gene15659|gene2169|gene11254|gene14669|gene8015…	175
positive regulation of neuron differentiation	BP	GO:0045666	0.000808764	0.0408537	--	267	gene8254|gene504|gene1787|gene16236|gene15239|gene2859|gene7918|gene11348|gene17164|gene22563|gene27914|gene27909|gene25222|gene20993|gene4248|gene12962|gene15974|gene5402|gene5403|gene16566|gene17420|gene16329|gene27019|gene11310|gene204|gene20958|gene3184|gene3528|gene16594|gene7672|gene28235|gene9305|gene21019|gene18564|gene20199|gene20777|gene3028|gene11685|gene22961|gene4439|gene22965|gene87…	45
DNA methylation or demethylation	BP	GO:0044728	0.000808544	0.0408537	--	53	gene7316|gene19134|gene5991|gene7951|gene6732|gene23232|gene17707|gene7663|gene12511|gene12235|gene10412|gene24242|gene8736|gene26586	14
nucleic acid metabolic process	BP	GO:0090304	0.000817548	0.0410164	--	4448	gene27836|gene12129|gene11676|gene12123|gene17913|gene23003|gene250|gene7378|gene18668|gene47|gene5403|gene25902|gene16135|gene16034|gene27689|gene5991|gene23710|gene1005|gene27728|gene16690|gene5653|gene25433|gene27618|gene20196|gene17853|gene3276|gene8567|gene17433|gene19264|gene22668|gene26904|gene8210|gene17174|gene20237|gene8215|gene25887|gene22097|gene10071|gene1898|gene1771|gene18364|gene1…	522
phosphatidylglycerol metabolic process	BP	GO:0046471	0.000850492	0.0423809	--	26	gene11698|gene11699|gene10929|gene4887|gene5497|gene7499|gene4886|gene11585|gene16871	9
regulation of cGMP metabolic process	BP	GO:0030823	0.000994962	0.0492473	--	17	gene17420|gene14388|gene20805|gene1285|gene22943|gene3184|gene14797	7
neuron part	CC	GO:0097458	4.30822e-13	4.16174e-10	--	1302	gene6395|gene3989|gene26924|gene264|gene18181|gene7182|gene16638|gene26830|gene15239|gene17737|gene17729|gene15234|gene6888|gene20777|gene18079|gene4084|gene15300|gene3691|gene5151|gene14656|gene13133|gene6694|gene17288|gene22462|gene11310|gene25184|gene24728|gene14399|gene10102|gene8153|gene6398|gene27688|gene17966|gene24779|gene15990|gene25746|gene20164|gene22577|gene23015|gene14825|gene20199|g…	218
plasma membrane bounded cell projection part	CC	GO:0120038	6.33872e-12	2.04107e-09	--	1207	gene10256|gene26924|gene264|gene7182|gene24215|gene22883|gene15239|gene6512|gene403|gene6694|gene15234|gene4248|gene6888|gene18079|gene5317|gene15300|gene3691|gene1490|gene14920|gene12040|gene15384|gene26127|gene17288|gene22462|gene11310|gene9260|gene24728|gene14399|gene16325|gene27688|gene11012|gene17966|gene24449|gene15990|gene17737|gene22577|gene20199|gene25746|gene4742|gene5863|gene7369|gene2…	201
cell projection part	CC	GO:0044463	6.33872e-12	2.04107e-09	--	1207	gene10256|gene26924|gene264|gene7182|gene24215|gene7661|gene15239|gene6512|gene403|gene6694|gene15234|gene4248|gene6888|gene18079|gene5317|gene15300|gene3691|gene1490|gene14920|gene12040|gene15384|gene26127|gene17288|gene22462|gene11310|gene9260|gene24728|gene14399|gene16325|gene27688|gene11012|gene17966|gene24449|gene15990|gene17737|gene22577|gene20199|gene25746|gene4742|gene5863|gene7369|gene21…	201
cell projection	CC	GO:0042995	4.9185e-10	1.18782e-07	--	1393	gene23762|gene4367|gene3989|gene26924|gene6298|gene264|gene7182|gene16638|gene15990|gene24215|gene7661|gene23678|gene23580|gene706|gene17729|gene6888|gene20777|gene18079|gene3974|gene21194|gene15300|gene3691|gene18073|gene5403|gene15145|gene12202|gene25292|gene21598|gene17288|gene24939|gene22462|gene11310|gene25184|gene24728|gene14399|gene10268|gene27896|gene8153|gene6398|gene24779|gene22303|gene…	217
cell junction	CC	GO:0030054	4.55266e-09	8.79574e-07	--	1461	gene23762|gene6292|gene21600|gene26924|gene12124|gene25199|gene18181|gene7182|gene16638|gene26830|gene23678|gene16630|gene23670|gene6888|gene22370|gene18079|gene3974|gene7377|gene1653|gene11970|gene18073|gene18074|gene21051|gene16132|gene12040|gene19071|gene5097|gene25292|gene8782|gene22462|gene271|gene4371|gene5370|gene24728|gene14399|gene10268|gene11318|gene2561|gene10102|gene9666|gene16266|gen…	221
postsynaptic specialization	CC	GO:0099572	9.35318e-09	1.1294e-06	--	159	gene18181|gene18182|gene7899|gene7898|gene26924|gene16050|gene7182|gene26830|gene18275|gene26983|gene7918|gene15234|gene24896|gene6888|gene24254|gene4084|gene504|gene2281|gene16576|gene1987|gene14656|gene10035|gene11310|gene8361|gene16484|gene5874|gene22515|gene16667|gene578|gene20164|gene24505|gene20199|gene25746|gene2997|gene25111|gene28324|gene22805|gene14606|gene3184|gene16922|gene16969|gene1…	42
plasma membrane bounded cell projection	CC	GO:0120025	8.80817e-09	1.1294e-06	--	1328	gene23762|gene4367|gene3989|gene26924|gene6298|gene264|gene7182|gene16638|gene15990|gene24215|gene7661|gene23678|gene23580|gene706|gene17729|gene6888|gene20777|gene18079|gene3974|gene21194|gene15300|gene3691|gene5403|gene15145|gene12202|gene25292|gene21598|gene17288|gene24939|gene22462|gene11310|gene25184|gene24728|gene14399|gene10102|gene8153|gene6398|gene24779|gene22303|gene17737|gene22577|gene…	203
postsynaptic density	CC	GO:0014069	9.35318e-09	1.1294e-06	GO:0097481|GO:0097483	159	gene18181|gene18182|gene7899|gene7898|gene26924|gene16050|gene7182|gene8361|gene26830|gene18275|gene26983|gene7918|gene15234|gene6888|gene24254|gene4084|gene504|gene2281|gene16576|gene1987|gene14656|gene10035|gene11310|gene14606|gene16484|gene5874|gene22515|gene16667|gene578|gene20164|gene24505|gene20199|gene25746|gene2997|gene25111|gene28324|gene22805|gene24896|gene3184|gene16922|gene16969|gene1…	42
synapse	CC	GO:0045202	2.63117e-08	2.82412e-06	--	270	gene27308|gene21629|gene7898|gene6298|gene25781|gene12263|gene16051|gene26983|gene22256|gene7918|gene7899|gene19116|gene26638|gene23670|gene9694|gene11000|gene8292|gene27459|gene16132|gene45|gene17221|gene2281|gene6432|gene8967|gene2782|gene14202|gene15647|gene11310|gene23110|gene11053|gene14399|gene11318|gene20845|gene13635|gene10187|gene20777|gene25579|gene25992|gene830|gene20164|gene18528|gene…	59
synapse part	CC	GO:0044456	7.31324e-08	7.06459e-06	--	616	gene26924|gene7182|gene16638|gene26830|gene27425|gene15234|gene6888|gene18079|gene4084|gene14656|gene22462|gene11310|gene24728|gene4573|gene20199|gene26502|gene25746|gene6208|gene8799|gene3184|gene16969|gene7998|gene11167|gene17076|gene5863|gene16050|gene18275|gene16514|gene26983|gene22256|gene7918|gene8292|gene27459|gene21030|gene11857|gene5175|gene2281|gene8361|gene25959|gene5874|gene16667|gene…	107
plasma membrane region	CC	GO:0098590	9.17995e-08	7.81289e-06	--	931	gene22607|gene26924|gene9390|gene7182|gene16638|gene26830|gene6512|gene6888|gene18079|gene3974|gene7377|gene9994|gene12040|gene9913|gene24753|gene26127|gene22462|gene11310|gene24728|gene12111|gene894|gene488|gene24449|gene17737|gene20214|gene26502|gene25746|gene4742|gene173|gene2295|gene2296|gene9901|gene19776|gene2690|gene13102|gene25627|gene13709|gene17076|gene28954|gene5863|gene1787|gene16053|…	148
synaptic membrane	CC	GO:0097060	9.70546e-08	7.81289e-06	--	273	gene18181|gene18182|gene17076|gene20793|gene25781|gene20794|gene16638|gene26830|gene18275|gene16514|gene26983|gene22256|gene23827|gene6888|gene16576|gene8292|gene18079|gene27459|gene11857|gene7203|gene2281|gene17396|gene8967|gene6621|gene10035|gene5212|gene173|gene22462|gene11310|gene24728|gene27943|gene12962|gene22517|gene27944|gene22914|gene16667|gene6465|gene16087|gene24505|gene10102|gene26502…	58
receptor complex	CC	GO:0043235	2.1193e-07	1.5748e-05	--	279	gene4010|gene6391|gene10187|gene12124|gene20793|gene28852|gene7182|gene10600|gene11340|gene18275|gene22256|gene7837|gene22563|gene27914|gene18279|gene3974|gene14531|gene4089|gene7203|gene6298|gene2281|gene1285|gene8885|gene8105|gene11248|gene10035|gene23560|gene4374|gene20625|gene15488|gene27943|gene18946|gene8075|gene752|gene27944|gene16594|gene16667|gene28033|gene7672|gene25781|gene830|gene1608…	58
neuron projection	CC	GO:0043005	2.77729e-07	1.91633e-05	--	769	gene3989|gene26924|gene7182|gene16638|gene15239|gene17729|gene6888|gene18079|gene15300|gene3691|gene5403|gene19607|gene14656|gene22462|gene10937|gene25184|gene24728|gene14399|gene27896|gene8153|gene15990|gene17737|gene22577|gene14825|gene20199|gene25746|gene264|gene7369|gene21188|gene173|gene13980|gene8799|gene2046|gene3184|gene2690|gene21746|gene11167|gene16193|gene17076|gene12558|gene12263|gene…	125
cytoskeleton	CC	GO:0005856	4.65022e-07	2.99474e-05	--	815	gene4367|gene21600|gene26924|gene12124|gene24215|gene7661|gene16630|gene22370|gene4084|gene26533|gene20182|gene9917|gene12040|gene15384|gene14324|gene21598|gene10937|gene14399|gene10268|gene9937|gene9666|gene22303|gene24444|gene22577|gene12486|gene4742|gene18160|gene6363|gene9905|gene2296|gene12053|gene3184|gene19800|gene13709|gene20951|gene16050|gene27526|gene7485|gene25224|gene5380|gene11002|ge…	130
nucleus	CC	GO:0005634	2.33434e-06	0.000140936	--	5719	gene27836|gene12124|gene11776|gene17917|gene17913|gene23003|gene23006|gene250|gene816|gene26668|gene26924|gene7378|gene18668|gene5403|gene3194|gene3195|gene12040|gene16135|gene2113|gene8782|gene2296|gene24285|gene27689|gene6121|gene959|gene23710|gene24447|gene27728|gene1928|gene16690|gene685|gene5653|gene12484|gene20196|gene3374|gene22148|gene14992|gene19261|gene17433|gene22668|gene26904|gene8210…	689
presynaptic membrane	CC	GO:0042734	4.72378e-06	0.000268422	--	54	gene22462|gene18079|gene11310|gene25746|gene27459|gene17076|gene11857|gene8967|gene8799|gene16638|gene24390|gene18275|gene22256|gene23827|gene5212|gene24728|gene12962|gene7448	18
ionotropic glutamate receptor complex	CC	GO:0008328	6.14324e-06	0.000329687	--	45	gene3184|gene25746|gene15599|gene20793|gene4439|gene7182|gene7203|gene2997|gene2281|gene18275|gene14760|gene25781|gene10035|gene830|gene27617|gene18528	16
plasma membrane part	CC	GO:0044459	7.46598e-06	0.000379586	--	2622	gene22607|gene20214|gene11306|gene16053|gene6296|gene18181|gene12124|gene27748|gene16261|gene11113|gene7182|gene8374|gene1524|gene16638|gene26830|gene6512|gene706|gene17729|gene18757|gene21374|gene27933|gene6888|gene14851|gene18079|gene3974|gene7377|gene2589|gene7373|gene10395|gene1324|gene9994|gene18073|gene4034|gene19628|gene4089|gene1490|gene11227|gene13133|gene19814|gene24753|gene25292|gene27…	339
neurotransmitter receptor complex	CC	GO:0098878	1.16641e-05	0.000563376	--	47	gene3184|gene25746|gene2997|gene20793|gene4439|gene7182|gene15599|gene2281|gene18275|gene25781|gene14760|gene830|gene27617|gene10035|gene7203|gene18528	16
actin cytoskeleton	CC	GO:0015629	1.71399e-05	0.000788436	--	200	gene20389|gene13709|gene21600|gene26924|gene20971|gene7484|gene7485|gene5380|gene22370|gene20426|gene26668|gene27459|gene25414|gene20182|gene3285|gene15087|gene7009|gene8824|gene11264|gene16236|gene20908|gene22990|gene9937|gene7098|gene14842|gene28443|gene8885|gene27896|gene7052|gene4742|gene17858|gene8289|gene10005|gene18160|gene24896|gene12053|gene14964|gene3959|gene6302|gene11821|gene19800	41
plasma membrane receptor complex	CC	GO:0098802	5.40794e-05	0.00237458	--	149	gene6391|gene12124|gene20793|gene28852|gene7182|gene10600|gene11340|gene18275|gene25781|gene18279|gene3974|gene4089|gene7203|gene6298|gene2281|gene10035|gene23560|gene15488|gene18946|gene15599|gene16667|gene830|gene591|gene18528|gene617|gene25746|gene2997|gene27617|gene4439|gene4820|gene14760|gene3184	32
cell surface	CC	GO:0009986	6.25088e-05	0.00262537	GO:0009928|GO:0009929	438	gene17282|gene22607|gene3677|gene13585|gene23020|gene17762|gene6298|gene22256|gene22646|gene5782|gene9136|gene16594|gene26632|gene26983|gene18334|gene6391|gene19116|gene27914|gene17385|gene18079|gene3974|gene17195|gene15666|gene5625|gene18182|gene18181|gene15145|gene7203|gene2281|gene13133|gene6432|gene5370|gene24753|gene1644|gene26127|gene13081|gene1630|gene15647|gene11310|gene28591|gene752|gene…	72
cation channel complex	CC	GO:0034703	6.86465e-05	0.00276302	--	198	gene6395|gene20793|gene16261|gene16050|gene7182|gene18275|gene14870|gene25781|gene28226|gene938|gene18150|gene17314|gene21700|gene7203|gene2765|gene2281|gene13133|gene17423|gene7453|gene10035|gene20130|gene15647|gene4034|gene9260|gene15599|gene22402|gene18528|gene830|gene8532|gene17396|gene25078|gene25746|gene909|gene2997|gene27617|gene4439|gene14760|gene3184|gene22141	39
sarcoplasmic reticulum lumen	CC	GO:0033018	8.05277e-05	0.00302041	--	9	gene8303|gene25694|gene1508|gene986|gene18498|gene12386	6
Golgi apparatus	CC	GO:0005794	8.12946e-05	0.00302041	--	773	gene11306|gene6298|gene13043|gene16266|gene1031|gene24611|gene23678|gene23161|gene16630|gene10904|gene18383|gene10395|gene5151|gene15145|gene15439|gene651|gene22675|gene24728|gene9510|gene7052|gene14413|gene15990|gene4906|gene10069|gene5625|gene2295|gene19776|gene16969|gene11161|gene2977|gene8215|gene7910|gene14460|gene27526|gene22256|gene20594|gene5069|gene26988|gene11853|gene2765|gene2281|gene2…	114
dendrite	CC	GO:0030425	9.63647e-05	0.00344771	--	353	gene3989|gene4826|gene5434|gene26924|gene12558|gene20130|gene20794|gene8361|gene18275|gene8532|gene26983|gene22256|gene7918|gene11348|gene10960|gene24254|gene18079|gene938|gene13892|gene17396|gene15300|gene19996|gene2158|gene11853|gene1490|gene2281|gene18528|gene17420|gene19607|gene6621|gene10035|gene5212|gene27019|gene22462|gene11310|gene3184|gene11053|gene24728|gene14399|gene16484|gene22515|gen…	60
ion channel complex	CC	GO:0034702	0.000204981	0.00707186	--	273	gene6395|gene4439|gene20793|gene20130|gene16050|gene7182|gene20794|gene18275|gene14870|gene25781|gene28226|gene938|gene18150|gene17396|gene14760|gene21700|gene7203|gene2765|gene2281|gene13133|gene17423|gene7453|gene10035|gene16261|gene8489|gene15647|gene4034|gene9260|gene27943|gene27944|gene15599|gene22402|gene830|gene16087|gene8532|gene18528|gene25078|gene10102|gene25746|gene3721|gene909|gene299…	48
transcription factor complex	CC	GO:0005667	0.00024016	0.0079998	--	297	gene23767|gene8319|gene18952|gene22238|gene23924|gene23003|gene8406|gene26638|gene239|gene9034|gene3321|gene24092|gene5668|gene5038|gene4836|gene18366|gene2158|gene17923|gene22939|gene23006|gene637|gene7551|gene18429|gene4731|gene10701|gene11248|gene395|gene4308|gene7097|gene21738|gene20646|gene17234|gene22675|gene18542|gene25216|gene24374|gene24242|gene18358|gene11689|gene3483|gene10562|gene2487…	51
sarcoplasmic reticulum	CC	GO:0016529	0.000329776	0.0106188	GO:0008221	28	gene19271|gene18150|gene14544|gene11205|gene21700|gene986|gene12040|gene1508|gene12386|gene1308	10
leading edge membrane	CC	GO:0031256	0.000366471	0.0111104	--	137	gene13709|gene22883|gene1787|gene7182|gene18210|gene25781|gene11699|gene12040|gene9913|gene27019|gene19874|gene204|gene16667|gene6465|gene14473|gene17615|gene9320|gene11113|gene26974|gene8532|gene13887|gene4742|gene24085|gene6247|gene5526|gene9901|gene7598|gene14587	28
NMDA selective glutamate receptor complex	CC	GO:0017146	0.000368048	0.0111104	--	11	gene25746|gene2997|gene7182|gene7203|gene2281|gene3184	6
axon part	CC	GO:0033267	0.000389638	0.0114058	--	158	gene6395|gene1787|gene18275|gene16514|gene22256|gene18218|gene9232|gene3691|gene24|gene5175|gene8532|gene5449|gene13133|gene27019|gene15646|gene15647|gene4034|gene16050|gene22517|gene21487|gene27909|gene27688|gene1968|gene15990|gene15087|gene24221|gene6262|gene18353|gene14481|gene8799|gene7984	31
sarcoplasmic reticulum membrane	CC	GO:0033017	0.000420361	0.011602	--	39	gene17295|gene24137|gene18150|gene14544|gene1508|gene21700|gene19592|gene1589|gene18498|gene12040|gene11354|gene12386	12
nucleoplasm	CC	GO:0005654	0.000411564	0.011602	--	2384	gene8705|gene6292|gene11306|gene2912|gene17884|gene20833|gene17573|gene21166|gene9799|gene24216|gene3295|gene21600|gene17913|gene23003|gene15982|gene6697|gene23006|gene23767|gene18383|gene816|gene15793|gene4248|gene1150|gene45|gene9489|gene25692|gene5403|gene19607|gene11113|gene12040|gene4676|gene15165|gene5727|gene15269|gene2113|gene14156|gene16034|gene11229|gene10935|gene651|gene15974|gene2296|…	297
cell-cell junction	CC	GO:0005911	0.00061788	0.0165798	--	536	gene23762|gene14813|gene6292|gene24309|gene2561|gene12124|gene5863|gene25199|gene12263|gene19071|gene20777|gene17706|gene28265|gene20305|gene16514|gene271|gene4371|gene23827|gene16576|gene22370|gene19221|gene3974|gene4084|gene27459|gene1653|gene7918|gene18364|gene5625|gene11970|gene18073|gene18074|gene21700|gene21051|gene27280|gene25788|gene6585|gene1389|gene8662|gene25292|gene26787|gene20818|gen…	80
node of Ranvier	CC	GO:0033268	0.000642813	0.0167826	--	16	gene6395|gene4034|gene22517|gene13133|gene18218|gene15646|gene15647	7
cell projection membrane	CC	GO:0031253	0.000687484	0.0174766	--	280	gene13709|gene22883|gene3410|gene11113|gene1787|gene7182|gene18210|gene25781|gene8184|gene5317|gene27459|gene11699|gene27761|gene17981|gene12040|gene9913|gene26127|gene27019|gene19874|gene4010|gene1987|gene204|gene16667|gene6465|gene14473|gene7598|gene9320|gene24449|gene26974|gene17737|gene15369|gene1430|gene24505|gene13881|gene7910|gene13887|gene17939|gene4742|gene8532|gene24085|gene6247|gene552…	47
presynaptic active zone	CC	GO:0048786	0.000832712	0.0206256	--	31	gene8383|gene7899|gene11857|gene12962|gene22515|gene8799|gene22256|gene6208|gene5569|gene7448	10
postsynaptic membrane	CC	GO:0045211	0.000879663	0.0208074	--	216	gene18181|gene18182|gene20793|gene20794|gene26830|gene18275|gene22256|gene23827|gene7203|gene6888|gene8292|gene18079|gene22914|gene16576|gene2281|gene17396|gene6621|gene10035|gene14202|gene27943|gene22517|gene27944|gene16087|gene24505|gene10102|gene26502|gene25746|gene3721|gene2997|gene25111|gene28324|gene173|gene28288|gene27383|gene8380|gene16922|gene14606|gene14964	38
intracellular membrane-bounded organelle	CC	GO:0043231	0.00088313	0.0208074	--	8199	gene27836|gene23762|gene12124|gene11776|gene17917|gene17913|gene23003|gene23006|gene250|gene816|gene26668|gene26924|gene45|gene18668|gene5151|gene3194|gene3195|gene14656|gene12040|gene16135|gene2115|gene2113|gene8781|gene8782|gene2296|gene24285|gene9666|gene27689|gene6121|gene959|gene23710|gene24447|gene27728|gene1928|gene16690|gene685|gene5653|gene4573|gene12484|gene4906|gene27617|gene20196|gene…	924
neurofibrillary tangle	CC	GO:0097418	0.0011277	0.0222318	--	3	gene23827|gene21157|gene14656	3
junctional sarcoplasmic reticulum membrane	CC	GO:0014701	0.00107113	0.0222318	--	9	gene17295|gene12386|gene11354|gene21700|gene18150	5
presynaptic cytoskeleton	CC	GO:0099569	0.0011277	0.0222318	--	3	gene7899|gene7898|gene22515	3
dendritic shaft	CC	GO:0043198	0.00109931	0.0222318	--	32	gene27896|gene21194|gene5863|gene22805|gene1430|gene2281|gene22256|gene15234|gene17381|gene11354	10
SAGA complex	CC	GO:0000124	0.000994962	0.0222318	--	17	gene13791|gene5582|gene27340|gene22238|gene637|gene23003|gene27364	7
cytoskeleton of presynaptic active zone	CC	GO:0048788	0.0011277	0.0222318	--	3	gene7899|gene7898|gene22515	3
Z disc	CC	GO:0030018	0.00102237	0.0222318	--	125	gene6395|gene4023|gene26924|gene5863|gene3903|gene18498|gene578|gene22370|gene26668|gene18150|gene20182|gene45|gene26577|gene12040|gene11833|gene17295|gene16601|gene19258|gene22402|gene15189|gene1589|gene25155|gene26755|gene27383|gene10005	25
transporter complex	CC	GO:1990351	0.00107073	0.0222318	--	301	gene6395|gene4439|gene20793|gene20130|gene16050|gene7182|gene20794|gene18275|gene14870|gene25781|gene28226|gene938|gene18150|gene17396|gene14760|gene21700|gene7203|gene2765|gene2281|gene13133|gene17423|gene7453|gene10035|gene14327|gene16261|gene8489|gene15647|gene4034|gene9260|gene27943|gene27944|gene15599|gene22402|gene830|gene16087|gene8532|gene18528|gene25078|gene10102|gene25746|gene3721|gene9…	49
transmembrane transporter complex	CC	GO:1902495	0.00129998	0.0251156	--	296	gene6395|gene4439|gene20793|gene20130|gene16050|gene7182|gene20794|gene18275|gene14870|gene25781|gene28226|gene938|gene18150|gene17396|gene14760|gene21700|gene7203|gene2765|gene2281|gene13133|gene17423|gene7453|gene10035|gene16261|gene8489|gene15647|gene4034|gene9260|gene27943|gene27944|gene15599|gene22402|gene830|gene16087|gene8532|gene18528|gene25078|gene10102|gene25746|gene3721|gene909|gene299…	48
neuronal cell body	CC	GO:0043025	0.00136445	0.0258442	--	289	gene3989|gene504|gene11465|gene16594|gene20971|gene25988|gene18218|gene18275|gene26983|gene22256|gene6694|gene23827|gene5151|gene17076|gene9232|gene2686|gene5380|gene26103|gene26924|gene14575|gene27761|gene5449|gene17420|gene19607|gene5212|gene15647|gene8361|gene25184|gene24728|gene24939|gene5874|gene12558|gene17392|gene23015|gene24505|gene23071|gene27896|gene20777|gene5434|gene2997|gene8532|gene…	47
axonemal dynein complex	CC	GO:0005858	0.00181509	0.0337188	--	14	gene22432|gene5609|gene14677|gene15415|gene20497|gene25859	6
intracellular organelle	CC	GO:0043229	0.00185296	0.0337728	--	10204	gene27836|gene23762|gene11676|gene12124|gene21034|gene11776|gene3903|gene14996|gene21600|gene17913|gene21288|gene23003|gene23006|gene250|gene798|gene816|gene26668|gene26533|gene26924|gene45|gene18668|gene5151|gene3194|gene3195|gene14656|gene12040|gene16135|gene3298|gene2115|gene2113|gene8781|gene8782|gene2296|gene3803|gene24285|gene14231|gene9666|gene27689|gene27688|gene6121|gene959|gene23710|gen…	1130
cytosol	CC	GO:0005829	0.00193028	0.0345305	--	2732	gene17057|gene3099|gene12287|gene20838|gene6296|gene2074|gene12124|gene8370|gene11113|gene6292|gene20835|gene7036|gene3903|gene3295|gene544|gene15239|gene17727|gene2859|gene6694|gene15234|gene13806|gene23670|gene22370|gene9488|gene6352|gene18071|gene3691|gene20180|gene45|gene26789|gene9917|gene24611|gene8022|gene29078|gene15384|gene4676|gene28177|gene8383|gene392|gene14156|gene14491|gene10935|gen…	329
AMPA glutamate receptor complex	CC	GO:0032281	0.00265413	0.0466161	--	30	gene20793|gene4439|gene15599|gene14760|gene25781|gene10035|gene830|gene27617|gene18528	9
cell body	CC	GO:0044297	0.00287999	0.0496798	--	339	gene3989|gene504|gene11465|gene16594|gene20971|gene25988|gene18218|gene18275|gene26983|gene22256|gene6694|gene23827|gene5151|gene17076|gene9232|gene24254|gene2686|gene5380|gene26103|gene15300|gene26924|gene14575|gene8532|gene27761|gene5449|gene17420|gene19607|gene5212|gene27019|gene15647|gene10937|gene8361|gene25184|gene24728|gene3184|gene5874|gene12558|gene17392|gene23015|gene24505|gene23071|gen…	52
transcription regulator activity	MF	GO:0140110	1.03578e-16	1.83644e-13	--	1586	gene9011|gene21451|gene4362|gene2912|gene17884|gene22070|gene25591|gene744|gene18976|gene4806|gene3293|gene14992|gene23003|gene18025|gene23006|gene23673|gene7779|gene5317|gene14078|gene7551|gene4248|gene9995|gene45|gene25692|gene5403|gene3194|gene22681|gene10427|gene23363|gene18876|gene23361|gene11814|gene5095|gene395|gene16034|gene22675|gene18952|gene10542|gene20359|gene17693|gene17164|gene27689…	269
regulatory region nucleic acid binding	MF	GO:0001067	7.89973e-16	4.66874e-13	--	798	gene9011|gene22070|gene9799|gene4806|gene17913|gene7837|gene23006|gene23673|gene18383|gene5317|gene7551|gene4248|gene9995|gene45|gene18668|gene25692|gene5403|gene19665|gene10427|gene18876|gene5095|gene22675|gene25591|gene24359|gene27689|gene18542|gene7849|gene23710|gene1718|gene14703|gene2648|gene27442|gene14660|gene15659|gene14662|gene8015|gene13665|gene11991|gene26904|gene24329|gene20958|gene13…	158
transcription regulatory region DNA binding	MF	GO:0044212	7.03643e-16	4.66874e-13	GO:0000975	797	gene9011|gene22070|gene9799|gene4806|gene17913|gene7837|gene23006|gene250|gene18383|gene5317|gene7551|gene4248|gene9995|gene45|gene18668|gene25692|gene5403|gene19665|gene10427|gene18876|gene5095|gene22675|gene25591|gene24359|gene27689|gene18542|gene7849|gene23710|gene1718|gene14703|gene2648|gene27442|gene14660|gene15659|gene14662|gene8015|gene13665|gene11991|gene26904|gene24329|gene20958|gene1398…	158
ion binding	MF	GO:0043167	6.196e-14	2.74638e-11	--	7191	gene12129|gene11290|gene11776|gene12123|gene3903|gene312|gene706|gene27425|gene27427|gene23006|gene250|gene3974|gene3691|gene7378|gene18668|gene47|gene3194|gene16132|gene25902|gene16130|gene7513|gene16034|gene8783|gene16047|gene23918|gene9664|gene1793|gene27689|gene27688|gene6121|gene23710|gene1005|gene27728|gene1928|gene7557|gene15224|gene5018|gene9856|gene5653|gene25433|gene12486|gene5304|gene1…	911
metal ion binding	MF	GO:0046872	1.39382e-12	3.53035e-10	--	4841	gene11776|gene12123|gene3903|gene312|gene706|gene27425|gene27427|gene250|gene3974|gene7378|gene18668|gene47|gene3194|gene16132|gene25902|gene16130|gene14651|gene16034|gene8783|gene16047|gene27689|gene6121|gene23710|gene1005|gene27728|gene1928|gene15224|gene17939|gene9856|gene5653|gene25433|gene12486|gene5304|gene20196|gene3373|gene21826|gene17853|gene3276|gene19261|gene22665|gene19264|gene8210|ge…	640
sequence-specific DNA binding	MF	GO:0043565	1.3169e-12	3.53035e-10	--	1067	gene9011|gene17884|gene22070|gene9799|gene4806|gene3293|gene14992|gene7837|gene23006|gene23673|gene18383|gene5317|gene15300|gene9995|gene18668|gene25692|gene13337|gene10427|gene23363|gene18876|gene23361|gene5095|gene395|gene14491|gene22675|gene10542|gene896|gene24359|gene27689|gene18542|gene7849|gene13361|gene23710|gene1718|gene14703|gene16329|gene13250|gene22383|gene14660|gene15659|gene2169|gene…	185
DNA binding transcription factor activity	MF	GO:0003700	1.02548e-12	3.53035e-10	GO:0000130|GO:0001071	1184	gene9011|gene4362|gene8701|gene17884|gene22070|gene23710|gene4806|gene3293|gene14992|gene17693|gene23006|gene23673|gene7779|gene5317|gene4248|gene9995|gene25692|gene3194|gene22681|gene10427|gene23363|gene18876|gene23361|gene5095|gene395|gene16034|gene22675|gene17433|gene20359|gene17164|gene27689|gene18542|gene7849|gene17966|gene25216|gene3209|gene1718|gene2648|gene11864|gene26509|gene26035|gene11…	201
cation binding	MF	GO:0043169	4.28249e-12	9.49107e-10	--	4913	gene11776|gene12123|gene3903|gene312|gene706|gene27425|gene27427|gene250|gene3974|gene7378|gene18668|gene47|gene3194|gene16132|gene25902|gene16130|gene14651|gene16034|gene8783|gene16047|gene1793|gene27689|gene6121|gene23710|gene1005|gene27728|gene1928|gene15224|gene17939|gene9856|gene5653|gene25433|gene12486|gene5304|gene20196|gene3373|gene21826|gene17853|gene3276|gene19261|gene22665|gene19264|ge…	645
transcription regulatory region sequence-specific DNA binding	MF	GO:0000976	1.92088e-11	3.78325e-09	--	624	gene9011|gene22070|gene9799|gene4806|gene17913|gene7837|gene23006|gene23673|gene18383|gene5317|gene4248|gene9995|gene18668|gene25692|gene10427|gene18876|gene5095|gene22675|gene25591|gene24359|gene27689|gene18542|gene7849|gene23710|gene1718|gene14703|gene16329|gene14660|gene2169|gene8015|gene13665|gene20958|gene13980|gene15312|gene436|gene1586|gene5668|gene1771|gene7551|gene13119|gene15165|gene112…	120
RNA polymerase II transcription factor activity, sequence-specific DNA binding	MF	GO:0000981	2.13381e-11	3.78325e-09	--	604	gene2912|gene4806|gene3293|gene17913|gene23006|gene23673|gene5317|gene4248|gene9995|gene25692|gene3194|gene10427|gene25591|gene5095|gene395|gene22675|gene17433|gene20359|gene18542|gene7849|gene17966|gene1718|gene11864|gene13250|gene14660|gene15659|gene2169|gene22148|gene14669|gene8015|gene13665|gene6902|gene20958|gene13980|gene15312|gene436|gene12710|gene5668|gene26100|gene26103|gene7551|gene1311…	117
sequence-specific double-stranded DNA binding	MF	GO:1990837	4.87839e-11	7.86308e-09	--	654	gene9011|gene22070|gene9799|gene4806|gene17913|gene7837|gene23006|gene23673|gene18383|gene5317|gene4248|gene9995|gene18668|gene25692|gene10427|gene18876|gene5095|gene22675|gene24359|gene27689|gene18542|gene7849|gene23710|gene1718|gene14703|gene2648|gene14660|gene2169|gene8015|gene13665|gene20958|gene13980|gene15312|gene436|gene1586|gene5668|gene1771|gene7551|gene13119|gene15165|gene11248|gene1769…	123
DNA binding	MF	GO:0003677	1.48428e-10	2.19302e-08	GO:0043566	2723	gene27836|gene23767|gene12123|gene14992|gene23003|gene23006|gene250|gene7378|gene18668|gene5403|gene3194|gene16034|gene27689|gene27688|gene5991|gene23710|gene1005|gene24444|gene5653|gene20196|gene22148|gene17913|gene17433|gene26904|gene8210|gene15312|gene1771|gene15008|gene3472|gene13119|gene11248|gene10173|gene7779|gene8116|gene5874|gene23232|gene17850|gene1179|gene22946|gene25017|gene25331|gene…	382
RNA polymerase II proximal promoter sequence-specific DNA binding	MF	GO:0000978	6.79114e-10	9.26206e-08	--	309	gene21892|gene13665|gene8254|gene8319|gene2484|gene24670|gene20958|gene23924|gene17913|gene6961|gene7837|gene436|gene17545|gene26058|gene23006|gene18383|gene3321|gene5317|gene5668|gene25414|gene3683|gene4248|gene18668|gene11446|gene13270|gene15165|gene25591|gene10701|gene11248|gene5095|gene2266|gene17884|gene13250|gene17699|gene7097|gene12018|gene20646|gene3433|gene17693|gene8978|gene13323|gene12…	69
RNA polymerase II regulatory region DNA binding	MF	GO:0001012	8.34757e-10	1.05716e-07	--	526	gene22070|gene4806|gene17913|gene7837|gene23006|gene23673|gene18383|gene5317|gene4248|gene9995|gene18668|gene5403|gene10427|gene18876|gene5095|gene24359|gene27689|gene18542|gene7849|gene23710|gene1718|gene14703|gene14660|gene2169|gene8015|gene13665|gene20958|gene13980|gene436|gene5668|gene7551|gene13119|gene15165|gene11248|gene17699|gene7097|gene17693|gene21738|gene6465|gene17751|gene18025|gene11…	101
proximal promoter sequence-specific DNA binding	MF	GO:0000987	9.89292e-10	1.16934e-07	GO:0001159	331	gene21892|gene2484|gene9011|gene8319|gene13665|gene24670|gene3433|gene8254|gene17545|gene17913|gene6961|gene7837|gene436|gene26058|gene24390|gene23006|gene18383|gene3321|gene5317|gene5668|gene25414|gene3683|gene4248|gene23924|gene18668|gene25692|gene11446|gene13270|gene15165|gene25591|gene10701|gene11248|gene5095|gene2266|gene17884|gene13250|gene27477|gene17699|gene7097|gene12018|gene20646|gene20…	72
RNA polymerase II regulatory region sequence-specific DNA binding	MF	GO:0000977	1.4248e-09	1.57885e-07	--	524	gene22070|gene4806|gene17913|gene7837|gene23006|gene23673|gene18383|gene5317|gene4248|gene9995|gene18668|gene10427|gene18876|gene5095|gene25591|gene24359|gene27689|gene18542|gene7849|gene23710|gene1718|gene14703|gene14660|gene2169|gene8015|gene13665|gene20958|gene13980|gene436|gene5668|gene7551|gene13119|gene15165|gene11248|gene17699|gene7097|gene17693|gene21738|gene6465|gene17751|gene18025|gene1…	100
binding	MF	GO:0005488	1.95831e-09	2.04241e-07	--	13687	gene27836|gene12128|gene12129|gene11676|gene12124|gene12123|gene3903|gene14996|gene14992|gene7373|gene3691|gene7378|gene16132|gene2055|gene26127|gene16047|gene27728|gene15224|gene25433|gene4474|gene16680|gene16683|gene3276|gene19261|gene22665|gene19264|gene16594|gene15312|gene17623|gene10071|gene15008|gene14575|gene27059|gene15796|gene11248|gene22399|gene15488|gene23628|gene15480|gene108|gene1666…	1559
transcription factor activity, RNA polymerase II proximal promoter sequence-specific DNA binding	MF	GO:0000982	7.98403e-09	7.86427e-07	--	307	gene21892|gene2484|gene25095|gene8319|gene13665|gene744|gene20958|gene13980|gene149|gene15312|gene17913|gene6961|gene436|gene17545|gene23006|gene3194|gene3321|gene24092|gene17433|gene25414|gene17094|gene4248|gene2158|gene15112|gene25692|gene11446|gene13119|gene15165|gene10701|gene14892|gene23924|gene2266|gene17884|gene13250|gene14595|gene7097|gene12018|gene20646|gene1982|gene17693|gene12525|gene6…	66
double-stranded DNA binding	MF	GO:0003690	1.63025e-08	1.52128e-06	--	777	gene27836|gene9011|gene22070|gene9799|gene4806|gene17913|gene7837|gene23006|gene23673|gene18383|gene5317|gene4248|gene9995|gene18668|gene25692|gene13337|gene10427|gene18876|gene5095|gene6215|gene22675|gene25591|gene24359|gene27689|gene18542|gene7849|gene23710|gene1718|gene14703|gene16329|gene14660|gene2169|gene8015|gene13665|gene24329|gene20958|gene13980|gene15312|gene436|gene1586|gene6062|gene56…	131
cytoskeletal protein binding	MF	GO:0008092	2.02331e-07	1.79366e-05	--	554	gene26924|gene12124|gene7182|gene3903|gene15239|gene23670|gene22370|gene5643|gene20182|gene11970|gene18073|gene5151|gene13337|gene12040|gene14324|gene16601|gene18542|gene15990|gene24444|gene22577|gene12486|gene7369|gene8799|gene12053|gene13102|gene5945|gene13709|gene19261|gene23651|gene3573|gene13828|gene7484|gene24896|gene21101|gene27212|gene3959|gene1389|gene7009|gene22324|gene13856|gene5979|ge…	97
transcriptional activator activity, RNA polymerase II transcription regulatory region sequence-specific DNA binding	MF	GO:0001228	2.01096e-06	0.000169782	--	291	gene21892|gene2484|gene2158|gene8319|gene13665|gene744|gene14927|gene13980|gene15312|gene17913|gene6961|gene4032|gene23006|gene3321|gene5317|gene13404|gene1514|gene25414|gene17094|gene4248|gene9995|gene3194|gene7551|gene13119|gene15165|gene5095|gene2266|gene17884|gene13250|gene14595|gene16028|gene12018|gene20646|gene2736|gene21738|gene24390|gene7849|gene26555|gene24374|gene5668|gene1718|gene149|g…	57
chromatin binding	MF	GO:0003682	2.6277e-06	0.000211769	--	488	gene11657|gene8705|gene19134|gene25095|gene17433|gene11440|gene20833|gene22070|gene11072|gene6961|gene9799|gene6697|gene22580|gene8882|gene17286|gene17381|gene5007|gene7485|gene23006|gene2932|gene10562|gene5317|gene13404|gene4139|gene7551|gene4248|gene2158|gene45|gene9489|gene25692|gene5403|gene26558|gene3472|gene13270|gene10427|gene17420|gene16325|gene11248|gene16302|gene4308|gene13323|gene14595…	84
calcium ion binding	MF	GO:0005509	3.50123e-06	0.000269899	--	744	gene25199|gene3903|gene18498|gene17727|gene27425|gene20578|gene20744|gene5402|gene26003|gene5923|gene16132|gene15145|gene14651|gene5097|gene10153|gene16261|gene12113|gene5959|gene21428|gene9856|gene8741|gene9907|gene3373|gene21826|gene19778|gene9909|gene5216|gene13709|gene22665|gene5863|gene9502|gene28267|gene22943|gene22256|gene22706|gene9253|gene7643|gene21030|gene10574|gene2174|gene8840|gene25…	117
transcriptional activator activity, RNA polymerase II proximal promoter sequence-specific DNA binding	MF	GO:0001077	7.00672e-06	0.000517621	--	213	gene21892|gene13665|gene8319|gene2484|gene744|gene13980|gene15312|gene17913|gene6961|gene23006|gene3321|gene5317|gene5668|gene25414|gene17094|gene4248|gene2158|gene3194|gene13119|gene15165|gene5095|gene2266|gene17884|gene13250|gene14595|gene12018|gene20646|gene24390|gene7849|gene26555|gene24374|gene149|gene264|gene11864|gene15467|gene13948|gene15563|gene10562|gene16028|gene2880|gene17545|gene1511…	44
transcription factor activity, protein binding	MF	GO:0000988	5.53064e-05	0.00378546	--	591	gene21451|gene22070|gene18976|gene17917|gene14992|gene23003|gene5317|gene7551|gene45|gene25692|gene5403|gene25591|gene22675|gene10542|gene9937|gene17164|gene18542|gene14703|gene5653|gene24996|gene27442|gene20196|gene15659|gene7560|gene18472|gene3061|gene17174|gene8406|gene2442|gene1771|gene3472|gene5469|gene11248|gene28297|gene18946|gene7001|gene26590|gene16067|gene28193|gene637|gene13791|gene176…	92
lipid binding	MF	GO:0008289	5.55116e-05	0.00378546	--	678	gene4363|gene9390|gene20147|gene27425|gene798|gene1324|gene9917|gene10930|gene10268|gene20660|gene5959|gene27490|gene21188|gene5140|gene9905|gene2295|gene8799|gene11394|gene11395|gene9435|gene24085|gene11161|gene2977|gene968|gene25229|gene18040|gene10809|gene435|gene5380|gene21030|gene11857|gene16753|gene19665|gene13067|gene6700|gene18071|gene17295|gene108|gene10818|gene20448|gene18564|gene6262|g…	103
GTPase regulator activity	MF	GO:0030695	7.45363e-05	0.00489455	GO:0005083	291	gene16201|gene20679|gene6296|gene21727|gene24449|gene17261|gene22250|gene5065|gene16630|gene22563|gene8727|gene11000|gene2889|gene15733|gene14434|gene18071|gene12962|gene28267|gene9917|gene26789|gene19665|gene9684|gene16692|gene19620|gene8824|gene11053|gene12133|gene13145|gene5874|gene24358|gene11605|gene20777|gene11290|gene26974|gene21019|gene19020|gene6700|gene6685|gene5182|gene5304|gene22805|g…	52
GTPase activator activity	MF	GO:0005096	8.12716e-05	0.00514624	GO:0005097|GO:0005098|GO:0005099|GO:0005100|GO:0005101|GO:0008060|GO:0017123|GO:0030675|GO:0046582	263	gene16201|gene20679|gene6296|gene21727|gene11290|gene17261|gene22250|gene16630|gene22563|gene8727|gene2889|gene15733|gene14434|gene18071|gene28267|gene9917|gene26789|gene19665|gene6685|gene16692|gene6700|gene8824|gene11053|gene12133|gene13145|gene5874|gene24358|gene11605|gene24449|gene26974|gene21019|gene19020|gene19620|gene9684|gene20777|gene5304|gene22805|gene18160|gene6637|gene9905|gene25289|g…	48
actin binding	MF	GO:0003779	8.64332e-05	0.00528286	--	228	gene5945|gene219|gene19261|gene11465|gene7182|gene3903|gene7484|gene18218|gene23670|gene21101|gene22370|gene5748|gene26668|gene27383|gene20182|gene14437|gene3285|gene12040|gene14111|gene7009|gene14324|gene8824|gene11264|gene16236|gene16601|gene13309|gene204|gene8361|gene22517|gene24444|gene27896|gene12486|gene8289|gene27562|gene24896|gene12053|gene13709|gene3959|gene14746|gene5526|gene10005|gene1…	43
protein binding	MF	GO:0005515	8.93885e-05	0.00528286	GO:0001948|GO:0045308	4774	gene23762|gene12129|gene11676|gene12124|gene7182|gene12123|gene3903|gene17917|gene27425|gene8755|gene11145|gene3974|gene7373|gene3691|gene45|gene5402|gene5151|gene16132|gene14656|gene2055|gene14651|gene26127|gene16047|gene13678|gene11402|gene7849|gene20180|gene24449|gene24446|gene24447|gene24444|gene1524|gene4573|gene12486|gene15257|gene20196|gene8489|gene4474|gene15647|gene22141|gene16680|gene19…	569
transcription factor activity, transcription factor binding	MF	GO:0000989	0.00010176	0.00582	--	585	gene21451|gene22070|gene18976|gene17917|gene14992|gene23003|gene5317|gene7551|gene45|gene25692|gene5403|gene25591|gene22675|gene10542|gene9937|gene17164|gene18542|gene14703|gene5653|gene24996|gene27442|gene20196|gene15659|gene7560|gene18472|gene3061|gene17174|gene8406|gene2442|gene1771|gene3472|gene5469|gene28297|gene18946|gene7001|gene26590|gene16067|gene28193|gene26020|gene13791|gene1762|gene47…	90
translation elongation factor activity	MF	GO:0003746	0.000121836	0.00675049	GO:0008182|GO:0008183	67	gene3099|gene12304|gene23777|gene14439|gene3783|gene7513|gene10737|gene19296|gene9524|gene2596|gene544|gene20811|gene24901|gene2859|gene22981|gene8529|gene13833|gene20623	18
nucleoside-triphosphatase regulator activity	MF	GO:0060589	0.000154282	0.00828917	--	314	gene16201|gene20679|gene6296|gene21727|gene24449|gene17261|gene22250|gene11030|gene5065|gene16630|gene22563|gene8727|gene11000|gene2889|gene15733|gene14434|gene18071|gene12962|gene28267|gene9917|gene26789|gene19665|gene9684|gene16692|gene6700|gene8824|gene11053|gene12133|gene13145|gene5874|gene24358|gene11605|gene20777|gene16246|gene11290|gene26974|gene21019|gene19020|gene19620|gene6685|gene5182|…	54
phospholipid binding	MF	GO:0005543	0.000248641	0.0129659	--	350	gene17295|gene22883|gene11161|gene7898|gene2977|gene9390|gene24085|gene968|gene27425|gene11348|gene18218|gene7899|gene435|gene5380|gene23827|gene4363|gene9905|gene798|gene5748|gene13591|gene21030|gene18071|gene25679|gene9917|gene19665|gene13067|gene24806|gene8662|gene19620|gene5212|gene26787|gene26287|gene9435|gene10930|gene5959|gene22592|gene27490|gene20777|gene7598|gene12863|gene20147|gene21019…	58
glutamate receptor activity	MF	GO:0008066	0.000329776	0.0167055	--	28	gene22462|gene25746|gene2997|gene20793|gene3184|gene7203|gene18275|gene22256|gene10035|gene173	10
ionotropic glutamate receptor activity	MF	GO:0004970	0.0003589	0.0171981	--	19	gene25746|gene2997|gene20793|gene7203|gene18275|gene3184|gene10035|gene173	8
alpha-actinin binding	MF	GO:0051393	0.0003589	0.0171981	GO:0051372	19	gene22324|gene4023|gene5979|gene22517|gene26577|gene3903|gene22402|gene26755	8
ligand-dependent nuclear receptor binding	MF	GO:0016922	0.000397201	0.0185326	--	15	gene6732|gene13323|gene5403|gene22238|gene17383|gene16329|gene4769	7
transcription cofactor activity	MF	GO:0003712	0.00041314	0.018782	--	529	gene27701|gene21451|gene25270|gene7951|gene6728|gene17174|gene18952|gene18976|gene27340|gene17383|gene22238|gene1358|gene22580|gene3729|gene23003|gene8406|gene8180|gene20719|gene17381|gene27364|gene2442|gene26590|gene1771|gene7551|gene2461|gene45|gene9489|gene25692|gene5403|gene3472|gene25788|gene25591|gene9937|gene6621|gene23924|gene16329|gene24491|gene5197|gene7001|gene22681|gene511|gene22675|g…	80
core promoter binding	MF	GO:0001047	0.000488441	0.0216502	--	160	gene19134|gene8319|gene45|gene18952|gene15312|gene23006|gene5668|gene22675|gene1771|gene4836|gene7551|gene17923|gene9034|gene9489|gene10701|gene3209|gene16329|gene26590|gene2736|gene11339|gene15187|gene23710|gene20646|gene17751|gene6732|gene15563|gene10562|gene15659|gene14662|gene23924|gene6056	31
methylcytosine dioxygenase activity	MF	GO:0070579	0.000537678	0.0232513	--	5	gene10412|gene5991|gene12235|gene26586	4
ion channel activity	MF	GO:0005216	0.000568787	0.0240109	--	455	gene23762|gene11891|gene3410|gene25306|gene24137|gene14531|gene20793|gene20130|gene22256|gene16050|gene15599|gene20794|gene18275|gene14870|gene706|gene22201|gene27570|gene28226|gene8489|gene6432|gene14851|gene2686|gene27943|gene7639|gene6448|gene18150|gene24099|gene7065|gene16261|gene7203|gene4043|gene2765|gene13133|gene17423|gene7453|gene26160|gene10035|gene7643|gene173|gene6395|gene17295|gene73…	70
transferase activity, transferring phosphorus-containing groups	MF	GO:0016772	0.000648185	0.0261189	--	1323	gene11305|gene21600|gene3410|gene19155|gene20835|gene12123|gene3903|gene6512|gene14431|gene12129|gene6448|gene10395|gene9994|gene47|gene5923|gene25902|gene22173|gene26288|gene5727|gene2198|gene8782|gene8783|gene10935|gene4374|gene11310|gene3184|gene21123|gene5819|gene24728|gene10268|gene20822|gene17432|gene15998|gene15974|gene27531|gene20673|gene9305|gene20878|gene15994|gene7098|gene5018|gene1821…	174
substrate-specific channel activity	MF	GO:0022838	0.000646506	0.0261189	--	465	gene23762|gene11891|gene3410|gene25306|gene24137|gene14531|gene20793|gene20130|gene706|gene16050|gene15599|gene20794|gene18275|gene14870|gene22256|gene22201|gene27570|gene28226|gene6432|gene7643|gene2686|gene27943|gene6437|gene15666|gene6448|gene18150|gene24099|gene7065|gene16261|gene7203|gene4043|gene2765|gene13133|gene17423|gene7453|gene26160|gene10035|gene14851|gene173|gene8489|gene17295|gene7…	71
actinin binding	MF	GO:0042805	0.000850492	0.0327809	GO:0051406	26	gene22324|gene4023|gene5979|gene22517|gene26577|gene3903|gene22402|gene26755|gene24374	9
calcium ion transmembrane transporter activity	MF	GO:0015085	0.00084128	0.0327809	--	144	gene23762|gene11891|gene3410|gene5863|gene16261|gene9775|gene15599|gene14870|gene22256|gene28226|gene7643|gene2686|gene7639|gene7638|gene18150|gene7065|gene7453|gene26160|gene17295|gene22402|gene8471|gene14531|gene27923|gene25746|gene14544|gene6247|gene2997|gene21826	28
transcription coactivator activity	MF	GO:0003713	0.000881402	0.0332495	--	306	gene25270|gene7951|gene18952|gene18976|gene17383|gene22238|gene22580|gene23003|gene8406|gene8180|gene20719|gene6431|gene25788|gene2442|gene22675|gene17094|gene7551|gene2461|gene6728|gene25692|gene5403|gene637|gene3472|gene25591|gene5469|gene6621|gene28297|gene13323|gene511|gene26590|gene22681|gene10542|gene9937|gene16067|gene617|gene28193|gene26020|gene18946|gene1771|gene3729|gene1586|gene8388|ge…	50
nucleic acid binding	MF	GO:0003676	0.000964397	0.0356224	--	4972	gene27836|gene23767|gene11676|gene12123|gene14996|gene17913|gene23003|gene23006|gene250|gene7378|gene18668|gene5403|gene3194|gene16034|gene27689|gene27688|gene5991|gene23710|gene1005|gene24444|gene5653|gene15926|gene1313|gene20196|gene22148|gene14992|gene8567|gene17433|gene26904|gene8210|gene17174|gene20237|gene8215|gene15312|gene25887|gene22097|gene8402|gene1771|gene15008|gene3472|gene13119|gene…	578
gamma-catenin binding	MF	GO:0045295	0.00107113	0.0387575	--	9	gene17282|gene25199|gene19874|gene24879|gene11113	5
channel activity	MF	GO:0015267	0.00109756	0.0389196	GO:0015249|GO:0015268	482	gene23762|gene11891|gene3410|gene25306|gene24137|gene14531|gene20793|gene20130|gene706|gene16050|gene15599|gene20794|gene18275|gene14870|gene22256|gene22201|gene27570|gene28226|gene6432|gene7643|gene2686|gene27943|gene6437|gene15666|gene6448|gene18150|gene24099|gene7065|gene16261|gene7203|gene4043|gene2765|gene13133|gene17423|gene7453|gene26160|gene10035|gene14851|gene173|gene8489|gene17295|gene7…	72
passive transmembrane transporter activity	MF	GO:0022803	0.00116142	0.0403763	GO:0022814	483	gene23762|gene11891|gene3410|gene25306|gene24137|gene14531|gene20793|gene20130|gene706|gene16050|gene15599|gene20794|gene18275|gene14870|gene22256|gene22201|gene27570|gene28226|gene6432|gene7643|gene2686|gene27943|gene6437|gene15666|gene6448|gene18150|gene24099|gene7065|gene16261|gene7203|gene4043|gene2765|gene13133|gene17423|gene7453|gene26160|gene10035|gene14851|gene173|gene8489|gene17295|gene7…	72
transcription factor binding	MF	GO:0008134	0.0013812	0.0462445	--	438	gene17281|gene25216|gene22070|gene17917|gene22946|gene3729|gene17383|gene8406|gene17381|gene2233|gene16576|gene10562|gene15793|gene4836|gene28443|gene6728|gene22799|gene25692|gene5403|gene26558|gene7551|gene18429|gene4769|gene9489|gene16325|gene11248|gene3209|gene16329|gene10542|gene14595|gene7001|gene18358|gene2736|gene13323|gene9937|gene16067|gene17793|gene6621|gene21469|gene7849|gene637|gene24…	66
enzyme activator activity	MF	GO:0008047	0.00138238	0.0462445	GO:0010577	454	gene16201|gene13585|gene6296|gene21757|gene24449|gene17261|gene11341|gene20147|gene22943|gene16630|gene20679|gene22563|gene16576|gene2889|gene9905|gene15733|gene14434|gene18071|gene26732|gene21727|gene14575|gene25289|gene28267|gene27761|gene7316|gene9917|gene26789|gene19665|gene6585|gene16692|gene3209|gene19620|gene8824|gene9684|gene4598|gene11053|gene6637|gene12133|gene13145|gene5874|gene24358|g…	68
ankyrin binding	MF	GO:0030506	0.00148265	0.0486803	--	18	gene5863|gene12053|gene22402|gene7984|gene18218|gene15189|gene22359	7
GO classification of differentially expressed miRNAs between Birth and E120d
Term_name		Accession	p-value	FDR	Alt_id	Background_Count	Candidate_Gene	Candidate_Count
poly-N-acetyllactosamine metabolic process	BP	GO:0030309	4.21227e-05	0.0177547	--	5	gene13419|gene5574	2
poly-N-acetyllactosamine biosynthetic process	BP	GO:0030311	4.21227e-05	0.0177547	--	5	gene13419|gene5574	2
N-acetyllactosaminide beta-1,3-N-acetylglucosaminyltransferase activity	MF	GO:0008532	4.21227e-05	0.00922486	--	5	gene13419|gene5574	2
UDP-galactose:beta-N-acetylglucosamine beta-1,3-galactosyltransferase activity	MF	GO:0008499	0.000325086	0.0355969	--	13	gene13419|gene5574	2
beta-1,3-galactosyltransferase activity	MF	GO:0048531	0.000633453	0.0462421	--	18	gene13419|gene5574	2
alpha-1,4-glucosidase activity	MF	GO:0004558	3.15382e-05	0.0245998	GO:0004562|GO:0016982	4	gene2350|gene8438|gene15396	3
alpha-glucosidase activity	MF	GO:0090599	0.000153021	0.0397856	--	6	gene2350|gene8438|gene15396	3
nucleotidyltransferase activity	MF	GO:0016779	0.00012975	0.0397856	--	420	gene18589|gene24706|gene47|gene24789|gene18366|gene5727|gene21026|gene20227|gene12513|gene14735|gene9521|gene7791|gene238|gene24888|gene20878|gene15994|gene28282|gene17853|gene20173|gene20865|gene6762	21
GO classification of differentially expressed miRNAs between E120d and E90d
Term_name		Accession	p-value	FDR	Alt_id	Background_Count	Candidate_Gene	Candidate_Count
mannose metabolic process	BP	GO:0006013	1.01578e-06	0.00198228	--	16	gene10957|gene11021|gene11023|gene11022|gene11024|gene7566|gene10955	7
regulation of small GTPase mediated signal transduction	BP	GO:0051056	1.29828e-06	0.00198228	--	249	gene10132|gene7396|gene12736|gene2422|gene19854|gene14062|gene14130|gene1787|gene18959|gene1407|gene1542|gene12813|gene14724|gene16765|gene2000|gene14962|gene15838|gene1290|gene12052|gene15414|gene15953|gene1799|gene10933|gene18190|gene19020|gene26974|gene18541	27
RNA biosynthetic process	BP	GO:0032774	1.52741e-06	0.00198228	--	2452	gene1614|gene14635|gene19832|gene18811|gene18815|gene18952|gene19134|gene17383|gene1167|gene18125|gene20683|gene17704|gene18534|gene17935|gene19842|gene12605|gene5205|gene163|gene15110|gene11625|gene12254|gene16163|gene3563|gene1179|gene11357|gene20879|gene15186|gene18853|gene17800|gene10972|gene11248|gene27572|gene17923|gene10119|gene18253|gene13976|gene14615|gene11266|gene10596|gene15103|gene18…	139
developmental process	BP	GO:0032502	1.68026e-06	0.00198228	GO:0044767	4550	gene20401|gene22914|gene12824|gene14635|gene13323|gene19838|gene14730|gene23180|gene16015|gene19833|gene14130|gene18952|gene19362|gene13585|gene26899|gene15596|gene18085|gene1380|gene10966|gene15351|gene17837|gene15217|gene14873|gene1374|gene1498|gene17606|gene14767|gene13948|gene17939|gene13941|gene14626|gene11821|gene5205|gene15747|gene18299|gene15110|gene11625|gene20390|gene16928|gene16482|gen…	231
anatomical structure development	BP	GO:0048856	3.27779e-06	0.00309358	--	2977	gene20401|gene14635|gene19838|gene14730|gene23180|gene19833|gene14130|gene18952|gene19362|gene26899|gene19134|gene18085|gene10966|gene15351|gene15217|gene14873|gene1498|gene13948|gene17939|gene13941|gene11821|gene5205|gene18299|gene11625|gene20390|gene16928|gene16482|gene21918|gene2942|gene3563|gene10189|gene2575|gene10507|gene26974|gene13382|gene15262|gene10972|gene17923|gene15472|gene900|gene14…	161
transcription, DNA-templated	BP	GO:0006351	5.93019e-06	0.00313106	GO:0006350|GO:0061018|GO:0061022	2295	gene1614|gene14635|gene19832|gene18811|gene18815|gene761|gene17383|gene1376|gene18125|gene17704|gene18534|gene17935|gene19842|gene12605|gene5205|gene15110|gene11625|gene12254|gene16163|gene3563|gene1179|gene11357|gene20879|gene15186|gene18853|gene17800|gene10972|gene11248|gene27572|gene17923|gene10119|gene1586|gene13976|gene14615|gene11266|gene10596|gene15103|gene13323|gene18625|gene14209|gene132…	129
regulation of RNA metabolic process	BP	GO:0051252	7.29851e-06	0.00313106	--	3590	gene1614|gene20401|gene15752|gene14635|gene11956|gene16286|gene19832|gene19833|gene18811|gene18952|gene17137|gene19134|gene1387|gene16097|gene17383|gene15351|gene17381|gene15217|gene18125|gene20683|gene17704|gene18534|gene13948|gene19842|gene14626|gene12605|gene14213|gene163|gene15110|gene11625|gene12254|gene16482|gene16163|gene3563|gene2861|gene10507|gene1179|gene11357|gene20879|gene15186|gene18…	186
regulation of nucleic acid-templated transcription	BP	GO:1903506	6.63855e-06	0.00313106	--	3355	gene1614|gene20401|gene15752|gene14635|gene11956|gene19832|gene19833|gene18811|gene18952|gene17137|gene19134|gene16097|gene17383|gene15351|gene17381|gene15217|gene18125|gene20683|gene17704|gene18534|gene13948|gene19842|gene14626|gene12605|gene14213|gene163|gene15110|gene11625|gene12254|gene16482|gene16163|gene3563|gene2861|gene10507|gene1179|gene11357|gene20879|gene15186|gene18853|gene10972|gene1…	176
nucleic acid-templated transcription	BP	GO:0097659	5.93019e-06	0.00313106	--	2295	gene1614|gene14635|gene19832|gene18811|gene18815|gene761|gene17383|gene1376|gene18125|gene17704|gene18534|gene17935|gene19842|gene12605|gene5205|gene15110|gene11625|gene12254|gene16163|gene3563|gene1179|gene11357|gene20879|gene15186|gene18853|gene17800|gene10972|gene11248|gene27572|gene17923|gene10119|gene1586|gene13976|gene14615|gene11266|gene10596|gene15103|gene13323|gene18625|gene14209|gene132…	129
regulation of transcription, DNA-templated	BP	GO:0006355	6.40498e-06	0.00313106	GO:0032583|GO:0045449|GO:0061019	3353	gene1614|gene20401|gene15752|gene14635|gene11956|gene19832|gene19833|gene18811|gene18952|gene17137|gene19134|gene16097|gene17383|gene15351|gene17381|gene15217|gene18125|gene20683|gene17704|gene18534|gene13948|gene19842|gene14626|gene12605|gene14213|gene163|gene15110|gene11625|gene12254|gene16482|gene16163|gene3563|gene2861|gene10507|gene1179|gene11357|gene20879|gene15186|gene18853|gene10972|gene1…	176
regulation of transcription from RNA polymerase II promoter	BP	GO:0006357	4.02228e-06	0.00313106	GO:0006358|GO:0010551	1592	gene1614|gene20401|gene19832|gene19833|gene16142|gene18952|gene17137|gene19134|gene17383|gene15351|gene15217|gene20683|gene17704|gene17935|gene14626|gene14213|gene163|gene15110|gene11625|gene17518|gene10507|gene1179|gene17923|gene10119|gene1586|gene14615|gene15103|gene11835|gene14209|gene9674|gene14816|gene17281|gene17606|gene14682|gene900|gene11842|gene13410|gene3967|gene10412|gene19591|gene1441…	97
regulation of RNA biosynthetic process	BP	GO:2001141	8.07374e-06	0.003175	--	3366	gene1614|gene20401|gene15752|gene14635|gene11956|gene19832|gene19833|gene18811|gene18952|gene17137|gene19134|gene16097|gene17383|gene15351|gene17381|gene15217|gene18125|gene20683|gene17704|gene18534|gene13948|gene19842|gene14626|gene12605|gene14213|gene163|gene15110|gene11625|gene12254|gene16482|gene16163|gene3563|gene2861|gene10507|gene1179|gene11357|gene20879|gene15186|gene18853|gene10972|gene1…	176
regulation of cellular macromolecule biosynthetic process	BP	GO:2000112	9.92427e-06	0.00360251	--	3770	gene1614|gene20401|gene15752|gene14635|gene11956|gene20683|gene19832|gene19833|gene18811|gene18952|gene11710|gene17137|gene19134|gene16097|gene17383|gene15351|gene17381|gene15217|gene18125|gene14301|gene17704|gene18534|gene13948|gene19842|gene14626|gene15502|gene12605|gene14213|gene163|gene15110|gene11625|gene12254|gene16482|gene16163|gene3563|gene11218|gene2861|gene10507|gene1179|gene11357|gene2…	193
regulation of gene expression	BP	GO:0010468	1.08523e-05	0.00365801	--	4266	gene1614|gene20401|gene15752|gene14635|gene11956|gene16286|gene19832|gene19833|gene18811|gene18952|gene17137|gene19134|gene1387|gene16097|gene17383|gene15351|gene17837|gene15217|gene18125|gene12254|gene14301|gene17704|gene18534|gene13948|gene19842|gene14626|gene15502|gene12605|gene14213|gene163|gene15110|gene11625|gene20390|gene20115|gene16482|gene16163|gene3563|gene20683|gene2861|gene10507|gene1…	214
regulation of nitrogen compound metabolic process	BP	GO:0051171	1.63631e-05	0.00514784	--	5389	gene1614|gene20401|gene12595|gene15752|gene14635|gene11956|gene20683|gene13323|gene16286|gene16607|gene17281|gene19832|gene19833|gene18811|gene11673|gene18952|gene11710|gene9752|gene17137|gene15596|gene11326|gene16097|gene17383|gene15351|gene17837|gene15217|gene18125|gene14301|gene17704|gene17606|gene12727|gene8689|gene13948|gene19842|gene14626|gene12816|gene15502|gene19631|gene14213|gene163|gene…	260
regulation of nucleobase-containing compound metabolic process	BP	GO:0019219	1.91592e-05	0.00516954	--	3927	gene1614|gene20401|gene15752|gene14635|gene11956|gene13323|gene16286|gene19832|gene19833|gene18811|gene18952|gene11710|gene17137|gene15596|gene1387|gene16097|gene17383|gene15351|gene17381|gene15217|gene18125|gene20683|gene17704|gene18534|gene13948|gene19842|gene14626|gene12816|gene19631|gene14213|gene163|gene5474|gene15110|gene11625|gene12254|gene16482|gene16163|gene3563|gene2861|gene10507|gene11…	198
nucleobase-containing compound biosynthetic process	BP	GO:0034654	1.97185e-05	0.00516954	--	2937	gene1614|gene14635|gene16286|gene19832|gene18811|gene18815|gene18952|gene19134|gene17383|gene1167|gene18125|gene20683|gene17704|gene18534|gene17935|gene19842|gene12605|gene5205|gene163|gene15110|gene17306|gene11625|gene12254|gene16163|gene3563|gene14682|gene1179|gene11357|gene20879|gene15186|gene18853|gene17800|gene10972|gene11248|gene27572|gene17923|gene10119|gene18253|gene13976|gene14615|gene11…	155
positive regulation of transcription from RNA polymerase II promoter	BP	GO:0045944	1.95541e-05	0.00516954	GO:0010552|GO:0045817	853	gene1614|gene20401|gene27455|gene17844|gene18388|gene13948|gene14301|gene17587|gene11809|gene14615|gene16693|gene15103|gene13609|gene11835|gene6196|gene19833|gene14678|gene154|gene13270|gene18952|gene1179|gene14209|gene11675|gene17281|gene19134|gene1387|gene8689|gene17383|gene14832|gene11362|gene20683|gene14994|gene17606|gene1586|gene900|gene17935|gene10507|gene15017|gene12216|gene163|gene15110|g…	58
regulation of macromolecule biosynthetic process	BP	GO:0010556	2.33332e-05	0.00550547	--	3846	gene1614|gene20401|gene15752|gene14635|gene11956|gene20683|gene19832|gene19833|gene18811|gene18952|gene11710|gene9752|gene17137|gene19134|gene16097|gene17383|gene15351|gene17381|gene15217|gene18125|gene14301|gene17704|gene18534|gene13948|gene19842|gene14626|gene15502|gene12605|gene14213|gene163|gene15110|gene11625|gene12254|gene16482|gene16163|gene3563|gene11218|gene2861|gene10507|gene1179|gene11…	194
regulation of Ras protein signal transduction	BP	GO:0046578	2.2716e-05	0.00550547	--	181	gene1787|gene10132|gene7396|gene12736|gene14724|gene1799|gene18541|gene12813|gene18959|gene19854|gene15953|gene18190|gene14062|gene2422|gene1407|gene26974|gene1290|gene14130|gene15414|gene12052	20
heart development	BP	GO:0007507	2.47975e-05	0.00557236	GO:0007511	153	gene12796|gene1787|gene12401|gene17693|gene14635|gene13785|gene13410|gene14416|gene11002|gene17187|gene1387|gene14730|gene17587|gene15217|gene11360|gene12097|gene13270|gene17606	18
regulation of cellular biosynthetic process	BP	GO:0031326	2.64356e-05	0.00567043	--	3971	gene1614|gene20401|gene15752|gene14635|gene11956|gene20683|gene17281|gene19832|gene19833|gene18811|gene18952|gene11710|gene17137|gene15596|gene16097|gene17383|gene15351|gene17381|gene15217|gene18125|gene14301|gene17704|gene18534|gene13948|gene19842|gene14626|gene12816|gene15502|gene12605|gene14213|gene163|gene15110|gene11625|gene12254|gene16482|gene16163|gene3563|gene11218|gene2861|gene10507|gene…	199
regulation of developmental growth	BP	GO:0048638	2.89322e-05	0.00593613	--	278	gene1734|gene10119|gene14301|gene11918|gene17420|gene13270|gene18952|gene18218|gene14832|gene27407|gene11360|gene1374|gene20199|gene16393|gene15110|gene19862|gene17024|gene15155|gene16482|gene16210|gene14801|gene24708|gene2575|gene20962|gene11074|gene18564	26
adult heart development	BP	GO:0007512	3.14538e-05	0.0061846	--	11	gene11360|gene13270|gene1387|gene14730|gene12401	5
regulation of biosynthetic process	BP	GO:0009889	3.40546e-05	0.00640365	--	4011	gene1614|gene20401|gene15752|gene14635|gene11956|gene20683|gene17281|gene19832|gene19833|gene18811|gene18952|gene11710|gene9752|gene17137|gene15596|gene16097|gene17383|gene15351|gene17381|gene15217|gene18125|gene12254|gene14301|gene17704|gene18534|gene13948|gene19842|gene14626|gene12816|gene15502|gene12605|gene14213|gene163|gene15110|gene11625|gene17518|gene16482|gene16163|gene3563|gene11218|gene…	200
heterocycle biosynthetic process	BP	GO:0018130	3.93528e-05	0.00640365	--	3022	gene1614|gene14635|gene16286|gene19832|gene18811|gene18815|gene18952|gene19134|gene17383|gene1167|gene18125|gene20683|gene17704|gene18534|gene17935|gene19842|gene12605|gene5205|gene163|gene15110|gene17306|gene11625|gene12254|gene16163|gene3563|gene14682|gene18444|gene1179|gene11357|gene20879|gene15186|gene18853|gene17800|gene10972|gene11248|gene27572|gene17923|gene10119|gene18253|gene13976|gene14…	157
regulation of developmental process	BP	GO:0050793	3.59119e-05	0.00640365	--	2095	gene20401|gene12595|gene14437|gene14635|gene171|gene14730|gene14130|gene18952|gene17137|gene15596|gene17383|gene15351|gene17381|gene27407|gene1374|gene17606|gene13948|gene5671|gene14626|gene15747|gene15110|gene11625|gene16047|gene16482|gene19042|gene2861|gene2575|gene26974|gene13382|gene12097|gene17923|gene11938|gene10119|gene900|gene1380|gene11835|gene14209|gene13270|gene1787|gene17367|gene1783|…	116
aromatic compound biosynthetic process	BP	GO:0019438	3.80287e-05	0.00640365	--	3020	gene1614|gene14635|gene16286|gene19832|gene18811|gene18815|gene18952|gene19134|gene17383|gene1167|gene18125|gene20683|gene17704|gene18534|gene17935|gene19842|gene12605|gene5205|gene163|gene15110|gene17306|gene11625|gene12254|gene16163|gene3563|gene14682|gene18444|gene1179|gene11357|gene20879|gene15186|gene18853|gene17800|gene10972|gene11248|gene27572|gene17923|gene10119|gene18253|gene13976|gene14…	157
positive regulation of RNA metabolic process	BP	GO:0051254	3.8373e-05	0.00640365	--	1302	gene1614|gene17923|gene20401|gene15300|gene9700|gene18388|gene15752|gene14635|gene11835|gene15003|gene11809|gene17281|gene14615|gene20289|gene15103|gene13609|gene17587|gene6196|gene19833|gene14678|gene1586|gene154|gene13270|gene17844|gene13948|gene1179|gene13828|gene19134|gene1407|gene9674|gene17019|gene1387|gene8689|gene250|gene17383|gene14832|gene11362|gene18062|gene14301|gene14994|gene17606|ge…	79
regulation of nervous system development	BP	GO:0051960	4.33097e-05	0.00659285	--	701	gene17923|gene11938|gene11673|gene14437|gene13569|gene14635|gene17019|gene21194|gene16693|gene11835|gene11918|gene22397|gene17420|gene13270|gene16210|gene18952|gene1787|gene20178|gene1783|gene20115|gene17137|gene761|gene15982|gene27407|gene1374|gene14994|gene25240|gene10383|gene20199|gene16393|gene14626|gene12315|gene17367|gene16142|gene17024|gene15155|gene19042|gene17164|gene14902|gene11091|gene…	49
regulation of metabolic process	BP	GO:0019222	4.28029e-05	0.00659285	--	6117	gene1614|gene20401|gene12595|gene12599|gene14635|gene11956|gene20683|gene2301|gene13323|gene19838|gene16607|gene17281|gene19832|gene19833|gene18811|gene11673|gene18952|gene11710|gene9752|gene4283|gene17137|gene15596|gene11326|gene16097|gene17383|gene15351|gene17837|gene15217|gene18125|gene12254|gene15005|gene15359|gene18218|gene12727|gene8689|gene13948|gene14356|gene19842|gene14626|gene19840|gene…	287
positive regulation of transcription, DNA-templated	BP	GO:0045893	5.03573e-05	0.00688963	GO:0043193|GO:0045941|GO:0061020	1229	gene1614|gene17923|gene20401|gene15300|gene17844|gene18388|gene15752|gene14635|gene11835|gene15003|gene11809|gene17281|gene14615|gene20289|gene15103|gene13609|gene17587|gene6196|gene19833|gene14678|gene1586|gene154|gene13270|gene13948|gene1179|gene13828|gene19134|gene1407|gene9674|gene17019|gene1387|gene8689|gene250|gene17383|gene14832|gene11362|gene18062|gene14301|gene14994|gene17606|gene14209|g…	75
regulation of cellular metabolic process	BP	GO:0031323	5.10992e-05	0.00688963	--	5716	gene1614|gene20401|gene12595|gene12599|gene14635|gene11956|gene20683|gene2301|gene13323|gene19838|gene16607|gene17281|gene19832|gene19833|gene18811|gene11673|gene18952|gene11710|gene9752|gene4283|gene17137|gene15596|gene11326|gene16097|gene17383|gene15351|gene17837|gene15217|gene18125|gene15005|gene15359|gene18218|gene12727|gene8689|gene13948|gene14356|gene19842|gene14626|gene19840|gene15502|gene…	270
positive regulation of nucleic acid-templated transcription	BP	GO:1903508	5.03573e-05	0.00688963	--	1229	gene1614|gene17923|gene20401|gene15300|gene17844|gene18388|gene15752|gene14635|gene11835|gene15003|gene11809|gene17281|gene14615|gene20289|gene15103|gene13609|gene17587|gene6196|gene19833|gene14678|gene1586|gene154|gene13270|gene13948|gene1179|gene13828|gene19134|gene1407|gene9674|gene17019|gene1387|gene8689|gene250|gene17383|gene14832|gene11362|gene18062|gene14301|gene14994|gene17606|gene14209|g…	75
positive regulation of RNA biosynthetic process	BP	GO:1902680	5.03573e-05	0.00688963	--	1229	gene1614|gene17923|gene20401|gene15300|gene17844|gene18388|gene15752|gene14635|gene11835|gene15003|gene11809|gene17281|gene14615|gene20289|gene15103|gene13609|gene17587|gene6196|gene19833|gene14678|gene1586|gene154|gene13270|gene13948|gene1179|gene13828|gene19134|gene1407|gene9674|gene17019|gene1387|gene8689|gene250|gene17383|gene14832|gene11362|gene18062|gene14301|gene14994|gene17606|gene14209|g…	75
positive regulation of gene expression	BP	GO:0010628	5.57366e-05	0.00730614	--	1550	gene1614|gene20401|gene15752|gene14635|gene11956|gene19833|gene18952|gene17137|gene19134|gene1387|gene17383|gene15351|gene20683|gene13948|gene163|gene15110|gene11625|gene16482|gene10507|gene1179|gene15186|gene16693|gene17923|gene15666|gene1586|gene14615|gene15103|gene11835|gene14209|gene13270|gene10351|gene17281|gene17019|gene16299|gene17606|gene900|gene3967|gene10412|gene9700|gene19591|gene12426…	90
regulation of primary metabolic process	BP	GO:0080090	5.79095e-05	0.00738581	--	5507	gene1614|gene20401|gene12595|gene15752|gene14635|gene11956|gene20683|gene13323|gene19838|gene16607|gene17281|gene19832|gene19833|gene18811|gene11673|gene18952|gene11710|gene9752|gene17137|gene15596|gene11326|gene16097|gene17383|gene15351|gene17837|gene15217|gene18125|gene14301|gene17704|gene17606|gene12727|gene8689|gene13948|gene19842|gene14626|gene12816|gene15502|gene19631|gene14213|gene163|gene…	261
regulation of neurogenesis	BP	GO:0050767	7.44894e-05	0.00857355	--	620	gene17923|gene11938|gene11673|gene14437|gene13569|gene17019|gene21194|gene16693|gene11835|gene11918|gene17420|gene13270|gene16210|gene18952|gene1787|gene20178|gene1783|gene20115|gene17137|gene761|gene15982|gene27407|gene1374|gene14994|gene25240|gene20199|gene16393|gene14626|gene12315|gene17367|gene16142|gene17024|gene15155|gene19042|gene17164|gene14902|gene11091|gene14801|gene2861|gene16990|gene1…	44
regulation of macromolecule metabolic process	BP	GO:0060255	7.33709e-05	0.00857355	--	5647	gene1614|gene20401|gene12595|gene15752|gene14635|gene11956|gene20683|gene13323|gene16286|gene16607|gene19832|gene19833|gene18811|gene11673|gene18952|gene11710|gene9752|gene17137|gene15596|gene11326|gene16097|gene17383|gene15351|gene17837|gene15217|gene18125|gene12254|gene14301|gene17704|gene17606|gene12727|gene8689|gene13948|gene19842|gene14626|gene15502|gene19631|gene14213|gene163|gene5474|gene1…	266
multicellular organismal process	BP	GO:0032501	6.97096e-05	0.00857355	GO:0044707|GO:0050874	3287	gene20401|gene14635|gene19627|gene14730|gene15282|gene16015|gene19833|gene21918|gene18952|gene13585|gene26899|gene16159|gene19134|gene10966|gene15351|gene14873|gene17606|gene1586|gene12724|gene13941|gene11821|gene5205|gene19163|gene15110|gene14745|gene11625|gene20390|gene16928|gene16482|gene16163|gene3563|gene10189|gene10507|gene11357|gene365|gene16693|gene10972|gene17923|gene8920|gene23180|gene1…	167
regulation of Rho protein signal transduction	BP	GO:0035023	7.42758e-05	0.00857355	--	109	gene1787|gene10132|gene7396|gene2422|gene12813|gene18959|gene1799|gene18190|gene14062|gene14724|gene1407|gene26974|gene14130|gene12052	14
organic cyclic compound biosynthetic process	BP	GO:1901362	8.0377e-05	0.00903093	--	3134	gene1614|gene14635|gene16286|gene19832|gene18811|gene18815|gene18952|gene19134|gene17383|gene1167|gene18125|gene17540|gene20683|gene17704|gene18534|gene17935|gene19842|gene12605|gene5205|gene163|gene15110|gene17306|gene11625|gene12254|gene16163|gene3563|gene14682|gene18444|gene1179|gene11357|gene20879|gene15186|gene18853|gene17800|gene10972|gene11248|gene27572|gene17923|gene10119|gene18253|gene13…	160
regulation of neuron differentiation	BP	GO:0045664	9.09782e-05	0.00998433	--	512	gene17923|gene11938|gene14437|gene13569|gene21194|gene16693|gene11835|gene11918|gene17420|gene1787|gene20178|gene1783|gene20115|gene17137|gene17019|gene15982|gene27407|gene1374|gene14994|gene25240|gene20199|gene16393|gene12315|gene16210|gene761|gene17024|gene15155|gene19042|gene17164|gene14902|gene11091|gene14801|gene2861|gene16990|gene18564|gene13382|gene17964|gene304	38
regulation of cell differentiation	BP	GO:0045595	9.89513e-05	0.0106125	--	1425	gene17923|gene20401|gene18076|gene11673|gene14437|gene13569|gene17420|gene14301|gene11835|gene14924|gene25240|gene21194|gene171|gene11938|gene19591|gene11248|gene17587|gene11918|gene12315|gene14130|gene13270|gene16210|gene18952|gene1787|gene20178|gene4007|gene15747|gene20115|gene16741|gene16178|gene17137|gene15596|gene11809|gene8689|gene1002|gene15982|gene17383|gene15351|gene27407|gene1374|gene17…	83
axon guidance	BP	GO:0007411	0.000108469	0.0113747	GO:0008040	218	gene12648|gene1787|gene14902|gene12241|gene13419|gene1799|gene5758|gene10623|gene5574|gene11306|gene16393|gene1783|gene15811|gene15646|gene19872|gene18218|gene14730|gene17024|gene16210|gene13976|gene20115	21
epithelium development	BP	GO:0060429	0.000120286	0.0123397	--	128	gene1783|gene12544|gene14994|gene14301|gene12401|gene2575|gene10507|gene16393|gene19838|gene12097|gene17693|gene11435|gene12087|gene13270|gene11248	15
neuron projection guidance	BP	GO:0097485	0.000123424	0.0123923	--	220	gene12648|gene1787|gene1799|gene12241|gene13419|gene20115|gene5758|gene10623|gene5574|gene11306|gene16393|gene14902|gene15811|gene15646|gene19872|gene18218|gene14730|gene17024|gene16210|gene13976|gene1783	21
hormone-mediated signaling pathway	BP	GO:0009755	0.000143951	0.0130635	--	102	gene14994|gene17050|gene2401|gene5205|gene163|gene17383|gene13472|gene16425|gene13382|gene17187|gene18541|gene9674|gene15110	13
positive regulation of cellular process	BP	GO:0048522	0.000142279	0.0130635	GO:0051242	4707	gene1614|gene10132|gene26668|gene12595|gene12599|gene14635|gene11956|gene20683|gene1048|gene19838|gene17281|gene19833|gene11673|gene14130|gene18952|gene9752|gene4283|gene17137|gene15596|gene11326|gene10966|gene17381|gene27407|gene1374|gene14301|gene17704|gene20767|gene16482|gene13948|gene19009|gene19840|gene19631|gene163|gene5474|gene15110|gene11625|gene20390|gene1734|gene24317|gene12816|gene1595…	225
regulation of multicellular organismal development	BP	GO:2000026	0.000136286	0.0130635	--	1525	gene20401|gene12595|gene14437|gene14635|gene171|gene18952|gene17137|gene15596|gene17383|gene15351|gene27407|gene1374|gene5671|gene14626|gene15110|gene11625|gene11091|gene16482|gene19042|gene2861|gene2575|gene13382|gene12097|gene17923|gene11938|gene900|gene11835|gene13270|gene1787|gene17367|gene1783|gene17019|gene17606|gene12459|gene25240|gene16393|gene13410|gene17456|gene16741|gene14411|gene14767…	87
regulation of multicellular organismal process	BP	GO:0051239	0.000134775	0.0130635	--	2320	gene20401|gene12595|gene14437|gene14635|gene20767|gene19627|gene171|gene18952|gene18959|gene17137|gene15596|gene17383|gene15351|gene27407|gene1374|gene17606|gene16482|gene5671|gene14626|gene15110|gene11625|gene16047|gene24317|gene19042|gene2861|gene10189|gene2575|gene11597|gene13382|gene12097|gene17923|gene11938|gene10119|gene900|gene11835|gene13270|gene1787|gene17367|gene1783|gene10351|gene17019…	123
embryo development	BP	GO:0009790	0.000140175	0.0130635	GO:0009795	222	gene25240|gene17367|gene14730|gene19166|gene12401|gene26899|gene1317|gene3967|gene11821|gene10323|gene16425|gene11248|gene15103|gene15351|gene17587|gene15262|gene11360|gene20390|gene13323|gene13270|gene26651	21
movement of cell or subcellular component	BP	GO:0006928	0.000170231	0.0149458	--	1172	gene12241|gene20401|gene1734|gene4837|gene10119|gene330|gene13976|gene15025|gene2401|gene12202|gene15646|gene14592|gene20874|gene14730|gene16015|gene11918|gene157|gene15808|gene1787|gene14762|gene1783|gene10623|gene20115|gene13419|gene11306|gene21975|gene17746|gene1407|gene18218|gene15219|gene11360|gene1374|gene17485|gene16630|gene12642|gene14426|gene14402|gene21600|gene12648|gene5758|gene11687|g…	70
tube morphogenesis	BP	GO:0035239	0.000171026	0.0149458	--	193	gene18952|gene25240|gene12401|gene14994|gene16741|gene14301|gene17693|gene20401|gene10507|gene11673|gene17885|gene16693|gene11248|gene17587|gene900|gene15397|gene19591|gene26703|gene13270	19
positive regulation of biological process	BP	GO:0048518	0.000175497	0.0150576	GO:0043119	5255	gene1614|gene10132|gene26668|gene12595|gene12599|gene14635|gene11956|gene20683|gene1048|gene19627|gene19838|gene17281|gene19833|gene11673|gene14130|gene18952|gene9752|gene4283|gene17137|gene15596|gene11326|gene10966|gene15351|gene17381|gene27407|gene19163|gene1374|gene14301|gene17704|gene17606|gene20767|gene16482|gene12724|gene13948|gene19009|gene5189|gene19840|gene19631|gene163|gene5474|gene1511…	247
regulation of growth	BP	GO:0040008	0.000195223	0.016451	--	589	gene1734|gene27455|gene10119|gene14301|gene15003|gene11248|gene11918|gene17420|gene13270|gene18952|gene10623|gene20115|gene11675|gene19263|gene16097|gene1407|gene18218|gene14832|gene27407|gene11360|gene1374|gene17485|gene22356|gene1330|gene20199|gene16393|gene15110|gene19862|gene17024|gene15155|gene16482|gene16210|gene12401|gene14801|gene2861|gene24708|gene2575|gene20962|gene16990|gene11074|gene1…	41
multicellular organism development	BP	GO:0007275	0.000242017	0.0200364	--	713	gene23180|gene25240|gene10596|gene14892|gene14730|gene17587|gene19833|gene14654|gene13270|gene26651|gene20178|gene14932|gene137|gene26899|gene16928|gene250|gene12991|gene15351|gene10323|gene11360|gene1624|gene1928|gene1668|gene1317|gene13941|gene3967|gene11821|gene11272|gene17367|gene18718|gene16425|gene10632|gene20390|gene14873|gene17793|gene21918|gene19166|gene12401|gene13323|gene24708|gene5205…	47
RNA metabolic process	BP	GO:0016070	0.000261689	0.0212916	--	3633	gene1614|gene14635|gene11956|gene16286|gene22118|gene19832|gene18811|gene18815|gene18952|gene13020|gene13027|gene4283|gene16538|gene19134|gene17383|gene17837|gene1167|gene18125|gene20683|gene17704|gene18534|gene17935|gene19842|gene12605|gene5205|gene163|gene15110|gene11625|gene12254|gene16163|gene21866|gene3563|gene12097|gene1179|gene11357|gene20879|gene15186|gene18853|gene17800|gene10972|gene112…	178
animal organ development	BP	GO:0048513	0.000483331	0.0386583	--	1067	gene17923|gene20401|gene15300|gene19142|gene14635|gene13785|gene1317|gene2402|gene16693|gene18780|gene14730|gene17587|gene19134|gene1339|gene16721|gene13270|gene18952|gene1787|gene13828|gene1783|gene19591|gene130|gene16558|gene11002|gene10966|gene15217|gene11360|gene14996|gene14301|gene9076|gene17606|gene1586|gene12796|gene900|gene1330|gene17367|gene12648|gene11687|gene11835|gene13410|gene3967|ge…	63
axon midline choice point recognition	BP	GO:0016199	0.000532616	0.0418902	--	5	gene1787|gene1734|gene1783	3
intracellular steroid hormone receptor signaling pathway	BP	GO:0030518	0.000573258	0.0437061	--	75	gene17050|gene9674|gene2401|gene5205|gene163|gene17383|gene13472|gene13382|gene17187|gene14994	10
stress granule assembly	BP	GO:0034063	0.000574228	0.0437061	--	11	gene15005|gene27455|gene21975|gene20962	4
tube development	BP	GO:0035295	0.000589323	0.0441431	--	148	gene1783|gene12544|gene14301|gene12401|gene16393|gene13410|gene14994|gene19838|gene10507|gene17587|gene17693|gene11435|gene26703|gene12097|gene11248	15
transcription initiation from RNA polymerase II promoter	BP	GO:0006367	0.000645279	0.0468472	--	104	gene18952|gene11809|gene20683|gene19256|gene8689|gene163|gene14994|gene16425|gene17187|gene19591|gene9674|gene12254	12
ER to Golgi vesicle-mediated transport	BP	GO:0006888	0.000645279	0.0468472	GO:0048221	104	gene10383|gene10323|gene9752|gene5758|gene19151|gene10351|gene20153|gene10912|gene18218|gene21975|gene16750|gene1235	12
tissue morphogenesis	BP	GO:0048729	0.000665493	0.047079	--	320	gene20401|gene14635|gene13785|gene25240|gene17885|gene11248|gene17587|gene13270|gene18952|gene17115|gene16741|gene11673|gene17606|gene11360|gene14301|gene14994|gene900|gene14402|gene15397|gene19591|gene17693|gene1799|gene12401|gene10507|gene26703	25
positive regulation of nucleobase-containing compound metabolic process	BP	GO:0045935	0.000668424	0.047079	--	1536	gene1614|gene17923|gene20401|gene15300|gene9700|gene18388|gene15752|gene14635|gene11835|gene15003|gene11809|gene17281|gene14615|gene20289|gene15103|gene13609|gene17587|gene6196|gene19833|gene17420|gene1586|gene154|gene13270|gene17844|gene13948|gene1179|gene14678|gene19134|gene1407|gene9674|gene17019|gene1387|gene8689|gene250|gene17383|gene14832|gene11362|gene18062|gene14301|gene14994|gene17606|ge…	84
nucleic acid metabolic process	BP	GO:0090304	0.000686784	0.0476608	--	4448	gene1614|gene13410|gene12613|gene14635|gene11956|gene14553|gene13323|gene16286|gene14735|gene19832|gene18811|gene18815|gene18952|gene13020|gene13027|gene4283|gene16538|gene17137|gene19134|gene16651|gene17383|gene17837|gene1167|gene18125|gene20683|gene17704|gene3766|gene17935|gene19842|gene12605|gene5205|gene163|gene5474|gene15110|gene11625|gene12254|gene16163|gene21866|gene3563|gene14682|gene1209…	209
COPII vesicle coat	CC	GO:0030127	5.80295e-07	0.000371969	--	10	gene10383|gene10323|gene9752|gene10912|gene16750|gene1235	6
nucleoplasm	CC	GO:0005654	6.06894e-06	0.00194509	--	2384	gene13423|gene11958|gene12824|gene22118|gene21600|gene19832|gene19835|gene18952|gene13027|gene17787|gene4283|gene17137|gene19134|gene17383|gene15217|gene20683|gene17704|gene3766|gene13948|gene14213|gene163|gene14215|gene12254|gene11709|gene14682|gene11107|gene365|gene13382|gene16693|gene17573|gene1175|gene17923|gene13404|gene11809|gene14615|gene6196|gene15103|gene19607|gene14209|gene9674|gene1701…	133
nucleus	CC	GO:0005634	5.31076e-05	0.0113473	--	5719	gene1614|gene1971|gene10133|gene26668|gene12595|gene13892|gene12599|gene14635|gene1048|gene16286|gene22118|gene14730|gene23180|gene16015|gene19833|gene18811|gene15602|gene18815|gene19835|gene18952|gene11710|gene13027|gene8689|gene4283|gene16159|gene17137|gene10847|gene1387|gene18085|gene16097|gene17383|gene15351|gene17381|gene1167|gene18125|gene11282|gene20683|gene2402|gene22356|gene18534|gene179…	270
cytoskeleton	CC	GO:0005856	7.47189e-05	0.0119737	--	815	gene13423|gene17844|gene14437|gene12719|gene18387|gene26668|gene14635|gene15472|gene15553|gene10351|gene14062|gene11833|gene16286|gene11264|gene19872|gene67|gene6196|gene16119|gene330|gene20178|gene4007|gene12824|gene16652|gene7899|gene14762|gene16159|gene21600|gene11655|gene11002|gene16630|gene11282|gene17485|gene9076|gene12486|gene5758|gene12816|gene11821|gene15811|gene17219|gene13976|gene70|ge…	54
myosin complex	CC	GO:0016459	0.000411187	0.037653	--	72	gene1202|gene14426|gene11868|gene14356|gene2861|gene11821|gene14825|gene14730|gene11360|gene14111	10
neuron part	CC	GO:0097458	0.000299439	0.037653	--	1302	gene20105|gene15300|gene13892|gene1498|gene11956|gene18079|gene17019|gene21194|gene13976|gene14062|gene5758|gene15646|gene10035|gene19819|gene14730|gene17309|gene9997|gene19607|gene17420|gene14130|gene11880|gene12648|gene1787|gene20178|gene16730|gene1783|gene10623|gene12608|gene10351|gene15596|gene17939|gene7566|gene7732|gene1734|gene18218|gene17381|gene27407|gene12909|gene22356|gene17966|gene252…	75
vesicle coat	CC	GO:0030120	0.000378752	0.037653	--	36	gene10383|gene10323|gene9752|gene8331|gene10912|gene16750|gene1235	7
cell junction	CC	GO:0030054	0.000557575	0.0446757	--	1461	gene1202|gene14|gene10933|gene4837|gene22914|gene18387|gene15005|gene11956|gene15472|gene10035|gene10351|gene14062|gene6196|gene117|gene15646|gene19872|gene27528|gene17309|gene17306|gene27455|gene10644|gene14130|gene16053|gene20105|gene9997|gene16087|gene10372|gene7899|gene7953|gene19151|gene16159|gene21600|gene16652|gene18218|gene5758|gene2084|gene15194|gene17485|gene1498|gene16630|gene15552|gen…	81
protein binding	MF	GO:0005515	8.02125e-08	4.39164e-05	GO:0001948|GO:0045308	4774	gene16919|gene10132|gene26668|gene14437|gene13892|gene12599|gene14635|gene20401|gene24143|gene12753|gene19838|gene17309|gene19832|gene14135|gene11673|gene14130|gene4283|gene21385|gene15596|gene1387|gene12824|gene11145|gene17383|gene15351|gene17837|gene15194|gene1374|gene15359|gene17606|gene12727|gene14426|gene1002|gene14356|gene5671|gene12813|gene16632|gene19842|gene19840|gene11821|gene15811|gene…	248
transcription regulator activity	MF	GO:0140110	5.29817e-08	4.39164e-05	--	1586	gene1614|gene15752|gene16015|gene19833|gene18811|gene18815|gene18952|gene17137|gene19134|gene17383|gene15351|gene17381|gene1167|gene18125|gene20683|gene13948|gene13941|gene14626|gene5205|gene163|gene15110|gene11625|gene12254|gene16163|gene2861|gene17518|gene15186|gene18853|gene17800|gene11248|gene17923|gene10119|gene13404|gene1586|gene14892|gene19832|gene10596|gene15103|gene11835|gene18625|gene14…	104
DNA binding	MF	GO:0003677	2.5747e-07	9.39766e-05	GO:0043566	2723	gene1614|gene1971|gene10133|gene11958|gene14437|gene12613|gene15752|gene16286|gene16015|gene19833|gene18811|gene18952|gene4283|gene16538|gene17137|gene19134|gene15351|gene17381|gene1167|gene18125|gene12254|gene17704|gene14426|gene13948|gene13941|gene14626|gene5205|gene163|gene18299|gene15110|gene11625|gene17518|gene13068|gene16163|gene3563|gene1179|gene11357|gene20879|gene365|gene18853|gene17800|…	155
transcription regulatory region DNA binding	MF	GO:0044212	5.70954e-07	0.000109056	GO:0000975	797	gene1614|gene14553|gene18388|gene17923|gene15752|gene14301|gene11835|gene1586|gene18118|gene2402|gene14209|gene14892|gene17587|gene19832|gene19833|gene761|gene154|gene13270|gene18952|gene1179|gene17367|gene13665|gene19134|gene1017|gene250|gene17606|gene17381|gene15377|gene14994|gene11809|gene13948|gene11842|gene16693|gene18390|gene14832|gene14626|gene3967|gene17935|gene5205|gene163|gene13410|gene…	60
thyroid hormone receptor binding	MF	GO:0046966	5.97568e-07	0.000109056	--	21	gene13323|gene14994|gene163|gene17187|gene14794|gene17383|gene18541|gene9674	8
regulatory region nucleic acid binding	MF	GO:0001067	5.95167e-07	0.000109056	--	798	gene1614|gene14553|gene18388|gene17923|gene15752|gene14301|gene11835|gene1586|gene18118|gene2402|gene14209|gene14892|gene17587|gene19832|gene19833|gene761|gene154|gene13270|gene18952|gene1179|gene17367|gene13665|gene19134|gene1017|gene250|gene17606|gene17381|gene15377|gene14994|gene11809|gene13948|gene11842|gene16693|gene18390|gene14832|gene14626|gene3967|gene17935|gene5205|gene20879|gene13410|ge…	60
sequence-specific double-stranded DNA binding	MF	GO:1990837	1.47984e-06	0.000231489	--	654	gene1614|gene17923|gene12613|gene15752|gene17587|gene1586|gene18118|gene18853|gene14892|gene11835|gene19832|gene19833|gene14209|gene154|gene13270|gene18952|gene330|gene20879|gene13665|gene19134|gene1387|gene1017|gene17606|gene17381|gene15377|gene14994|gene11809|gene13948|gene11842|gene16693|gene18390|gene14626|gene3967|gene17367|gene5205|gene163|gene13410|gene11625|gene16861|gene12426|gene141|gen…	51
sequence-specific DNA binding	MF	GO:0043565	2.521e-06	0.000329151	--	1067	gene1614|gene17923|gene15300|gene18388|gene12613|gene15752|gene11835|gene1586|gene18118|gene13323|gene14892|gene19832|gene14491|gene18853|gene18852|gene17587|gene16015|gene19833|gene14678|gene154|gene13270|gene18952|gene330|gene14209|gene14932|gene13361|gene13665|gene17137|gene19134|gene1017|gene250|gene17606|gene15351|gene17381|gene15377|gene141|gene14994|gene14553|gene16558|gene11809|gene13948|…	72
RNA polymerase II regulatory region DNA binding	MF	GO:0001012	3.00594e-06	0.000329151	--	526	gene1614|gene15752|gene17587|gene1586|gene18118|gene18853|gene14892|gene11835|gene19832|gene19833|gene14209|gene154|gene13270|gene18952|gene20879|gene13665|gene1387|gene1017|gene17606|gene17381|gene14994|gene11809|gene13948|gene11842|gene16693|gene18390|gene14626|gene3967|gene5205|gene17367|gene13410|gene11625|gene16861|gene12426|gene141|gene17693|gene13323|gene18451|gene1718|gene11248|gene16425|…	43
RNA polymerase II regulatory region sequence-specific DNA binding	MF	GO:0000977	2.72672e-06	0.000329151	--	524	gene1614|gene15752|gene17587|gene1586|gene18118|gene18853|gene14892|gene11835|gene19832|gene19833|gene14209|gene154|gene13270|gene18952|gene20879|gene13665|gene1387|gene1017|gene17606|gene17381|gene14994|gene11809|gene13948|gene11842|gene18390|gene14626|gene3967|gene5205|gene17367|gene13410|gene16425|gene11625|gene16861|gene12426|gene141|gene17693|gene13323|gene18451|gene1718|gene11248|gene16693|…	43
transcription regulatory region sequence-specific DNA binding	MF	GO:0000976	4.36562e-06	0.000399557	--	624	gene1614|gene17923|gene15752|gene17587|gene1586|gene18118|gene18853|gene14892|gene11835|gene19832|gene19833|gene14209|gene154|gene13270|gene18952|gene20879|gene13665|gene19134|gene1387|gene1017|gene17606|gene17381|gene15377|gene14994|gene11809|gene13948|gene11842|gene18390|gene14626|gene3967|gene17367|gene5205|gene163|gene13410|gene16425|gene11625|gene16861|gene12426|gene141|gene17693|gene13323|g…	48
DNA binding transcription factor activity	MF	GO:0003700	4.37871e-06	0.000399557	GO:0000130|GO:0001071	1184	gene1614|gene17923|gene18388|gene13404|gene14301|gene17587|gene1586|gene18118|gene14892|gene20289|gene18852|gene13609|gene19833|gene16015|gene17935|gene11081|gene19134|gene18811|gene18815|gene18872|gene14209|gene14402|gene17394|gene137|gene19591|gene13569|gene13665|gene3967|gene12544|gene1017|gene250|gene15752|gene17606|gene15351|gene14832|gene1167|gene18125|gene18062|gene10944|gene14994|gene1180…	77
Ras GTPase binding	MF	GO:0017016	9.26916e-06	0.000780749	--	358	gene10132|gene7396|gene2422|gene14635|gene19854|gene20401|gene15553|gene14062|gene5758|gene14066|gene14130|gene9390|gene19287|gene1407|gene18218|gene15219|gene12813|gene13907|gene14548|gene13960|gene14724|gene11880|gene1290|gene70|gene12052|gene19009|gene14902|gene19297|gene1799|gene18190|gene11074|gene7732	32
Ras guanyl-nucleotide exchange factor activity	MF	GO:0005088	1.31366e-05	0.000958973	--	189	gene20401|gene7396|gene19287|gene14724|gene1799|gene5758|gene12813|gene19854|gene10132|gene18190|gene14062|gene2422|gene11074|gene7732|gene14066|gene18218|gene1290|gene1407|gene14130|gene12052|gene19297	21
small GTPase binding	MF	GO:0031267	1.29872e-05	0.000958973	--	364	gene10132|gene7396|gene2422|gene14635|gene19854|gene20401|gene15553|gene14062|gene5758|gene14066|gene14130|gene9390|gene19287|gene1407|gene18218|gene15219|gene12813|gene13907|gene14548|gene13960|gene14724|gene11880|gene1290|gene70|gene12052|gene19009|gene14902|gene19297|gene1799|gene18190|gene11074|gene7732	32
RNA polymerase II transcription factor activity, sequence-specific DNA binding	MF	GO:0000981	1.92554e-05	0.00131779	--	604	gene1614|gene17923|gene18388|gene15752|gene14301|gene17587|gene16693|gene14892|gene11835|gene19833|gene14209|gene18815|gene137|gene16741|gene13665|gene761|gene1387|gene1017|gene17606|gene15351|gene13404|gene14994|gene11809|gene13948|gene14402|gene18390|gene13941|gene14626|gene3967|gene5205|gene13410|gene11625|gene19591|gene12426|gene17518|gene12544|gene1982|gene17693|gene777|gene19256|gene1718|ge…	45
double-stranded DNA binding	MF	GO:0003690	4.09224e-05	0.00246117	--	777	gene1614|gene17923|gene12613|gene15752|gene17587|gene1586|gene18118|gene18853|gene14892|gene11835|gene19832|gene19833|gene14209|gene154|gene13270|gene18952|gene330|gene17367|gene13665|gene19134|gene1017|gene16538|gene17606|gene17381|gene15377|gene12087|gene14994|gene11809|gene13948|gene11842|gene18390|gene14626|gene3967|gene5205|gene163|gene13410|gene16425|gene11625|gene16861|gene12426|gene141|ge…	53
alpha-mannosidase activity	MF	GO:0004559	4.17106e-05	0.00246117	--	26	gene1971|gene10957|gene11021|gene11023|gene11022|gene11024|gene10955	7
guanyl-nucleotide exchange factor activity	MF	GO:0005085	4.27052e-05	0.00246117	GO:0008433|GO:0016219|GO:0019839	268	gene10132|gene7396|gene12736|gene2422|gene19854|gene20401|gene15414|gene14066|gene14130|gene9390|gene19287|gene1407|gene18218|gene3766|gene5758|gene12813|gene14724|gene1290|gene12052|gene14062|gene19297|gene1799|gene18190|gene11074|gene7732	25
zinc ion binding	MF	GO:0008270	4.96094e-05	0.00271611	--	1312	gene1614|gene27572|gene2861|gene15300|gene16130|gene17923|gene15752|gene14244|gene13562|gene25240|gene1725|gene13976|gene17306|gene12145|gene16693|gene13869|gene19832|gene19604|gene18811|gene19152|gene16750|gene2747|gene24124|gene10626|gene9752|gene137|gene13585|gene21385|gene15596|gene11809|gene12486|gene12991|gene17381|gene11021|gene10323|gene11023|gene11022|gene15371|gene11024|gene1235|gene376…	79
GTPase binding	MF	GO:0051020	7.10655e-05	0.00353712	--	451	gene10132|gene7396|gene12736|gene2422|gene14635|gene19854|gene20401|gene15553|gene15414|gene5758|gene14066|gene14130|gene9390|gene19287|gene1407|gene18218|gene15219|gene13960|gene13907|gene3766|gene14548|gene12813|gene14724|gene11880|gene1290|gene70|gene12052|gene14062|gene19009|gene14902|gene19297|gene1799|gene18190|gene11074|gene7732	35
mannosidase activity	MF	GO:0015923	7.02063e-05	0.00353712	--	28	gene1971|gene10957|gene11021|gene11023|gene11022|gene11024|gene10955	7
Rho guanyl-nucleotide exchange factor activity	MF	GO:0005089	0.000107065	0.00497626	--	86	gene10132|gene7396|gene2422|gene12813|gene1799|gene18190|gene14062|gene14724|gene1407|gene14066|gene14130|gene12052	12
enzyme binding	MF	GO:0019899	0.000109069	0.00497626	--	1515	gene10132|gene14635|gene20401|gene19838|gene14130|gene15219|gene15359|gene3766|gene12813|gene12816|gene20390|gene14062|gene15953|gene2942|gene16286|gene17923|gene7396|gene12736|gene10119|gene15666|gene19854|gene15103|gene17015|gene19287|gene10351|gene18218|gene15371|gene11588|gene13960|gene18299|gene19297|gene1799|gene18190|gene17941|gene11074|gene23817|gene2422|gene10074|gene15003|gene15553|gene…	87
Rho GTPase binding	MF	GO:0017048	0.000143331	0.00627791	GO:0017031	130	gene10132|gene7396|gene14724|gene2422|gene14635|gene15553|gene14062|gene1799|gene1407|gene14066|gene18190|gene15219|gene14130|gene12813|gene12052	15
binding	MF	GO:0005488	0.000176823	0.00744695	--	13687	gene4837|gene16919|gene14635|gene1048|gene12145|gene14735|gene14730|gene17309|gene17306|gene19833|gene15602|gene19835|gene9752|gene21385|gene10847|gene17837|gene18125|gene3766|gene15691|gene14426|gene14356|gene12813|gene14429|gene19842|gene19840|gene15502|gene15110|gene16334|gene16482|gene11218|gene10189|gene19838|gene11597|gene26974|gene26601|gene15186|gene1982|gene15577|gene10119|gene15472|gene…	577
thyroid hormone receptor coactivator activity	MF	GO:0030375	0.000219331	0.00889509	GO:0010861	4	gene14994|gene9674|gene13323	3
transcriptional repressor activity, RNA polymerase II proximal promoter sequence-specific DNA binding	MF	GO:0001078	0.000373839	0.0146198	--	98	gene17693|gene18390|gene1982|gene1718|gene13941|gene3967|gene1017|gene14892|gene17966|gene17964|gene761|gene17606	12
proximal promoter sequence-specific DNA binding	MF	GO:0000987	0.000483495	0.0182561	GO:0001159	331	gene16693|gene14892|gene11835|gene19833|gene14209|gene154|gene13270|gene20879|gene13665|gene1017|gene14994|gene1586|gene13948|gene11842|gene18390|gene3967|gene18451|gene11625|gene17693|gene13323|gene5205|gene19256|gene11248|gene16425|gene17964|gene1387	26
RNA polymerase II proximal promoter sequence-specific DNA binding	MF	GO:0000978	0.000915732	0.0334242	--	309	gene16693|gene11248|gene11835|gene19833|gene14209|gene154|gene13270|gene20879|gene13665|gene1387|gene1017|gene14994|gene1586|gene13948|gene11842|gene18390|gene18451|gene11625|gene17693|gene13323|gene5205|gene16425|gene17964|gene14892	24
motor activity	MF	GO:0003774	0.00101758	0.0359434	--	156	gene1202|gene14762|gene11709|gene14356|gene330|gene11821|gene14825|gene14592|gene14730|gene11868|gene14677|gene11360|gene14111|gene21975|gene15808	15
ion binding	MF	GO:0043167	0.00124475	0.0425938	--	7191	gene1614|gene4837|gene1206|gene12599|gene20767|gene2720|gene12145|gene14735|gene14730|gene19832|gene9997|gene18811|gene15602|gene11673|gene6183|gene18815|gene19835|gene12356|gene8581|gene9752|gene13585|gene14762|gene16538|gene21385|gene10847|gene16097|gene17837|gene27407|gene18125|gene12909|gene18218|gene3766|gene15691|gene13948|gene14356|gene17939|gene17026|gene17087|gene19842|gene1603|gene11821…	318
chromatin binding	MF	GO:0003682	0.00128471	0.042629	--	488	gene13404|gene14244|gene14615|gene19832|gene16693|gene11248|gene16015|gene19833|gene17420|gene13270|gene18952|gene14678|gene20833|gene17137|gene19134|gene17381|gene15377|gene16885|gene17704|gene2999|gene13410|gene3967|gene17187|gene15110|gene16741|gene16861|gene141|gene13323|gene14994|gene17966|gene16425|gene18541|gene15103	33
alpha-1,4-glucosidase activity	MF	GO:0004558	5.21981e-05	0.0456733	GO:0004562|GO:0016982	4	gene15396|gene8438|gene2350	3
