# Supplementary material for: Transcriptomic Analysis Reveals the Involvement of lncRNA–miRNA–mRNA Networks in Hair Follicle Induction in Aohan Fine Wool Sheep Skin
Source: Front Genet. 2020 Jun 9;11:590. doi: 10.3389/fgene.2020.00590 (PMC7528302; doi:10.3389/fgene.2020.00590)
Supplement: TABLE S11 — Detailed results of KEGG pathway analysis of lncRNAs, mRNAs, and miRNAs. [file Table_11.XLSX]

## Sheet: lncRNA
KEGG pathways for differentially expressed lncRNAs in Birth_E90d
Name	Map	Count1	Count2	Count3	Count4	p	q	Gene_in_Target	Up_Gene	Up_Count	Down_Gene	Down_Count	Result
Thyroid hormone synthesis	map04918	8	67	217	9494	0.0003091	0.104476	gene4010|K06233;gene16482|K05858;gene20310|K00432;gene20521|K08042;gene27007|K00383;gene441|K00432;gene5194|K09490;gene670|K04345;	.	0	gene4010|K06233	1	no
Glutathione metabolism	map00480	6	59	219	9502	0.00368499	0.322372	gene10513|K11142;gene20310|K00432;gene27007|K00383;gene441|K00432;gene4410|K00031;gene8084|K00682;	.	0	.	0	no
MicroRNAs in cancer	map05206	11	163	214	9398	0.00224184	0.322372	gene10693|K04363;gene11273|K17387;gene11800|K09290|K10373|K10375;gene13448|K17442;gene15156|K10605;gene16693|K09299;gene17538|K05859;gene25471|K10139;gene4154|K09299;gene5891|K07410;gene6734|K01425;	.	0	.	0	no
Phospholipase D signaling pathway	map04072	10	150	215	9411	0.00381506	0.322372	gene10693|K04363;gene13721|K04273;gene16482|K05858;gene17538|K05859;gene20521|K08042;gene2675|K13523;gene27783|K04275;gene2928|K04289;gene360|K02649;gene7815|K00901;	.	0	.	0	no
Platelet activation	map04611	8	116	217	9445	0.00774101	0.436077	gene11633|K04350;gene11802|K06271;gene16482|K05858;gene17538|K05859;gene20521|K08042;gene2305|K06069;gene360|K02649;gene670|K04345;	.	0	.	0	no
Thyroid hormone signaling pathway	map04919	8	116	217	9445	0.00774101	0.436077	gene12246|K17904;gene12412|K05852;gene16482|K05858;gene1657|K17901;gene17538|K05859;gene360|K02649;gene4275|K11220;gene670|K04345;	.	0	.	0	no
Citrate cycle (TCA cycle)	map00020	4	35	221	9526	0.0119194	0.565158	gene13716|K01900;gene19043|K00627;gene4410|K00031;gene6744|K01647;	.	0	.	0	no
Protein export	map03060	3	19	222	9542	0.0133765	0.565158	gene21718|K03106;gene25438|K13280;gene5194|K09490;	.	0	.	0	no
HIF-1 signaling pathway	map04066	8	135	217	9426	0.0172964	0.649575	gene10459|K03259;gene17538|K05859;gene2095|K06503;gene21704|K09592;gene23671|K16366;gene360|K02649;gene4421|K02991;gene9985|K02991;	.	0	.	0	no
Pathways in cancer	map05200	22	588	203	8973	0.0237399	0.775808	gene10693|K04363;gene11633|K04350;gene11800|K09290|K10373|K10375;gene12459|K06241;gene13459|K02376;gene13569|K10053;gene13721|K04273;gene16482|K05858;gene17538|K05859;gene20521|K08042;gene21704|K09592;gene24814|K06229;gene27783|K04275;gene2928|K04289;gene360|K02649;gene4275|K11220;gene5853|K15420;gene670|K04345;gene6740|K11221;gene6741|K05426;gene7024|K04738;gene7982|K05636;	.	0	.	0	no
Vitamin B6 metabolism	map00750	2	9	223	9552	0.0252482	0.775808	gene4319|K00157;gene3385|K00831;	.	0	gene4319|K00157	1	no
Axon guidance	map04360	9	192	216	9369	0.0424292	0.792388	gene1783|K06754;gene14103|K05463;gene17538|K05859;gene20514|K06841;gene22250|K07526;gene2567|K07365;gene360|K02649;gene7894|K06840;gene848|K07522;	gene1783|K06754	1	.	0	no
Dilated cardiomyopathy (DCM)	map05414	5	81	220	9480	0.0477803	0.792388	gene11800|K09290|K10373|K10375;gene12412|K05852;gene20521|K08042;gene22396|K04860;gene670|K04345;	.	0	.	0	no
EGFR tyrosine kinase inhibitor resistance	map01521	6	106	219	9455	0.0442227	0.792388	gene10459|K03259;gene10693|K04363;gene17538|K05859;gene360|K02649;gene4421|K02991;gene9985|K02991;	.	0	.	0	no
Hedgehog signaling pathway	map04340	4	51	221	9510	0.0372646	0.792388	gene4010|K06233;gene24078|K20033;gene24814|K06229;gene670|K04345;	.	0	gene4010|K06233	1	no
Inflammatory mediator regulation of TRP channels	map04750	6	104	219	9457	0.0410861	0.792388	gene14531|K04972;gene16482|K05858;gene17538|K05859;gene20521|K08042;gene360|K02649;gene670|K04345;	.	0	.	0	no
Jak-STAT signaling pathway	map04630	8	166	217	9395	0.0475283	0.792388	gene4319|K00157;gene10693|K04363;gene360|K02649;gene4275|K11220;gene6740|K11221;gene6741|K05426;gene7024|K04738;gene7357|K05697;	.	0	gene4319|K00157	1	no
Mucin type O-glycan biosynthesis	map00512	3	32	222	9529	0.0457704	0.792388	gene4030|K00710;gene4093|K00710;gene4103|K00710;	.	0	.	0	no
Ovarian steroidogenesis	map04913	4	52	221	9509	0.0394343	0.792388	gene1599|K13373;gene20521|K08042;gene5891|K07410;gene670|K04345;	.	0	.	0	no
Proteoglycans in cancer	map05205	10	229	215	9332	0.0492312	0.792388	gene10351|K10380;gene13459|K02376;gene17538|K05859;gene3082|K01365;gene360|K02649;gene4421|K02991;gene670|K04345;gene7357|K05697;gene9835|K08523;gene9985|K02991;	.	0	.	0	no
Regulation of lipolysis in adipocytes	map04923	4	54	221	9507	0.0439857	0.792388	gene20521|K08042;gene22205|K13699;gene360|K02649;gene670|K04345;	.	0	.	0	no
2-Oxocarboxylic acid metabolism	map01210	2	19	223	9542	0.0830431	0.816532	gene4410|K00031;gene6744|K01647;	.	0	.	0	no
Amoebiasis	map05146	5	100	220	9461	0.0942152	0.816532	gene12459|K06241;gene16482|K05858;gene360|K02649;gene670|K04345;gene7982|K05636;	.	0	.	0	no
Apelin signaling pathway	map04371	7	159	218	9402	0.0882885	0.816532	gene16482|K05858;gene20521|K08042;gene21344|K09260;gene4421|K02991;gene5863|K05849;gene670|K04345;gene9985|K02991;	.	0	.	0	no
Apoptosis	map04210	8	173	217	9388	0.0573907	0.816532	gene1460|K06114;gene15830|K10798;gene21508|K01366;gene23808|K01275;gene3082|K01365;gene360|K02649;gene3715|K01363;gene7024|K04738;	.	0	.	0	no
Autophagy - animal	map04140	7	150	218	9411	0.0701705	0.816532	gene11640|K16196;gene27682|K17606;gene2915|K17606;gene3082|K01365;gene360|K02649;gene3715|K01363;gene670|K04345;	.	0	.	0	no
B cell receptor signaling pathway	map04662	4	70	221	9491	0.0903779	0.816532	gene17538|K05859;gene360|K02649;gene7357|K05697;gene851|K05730;	.	0	.	0	no
Calcium signaling pathway	map04020	8	188	217	9373	0.0826358	0.816532	gene10693|K04363;gene12412|K05852;gene16482|K05858;gene17538|K05859;gene20521|K08042;gene28181|K05863;gene5863|K05849;gene670|K04345;	.	0	.	0	no
Central carbon metabolism in cancer	map05230	4	67	221	9494	0.0803696	0.816532	gene10693|K04363;gene18411|K05616;gene360|K02649;gene6734|K01425;	.	0	.	0	no
Estrogen signaling pathway	map04915	5	100	220	9461	0.0942152	0.816532	gene16482|K05858;gene20521|K08042;gene360|K02649;gene670|K04345;gene9835|K08523;	.	0	.	0	no
Gap junction	map04540	5	91	220	9470	0.0700468	0.816532	gene10693|K04363;gene16482|K05858;gene20521|K08042;gene2928|K04289;gene670|K04345;	.	0	.	0	no
Inositol phosphate metabolism	map00562	4	71	221	9490	0.0938411	0.816532	gene16482|K05858;gene17538|K05859;gene24621|K03103;gene27959|K01108;	.	0	.	0	no
Melanogenesis	map04916	5	100	220	9461	0.0942152	0.816532	gene13459|K02376;gene16482|K05858;gene20521|K08042;gene23671|K16366;gene670|K04345;	.	0	.	0	no
Phagosome	map04145	7	150	218	9411	0.0701705	0.816532	gene10974|K08492;gene18930|K10414;gene20155|K02153;gene2095|K06503;gene22777|K05654;gene3082|K01365;gene4070|K06560;	.	0	.	0	no
Phosphatidylinositol signaling system	map04070	5	96	220	9465	0.0830007	0.816532	gene16482|K05858;gene17538|K05859;gene27959|K01108;gene360|K02649;gene7815|K00901;	.	0	.	0	no
Purine metabolism	map00230	8	193	217	9368	0.092311	0.816532	gene10313|K13762;gene10590|K15779;gene20279|K13293;gene20521|K08042;gene23010|K18424;gene28068|K00760;gene572|K00939;gene9989|K08718;	.	0	.	0	no
Rap1 signaling pathway	map04015	9	215	216	9346	0.07365	0.816532	gene10693|K04363;gene11802|K06271;gene16482|K05858;gene20521|K08042;gene2305|K06069;gene2457|K05759;gene27783|K04275;gene2928|K04289;gene360|K02649;	.	0	.	0	no
Steroid biosynthesis	map00100	2	17	223	9544	0.0696519	0.816532	gene1599|K13373;gene19182|K00227;	.	0	.	0	no
T cell receptor signaling pathway	map04660	5	99	220	9462	0.0913418	0.816532	gene11633|K04350;gene2567|K07365;gene360|K02649;gene7357|K05697;gene851|K05730;	.	0	.	0	no
Lysosome	map04142	6	133	219	9428	0.101065	0.833171	gene14534|K12386;gene19362|K01279;gene21508|K01366;gene23808|K01275;gene3082|K01365;gene3715|K01363;	.	0	.	0	no
Tight junction	map04530	8	197	217	9364	0.100502	0.833171	gene11844|K10591;gene14730|K10352;gene20213|K06088;gene2305|K06069;gene28085|K07839;gene3543|K06095;gene670|K04345;gene7255|K06099;	.	0	.	0	no
AGE-RAGE signaling pathway in diabetic complications	map04933	5	105	220	9456	0.109263	0.839338	gene16482|K05858;gene17538|K05859;gene23671|K16366;gene360|K02649;gene4275|K11220;	.	0	.	0	no
Fc gamma R-mediated phagocytosis	map04666	5	105	220	9456	0.109263	0.839338	gene17538|K05859;gene18014|K05748;gene20944|K05756;gene360|K02649;gene851|K05730;	.	0	.	0	no
Histidine metabolism	map00340	2	22	223	9539	0.104427	0.839338	gene27467|K00274;gene3408|K19787;	.	0	.	0	no
Vitamin digestion and absorption	map04977	2	23	223	9538	0.111856	0.840161	gene15905|K14610;gene20585|K00678;	.	0	.	0	no
Choline metabolism in cancer	map05231	5	107	220	9454	0.115592	0.841644	gene10693|K04363;gene18014|K05748;gene360|K02649;gene7815|K00901;gene9378|K08202;	.	0	.	0	no
Tryptophan metabolism	map00380	3	49	222	9512	0.117033	0.841644	gene4319|K00157;gene27467|K00274;gene5891|K07410;	.	0	gene4319|K00157	1	no
Amino sugar and nucleotide sugar metabolism	map00520	3	54	222	9507	0.142957	0.843395	gene10590|K15779;gene10611|K00012;gene10640|K02564;	.	0	.	0	no
Carbon metabolism	map01200	6	146	219	9415	0.137793	0.843395	gene13716|K01900;gene19043|K00627;gene27776|K00927;gene3385|K00831;gene4410|K00031;gene6744|K01647;	.	0	.	0	no
cGMP-PKG signaling pathway	map04022	7	178	218	9383	0.134358	0.843395	gene10313|K13762;gene12412|K05852;gene16482|K05858;gene20521|K08042;gene21344|K09260;gene28181|K05863;gene5863|K05849;	.	0	.	0	no
D-Glutamine and D-glutamate metabolism	map00471	1	5	224	9556	0.130293	0.843395	gene6734|K01425;	.	0	.	0	no
Endocytosis	map04144	10	277	215	9284	0.125535	0.843395	gene10693|K04363;gene11844|K10591;gene17172|K12194;gene20387|K12475;gene20944|K05756;gene2095|K06503;gene21500|K11247;gene2305|K06069;gene435|K04679;gene5986|K11866;	.	0	.	0	no
ErbB signaling pathway	map04012	4	84	221	9477	0.144184	0.843395	gene17538|K05859;gene2567|K07365;gene360|K02649;gene9835|K08523;	.	0	.	0	no
Glycolysis / Gluconeogenesis	map00010	4	83	221	9478	0.139986	0.843395	gene10590|K15779;gene19043|K00627;gene24621|K03103;gene27776|K00927;	.	0	.	0	no
Protein processing in endoplasmic reticulum	map04141	8	216	217	9345	0.144725	0.843395	gene10425|K06689;gene11640|K16196;gene17655|K09503;gene2404|K13251;gene2958|K10839;gene3795|K11718;gene5194|K09490;gene8670|K09555;	.	0	.	0	no
Ribosome biogenesis in eukaryotes	map03008	5	114	220	9447	0.139066	0.843395	gene13510|K01164;gene15796|K14571;gene20184|K14549;gene24652|K03539;gene26079|K14574;	.	0	.	0	no
RNA degradation	map03018	4	82	221	9479	0.135839	0.843395	gene1758|K14443;gene209|K13126;gene8233|K12627;gene9805|K04043;	.	0	.	0	no
Vibrio cholerae infection	map05110	3	52	222	9509	0.132366	0.843395	gene17538|K05859;gene20155|K02153;gene670|K04345;	.	0	.	0	no
Chemokine signaling pathway	map04062	7	185	218	9376	0.153848	0.881364	gene16482|K05858;gene20521|K08042;gene360|K02649;gene4275|K11220;gene670|K04345;gene6740|K11221;gene851|K05730;	.	0	.	0	no
Butanoate metabolism	map00650	2	29	223	9532	0.15888	0.894608	gene25847|K01896;gene25852|K01896;	.	0	gene25847|K01896	1	no
GnRH signaling pathway	map04912	4	88	221	9473	0.161453	0.894608	gene16482|K05858;gene20521|K08042;gene670|K04345;gene9835|K08523;	.	0	.	0	no
Toll and Imd signaling pathway	map04624	3	58	222	9503	0.164932	0.899145	gene10351|K10380;gene10425|K06689;gene13213|K10704;	.	0	.	0	no
Adrenergic signaling in cardiomyocytes	map04261	6	156	219	9405	0.169729	0.899224	gene11800|K09290|K10373|K10375;gene12412|K05852;gene16482|K05858;gene20521|K08042;gene22396|K04860;gene670|K04345;	.	0	.	0	no
African trypanosomiasis	map05143	2	32	223	9529	0.183569	0.899224	gene12459|K06241;gene16482|K05858;	.	0	.	0	no
Biosynthesis of amino acids	map01230	4	92	221	9469	0.179434	0.899224	gene27776|K00927;gene3385|K00831;gene4410|K00031;gene6744|K01647;	.	0	.	0	no
Hippo signaling pathway - multiple species	map04392	2	32	223	9529	0.183569	0.899224	gene10823|K09854;gene19256|K09448;	.	0	.	0	no
Relaxin signaling pathway	map04926	5	125	220	9436	0.179731	0.899224	gene16482|K05858;gene20521|K08042;gene23671|K16366;gene360|K02649;gene670|K04345;	.	0	.	0	no
RNA transport	map03013	9	263	216	9298	0.174958	0.899224	gene10066|K05749;gene10459|K03259;gene12294|K03245;gene13510|K01164;gene20672|K14328;gene209|K13126;gene22005|K03262;gene2226|K03240;gene24652|K03539;	.	0	.	0	no
Ubiquitin mediated proteolysis	map04120	7	192	218	9369	0.174571	0.899224	gene10425|K06689;gene10749|K10699;gene11844|K10591;gene14244|K10608;gene15156|K10605;gene26542|K07868;gene8320|K10576;	.	0	.	0	no
Longevity regulating pathway - multiple species	map04213	3	63	222	9498	0.193676	0.924493	gene20521|K08042;gene360|K02649;gene670|K04345;	.	0	.	0	no
PI3K-Akt signaling pathway	map04151	12	381	213	9180	0.194198	0.924493	gene10459|K03259;gene10693|K04363;gene12459|K06241;gene13306|K13304;gene13721|K04273;gene15156|K10605;gene27783|K04275;gene2928|K04289;gene360|K02649;gene4421|K02991;gene7982|K05636;gene9985|K02991;	.	0	.	0	no
Longevity regulating pathway	map04211	4	96	221	9465	0.19805	0.929735	gene10459|K03259;gene20521|K08042;gene360|K02649;gene670|K04345;	.	0	.	0	no
Adherens junction	map04520	3	78	222	9483	0.285497	0.942536	gene18014|K05748;gene25292|K05693;gene7357|K05697;	.	0	.	0	no
Alanine, aspartate and glutamate metabolism	map00250	2	44	223	9517	0.285694	0.942536	gene6734|K01425;gene7311|K18310;	.	0	.	0	no
Aldosterone synthesis and secretion	map04925	3	78	222	9483	0.285497	0.942536	gene16482|K05858;gene20521|K08042;gene670|K04345;	.	0	.	0	no
Antigen processing and presentation	map04612	3	74	222	9487	0.260461	0.942536	gene22777|K05654;gene3082|K01365;gene3715|K01363;	.	0	.	0	no
Autophagy - other	map04136	2	43	223	9518	0.277125	0.942536	gene27682|K17606;gene2915|K17606;	.	0	.	0	no
Cholinergic synapse	map04725	4	109	221	9452	0.262005	0.942536	gene16482|K05858;gene20521|K08042;gene360|K02649;gene670|K04345;	.	0	.	0	no
Drug metabolism - cytochrome P450	map00982	3	72	222	9489	0.248054	0.942536	gene4319|K00157;gene15924|K00485;gene27467|K00274;	.	0	gene4319|K00157	1	no
Endocrine resistance	map01522	4	105	221	9456	0.241859	0.942536	gene20521|K08042;gene360|K02649;gene670|K04345;gene9835|K08523;	.	0	.	0	no
Epithelial cell signaling in Helicobacter pylori infection	map05120	3	75	222	9486	0.266696	0.942536	gene17538|K05859;gene20155|K02153;gene9835|K08523;	.	0	.	0	no
Fatty acid biosynthesis	map00061	1	14	224	9547	0.29472	0.942536	gene4549|K01897;	.	0	.	0	no
Fc epsilon RI signaling pathway	map04664	3	66	222	9495	0.211483	0.942536	gene17538|K05859;gene360|K02649;gene851|K05730;	.	0	.	0	no
Gastric acid secretion	map04971	3	75	222	9486	0.266696	0.942536	gene16482|K05858;gene20521|K08042;gene670|K04345;	.	0	.	0	no
Glioma	map05214	3	76	222	9485	0.272948	0.942536	gene10693|K04363;gene17538|K05859;gene360|K02649;	.	0	.	0	no
Glutamatergic synapse	map04724	4	113	221	9448	0.28246	0.942536	gene16482|K05858;gene20521|K08042;gene670|K04345;gene6734|K01425;	.	0	.	0	no
Glycerolipid metabolism	map00561	3	69	222	9492	0.22963	0.942536	gene2675|K13523;gene4546|K14458;gene7815|K00901;	.	0	.	0	no
Hedgehog signaling pathway - fly	map04341	2	39	223	9522	0.242837	0.942536	gene24814|K06229;gene670|K04345;	.	0	.	0	no
Hepatitis C	map05160	5	140	220	9421	0.241202	0.942536	gene11640|K16196;gene20213|K06088;gene360|K02649;gene4275|K11220;gene6740|K11221;	.	0	.	0	no
Hippo signaling pathway - fly	map04391	3	80	222	9481	0.298094	0.942536	gene19256|K09448;gene2305|K06069;gene3543|K06095;	.	0	.	0	no
Insulin signaling pathway	map04910	6	170	219	9391	0.219004	0.942536	gene10459|K03259;gene2305|K06069;gene360|K02649;gene4421|K02991;gene670|K04345;gene9985|K02991;	.	0	.	0	no
MAPK signaling pathway - fly	map04013	4	112	221	9449	0.277322	0.942536	gene10425|K06689;gene21344|K09260;gene2457|K05759;gene5908|K17608;	.	0	.	0	no
NOD-like receptor signaling pathway	map04621	6	169	219	9392	0.215331	0.942536	gene13664|K12795;gene16482|K05858;gene20377|K12797;gene3715|K01363;gene4275|K11220;gene6740|K11221;	.	0	.	0	no
Non-small cell lung cancer	map05223	3	74	222	9487	0.260461	0.942536	gene17538|K05859;gene360|K02649;gene5853|K15420;	.	0	.	0	no
Oxytocin signaling pathway	map04921	5	153	220	9408	0.298377	0.942536	gene16482|K05858;gene1657|K17901;gene20521|K08042;gene22396|K04860;gene670|K04345;	.	0	.	0	no
Pathogenic Escherichia coli infection	map05130	3	70	222	9491	0.235743	0.942536	gene20213|K06088;gene20944|K05756;gene2567|K07365;	.	0	.	0	no
Prion diseases	map05020	2	39	223	9522	0.242837	0.942536	gene5194|K09490;gene670|K04345;	.	0	.	0	no
Progesterone-mediated oocyte maturation	map04914	4	107	221	9454	0.251889	0.942536	gene11000|K02602;gene20521|K08042;gene360|K02649;gene670|K04345;	.	0	.	0	no
Prolactin signaling pathway	map04917	3	76	222	9485	0.272948	0.942536	gene19769|K17101;gene360|K02649;gene4275|K11220;	.	0	.	0	no
Renin secretion	map04924	3	65	222	9496	0.205506	0.942536	gene16482|K05858;gene3715|K01363;gene670|K04345;	.	0	.	0	no
Retinol metabolism	map00830	3	77	222	9484	0.279216	0.942536	gene4319|K00157;gene20585|K00678;gene5618|K09516;	.	0	gene4319|K00157	1	no
Salmonella infection	map05132	4	103	221	9458	0.231925	0.942536	gene18014|K05748;gene18930|K10414;gene20944|K05756;gene2457|K05759;	.	0	.	0	no
Serotonergic synapse	map04726	4	114	221	9447	0.287614	0.942536	gene389|K07428;gene16482|K05858;gene27467|K00274;gene670|K04345;	.	0	gene389|K07428	1	no
SNARE interactions in vesicular transport	map04130	2	38	223	9523	0.234285	0.942536	gene10974|K08492;gene14448|K08495;	.	0	.	0	no
Thiamine metabolism	map00730	1	14	224	9547	0.29472	0.942536	gene572|K00939;	.	0	.	0	no
Tyrosine metabolism	map00350	2	40	223	9521	0.251401	0.942536	gene4319|K00157;gene27467|K00274;	.	0	gene4319|K00157	1	no
Shigellosis	map05131	3	81	222	9480	0.304404	0.952673	gene18014|K05748;gene20944|K05756;gene2457|K05759;	.	0	.	0	no
Retrograde endocannabinoid signaling	map04723	5	155	220	9406	0.307384	0.953171	gene16482|K05858;gene20521|K08042;gene2261|K03961;gene670|K04345;gene7583|K03950;	.	0	.	0	no
Cocaine addiction	map05030	2	49	223	9512	0.328307	0.955666	gene27467|K00274;gene670|K04345;	.	0	.	0	no
Drug metabolism - other enzymes	map00983	2	49	223	9512	0.328307	0.955666	gene17730|K01044;gene28068|K00760;	.	0	.	0	no
Endocrine and other factor-regulated calcium reabsorption	map04961	2	48	223	9513	0.319828	0.955666	gene16482|K05858;gene670|K04345;	.	0	.	0	no
Fanconi anemia pathway	map03460	2	52	223	9509	0.353562	0.955666	gene15156|K10605;gene25785|K10848;	.	0	.	0	no
GABAergic synapse	map04727	3	88	222	9473	0.348649	0.955666	gene20521|K08042;gene670|K04345;gene6734|K01425;	.	0	.	0	no
Inflammatory bowel disease (IBD)	map05321	2	53	223	9508	0.361909	0.955666	gene4275|K11220;gene6741|K05426;	.	0	.	0	no
Insulin secretion	map04911	3	83	222	9478	0.317042	0.955666	gene16482|K05858;gene20521|K08042;gene670|K04345;	.	0	.	0	no
Leukocyte transendothelial migration	map04670	4	121	221	9440	0.324005	0.955666	gene17538|K05859;gene20213|K06088;gene360|K02649;gene851|K05730;	.	0	.	0	no
Morphine addiction	map05032	3	90	222	9471	0.361262	0.955666	gene20279|K13293;gene20521|K08042;gene670|K04345;	.	0	.	0	no
mTOR signaling pathway	map04150	6	196	219	9365	0.320483	0.955666	gene10445|K04370;gene10459|K03259;gene13459|K02376;gene360|K02649;gene4421|K02991;gene9985|K02991;	.	0	.	0	no
Nitrogen metabolism	map00910	1	18	224	9543	0.357482	0.955666	gene13607|K01672;	.	0	.	0	no
Nucleotide excision repair	map03420	2	50	223	9511	0.336758	0.955666	gene25785|K10848;gene2958|K10839;	.	0	.	0	no
Osteoclast differentiation	map04380	4	128	221	9433	0.360694	0.955666	gene17538|K05859;gene360|K02649;gene4275|K11220;gene6740|K11221;	.	0	.	0	no
Peroxisome	map04146	3	84	222	9477	0.323366	0.955666	gene12758|K13336;gene4410|K00031;gene4549|K01897;	.	0	.	0	no
Proteasome	map03050	2	50	223	9511	0.336758	0.955666	gene21722|K02730;gene4604|K03032;	.	0	.	0	no
Protein digestion and absorption	map04974	3	88	222	9473	0.348649	0.955666	gene14065|K14206;gene18411|K05616;gene5863|K05849;	.	0	gene14065|K14206	1	no
Regulation of actin cytoskeleton	map04810	7	245	218	9316	0.359758	0.955666	gene10066|K05749;gene10693|K04363;gene18014|K05748;gene20944|K05756;gene2457|K05759;gene360|K02649;gene851|K05730;	.	0	.	0	no
Rheumatoid arthritis	map05323	3	89	222	9472	0.354959	0.955666	gene20155|K02153;gene3082|K01365;gene6741|K05426;	.	0	.	0	no
Vasopressin-regulated water reabsorption	map04962	2	53	223	9508	0.361909	0.955666	gene18930|K10414;gene670|K04345;	.	0	.	0	no
Cell adhesion molecules (CAMs)	map04514	4	130	221	9431	0.371183	0.965076	gene10153|K06793;gene20213|K06088;gene25292|K05693;gene848|K07522;	.	0	.	0	no
Focal adhesion	map04510	6	208	219	9353	0.369676	0.965076	gene10693|K04363;gene11802|K06271;gene12459|K06241;gene360|K02649;gene7982|K05636;gene851|K05730;	.	0	.	0	no
Natural killer cell mediated cytotoxicity	map04650	4	131	221	9430	0.376424	0.971232	gene17538|K05859;gene360|K02649;gene7357|K05697;gene851|K05730;	.	0	.	0	no
Epstein-Barr virus infection	map05169	6	213	219	9348	0.390307	0.982979	gene11640|K16196;gene11844|K10591;gene17538|K05859;gene360|K02649;gene4604|K03032;gene670|K04345;	.	0	.	0	no
Measles	map05162	4	134	221	9427	0.392122	0.982979	gene11640|K16196;gene360|K02649;gene4275|K11220;gene6740|K11221;	.	0	.	0	no
Salivary secretion	map04970	3	95	222	9466	0.39261	0.982979	gene16482|K05858;gene20521|K08042;gene670|K04345;	.	0	.	0	no
VEGF signaling pathway	map04370	2	56	223	9505	0.386698	0.982979	gene17538|K05859;gene360|K02649;	.	0	.	0	no
Bacterial invasion of epithelial cells	map05100	3	97	222	9464	0.405047	0.999313	gene18014|K05748;gene20944|K05756;gene360|K02649;	.	0	.	0	no
Circadian entrainment	map04713	3	97	222	9464	0.405047	0.999313	gene16482|K05858;gene20521|K08042;gene670|K04345;	.	0	.	0	no
ABC transporters	map02010	1	86	224	9475	0.86902	1	gene22777|K05654;	.	0	.	0	no
Acute myeloid leukemia	map05221	2	72	223	9489	0.510534	1	gene13569|K10053;gene360|K02649;	.	0	.	0	no
Adipocytokine signaling pathway	map04920	1	76	224	9485	0.834392	1	gene4549|K01897;	.	0	.	0	no
Alcoholism	map05034	3	179	222	9382	0.7938	1	gene1133|K11252;gene27467|K00274;gene7195|K11251;	.	0	.	0	no
Aldosterone-regulated sodium reabsorption	map04960	1	41	224	9520	0.624319	1	gene360|K02649;	.	0	.	0	no
Alzheimer disease	map05010	4	236	221	9325	0.807109	1	gene16482|K05858;gene2261|K03961;gene24666|K01408;gene7583|K03950;	.	0	.	0	no
Aminoacyl-tRNA biosynthesis	map00970	1	48	224	9513	0.681012	1	gene870|K01875;	.	0	.	0	no
Amphetamine addiction	map05031	2	70	223	9491	0.495944	1	gene27467|K00274;gene670|K04345;	.	0	.	0	no
AMPK signaling pathway	map04152	1	142	224	9419	0.964947	1	gene360|K02649;	.	0	.	0	no
Antifolate resistance	map01523	1	64	224	9497	0.780621	1	gene13857|K14613;	.	0	.	0	no
Apoptosis - fly	map04214	2	83	223	9478	0.585701	1	gene15830|K10798;gene22005|K03262;	.	0	.	0	no
Arachidonic acid metabolism	map00590	2	85	223	9476	0.59842	1	gene20310|K00432;gene441|K00432;	.	0	.	0	no
Arginine and proline metabolism	map00330	2	61	223	9500	0.427038	1	gene10513|K11142;gene27467|K00274;	.	0	.	0	no
Arginine biosynthesis	map00220	1	24	224	9537	0.441351	1	gene6734|K01425;	.	0	.	0	no
Arrhythmogenic right ventricular cardiomyopathy (ARVC)	map05412	2	63	223	9498	0.442786	1	gene22396|K04860;gene23705|K10381;	.	0	.	0	no
Ascorbate and aldarate metabolism	map00053	1	32	224	9529	0.536463	1	gene10611|K00012;	.	0	.	0	no
Basal cell carcinoma	map05217	2	66	223	9495	0.465954	1	gene13459|K02376;gene24814|K06229;	.	0	.	0	no
Basal transcription factors	map03022	1	58	224	9503	0.747539	1	gene4713|K03126;	.	0	.	0	no
Base excision repair	map03410	1	44	224	9517	0.64975	1	gene15830|K10798;	.	0	.	0	no
Bile secretion	map04976	2	106	223	9455	0.714487	1	gene20521|K08042;gene670|K04345;	.	0	.	0	no
Bladder cancer	map05219	1	46	224	9515	0.665745	1	gene9835|K08523;	.	0	.	0	no
Breast cancer	map05224	3	165	222	9396	0.746976	1	gene13459|K02376;gene15156|K10605;gene360|K02649;	.	0	.	0	no
cAMP signaling pathway	map04024	6	242	219	9319	0.508204	1	gene12412|K05852;gene20279|K13293;gene20521|K08042;gene360|K02649;gene670|K04345;gene851|K05730;	.	0	.	0	no
Carbohydrate digestion and absorption	map04973	1	48	224	9513	0.681012	1	gene360|K02649;	.	0	.	0	no
Cardiac muscle contraction	map04260	2	95	223	9466	0.657622	1	gene11800|K09290|K10373|K10375;gene22396|K04860;	.	0	.	0	no
Cell cycle	map04110	2	168	223	9393	0.906086	1	gene2518|K09392;gene816|K06639;	.	0	.	0	no
Cellular senescence	map04218	2	180	223	9381	0.925242	1	gene28181|K05863;gene360|K02649;	.	0	.	0	no
Chagas disease (American trypanosomiasis)	map05142	2	120	223	9441	0.775233	1	gene16482|K05858;gene360|K02649;	.	0	.	0	no
Chemical carcinogenesis	map05204	1	91	224	9470	0.883527	1	gene5891|K07410;	.	0	.	0	no
Cholesterol metabolism	map04979	1	55	224	9506	0.729181	1	gene4010|K06233;	.	0	gene4010|K06233	1	no
Chronic myeloid leukemia	map05220	1	92	224	9469	0.88623	1	gene360|K02649;	.	0	.	0	no
Circadian rhythm	map04710	1	43	224	9518	0.64147	1	gene7110|K03730;	.	0	.	0	no
Collecting duct acid secretion	map04966	1	27	224	9534	0.479103	1	gene20155|K02153;	.	0	.	0	no
Colorectal cancer	map05210	1	100	224	9461	0.905725	1	gene360|K02649;	.	0	.	0	no
Complement and coagulation cascades	map04610	1	90	224	9471	0.880759	1	gene25130|K19821;	.	0	.	0	no
Cytokine-cytokine receptor interaction	map04060	3	234	222	9327	0.913605	1	gene10693|K04363;gene6741|K05426;gene7024|K04738;	.	0	.	0	no
Dopaminergic synapse	map04728	3	137	222	9424	0.628767	1	gene16482|K05858;gene27467|K00274;gene670|K04345;	.	0	.	0	no
Dorso-ventral axis formation	map04320	1	33	224	9528	0.547156	1	gene11000|K02602;	.	0	.	0	no
ECM-receptor interaction	map04512	2	84	223	9477	0.592097	1	gene12459|K06241;gene7982|K05636;	.	0	.	0	no
Endometrial cancer	map05213	1	65	224	9496	0.785699	1	gene360|K02649;	.	0	.	0	no
Fatty acid degradation	map00071	1	48	224	9513	0.681012	1	gene4549|K01897;	.	0	.	0	no
Fatty acid elongation	map00062	1	29	224	9532	0.502849	1	gene24804|K10248;	.	0	.	0	no
Fatty acid metabolism	map01212	1	54	224	9507	0.722771	1	gene4549|K01897;	.	0	.	0	no
Ferroptosis	map04216	3	98	222	9463	0.411239	1	gene2095|K06503;gene3837|K14685;gene4549|K01897;	.	0	.	0	no
Fluid shear stress and atherosclerosis	map05418	4	159	221	9402	0.518831	1	gene21344|K09260;gene23671|K16366;gene3082|K01365;gene360|K02649;	.	0	.	0	no
FoxO signaling pathway	map04068	2	147	223	9414	0.86123	1	gene13306|K13304;gene360|K02649;	.	0	.	0	no
Galactose metabolism	map00052	1	31	224	9530	0.525517	1	gene10590|K15779;	.	0	.	0	no
Gastric cancer	map05226	2	172	223	9389	0.91293	1	gene13459|K02376;gene360|K02649;	.	0	.	0	no
Glucagon signaling pathway	map04922	3	111	222	9450	0.489543	1	gene16482|K05858;gene20521|K08042;gene670|K04345;	.	0	.	0	no
Glycerophospholipid metabolism	map00564	2	100	223	9461	0.684516	1	gene2675|K13523;gene7815|K00901;	.	0	.	0	no
Glycine, serine and threonine metabolism	map00260	2	60	223	9501	0.419077	1	gene27467|K00274;gene3385|K00831;	.	0	.	0	no
Glyoxylate and dicarboxylate metabolism	map00630	1	40	224	9521	0.61544	1	gene6744|K01647;	.	0	.	0	no
Hematopoietic cell lineage	map04640	1	96	224	9465	0.896433	1	gene2095|K06503;	.	0	.	0	no
Hepatitis B	map05161	3	178	222	9383	0.79071	1	gene360|K02649;gene4275|K11220;gene6740|K11221;	.	0	.	0	no
Hepatocellular carcinoma	map05225	5	183	220	9378	0.435192	1	gene13459|K02376;gene15034|K11651;gene17538|K05859;gene3472|K11647;gene360|K02649;	.	0	.	0	no
Herpes simplex infection	map05168	4	258	221	9303	0.857573	1	gene11640|K16196;gene22777|K05654;gene4275|K11220;gene6740|K11221;	.	0	.	0	no
Hippo signaling pathway	map04390	4	177	221	9384	0.601984	1	gene10823|K09854;gene13459|K02376;gene19256|K09448;gene2305|K06069;	.	0	.	0	no
Homologous recombination	map03440	1	44	224	9517	0.64975	1	gene15156|K10605;	.	0	.	0	no
HTLV-I infection	map05166	7	299	218	9262	0.559779	1	gene10693|K04363;gene11802|K06271;gene13459|K02376;gene20521|K08042;gene28181|K05863;gene360|K02649;gene670|K04345;	.	0	.	0	no
Human papillomavirus infection	map05165	8	337	217	9224	0.541399	1	gene12459|K06241;gene13459|K02376;gene2305|K06069;gene360|K02649;gene4275|K11220;gene670|K04345;gene6740|K11221;gene7982|K05636;	.	0	.	0	no
Huntington disease	map05016	5	266	220	9295	0.751712	1	gene10721|K09222;gene16482|K05858;gene2261|K03961;gene28181|K05863;gene7583|K03950;	.	0	.	0	no
Hypertrophic cardiomyopathy (HCM)	map05410	2	81	223	9480	0.572687	1	gene11800|K09290|K10373|K10375;gene22396|K04860;	.	0	.	0	no
Influenza A	map05164	4	184	221	9377	0.631903	1	gene11640|K16196;gene360|K02649;gene4275|K11220;gene6740|K11221;	.	0	.	0	no
Insulin resistance	map04931	1	122	224	9439	0.943822	1	gene360|K02649;	.	0	.	0	no
Kaposi sarcoma-associated herpesvirus infection	map05167	5	200	220	9361	0.510758	1	gene1657|K17901;gene17538|K05859;gene360|K02649;gene4275|K11220;gene6740|K11221;	.	0	.	0	no
Leishmaniasis	map05140	2	65	223	9496	0.458294	1	gene4275|K11220;gene7357|K05697;	.	0	.	0	no
Longevity regulating pathway - worm	map04212	2	79	223	9482	0.559381	1	gene15830|K10798;gene9805|K04043;	.	0	.	0	no
Long-term depression	map04730	1	58	224	9503	0.747539	1	gene16482|K05858;	.	0	.	0	no
Long-term potentiation	map04720	2	68	223	9493	0.481081	1	gene16482|K05858;gene670|K04345;	.	0	.	0	no
Lysine degradation	map00310	1	92	224	9469	0.88623	1	gene8252|K14157;	.	0	.	0	no
MAPK signaling pathway	map04010	6	293	219	9268	0.689716	1	gene10445|K04370;gene10693|K04363;gene11633|K04350;gene12011|K04457;gene22396|K04860;gene670|K04345;	.	0	.	0	no
Melanoma	map05218	2	81	223	9480	0.572687	1	gene10693|K04363;gene360|K02649;	.	0	.	0	no
Metabolism of xenobiotics by cytochrome P450	map00980	1	84	224	9477	0.862726	1	gene5891|K07410;	.	0	.	0	no
Mineral absorption	map04978	2	82	223	9479	0.57923	1	gene3837|K14685;gene3983|K08370;	.	0	.	0	no
Mitophagy - animal	map04137	2	72	223	9489	0.510534	1	gene21097|K11851;gene3191|K15465;	.	0	.	0	no
mRNA surveillance pathway	map03015	3	144	222	9417	0.661491	1	gene20672|K14328;gene209|K13126;gene9804|K03265;	.	0	.	0	no
Necroptosis	map04217	6	231	219	9330	0.464144	1	gene15830|K10798;gene17172|K12194;gene28181|K05863;gene4275|K11220;gene6740|K11221;gene7195|K11251;	.	0	.	0	no
Neuroactive ligand-receptor interaction	map04080	3	278	222	9283	0.95941	1	gene13721|K04273;gene27783|K04275;gene2928|K04289;	.	0	.	0	no
Neurotrophin signaling pathway	map04722	2	129	223	9432	0.808073	1	gene17538|K05859;gene360|K02649;	.	0	.	0	no
NF-kappa B signaling pathway	map04064	1	96	224	9465	0.896433	1	gene17538|K05859;	.	0	.	0	no
N-Glycan biosynthesis	map00510	1	61	224	9500	0.764658	1	gene5699|K00779;	.	0	.	0	no
Nicotinate and nicotinamide metabolism	map00760	1	34	224	9527	0.557604	1	gene4319|K00157;	.	0	gene4319|K00157	1	no
Non-alcoholic fatty liver disease (NAFLD)	map04932	3	204	222	9357	0.859485	1	gene2261|K03961;gene360|K02649;gene7583|K03950;	.	0	.	0	no
Olfactory transduction	map04740	2	1257	223	8304	1	1	gene5863|K05849;gene670|K04345;	.	0	.	0	no
Oocyte meiosis	map04114	4	151	221	9410	0.479396	1	gene11000|K02602;gene20521|K08042;gene2809|K11580;gene670|K04345;	.	0	.	0	no
Other types of O-glycan biosynthesis	map00514	1	27	224	9534	0.479103	1	gene5699|K00779;	.	0	.	0	no
Oxidative phosphorylation	map00190	5	193	220	9368	0.48006	1	gene13930|K01544;gene20155|K02153;gene2261|K03961;gene3299|K02140;gene7583|K03950;	.	0	.	0	no
p53 signaling pathway	map04115	2	105	223	9456	0.709663	1	gene14276|K10147;gene25471|K10139;	.	0	.	0	no
Pancreatic cancer	map05212	2	94	223	9467	0.652029	1	gene360|K02649;gene4275|K11220;	.	0	.	0	no
Pancreatic secretion	map04972	2	106	223	9455	0.714487	1	gene16482|K05858;gene20521|K08042;	.	0	.	0	no
Parkinson disease	map05012	4	214	221	9347	0.743107	1	gene2261|K03961;gene28181|K05863;gene670|K04345;gene7583|K03950;	.	0	.	0	no
Pentose and glucuronate interconversions	map00040	1	40	224	9521	0.61544	1	gene10611|K00012;	.	0	.	0	no
Pentose phosphate pathway	map00030	1	38	224	9523	0.597051	1	gene10590|K15779;	.	0	.	0	no
Pertussis	map05133	1	85	224	9476	0.86591	1	gene6741|K05426;	.	0	.	0	no
Phenylalanine metabolism	map00360	1	26	224	9535	0.46681	1	gene27467|K00274;	.	0	.	0	no
Phototransduction - fly	map04745	1	27	224	9534	0.479103	1	gene16482|K05858;	.	0	.	0	no
Phototransduction	map04744	1	25	224	9536	0.454229	1	gene9989|K08718;	.	0	.	0	no
Platinum drug resistance	map01524	2	102	223	9459	0.694781	1	gene15156|K10605;gene360|K02649;	.	0	.	0	no
PPAR signaling pathway	map03320	2	73	223	9488	0.517725	1	gene13386|K08754;gene4549|K01897;	.	0	.	0	no
Primary immunodeficiency	map05340	1	33	224	9528	0.547156	1	gene22777|K05654;	.	0	.	0	no
Propanoate metabolism	map00640	1	38	224	9523	0.597051	1	gene13716|K01900;	.	0	.	0	no
Prostate cancer	map05215	2	98	223	9463	0.673971	1	gene10693|K04363;gene360|K02649;	.	0	.	0	no
Proximal tubule bicarbonate reclamation	map04964	1	27	224	9534	0.479103	1	gene6734|K01425;	.	0	.	0	no
Pyrimidine metabolism	map00240	1	107	224	9454	0.920032	1	gene243|K01937;	.	0	.	0	no
Pyruvate metabolism	map00620	1	50	224	9511	0.695584	1	gene19043|K00627;	.	0	.	0	no
Ras signaling pathway	map04014	6	254	219	9307	0.554705	1	gene10693|K04363;gene11633|K04350;gene17538|K05859;gene20965|K10632;gene360|K02649;gene670|K04345;	.	0	.	0	no
Renal cell carcinoma	map05211	2	82	223	9479	0.57923	1	gene21704|K09592;gene360|K02649;	.	0	.	0	no
Renin-angiotensin system	map04614	1	23	224	9538	0.428171	1	gene27446|K19514;	.	0	.	0	no
Ribosome	map03010	5	766	220	8795	0.999942	1	gene11735|K02929;gene16048|K02891;gene3058|K02893;gene4421|K02991;gene9985|K02991;	.	0	.	0	no
RIG-I-like receptor signaling pathway	map04622	1	77	224	9484	0.83823	1	gene22074|K12651;	.	0	.	0	no
Signaling pathways regulating pluripotency of stem cells	map04550	4	140	221	9421	0.423326	1	gene10721|K09222;gene13459|K02376;gene23632|K17695;gene360|K02649;	.	0	.	0	no
Small cell lung cancer	map05222	3	127	222	9434	0.578391	1	gene12459|K06241;gene360|K02649;gene7982|K05636;	.	0	.	0	no
Sphingolipid signaling pathway	map04071	2	129	223	9432	0.808073	1	gene16482|K05858;gene360|K02649;	.	0	.	0	no
Spliceosome	map03040	2	246	223	9315	0.979736	1	gene3511|K12741;gene8233|K12627;	.	0	.	0	no
Staphylococcus aureus infection	map05150	1	53	224	9508	0.71621	1	gene25201|K07596;	.	0	.	0	no
Starch and sucrose metabolism	map00500	1	35	224	9526	0.567812	1	gene10590|K15779;	.	0	.	0	no
Steroid hormone biosynthesis	map00140	2	68	223	9493	0.481081	1	gene1599|K13373;gene5891|K07410;	.	0	.	0	no
Synaptic vesicle cycle	map04721	1	72	224	9489	0.818112	1	gene20155|K02153;	.	0	.	0	no
Systemic lupus erythematosus	map05322	2	126	223	9435	0.797629	1	gene1133|K11252;gene7195|K11251;	.	0	.	0	no
Taste transduction	map04742	1	60	224	9501	0.759084	1	gene670|K04345;	.	0	.	0	no
TGF-beta signaling pathway	map04350	2	98	223	9463	0.673971	1	gene23632|K17695;gene435|K04679;	.	0	.	0	no
Th17 cell differentiation	map04659	2	92	223	9469	0.640627	1	gene4275|K11220;gene6741|K05426;	.	0	.	0	no
Th1 and Th2 cell differentiation	map04658	1	88	224	9473	0.875027	1	gene4275|K11220;	.	0	.	0	no
Thyroid cancer	map05216	1	43	224	9518	0.64147	1	gene11800|K09290|K10373|K10375;	.	0	.	0	no
TNF signaling pathway	map04668	2	115	223	9446	0.754952	1	gene23671|K16366;gene360|K02649;	.	0	.	0	no
Toll-like receptor signaling pathway	map04620	2	106	223	9455	0.714487	1	gene360|K02649;gene4275|K11220;	.	0	.	0	no
Toxoplasmosis	map05145	3	123	222	9438	0.557087	1	gene12459|K06241;gene4275|K11220;gene7982|K05636;	.	0	.	0	no
Transcriptional misregulation in cancer	map05202	3	187	222	9374	0.817179	1	gene13569|K10053;gene23003|K11313;gene25962|K15626;	.	0	.	0	no
Tuberculosis	map05152	4	198	221	9363	0.687287	1	gene4070|K06560;gene4275|K11220;gene6741|K05426;gene9805|K04043;	.	0	.	0	no
Type II diabetes mellitus	map04930	1	49	224	9512	0.688383	1	gene360|K02649;	.	0	.	0	no
Valine, leucine and isoleucine degradation	map00280	1	59	224	9502	0.753379	1	gene4319|K00157;	.	0	gene4319|K00157	1	no
Vascular smooth muscle contraction	map04270	3	126	222	9435	0.573125	1	gene16482|K05858;gene20521|K08042;gene670|K04345;	.	0	.	0	no
Viral carcinogenesis	map05203	3	248	222	9313	0.931726	1	gene1133|K11252;gene360|K02649;gene670|K04345;	.	0	.	0	no
Wnt signaling pathway	map04310	4	153	221	9408	0.489376	1	gene13459|K02376;gene16482|K05858;gene20592|K02176;gene670|K04345;	.	0	.	0	no
KEGG pathways for differentially expressed lncRNAs in Birth_E120d
Name	Map	Count1	Count2	Count3	Count4	p	q	Gene_in_Target	Up_Gene	Up_Count	Down_Gene	Down_Count	Result
Cell adhesion molecules (CAMs)	map04514	21	113	478	9174	3.7908e-06	0.00128129	gene1715|K06087;gene1749|K06491;gene820|K06527;gene10153|K06793;gene16395|K06474;gene16419|K06478;gene16595|K05719;gene1739|K06735;gene19061|K06491;gene19091|K06781;gene19171|K06081;gene19792|K07523;gene20213|K06088;gene25292|K05693;gene27166|K06520;gene304|K05695;gene5772|K07377;gene7856|K06591;gene819|K06527;gene848|K07522;gene9105|K06490;	gene1715|K06087;gene1749|K06491	2	gene820|K06527	1	yes
Proteoglycans in cancer	map05205	27	212	472	9075	8.29605e-05	0.00934688	gene10351|K10380;gene10698|K05098;gene12870|K08007;gene13459|K02376;gene15294|K12823;gene15761|K13376;gene16595|K05719;gene19015|K05762;gene2028|K06106;gene24525|K13769;gene24686|K05860;gene24868|K16865;gene2551|K00922;gene26536|K10380;gene27502|K05763;gene28074|K08109;gene3082|K01365;gene360|K02649;gene4421|K02991;gene4445|K05717;gene4858|K04393;gene5943|K04513;gene6196|K06270;gene6255|K04660;ge…	.	0	.	0	yes
T cell receptor signaling pathway	map04660	16	88	483	9199	6.7762e-05	0.00934688	gene10666|K07364;gene11633|K04350;gene16419|K06478;gene16705|K04415;gene17884|K17333;gene21724|K04734;gene2551|K00922;gene2567|K07365;gene26335|K07367;gene28235|K05733;gene360|K02649;gene4858|K04393;gene5692|K19862;gene5943|K04513;gene7357|K05697;gene851|K05730;	gene10666|K07364;gene11633|K04350	2	.	0	yes
Focal adhesion	map04510	24	190	475	9097	0.000228058	0.0154168	gene2062|K00907;gene12935|K04659;gene2774|K06238;gene10508|K06250;gene10693|K04363;gene10698|K05098;gene11205|K04659;gene11802|K06271;gene12459|K06241;gene16595|K05719;gene18947|K16060;gene25290|K05637;gene2551|K00922;gene2775|K06238;gene28235|K05733;gene360|K02649;gene4445|K05717;gene4858|K04393;gene5943|K04513;gene6196|K06270;gene7856|K06591;gene7982|K05636;gene8419|K04365;gene851|K05730;	gene2062|K00907	1	gene12935|K04659;gene2774|K06238	2	yes
Leukocyte transendothelial migration	map04670	17	108	482	9179	0.00019401	0.0154168	gene1715|K06087;gene820|K06527;gene12870|K08007;gene12928|K05702;gene16595|K05719;gene1739|K06735;gene20213|K06088;gene2551|K00922;gene27166|K06520;gene27502|K05763;gene360|K02649;gene4858|K04393;gene5943|K04513;gene7914|K04630;gene819|K06527;gene851|K05730;gene9105|K06490;	gene1715|K06087	1	gene820|K06527	1	yes
Pathogenic Escherichia coli infection	map05130	12	61	487	9226	0.000289075	0.0162845	gene12870|K08007;gene16595|K05719;gene20213|K06088;gene2028|K06106;gene20318|K07374;gene22237|K05755;gene23197|K07375;gene2567|K07365;gene4512|K07374;gene4858|K04393;gene5692|K19862;gene5943|K04513;	.	0	.	0	yes
cGMP-PKG signaling pathway	map04022	21	164	478	9123	0.000470833	0.0227345	gene2062|K00907;gene10175|K04454;gene10313|K13762;gene10897|K19477;gene12412|K05852;gene13979|K04198;gene15709|K05850;gene17685|K08047;gene17884|K17333;gene21344|K09260;gene23112|K09049;gene2521|K01540;gene28181|K05863;gene5863|K05849;gene5943|K04513;gene6196|K06270;gene6247|K05850;gene7107|K04959;gene7914|K04630;gene8106|K09047;gene8386|K09048;	gene2062|K00907	1	.	0	yes
Axon guidance	map04360	22	179	477	9108	0.000576625	0.0243624	gene7895|K06840;gene11918|K06842;gene16393|K06820;gene16590|K04237;gene16595|K05719;gene17884|K17333;gene19792|K07523;gene22250|K07526;gene2551|K00922;gene2567|K07365;gene26628|K07521;gene28235|K05733;gene3188|K07528;gene360|K02649;gene4858|K04393;gene5692|K19862;gene5943|K04513;gene6276|K06572;gene7894|K06840;gene7907|K06840;gene7914|K04630;gene848|K07522;	.	0	gene7895|K06840	1	yes
Rap1 signaling pathway	map04015	23	201	476	9086	0.00106155	0.039867	gene10693|K04363;gene10698|K05098;gene11802|K06271;gene12928|K05702;gene13438|K05465;gene16581|K17704;gene16590|K04237;gene16595|K05719;gene17685|K08047;gene20349|K04358;gene2428|K04270;gene2457|K05759;gene24686|K05860;gene2551|K00922;gene27783|K04275;gene2928|K04289;gene360|K02649;gene4858|K04393;gene5943|K04513;gene7914|K04630;gene7918|K05629;gene8419|K04365;gene982|K02582;	.	0	.	0	yes
Bacterial invasion of epithelial cells	map05100	13	87	486	9200	0.00163695	0.0500349	gene10871|K16939;gene13|K16942;gene16595|K05719;gene2028|K06106;gene22237|K05755;gene23025|K13738;gene2551|K00922;gene3326|K04644;gene360|K02649;gene4445|K05717;gene4858|K04393;gene5943|K04513;gene9369|K16939;	.	0	.	0	no
Platelet activation	map04611	15	109	484	9178	0.00156015	0.0500349	gene11633|K04350;gene2062|K00907;gene10897|K19477;gene11802|K06271;gene16581|K17704;gene16595|K05719;gene17685|K08047;gene2428|K04270;gene2551|K00922;gene360|K02649;gene3843|K19720;gene5943|K04513;gene6196|K06270;gene7107|K04959;gene7914|K04630;	gene11633|K04350;gene2062|K00907	2	.	0	no
Tight junction	map04530	21	184	478	9103	0.00177639	0.0500349	gene1715|K06087;gene25807|K10352;gene1038|K07199;gene12072|K06091;gene12722|K04426;gene12870|K08007;gene12928|K05702;gene16590|K04237;gene16595|K05719;gene1739|K06735;gene19015|K05762;gene20213|K06088;gene2028|K06106;gene20318|K07374;gene27502|K05763;gene3446|K06098;gene3543|K06095;gene4512|K07374;gene4858|K04393;gene5943|K04513;gene7255|K06099;	gene1715|K06087;gene25807|K10352	2	.	0	no
Collecting duct acid secretion	map04966	6	22	493	9265	0.00245857	0.0528072	gene5323|K02148;gene12073|K02149;gene13464|K02148;gene15189|K06573;gene447|K02149;gene5951|K02147;	gene5323|K02148	1	.	0	no
Protein digestion and absorption	map04974	12	79	487	9208	0.00216009	0.0528072	gene14065|K14206;gene22757|K16629;gene2774|K06238;gene12313|K08132;gene18411|K05616;gene24841|K07603;gene2521|K01540;gene2775|K06238;gene3842|K19721;gene3843|K19720;gene5863|K05849;gene701|K19721;	gene14065|K14206	1	gene22757|K16629;gene2774|K06238	2	no
Small cell lung cancer	map05222	15	115	484	9172	0.00249975	0.0528072	gene10276|K04570;gene12060|K04453;gene12459|K06241;gene13544|K06626;gene16364|K09849;gene16595|K05719;gene18947|K16060;gene21724|K04734;gene25290|K05637;gene2551|K00922;gene360|K02649;gene4445|K05717;gene6768|K02206;gene6887|K02084;gene7982|K05636;	.	0	.	0	no
TNF signaling pathway	map04668	14	103	485	9184	0.00244954	0.0528072	gene820|K06527;gene12722|K04426;gene16364|K09849;gene16705|K04415;gene18947|K16060;gene21724|K04734;gene23112|K09049;gene23671|K16366;gene2551|K00922;gene360|K02649;gene8106|K09047;gene819|K06527;gene8386|K09048;gene9105|K06490;	.	0	gene820|K06527	1	no
PI3K-Akt signaling pathway	map04151	33	360	466	8927	0.00320376	0.0636984	gene12935|K04659;gene2774|K06238;gene10276|K04570;gene10508|K06250;gene10693|K04363;gene10698|K05098;gene11205|K04659;gene12459|K06241;gene13306|K13304;gene13438|K05465;gene13544|K06626;gene13721|K04273;gene15156|K10605;gene16595|K05719;gene20349|K04358;gene20367|K05080;gene23112|K09049;gene24525|K13769;gene25290|K05637;gene2551|K00922;gene2775|K06238;gene27783|K04275;gene2928|K04289;gene360|K026…	.	0	gene12935|K04659;gene2774|K06238	2	no
AGE-RAGE signaling pathway in diabetic complications	map04933	13	97	486	9190	0.0038451	0.0722023	gene820|K06527;gene12205|K13377;gene15761|K13376;gene23671|K16366;gene24686|K05860;gene2551|K00922;gene27423|K08008;gene360|K02649;gene3843|K19720;gene4445|K05717;gene4858|K04393;gene819|K06527;gene9105|K06490;	.	0	gene820|K06527	1	no
ECM-receptor interaction	map04512	11	75	488	9212	0.00414037	0.0736549	gene12935|K04659;gene2774|K06238;gene10508|K06250;gene11205|K04659;gene12459|K06241;gene16595|K05719;gene25290|K05637;gene2775|K06238;gene4445|K05717;gene7856|K06591;gene7982|K05636;	.	0	gene12935|K04659;gene2774|K06238	2	no
Thyroid hormone synthesis	map04918	10	65	489	9222	0.00455228	0.0769335	gene17685|K08047;gene20310|K00432;gene23112|K09049;gene2521|K01540;gene27007|K00383;gene4010|K06233;gene441|K00432;gene7107|K04959;gene8106|K09047;gene8386|K09048;	.	0	.	0	no
Apoptosis	map04210	18	163	481	9124	0.00502789	0.080925	gene21508|K01366;gene10276|K04570;gene11498|K10798;gene12722|K04426;gene1460|K06114;gene15422|K08731;gene18947|K16060;gene19007|K04728;gene20318|K07374;gene21724|K04734;gene2290|K04721;gene2551|K00922;gene3082|K01365;gene360|K02649;gene4512|K07374;gene6887|K02084;gene7107|K04959;gene982|K02582;	gene21508|K01366	1	.	0	no
Phagosome	map04145	16	141	483	9146	0.00629256	0.0966767	gene5323|K02148;gene12935|K04659;gene11205|K04659;gene12073|K02149;gene13464|K02148;gene16595|K05719;gene18930|K10414;gene20318|K07374;gene22777|K05654;gene23197|K07375;gene25256|K10062;gene3082|K01365;gene4070|K06560;gene447|K02149;gene4512|K07374;gene5951|K02147;	gene5323|K02148	1	gene12935|K04659	1	no
Regulation of actin cytoskeleton	map04810	22	230	477	9057	0.00958967	0.140926	gene10066|K05749;gene2062|K00907;gene10693|K04363;gene12870|K08007;gene16595|K05719;gene19015|K05762;gene20349|K04358;gene22237|K05755;gene2457|K05759;gene2551|K00922;gene27502|K05763;gene27526|K05720;gene28235|K05733;gene360|K02649;gene4366|K05751;gene4445|K05717;gene4858|K04393;gene5943|K04513;gene6196|K06270;gene7856|K06591;gene8419|K04365;gene851|K05730;	gene10066|K05749;gene2062|K00907	2	.	0	no
Renal cell carcinoma	map05211	10	74	489	9213	0.0100984	0.142219	gene12205|K13377;gene15761|K13376;gene21704|K09592;gene2551|K00922;gene2770|K02678;gene28235|K05733;gene360|K02649;gene4858|K04393;gene5944|K08774;gene8419|K04365;	.	0	.	0	no
Toll and Imd signaling pathway	map04624	8	53	491	9234	0.0117743	0.159188	gene10351|K10380;gene18947|K16060;gene21724|K04734;gene22059|K06689;gene26536|K10380;gene412|K20703;gene6268|K10580;gene6632|K06689;	.	0	.	0	no
Prostate cancer	map05215	11	89	488	9198	0.0126841	0.164894	gene10693|K04363;gene13544|K06626;gene21724|K04734;gene2551|K00922;gene2769|K09435;gene360|K02649;gene5944|K08774;gene6768|K02206;gene8106|K09047;gene8386|K09048;gene8419|K04365;	.	0	.	0	no
Human papillomavirus infection	map05165	27	318	472	8969	0.0174394	0.194456	gene2644|K14754;gene12935|K04659;gene2774|K06238;gene10508|K06250;gene11205|K04659;gene12072|K06091;gene12459|K06241;gene12701|K03120;gene13459|K02376;gene13544|K06626;gene16590|K04237;gene16595|K05719;gene17234|K04681;gene19007|K04728;gene22238|K11315;gene25290|K05637;gene2551|K00922;gene2775|K06238;gene27916|K14009;gene360|K02649;gene4445|K05717;gene4858|K04393;gene6768|K02206;gene7856|K06591;g…	gene2644|K14754	1	gene12935|K04659;gene2774|K06238	2	no
Malaria	map05144	7	46	492	9241	0.017331	0.194456	gene12935|K04659;gene820|K06527;gene11205|K04659;gene12205|K13377;gene15761|K13376;gene819|K06527;gene9105|K06490;	.	0	gene12935|K04659;gene820|K06527	2	no
MAPK signaling pathway	map04010	24	275	475	9012	0.0183758	0.194456	gene11633|K04350;gene12050|K03283;gene22396|K04860;gene10175|K04454;gene10693|K04363;gene10698|K05098;gene12011|K04457;gene12060|K04453;gene12205|K13377;gene12722|K04426;gene13438|K05465;gene14380|K08052;gene15761|K13376;gene16705|K04415;gene17884|K17333;gene20349|K04358;gene20979|K04429;gene24525|K13769;gene4793|K04381;gene4858|K04393;gene5944|K08774;gene6242|K04459;gene8419|K04365;gene982|K0258…	gene11633|K04350;gene12050|K03283;gene22396|K04860	3	.	0	no
MicroRNAs in cancer	map05206	16	158	483	9129	0.0160364	0.194456	gene25471|K10139;gene10693|K04363;gene12454|K12561;gene12870|K08007;gene13544|K06626;gene15156|K10605;gene15761|K13376;gene16612|K11459;gene16693|K09299;gene19007|K04728;gene19015|K05762;gene24120|K08670;gene24868|K16865;gene3330|K17461;gene4793|K04381;gene5943|K04513;	gene25471|K10139	1	.	0	no
Platinum drug resistance	map01524	11	93	488	9194	0.016669	0.194456	gene10276|K04570;gene12722|K04426;gene15030|K03164;gene15156|K10605;gene15422|K08731;gene18947|K16060;gene19007|K04728;gene2551|K00922;gene360|K02649;gene5797|K08737;gene6887|K02084;	.	0	.	0	no
Rheumatoid arthritis	map05323	10	82	489	9205	0.0184101	0.194456	gene5323|K02148;gene12073|K02149;gene12205|K13377;gene13438|K05465;gene13464|K02148;gene15761|K13376;gene3082|K01365;gene447|K02149;gene5951|K02147;gene9105|K06490;	gene5323|K02148	1	.	0	no
Vibrio cholerae infection	map05110	7	48	492	9239	0.0209227	0.214299	gene5323|K02148;gene12073|K02149;gene13464|K02148;gene3446|K06098;gene447|K02149;gene5951|K02147;gene7506|K10949;	gene5323|K02148	1	.	0	no
Adherens junction	map04520	9	72	490	9215	0.0216755	0.21548	gene12928|K05702;gene16590|K04237;gene19171|K06081;gene24698|K06086;gene25292|K05693;gene304|K05695;gene4858|K04393;gene5943|K04513;gene7357|K05697;	.	0	.	0	no
Amino sugar and nucleotide sugar metabolism	map00520	7	50	492	9237	0.0250017	0.228394	gene10590|K15779;gene10611|K00012;gene11297|K12373;gene3287|K05304;gene5524|K00820;gene561|K01835;gene8672|K00820;	.	0	.	0	no
Gap junction	map04540	10	86	489	9201	0.0240791	0.228394	gene10693|K04363;gene10897|K19477;gene17685|K08047;gene20318|K07374;gene23197|K07375;gene26540|K02087;gene2928|K04289;gene4512|K07374;gene7107|K04959;gene7914|K04630;	.	0	.	0	no
Ras signaling pathway	map04014	21	239	478	9048	0.0247441	0.228394	gene11633|K04350;gene10276|K04570;gene10693|K04363;gene10698|K05098;gene12928|K05702;gene13438|K05465;gene14380|K08052;gene16289|K17635;gene20349|K04358;gene2295|K01115;gene24525|K13769;gene24686|K05860;gene24870|K19613;gene2551|K00922;gene2770|K02678;gene28235|K05733;gene360|K02649;gene4858|K04393;gene5943|K04513;gene5944|K08774;gene982|K02582;	gene11633|K04350	1	.	0	no
cAMP signaling pathway	map04024	20	228	479	9059	0.0283756	0.233926	gene10296|K04204;gene12412|K05852;gene12928|K05702;gene15709|K05850;gene17685|K08047;gene21724|K04734;gene22921|K11265;gene2295|K01115;gene24686|K05860;gene2521|K01540;gene2551|K00922;gene360|K02649;gene5943|K04513;gene6196|K06270;gene6247|K05850;gene7914|K04630;gene8106|K09047;gene8386|K09048;gene8419|K04365;gene851|K05730;	.	0	.	0	no
Pathways in cancer	map05200	42	568	457	8719	0.0278124	0.233926	gene11633|K04350;gene10276|K04570;gene10693|K04363;gene12060|K04453;gene12205|K13377;gene12459|K06241;gene13459|K02376;gene13544|K06626;gene13721|K04273;gene13979|K04198;gene15422|K08731;gene15761|K13376;gene16364|K09849;gene16595|K05719;gene1674|K05133;gene17685|K08047;gene18947|K16060;gene20349|K04358;gene21704|K09592;gene21724|K04734;gene22300|K09455;gene24476|K03068;gene24525|K13769;gene24996…	gene11633|K04350	1	.	0	no
Regulation of lipolysis in adipocytes	map04923	7	51	492	9236	0.0272324	0.233926	gene10296|K04204;gene10897|K19477;gene17685|K08047;gene22205|K13699;gene2551|K00922;gene360|K02649;gene7914|K04630;	.	0	.	0	no
Toxoplasmosis	map05145	12	114	487	9173	0.0269564	0.233926	gene12050|K03283;gene10276|K04570;gene12205|K13377;gene12459|K06241;gene15761|K13376;gene16595|K05719;gene1674|K05133;gene18947|K16060;gene21724|K04734;gene25290|K05637;gene7914|K04630;gene7982|K05636;	gene12050|K03283	1	.	0	no
Phosphatidylinositol signaling system	map04070	10	91	489	9196	0.0328121	0.261743	gene10929|K00981;gene108|K00901;gene21797|K13024;gene24686|K05860;gene2551|K00922;gene27959|K01108;gene360|K02649;gene3824|K01107;gene7107|K04959;gene7815|K00901;	gene10929|K00981	1	.	0	no
Relaxin signaling pathway	map04926	12	118	487	9169	0.0332987	0.261743	gene13979|K04198;gene17685|K08047;gene21724|K04734;gene23112|K09049;gene23671|K16366;gene24634|K12313;gene2551|K00922;gene360|K02649;gene3843|K19720;gene7914|K04630;gene8106|K09047;gene8386|K09048;	.	0	.	0	no
MAPK signaling pathway - fly	map04013	11	105	488	9182	0.0342225	0.262891	gene10666|K07364;gene12722|K04426;gene19283|K20223;gene21344|K09260;gene21688|K17608;gene22059|K06689;gene2296|K08840;gene2457|K05759;gene2770|K02678;gene6632|K06689;gene8419|K04365;	gene10666|K07364	1	.	0	no
Protein processing in endoplasmic reticulum	map04141	18	206	481	9081	0.0373847	0.280801	gene12050|K03283;gene15691|K13719;gene1008|K01230;gene10912|K14005;gene12722|K04426;gene14051|K09523;gene17236|K12667;gene17655|K09503;gene20738|K09485;gene22059|K06689;gene22713|K12666;gene23112|K09049;gene2404|K13251;gene27513|K04523;gene27916|K14009;gene3636|K14018;gene6632|K06689;gene6958|K13999;	gene12050|K03283;gene15691|K13719	2	.	0	no
Epithelial cell signaling in Helicobacter pylori infection	map05120	8	70	491	9217	0.0445293	0.327194	gene5323|K02148;gene12073|K02149;gene13464|K02148;gene1739|K06735;gene21724|K04734;gene447|K02149;gene4858|K04393;gene5951|K02147;	gene5323|K02148	1	.	0	no
Glutathione metabolism	map00480	7	58	492	9229	0.0466762	0.335672	gene8084|K00682;gene10513|K11142;gene15977|K00797;gene20310|K00432;gene27007|K00383;gene441|K00432;gene776|K11205;	gene8084|K00682	1	.	0	no
Insulin resistance	map04931	11	112	488	9175	0.0490472	0.345374	gene1038|K07199;gene21724|K04734;gene2551|K00922;gene26987|K07189;gene304|K05695;gene360|K02649;gene5524|K00820;gene8106|K09047;gene8386|K09048;gene8672|K00820;gene9402|K08749;	.	0	.	0	no
Other types of O-glycan biosynthesis	map00514	4	24	495	9263	0.051831	0.357528	gene8800|K11703;gene17129|K03691;gene22292|K13676;gene6552|K13676;	.	0	gene8800|K11703	1	no
Progesterone-mediated oocyte maturation	map04914	10	101	489	9186	0.0564785	0.381794	gene11000|K02602;gene17685|K08047;gene20164|K02602;gene2551|K00922;gene26540|K02087;gene360|K02649;gene6131|K02178;gene6768|K02206;gene7914|K04630;gene8419|K04365;	gene11000|K02602	1	.	0	no
NF-kappa B signaling pathway	map04064	9	88	490	9199	0.0586756	0.38887	gene820|K06527;gene10276|K04570;gene16364|K09849;gene18947|K16060;gene19007|K04728;gene21724|K04734;gene26335|K07367;gene819|K06527;gene9105|K06490;	.	0	gene820|K06527	1	no
Transcriptional misregulation in cancer	map05202	15	175	484	9112	0.0612479	0.398112	gene10175|K04454;gene10276|K04570;gene12060|K04453;gene15294|K12823;gene16612|K11459;gene1896|K14242;gene19007|K04728;gene22300|K09455;gene23003|K11313;gene2769|K09435;gene413|K06622;gene5300|K17693;gene7724|K08821;gene7813|K09431;gene8169|K10138;	.	0	.	0	no
Apoptosis - fly	map04214	8	77	491	9210	0.0675008	0.430477	gene11498|K10798;gene12722|K04426;gene13906|K08791;gene19007|K04728;gene2265|K06030;gene27330|K03386;gene6887|K02084;gene8419|K04365;	.	0	.	0	no
Steroid biosynthesis	map00100	3	16	496	9271	0.0695719	0.435469	gene13166|K00511;gene1599|K13373;gene19182|K00227;	.	0	.	0	no
Dilated cardiomyopathy (DCM)	map05414	8	78	491	9209	0.0712832	0.438067	gene22396|K04860;gene10051|K12563;gene12205|K13377;gene12412|K05852;gene15761|K13376;gene16595|K05719;gene17685|K08047;gene7856|K06591;	gene22396|K04860	1	.	0	no
Fluid shear stress and atherosclerosis	map05418	13	150	486	9137	0.0729158	0.440099	gene820|K06527;gene10175|K04454;gene10698|K05098;gene12722|K04426;gene21344|K09260;gene23671|K16366;gene2551|K00922;gene27423|K08008;gene3082|K01365;gene360|K02649;gene5943|K04513;gene819|K06527;gene9105|K06490;	.	0	gene820|K06527	1	no
Apelin signaling pathway	map04371	13	153	486	9134	0.0815101	0.448409	gene2062|K00907;gene10175|K04454;gene1038|K07199;gene10508|K06250;gene17685|K08047;gene21344|K09260;gene22921|K11265;gene24634|K12313;gene2772|K08333;gene4421|K02991;gene5863|K05849;gene7107|K04959;gene7914|K04630;	gene2062|K00907	1	.	0	no
B cell receptor signaling pathway	map04662	7	67	492	9220	0.0822525	0.448409	gene17884|K17333;gene21724|K04734;gene2551|K00922;gene26335|K07367;gene360|K02649;gene7357|K05697;gene851|K05730;	.	0	.	0	no
Cellular senescence	map04218	14	168	485	9119	0.0813974	0.448409	gene12205|K13377;gene13544|K06626;gene15761|K13376;gene17234|K04681;gene17884|K17333;gene19007|K04728;gene2551|K00922;gene26540|K02087;gene2770|K02678;gene28181|K05863;gene360|K02649;gene6768|K02206;gene7107|K04959;gene8169|K10138;	.	0	.	0	no
FoxO signaling pathway	map04068	12	137	487	9150	0.0780736	0.448409	gene1038|K07199;gene11201|K15010;gene12205|K13377;gene13187|K10305;gene13306|K13304;gene15761|K13376;gene19007|K04728;gene2290|K04721;gene2551|K00922;gene360|K02649;gene6768|K02206;gene8419|K04365;	.	0	.	0	no
Hepatitis B	map05161	14	167	485	9120	0.0786056	0.448409	gene3221|K12497;gene12205|K13377;gene13544|K06626;gene15422|K08731;gene15761|K13376;gene17884|K17333;gene21724|K04734;gene23112|K09049;gene2551|K00922;gene360|K02649;gene6768|K02206;gene6887|K02084;gene8106|K09047;gene8386|K09048;	gene3221|K12497	1	.	0	no
Synaptic vesicle cycle	map04721	7	66	492	9221	0.0776945	0.448409	gene5323|K02148;gene11857|K15293;gene12073|K02149;gene13464|K02148;gene3326|K04644;gene447|K02149;gene5951|K02147;	gene5323|K02148	1	.	0	no
African trypanosomiasis	map05143	4	30	495	9257	0.0927859	0.451251	gene820|K06527;gene12459|K06241;gene819|K06527;gene9105|K06490;	.	0	gene820|K06527	1	no
Amoebiasis	map05146	9	96	490	9191	0.0870473	0.451251	gene12205|K13377;gene12459|K06241;gene15761|K13376;gene25290|K05637;gene2551|K00922;gene360|K02649;gene3843|K19720;gene4445|K05717;gene7982|K05636;	.	0	.	0	no
Cell cycle	map04110	13	157	486	9130	0.093933	0.451251	gene12205|K13377;gene13210|K02212;gene13404|K06670;gene13544|K06626;gene15761|K13376;gene17234|K04681;gene19007|K04728;gene2518|K09392;gene26540|K02087;gene413|K06622;gene6131|K02178;gene6768|K02206;gene816|K06639;	.	0	.	0	no
Chronic myeloid leukemia	map05220	8	85	491	9202	0.101303	0.451251	gene10276|K04570;gene12205|K13377;gene15761|K13376;gene21724|K04734;gene24996|K04496;gene2551|K00922;gene360|K02649;gene8419|K04365;	.	0	.	0	no
Cutin, suberine and wax biosynthesis	map00073	1	1	498	9286	0.0993873	0.451251	gene7081|K13356;	gene7081|K13356	1	.	0	no
Dorso-ventral axis formation	map04320	4	30	495	9257	0.0927859	0.451251	gene11000|K02602;gene20164|K02602;gene2770|K02678;gene8419|K04365;	gene11000|K02602	1	.	0	no
Endocytosis	map04144	20	267	479	9020	0.0964153	0.451251	gene10582|K18440;gene12050|K03283;gene13621|K12194;gene10693|K04363;gene11236|K07904;gene11784|K17917;gene12887|K06564;gene16590|K04237;gene17047|K07891;gene17172|K12194;gene17390|K18442;gene20387|K12475;gene22237|K05755;gene2295|K01115;gene25308|K12197;gene25469|K12196;gene3168|K12198;gene3326|K04644;gene4858|K04393;gene5943|K04513;	gene10582|K18440;gene12050|K03283;gene13621|K12194	3	.	0	no
Estrogen signaling pathway	map04915	9	96	490	9191	0.0870473	0.451251	gene12050|K03283;gene17685|K08047;gene23112|K09049;gene2551|K00922;gene360|K02649;gene7107|K04959;gene7914|K04630;gene8106|K09047;gene8386|K09048;	gene12050|K03283	1	.	0	no
Glycosaminoglycan biosynthesis - chondroitin sulfate / dermatan sulfate	map00532	3	18	496	9269	0.0886827	0.451251	gene12795|K03193;gene24985|K08106;gene26520|K00746;	.	0	.	0	no
HTLV-I infection	map05166	21	285	478	9002	0.101465	0.451251	gene820|K06527;gene10276|K04570;gene10693|K04363;gene11802|K06271;gene12205|K13377;gene12701|K03120;gene13459|K02376;gene15761|K13376;gene16346|K09032;gene17685|K08047;gene17884|K17333;gene19007|K04728;gene21724|K04734;gene2551|K00922;gene27096|K02330;gene2770|K02678;gene28181|K05863;gene360|K02649;gene413|K06622;gene819|K06527;gene9105|K06490;	.	0	gene820|K06527	1	no
Mucin type O-glycan biosynthesis	map00512	4	31	495	9256	0.100762	0.451251	gene4103|K00710;gene25166|K00710;gene26388|K00710;gene7406|K00710;	.	0	gene4103|K00710	1	no
Pancreatic secretion	map04972	9	99	490	9188	0.0994776	0.451251	gene11236|K07904;gene15709|K05850;gene17685|K08047;gene2521|K01540;gene25401|K07886;gene5943|K04513;gene6247|K05850;gene705|K05028;gene7107|K04959;	.	0	.	0	no
Purine metabolism	map00230	15	186	484	9101	0.0892551	0.451251	gene12714|K18436;gene10185|K03024;gene10313|K13762;gene10590|K15779;gene10712|K00764;gene12669|K01513;gene17685|K08047;gene22921|K11265;gene23010|K18424;gene2409|K01951;gene26681|K00856;gene561|K01835;gene572|K00939;gene8071|K13755;gene9989|K08718;	.	0	gene12714|K18436	1	no
Viral carcinogenesis	map05203	18	233	481	9054	0.0903663	0.451251	gene3221|K12497;gene23540|K11252;gene1133|K11252;gene12701|K03120;gene13544|K06626;gene16364|K09849;gene17234|K04681;gene21724|K04734;gene23112|K09049;gene2551|K00922;gene26540|K02087;gene27096|K02330;gene360|K02649;gene4858|K04393;gene5943|K04513;gene6768|K02206;gene8106|K09047;gene8386|K09048;	gene3221|K12497	1	gene23540|K11252	1	no
Starch and sucrose metabolism	map00500	4	32	495	9255	0.109043	0.478655	gene10590|K15779;gene12669|K01513;gene1793|K00700;gene561|K01835;	.	0	.	0	no
EGFR tyrosine kinase inhibitor resistance	map01521	9	103	490	9184	0.117555	0.496668	gene10276|K04570;gene10693|K04363;gene10698|K05098;gene14380|K08052;gene2551|K00922;gene360|K02649;gene4421|K02991;gene5944|K08774;gene8419|K04365;	.	0	.	0	no
Pancreatic cancer	map05212	8	88	491	9199	0.116043	0.496668	gene10276|K04570;gene12205|K13377;gene15761|K13376;gene2551|K00922;gene360|K02649;gene4858|K04393;gene5944|K08774;gene8419|K04365;	.	0	.	0	no
Phospholipase D signaling pathway	map04072	12	148	487	9139	0.116189	0.496668	gene10693|K04363;gene108|K00901;gene13721|K04273;gene17685|K08047;gene2295|K01115;gene23107|K13509;gene2551|K00922;gene27783|K04275;gene2928|K04289;gene360|K02649;gene5943|K04513;gene7815|K00901;	.	0	.	0	no
Hippo signaling pathway - fly	map04391	7	76	492	9211	0.12993	0.520593	gene1062|K16673;gene12072|K06091;gene13544|K06626;gene13906|K08791;gene16590|K04237;gene19256|K09448;gene3543|K06095;	.	0	.	0	no
Hypertrophic cardiomyopathy (HCM)	map05410	7	76	492	9211	0.12993	0.520593	gene22396|K04860;gene10051|K12563;gene1038|K07199;gene12205|K13377;gene15761|K13376;gene16595|K05719;gene7856|K06591;	gene22396|K04860	1	.	0	no
Leishmaniasis	map05140	6	61	493	9226	0.125481	0.520593	gene12205|K13377;gene15761|K13376;gene16595|K05719;gene1674|K05133;gene21724|K04734;gene7357|K05697;	.	0	.	0	no
One carbon pool by folate	map00670	3	22	496	9265	0.132459	0.520593	gene10835|K13403;gene12815|K13402;gene26497|K00548;	.	0	.	0	no
Terpenoid backbone biosynthesis	map00900	3	22	496	9265	0.132459	0.520593	gene11160|K00021;gene16854|K01823;gene4774|K11778;	gene11160|K00021	1	.	0	no
Vitamin digestion and absorption	map04977	3	22	496	9265	0.132459	0.520593	gene20585|K00678;gene15905|K14610;gene4578|K14610;	gene20585|K00678	1	.	0	no
Longevity regulating pathway	map04211	8	92	491	9195	0.13738	0.533731	gene1038|K07199;gene13230|K17589;gene17685|K08047;gene23112|K09049;gene2551|K00922;gene360|K02649;gene8106|K09047;gene8386|K09048;	.	0	.	0	no
Colorectal cancer	map05210	8	93	491	9194	0.143005	0.549269	gene12205|K13377;gene15422|K08731;gene15761|K13376;gene2551|K00922;gene360|K02649;gene5797|K08737;gene5943|K04513;gene8419|K04365;	.	0	.	0	no
ABC transporters	map02010	7	80	492	9207	0.154755	0.587721	gene4441|K05646;gene14869|K05667;gene15576|K05652;gene15578|K05651;gene22777|K05654;gene7136|K05033;gene780|K05677;	gene4441|K05646	1	.	0	no
Selenocompound metabolism	map00450	3	24	496	9263	0.156665	0.588364	gene607|K01758;gene26497|K00548;gene6946|K00384;	gene607|K01758	1	.	0	no
ErbB signaling pathway	map04012	7	81	492	9206	0.161282	0.592535	gene2551|K00922;gene2567|K07365;gene28235|K05733;gene360|K02649;gene5692|K19862;gene5944|K08774;gene8419|K04365;	.	0	.	0	no
Glycerolipid metabolism	map00561	6	66	493	9221	0.160116	0.592535	gene19680|K14457;gene108|K00901;gene23107|K13509;gene4546|K14458;gene5302|K13517;gene7815|K00901;	gene19680|K14457	1	.	0	no
Hepatocellular carcinoma	map05225	13	175	486	9112	0.163356	0.593701	gene10276|K04570;gene12205|K13377;gene13459|K02376;gene15034|K11651;gene15761|K13376;gene24476|K03068;gene24525|K13769;gene2551|K00922;gene3472|K11647;gene360|K02649;gene5944|K08774;gene6753|K11649;gene8419|K04365;	.	0	.	0	no
Measles	map05162	10	128	489	9159	0.166448	0.598503	gene12050|K03283;gene2644|K14754;gene13544|K06626;gene1674|K05133;gene21724|K04734;gene2290|K04721;gene2551|K00922;gene27502|K05763;gene360|K02649;gene6768|K02206;	gene12050|K03283;gene2644|K14754	2	.	0	no
Lysosome	map04142	10	129	489	9158	0.171776	0.611163	gene21508|K01366;gene10018|K12383;gene11193|K01135;gene11297|K12373;gene12887|K06564;gene14667|K06501;gene19362|K01279;gene3082|K01365;gene3326|K04644;gene4553|K12395;	gene21508|K01366	1	.	0	no
PPAR signaling pathway	map03320	6	69	493	9218	0.182675	0.643169	gene13386|K08754;gene24698|K06086;gene4232|K08762;gene4420|K00255;gene9387|K01897;gene9402|K08749;	.	0	.	0	no
Autophagy - other	map04136	4	41	495	9246	0.195347	0.673748	gene110|K17890;gene1959|K08343;gene2772|K08333;gene2915|K17606;	.	0	.	0	no
Base excision repair	map03410	4	41	495	9246	0.195347	0.673748	gene11498|K10798;gene26876|K10569;gene27096|K02330;gene3713|K10568;	.	0	.	0	no
Fc gamma R-mediated phagocytosis	map04666	8	102	491	9185	0.198418	0.677427	gene12454|K12561;gene16419|K06478;gene22237|K05755;gene2295|K01115;gene2551|K00922;gene360|K02649;gene4858|K04393;gene851|K05730;	.	0	.	0	no
Calcium signaling pathway	map04020	13	183	486	9104	0.200865	0.678923	gene2062|K00907;gene10693|K04363;gene12412|K05852;gene13979|K04198;gene15709|K05850;gene17685|K08047;gene20937|K05218;gene24686|K05860;gene28181|K05863;gene5863|K05849;gene6247|K05850;gene7107|K04959;gene8071|K13755;	gene2062|K00907	1	.	0	no
Alanine, aspartate and glutamate metabolism	map00250	4	42	495	9245	0.206007	0.68398	gene10712|K00764;gene1874|K13566;gene5524|K00820;gene8672|K00820;	.	0	.	0	no
Gastric acid secretion	map04971	6	72	493	9215	0.206408	0.68398	gene2062|K00907;gene12870|K08007;gene17685|K08047;gene2521|K01540;gene7107|K04959;gene7914|K04630;	gene2062|K00907	1	.	0	no
Butanoate metabolism	map00650	3	28	496	9259	0.208546	0.684353	gene25852|K01896;gene10419|K00019;gene25847|K01896;	gene25852|K01896	1	.	0	no
Glycosphingolipid biosynthesis - ganglio series	map00604	2	15	497	9272	0.21397	0.695404	gene634|K03373;gene11297|K12373;	.	0	gene634|K03373	1	no
mTOR signaling pathway	map04150	13	189	486	9098	0.231328	0.730737	gene5323|K02148;gene12073|K02149;gene13459|K02376;gene13464|K02148;gene24476|K03068;gene25457|K15705;gene2551|K00922;gene360|K02649;gene4421|K02991;gene447|K02149;gene5943|K04513;gene5951|K02147;gene8419|K04365;	gene5323|K02148	1	.	0	no
Osteoclast differentiation	map04380	9	123	490	9164	0.231191	0.730737	gene10666|K07364;gene15761|K13376;gene1674|K05133;gene16951|K06551;gene21724|K04734;gene22300|K09455;gene2551|K00922;gene27423|K08008;gene360|K02649;	gene10666|K07364	1	.	0	no
Arrhythmogenic right ventricular cardiomyopathy (ARVC)	map05412	5	60	494	9227	0.236216	0.734127	gene22396|K04860;gene10051|K12563;gene16595|K05719;gene23705|K10381;gene7856|K06591;	gene22396|K04860	1	.	0	no
Carbohydrate digestion and absorption	map04973	4	45	495	9242	0.238917	0.734127	gene21210|K14158;gene2521|K01540;gene2551|K00922;gene360|K02649;	.	0	.	0	no
Fatty acid degradation	map00071	4	45	495	9242	0.238917	0.734127	gene10455|K00121;gene24976|K09478;gene4420|K00255;gene9387|K01897;	.	0	.	0	no
Cocaine addiction	map05030	4	47	495	9240	0.261495	0.739046	gene23112|K09049;gene7914|K04630;gene8106|K09047;gene8386|K09048;	.	0	.	0	no
Glycerophospholipid metabolism	map00564	7	95	492	9192	0.263837	0.739046	gene10929|K00981;gene108|K00901;gene22031|K16860;gene2295|K01115;gene23107|K13509;gene5302|K13517;gene7815|K00901;	gene10929|K00981	1	.	0	no
Glycosphingolipid biosynthesis - globo and isoglobo series	map00603	2	17	497	9270	0.252357	0.739046	gene11297|K12373;gene2361|K00719;	.	0	.	0	no
Hippo signaling pathway - multiple species	map04392	3	31	496	9256	0.249604	0.739046	gene10823|K09854;gene13906|K08791;gene19256|K09448;	.	0	.	0	no
Longevity regulating pathway - multiple species	map04213	5	61	494	9226	0.24582	0.739046	gene12050|K03283;gene1038|K07199;gene17685|K08047;gene2551|K00922;gene360|K02649;	gene12050|K03283	1	.	0	no
Melanoma	map05218	6	77	493	9210	0.248173	0.739046	gene10693|K04363;gene20349|K04358;gene22300|K09455;gene2551|K00922;gene360|K02649;gene8419|K04365;	.	0	.	0	no
Mineral absorption	map04978	6	78	493	9209	0.256806	0.739046	gene16362|K14688;gene21210|K14158;gene2521|K01540;gene3410|K04981;gene3837|K14685;gene3983|K08370;	gene16362|K14688	1	.	0	no
Nicotinate and nicotinamide metabolism	map00760	3	32	496	9255	0.263558	0.739046	gene12669|K01513;gene20411|K00858;gene4319|K00157;	.	0	.	0	no
Oocyte meiosis	map04114	10	145	489	9142	0.266756	0.739046	gene11000|K02602;gene13544|K06626;gene17685|K08047;gene20164|K02602;gene24840|K08836;gene26540|K02087;gene2809|K11580;gene6131|K02178;gene6768|K02206;gene7107|K04959;	gene11000|K02602	1	.	0	no
Pantothenate and CoA biosynthesis	map00770	2	17	497	9270	0.252357	0.739046	gene12669|K01513;gene16077|K09680;	.	0	.	0	no
Renin secretion	map04924	5	63	494	9224	0.265322	0.739046	gene10897|K19477;gene705|K05028;gene7107|K04959;gene7914|K04630;gene8071|K13755;	.	0	.	0	no
Shigellosis	map05131	6	78	493	9209	0.256806	0.739046	gene16595|K05719;gene2028|K06106;gene21724|K04734;gene22237|K05755;gene2457|K05759;gene4858|K04393;	.	0	.	0	no
RNA degradation	map03018	6	80	493	9207	0.274307	0.753788	gene10208|K12600;gene13485|K13126;gene15976|K12591;gene1758|K14443;gene20074|K12617;gene209|K13126;	.	0	.	0	no
Glycolysis / Gluconeogenesis	map00010	6	81	493	9206	0.283163	0.771848	gene10455|K00121;gene10590|K15779;gene19043|K00627;gene24621|K03103;gene27776|K00927;gene561|K01835;	.	0	.	0	no
Melanogenesis	map04916	7	98	492	9189	0.28792	0.772356	gene13459|K02376;gene13979|K04198;gene17685|K08047;gene22300|K09455;gene23671|K16366;gene7914|K04630;gene8386|K09048;	.	0	.	0	no
Oxytocin signaling pathway	map04921	10	148	489	9139	0.286232	0.772356	gene2062|K00907;gene22396|K04860;gene10175|K04454;gene1038|K07199;gene17685|K08047;gene17884|K17333;gene5943|K04513;gene6196|K06270;gene7107|K04959;gene7914|K04630;	gene2062|K00907;gene22396|K04860	2	.	0	no
Central carbon metabolism in cancer	map05230	5	66	494	9221	0.295176	0.785587	gene10693|K04363;gene18411|K05616;gene2551|K00922;gene360|K02649;gene7415|K14634;	.	0	.	0	no
p53 signaling pathway	map04115	7	100	492	9187	0.304253	0.803419	gene25471|K10139;gene13544|K06626;gene19007|K04728;gene26540|K02087;gene6768|K02206;gene6887|K02084;gene8169|K10138;	gene25471|K10139	1	.	0	no
Glycosaminoglycan degradation	map00531	2	20	497	9267	0.310082	0.806213	gene11193|K01135;gene11297|K12373;	.	0	.	0	no
Vasopressin-regulated water reabsorption	map04962	4	51	495	9236	0.3077	0.806213	gene11236|K07904;gene18930|K10414;gene8106|K09047;gene8386|K09048;	.	0	.	0	no
Adrenergic signaling in cardiomyocytes	map04261	10	152	489	9135	0.312789	0.807044	gene22396|K04860;gene12412|K05852;gene15709|K05850;gene17685|K08047;gene23112|K09049;gene2521|K01540;gene6247|K05850;gene7914|K04630;gene8106|K09047;gene8386|K09048;	gene22396|K04860	1	.	0	no
Complement and coagulation cascades	map04610	6	85	493	9202	0.319152	0.813424	gene1820|K03908;gene15703|K04004;gene17195|K06557;gene25130|K19821;gene28613|K04002;gene7302|K03910;	.	0	gene1820|K03908	1	no
Pentose phosphate pathway	map00030	3	36	496	9251	0.320075	0.813424	gene10590|K15779;gene24546|K00616;gene561|K01835;	.	0	.	0	no
Glycosaminoglycan biosynthesis - heparan sulfate / heparin	map00534	2	21	497	9266	0.329164	0.824129	gene11271|K01793;gene13398|K02366;	.	0	.	0	no
Inflammatory mediator regulation of TRP channels	map04750	7	103	492	9184	0.329084	0.824129	gene14531|K04972;gene17685|K08047;gene2551|K00922;gene360|K02649;gene522|K07418;gene7107|K04959;gene982|K02582;	gene14531|K04972	1	.	0	no
Apoptosis - multiple species	map04215	4	54	495	9233	0.342876	0.824733	gene10276|K04570;gene15422|K08731;gene18947|K16060;gene6887|K02084;	.	0	.	0	no
Cholinergic synapse	map04725	7	106	492	9181	0.354207	0.824733	gene17685|K08047;gene2551|K00922;gene360|K02649;gene7107|K04959;gene7914|K04630;gene8106|K09047;gene8386|K09048;	.	0	.	0	no
Inositol phosphate metabolism	map00562	5	70	494	9217	0.335762	0.824733	gene24621|K03103;gene24686|K05860;gene2551|K00922;gene27959|K01108;gene3824|K01107;	.	0	.	0	no
Long-term depression	map04730	4	55	495	9232	0.354637	0.824733	gene10897|K19477;gene7107|K04959;gene7914|K04630;gene8419|K04365;	.	0	.	0	no
Lysine degradation	map00310	6	87	493	9200	0.337405	0.824733	gene8800|K11703;gene15955|K00473;gene19711|K00471;gene21580|K18201;gene2627|K11433;gene8252|K14157;	.	0	gene8800|K11703	1	no
Neurotrophin signaling pathway	map04722	8	123	491	9164	0.352029	0.824733	gene12722|K04426;gene21724|K04734;gene2551|K00922;gene360|K02649;gene4858|K04393;gene5943|K04513;gene8419|K04365;gene982|K02582;	.	0	.	0	no
Non-small cell lung cancer	map05223	5	72	494	9215	0.356246	0.824733	gene2551|K00922;gene360|K02649;gene5853|K15420;gene5944|K08774;gene8419|K04365;	.	0	.	0	no
Prion diseases	map05020	3	38	496	9249	0.348454	0.824733	gene1749|K06491;gene16862|K05634;gene19061|K06491;	gene1749|K06491	1	.	0	no
SNARE interactions in vesicular transport	map04130	3	37	496	9250	0.334271	0.824733	gene1822|K08487;gene16258|K08498;gene7757|K08504;	gene1822|K08487	1	.	0	no
Sphingolipid signaling pathway	map04071	8	123	491	9164	0.352029	0.824733	gene24616|K12349;gene12722|K04426;gene2295|K01115;gene2551|K00922;gene360|K02649;gene4016|K04710;gene5943|K04513;gene7914|K04630;	gene24616|K12349	1	.	0	no
VEGF signaling pathway	map04370	4	54	495	9233	0.342876	0.824733	gene10698|K05098;gene2551|K00922;gene360|K02649;gene4858|K04393;	.	0	.	0	no
Aldosterone-regulated sodium reabsorption	map04960	3	39	496	9248	0.362605	0.833744	gene2521|K01540;gene2551|K00922;gene360|K02649;	.	0	.	0	no
Glioma	map05214	5	74	494	9213	0.376776	0.860474	gene10693|K04363;gene2551|K00922;gene360|K02649;gene5944|K08774;gene8419|K04365;	.	0	.	0	no
Aldosterone synthesis and secretion	map04925	5	76	494	9211	0.397295	0.860805	gene17685|K08047;gene23112|K09049;gene7107|K04959;gene8106|K09047;gene8386|K09048;	.	0	.	0	no
Circadian rhythm	map04710	3	41	496	9246	0.390744	0.860805	gene1038|K07199;gene6967|K02295;gene7110|K03730;	.	0	.	0	no
Cysteine and methionine metabolism	map00270	4	58	495	9229	0.389876	0.860805	gene607|K01758;gene15977|K00797;gene26497|K00548;gene776|K11205;	gene607|K01758	1	.	0	no
Gastric cancer	map05226	10	164	489	9123	0.395098	0.860805	gene12205|K13377;gene13459|K02376;gene13544|K06626;gene15761|K13376;gene20349|K04358;gene24476|K03068;gene2551|K00922;gene360|K02649;gene6768|K02206;gene8419|K04365;	.	0	.	0	no
Jak-STAT signaling pathway	map04630	10	164	489	9123	0.395098	0.860805	gene10276|K04570;gene10693|K04363;gene1674|K05133;gene20367|K05080;gene20394|K05058;gene25321|K18026;gene2551|K00922;gene360|K02649;gene4319|K00157;gene7357|K05697;	.	0	.	0	no
Natural killer cell mediated cytotoxicity	map04650	8	127	491	9160	0.383306	0.860805	gene1674|K05133;gene2290|K04721;gene2551|K00922;gene360|K02649;gene7357|K05697;gene8419|K04365;gene851|K05730;gene9105|K06490;	.	0	.	0	no
Phototransduction	map04744	2	24	497	9263	0.385387	0.860805	gene109|K19627;gene9989|K08718;	.	0	.	0	no
Salivary secretion	map04970	6	92	493	9195	0.383434	0.860805	gene10897|K19477;gene15709|K05850;gene17685|K08047;gene2521|K01540;gene6247|K05850;gene7107|K04959;	.	0	.	0	no
TGF-beta signaling pathway	map04350	6	94	493	9193	0.401891	0.865217	gene12205|K13377;gene15761|K13376;gene17234|K04681;gene5300|K17693;gene5943|K04513;gene6255|K04660;	.	0	.	0	no
Autophagy - animal	map04140	9	148	490	9139	0.408171	0.869465	gene10276|K04570;gene110|K17890;gene13230|K17589;gene1959|K08343;gene2551|K00922;gene2772|K08333;gene2915|K17606;gene3082|K01365;gene360|K02649;	.	0	.	0	no
Insulin signaling pathway	map04910	10	166	489	9121	0.409009	0.869465	gene1038|K07199;gene23196|K07192;gene24698|K06086;gene2551|K00922;gene26987|K07189;gene304|K05695;gene360|K02649;gene4421|K02991;gene7968|K04739;gene8419|K04365;	.	0	.	0	no
Chagas disease (American trypanosomiasis)	map05142	7	115	492	9172	0.430212	0.908822	gene12205|K13377;gene15761|K13376;gene1674|K05133;gene21724|K04734;gene2551|K00922;gene360|K02649;gene7914|K04630;	.	0	.	0	no
Riboflavin metabolism	map00740	1	10	498	9277	0.437864	0.913568	gene12669|K01513;	.	0	.	0	no
Vitamin B6 metabolism	map00750	1	10	498	9277	0.437864	0.913568	gene4319|K00157;	.	0	.	0	no
Hippo signaling pathway	map04390	10	171	489	9116	0.443781	0.920232	gene10823|K09854;gene12072|K06091;gene12205|K13377;gene13459|K02376;gene13906|K08791;gene15422|K08731;gene15761|K13376;gene16590|K04237;gene19256|K09448;gene5300|K17693;	.	0	.	0	no
Insulin secretion	map04911	5	81	494	9206	0.448195	0.92372	gene17685|K08047;gene23112|K09049;gene2521|K01540;gene8106|K09047;gene8386|K09048;	.	0	.	0	no
Fatty acid elongation	map00062	2	28	497	9259	0.456915	0.935983	gene12337|K10249;gene24804|K10248;	gene12337|K10249;gene24804|K10248	2	.	0	no
Endocrine and other factor-regulated calcium reabsorption	map04961	3	47	496	9240	0.472814	0.962718	gene11236|K07904;gene2521|K01540;gene3326|K04644;	.	0	.	0	no
Galactose metabolism	map00052	2	30	497	9257	0.490842	0.970202	gene10590|K15779;gene561|K01835;	.	0	.	0	no
Glycosphingolipid biosynthesis - lacto and neolacto series	map00601	2	30	497	9257	0.490842	0.970202	gene15727|K07820;gene2361|K00719;	.	0	.	0	no
Pyruvate metabolism	map00620	3	48	496	9239	0.486021	0.970202	gene19043|K00627;gene22898|K01759;gene25384|K00027;	.	0	.	0	no
Steroid hormone biosynthesis	map00140	4	66	495	9221	0.481848	0.970202	gene10699|K12345;gene13286|K07430;gene1599|K13373;gene26255|K07424;	.	0	.	0	no
Vascular smooth muscle contraction	map04270	7	122	492	9165	0.488625	0.970202	gene2062|K00907;gene17685|K08047;gene24634|K12313;gene5943|K04513;gene6196|K06270;gene7107|K04959;gene8419|K04365;	gene2062|K00907	1	.	0	no
Proteasome	map03050	3	49	496	9238	0.499068	0.980726	gene11341|K06697;gene1199|K02736;gene4604|K03032;	.	0	.	0	no
Chemokine signaling pathway	map04062	10	182	489	9105	0.519179	0.994213	gene16590|K04237;gene17685|K08047;gene21724|K04734;gene2551|K00922;gene360|K02649;gene4858|K04393;gene5943|K04513;gene7914|K04630;gene8419|K04365;gene851|K05730;	.	0	.	0	no
Choline metabolism in cancer	map05231	6	106	493	9181	0.510636	0.994213	gene10693|K04363;gene108|K00901;gene2295|K01115;gene2551|K00922;gene360|K02649;gene7815|K00901;	.	0	.	0	no
Drug metabolism - cytochrome P450	map00982	4	71	495	9216	0.536502	0.994213	gene15922|K00485;gene10455|K00121;gene15923|K00485;gene4319|K00157;	gene15922|K00485	1	.	0	no
Fanconi anemia pathway	map03460	3	51	496	9236	0.524644	0.994213	gene15156|K10605;gene22224|K10891;gene3129|K10990;	.	0	.	0	no
Fatty acid biosynthesis	map00061	1	14	498	9273	0.54417	0.994213	gene9387|K01897;	.	0	.	0	no
Fatty acid metabolism	map01212	3	52	496	9235	0.53716	0.994213	gene24976|K09478;gene4420|K00255;gene9387|K01897;	.	0	.	0	no
Inflammatory bowel disease (IBD)	map05321	3	52	496	9235	0.53716	0.994213	gene12205|K13377;gene15761|K13376;gene1674|K05133;	.	0	.	0	no
Non-homologous end-joining	map03450	1	14	498	9273	0.54417	0.994213	gene4501|K10980;	.	0	.	0	no
Primary bile acid biosynthesis	map00120	1	14	498	9273	0.54417	0.994213	gene13286|K07430;	.	0	.	0	no
Primary immunodeficiency	map05340	2	32	497	9255	0.523404	0.994213	gene16419|K06478;gene22777|K05654;	.	0	.	0	no
Staphylococcus aureus infection	map05150	3	51	496	9236	0.524644	0.994213	gene15703|K04004;gene25201|K07596;gene9105|K06490;	.	0	.	0	no
Synthesis and degradation of ketone bodies	map00072	1	13	498	9274	0.519641	0.994213	gene10419|K00019;	.	0	.	0	no
Thiamine metabolism	map00730	1	14	498	9273	0.54417	0.994213	gene572|K00939;	.	0	.	0	no
Ovarian steroidogenesis	map04913	3	53	496	9234	0.549486	0.998529	gene1599|K13373;gene17685|K08047;gene522|K07418;	.	0	.	0	no
Necroptosis	map04217	12	225	487	9062	0.552796	0.999171	gene13621|K12194;gene11498|K10798;gene16364|K09849;gene1674|K05133;gene17172|K12194;gene18947|K16060;gene2290|K04721;gene25308|K12197;gene25469|K12196;gene28181|K05863;gene3168|K12198;gene412|K20703;	gene13621|K12194	1	.	0	no
Acute myeloid leukemia	map05221	3	71	496	9216	0.735429	1	gene2551|K00922;gene360|K02649;gene8419|K04365;	.	0	.	0	no
Adipocytokine signaling pathway	map04920	3	74	496	9213	0.759673	1	gene1038|K07199;gene21724|K04734;gene9387|K01897;	.	0	.	0	no
Alcoholism	map05034	7	175	492	9112	0.827157	1	gene23540|K11252;gene1133|K11252;gene23112|K09049;gene7914|K04630;gene8106|K09047;gene8386|K09048;gene8419|K04365;	.	0	gene23540|K11252	1	no
Alzheimer disease	map05010	5	235	494	9052	0.994886	1	gene24666|K01408;gene1513|K06171;gene367|K00416;gene6887|K02084;gene7107|K04959;	gene24666|K01408	1	.	0	no
Aminoacyl-tRNA biosynthesis	map00970	2	47	497	9240	0.721193	1	gene21060|K02435;gene8083|K01880;	.	0	.	0	no
Amphetamine addiction	map05031	3	69	496	9218	0.71822	1	gene23112|K09049;gene8106|K09047;gene8386|K09048;	.	0	.	0	no
AMPK signaling pathway	map04152	6	137	493	9150	0.743965	1	gene11160|K00021;gene1038|K07199;gene2551|K00922;gene360|K02649;gene8106|K09047;gene8386|K09048;	gene11160|K00021	1	.	0	no
Amyotrophic lateral sclerosis (ALS)	map05014	3	65	496	9222	0.681226	1	gene10276|K04570;gene12722|K04426;gene6887|K02084;	.	0	.	0	no
Antifolate resistance	map01523	3	62	496	9225	0.651195	1	gene13279|K01307;gene13857|K14613;gene14869|K05667;	.	0	.	0	no
Antigen processing and presentation	map04612	4	73	495	9214	0.557543	1	gene12050|K03283;gene11341|K06697;gene22777|K05654;gene3082|K01365;	gene12050|K03283	1	.	0	no
Arachidonic acid metabolism	map00590	3	84	496	9203	0.827731	1	gene20310|K00432;gene441|K00432;gene522|K07418;	.	0	.	0	no
Arginine and proline metabolism	map00330	3	60	496	9227	0.630083	1	gene10513|K11142;gene15977|K00797;gene26652|K00472;	.	0	.	0	no
Ascorbate and aldarate metabolism	map00053	1	32	498	9255	0.822722	1	gene10611|K00012;	.	0	.	0	no
Basal cell carcinoma	map05217	1	67	498	9220	0.971886	1	gene13459|K02376;	.	0	.	0	no
Basal transcription factors	map03022	2	57	497	9230	0.810737	1	gene12019|K10842;gene12701|K03120;	.	0	.	0	no
beta-Alanine metabolism	map00410	1	41	498	9246	0.889518	1	gene15977|K00797;	.	0	.	0	no
Bile secretion	map04976	5	103	494	9184	0.651013	1	gene11160|K00021;gene14869|K05667;gene17685|K08047;gene21210|K14158;gene2521|K01540;	gene11160|K00021	1	.	0	no
Biosynthesis of amino acids	map01230	4	92	495	9195	0.728546	1	gene607|K01758;gene24546|K00616;gene26497|K00548;gene27776|K00927;	gene607|K01758	1	.	0	no
Bladder cancer	map05219	1	46	498	9241	0.915059	1	gene8419|K04365;	.	0	.	0	no
Breast cancer	map05224	7	161	492	9126	0.760162	1	gene13459|K02376;gene15156|K10605;gene20349|K04358;gene24476|K03068;gene2551|K00922;gene360|K02649;gene8419|K04365;	.	0	.	0	no
Carbon metabolism	map01200	5	147	494	9140	0.893287	1	gene10455|K00121;gene19043|K00627;gene24546|K00616;gene25384|K00027;gene27776|K00927;	.	0	.	0	no
Cardiac muscle contraction	map04260	3	94	496	9193	0.878597	1	gene22396|K04860;gene2521|K01540;gene367|K00416;	gene22396|K04860	1	.	0	no
Chemical carcinogenesis	map05204	2	90	497	9197	0.952532	1	gene10455|K00121;gene26255|K07424;	.	0	.	0	no
Cholesterol metabolism	map04979	2	54	497	9233	0.786983	1	gene17046|K10707;gene4010|K06233;	.	0	.	0	no
Circadian entrainment	map04713	4	96	495	9191	0.757439	1	gene10897|K19477;gene17685|K08047;gene22921|K11265;gene7914|K04630;	.	0	.	0	no
Citrate cycle (TCA cycle)	map00020	1	38	498	9249	0.87065	1	gene19043|K00627;	.	0	.	0	no
Cytokine-cytokine receptor interaction	map04060	8	229	491	9058	0.922177	1	gene10693|K04363;gene10698|K05098;gene12205|K13377;gene15761|K13376;gene1674|K05133;gene20367|K05080;gene20394|K05058;gene2290|K04721;	.	0	.	0	no
Cytosolic DNA-sensing pathway	map04623	2	54	497	9233	0.786983	1	gene10185|K03024;gene21724|K04734;	.	0	.	0	no
DNA replication	map03030	1	45	498	9242	0.910473	1	gene13210|K02212;	.	0	.	0	no
Dopaminergic synapse	map04728	5	135	494	9152	0.848198	1	gene23112|K09049;gene7107|K04959;gene7914|K04630;gene8106|K09047;gene8386|K09048;	.	0	.	0	no
Drug metabolism - other enzymes	map00983	2	49	497	9238	0.741563	1	gene17730|K01044;gene2409|K01951;	.	0	.	0	no
Endocrine resistance	map01522	5	104	494	9183	0.659043	1	gene17685|K08047;gene2551|K00922;gene360|K02649;gene413|K06622;gene8419|K04365;	.	0	.	0	no
Endometrial cancer	map05213	3	63	496	9224	0.661424	1	gene2551|K00922;gene360|K02649;gene8419|K04365;	.	0	.	0	no
Epstein-Barr virus infection	map05169	11	208	488	9079	0.565026	1	gene12050|K03283;gene10185|K03024;gene12701|K03120;gene16364|K09849;gene21724|K04734;gene2551|K00922;gene26540|K02087;gene360|K02649;gene4604|K03032;gene6768|K02206;gene9105|K06490;	gene12050|K03283	1	.	0	no
Ether lipid metabolism	map00565	2	48	497	9239	0.731542	1	gene22031|K16860;gene2295|K01115;	.	0	.	0	no
Fat digestion and absorption	map04975	2	56	497	9231	0.803094	1	gene19680|K14457;gene23107|K13509;	gene19680|K14457	1	.	0	no
Fc epsilon RI signaling pathway	map04664	3	66	496	9221	0.6908	1	gene2551|K00922;gene360|K02649;gene851|K05730;	.	0	.	0	no
Ferroptosis	map04216	5	96	494	9191	0.591565	1	gene10430|K14714;gene16862|K05634;gene3837|K14685;gene776|K11205;gene9387|K01897;	gene10430|K14714	1	.	0	no
Folate biosynthesis	map00790	1	27	498	9260	0.769504	1	gene13279|K01307;	.	0	.	0	no
Fructose and mannose metabolism	map00051	1	31	498	9256	0.813163	1	gene7415|K14634;	.	0	.	0	no
GABAergic synapse	map04727	2	89	497	9198	0.950414	1	gene17685|K08047;gene7914|K04630;	.	0	.	0	no
Glucagon signaling pathway	map04922	5	109	494	9178	0.697382	1	gene1038|K07199;gene2668|K19008;gene7107|K04959;gene8106|K09047;gene8386|K09048;	.	0	.	0	no
Glutamatergic synapse	map04724	5	112	494	9175	0.718915	1	gene11201|K15010;gene17685|K08047;gene2295|K01115;gene7107|K04959;gene7914|K04630;	.	0	.	0	no
Glycine, serine and threonine metabolism	map00260	1	61	498	9226	0.961432	1	gene607|K01758;	gene607|K01758	1	.	0	no
Glycosylphosphatidylinositol (GPI)-anchor biosynthesis	map00563	1	31	498	9256	0.813163	1	gene2111|K07541;	.	0	.	0	no
Glyoxylate and dicarboxylate metabolism	map00630	1	40	498	9247	0.883556	1	gene303|K01816;	.	0	.	0	no
GnRH signaling pathway	map04912	4	88	495	9199	0.697164	1	gene17685|K08047;gene2295|K01115;gene4858|K04393;gene7107|K04959;	.	0	.	0	no
Hedgehog signaling pathway - fly	map04341	1	40	498	9247	0.883556	1	gene4225|K09319;	.	0	.	0	no
Hedgehog signaling pathway	map04340	2	53	497	9234	0.778501	1	gene24078|K20033;gene4010|K06233;	.	0	.	0	no
Hematopoietic cell lineage	map04640	1	96	498	9191	0.993918	1	gene16395|K06474;	.	0	.	0	no
Hepatitis C	map05160	6	139	493	9148	0.755829	1	gene1715|K06087;gene20213|K06088;gene21724|K04734;gene2551|K00922;gene360|K02649;gene8419|K04365;	gene1715|K06087	1	.	0	no
Herpes simplex infection	map05168	8	254	491	9033	0.961052	1	gene12701|K03120;gene16364|K09849;gene1674|K05133;gene19171|K06081;gene21724|K04734;gene22777|K05654;gene26540|K02087;gene6768|K02206;	.	0	.	0	no
HIF-1 signaling pathway	map04066	7	136	492	9151	0.598952	1	gene13438|K05465;gene1674|K05133;gene21704|K09592;gene23671|K16366;gene2551|K00922;gene360|K02649;gene4421|K02991;	.	0	.	0	no
Homologous recombination	map03440	2	43	497	9244	0.676398	1	gene15156|K10605;gene19007|K04728;	.	0	.	0	no
Huntington disease	map05016	8	263	491	9024	0.970048	1	gene12156|K10411;gene12701|K03120;gene28181|K05863;gene3326|K04644;gene367|K00416;gene6887|K02084;gene8106|K09047;gene8386|K09048;	.	0	.	0	no
IL-17 signaling pathway	map04657	2	90	497	9197	0.952532	1	gene16364|K09849;gene21724|K04734;	.	0	.	0	no
Influenza A	map05164	9	179	490	9108	0.625657	1	gene12050|K03283;gene2644|K14754;gene14051|K09523;gene1674|K05133;gene21724|K04734;gene2290|K04721;gene2551|K00922;gene360|K02649;gene9105|K06490;	gene12050|K03283;gene2644|K14754	2	.	0	no
Kaposi sarcoma-associated herpesvirus infection	map05167	7	198	492	9089	0.904337	1	gene17884|K17333;gene1959|K08343;gene21724|K04734;gene2551|K00922;gene360|K02649;gene7107|K04959;gene9105|K06490;	.	0	.	0	no
Legionellosis	map05134	5	109	494	9178	0.697382	1	gene12050|K03283;gene13833|K03231;gene21724|K04734;gene24901|K03231;gene6887|K02084;	gene12050|K03283	1	.	0	no
Linoleic acid metabolism	map00591	2	36	497	9251	0.584204	1	gene26255|K07424;gene522|K07418;	.	0	.	0	no
Longevity regulating pathway - worm	map04212	4	77	495	9210	0.598027	1	gene7081|K13356;gene11498|K10798;gene2551|K00922;gene522|K07418;	gene7081|K13356	1	.	0	no
Long-term potentiation	map04720	2	68	497	9219	0.878828	1	gene7107|K04959;gene8419|K04365;	.	0	.	0	no
Metabolism of xenobiotics by cytochrome P450	map00980	1	84	498	9203	0.988534	1	gene10455|K00121;	.	0	.	0	no
Mismatch repair	map03430	1	24	498	9263	0.730202	1	gene5797|K08737;	.	0	.	0	no
Mitophagy - animal	map04137	3	71	496	9216	0.735429	1	gene10276|K04570;gene22300|K09455;gene2265|K06030;	.	0	.	0	no
Morphine addiction	map05032	4	89	495	9198	0.705245	1	gene12714|K18436;gene17685|K08047;gene7914|K04630;gene8071|K13755;	.	0	gene12714|K18436	1	no
mRNA surveillance pathway	map03015	4	143	495	9144	0.946421	1	gene13485|K13126;gene14206|K14411;gene209|K13126;gene9804|K03265;	.	0	.	0	no
Neuroactive ligand-receptor interaction	map04080	10	271	489	9016	0.914176	1	gene10032|K05053;gene10296|K04204;gene13721|K04273;gene13979|K04198;gene16590|K04237;gene20367|K05080;gene20937|K05218;gene2428|K04270;gene27783|K04275;gene2928|K04289;	.	0	.	0	no
N-Glycan biosynthesis	map00510	3	59	496	9228	0.619202	1	gene1008|K01230;gene17236|K12667;gene22713|K12666;	.	0	.	0	no
NOD-like receptor signaling pathway	map04621	8	167	491	9120	0.675133	1	gene10276|K04570;gene110|K17890;gene16364|K09849;gene18947|K16060;gene21724|K04734;gene2265|K06030;gene5943|K04513;gene7107|K04959;	.	0	.	0	no
Non-alcoholic fatty liver disease (NAFLD)	map04932	6	201	493	9086	0.956825	1	gene1038|K07199;gene12722|K04426;gene2551|K00922;gene360|K02649;gene367|K00416;gene4858|K04393;	.	0	.	0	no
Notch signaling pathway	map04330	2	57	497	9230	0.810737	1	gene1513|K06171;gene24996|K04496;	.	0	.	0	no
Nucleotide excision repair	map03420	1	51	498	9236	0.934705	1	gene12019|K10842;	.	0	.	0	no
Olfactory transduction	map04740	3	1256	496	8031	1	1	gene10897|K19477;gene5863|K05849;gene8071|K13755;	.	0	.	0	no
Other glycan degradation	map00511	1	27	498	9260	0.769504	1	gene11297|K12373;	.	0	.	0	no
Oxidative phosphorylation	map00190	8	190	491	9097	0.798139	1	gene5323|K02148;gene12073|K02149;gene13464|K02148;gene13930|K01544;gene3299|K02140;gene367|K00416;gene447|K02149;gene5951|K02147;	gene5323|K02148	1	.	0	no
Parkinson disease	map05012	4	214	495	9073	0.99644	1	gene28181|K05863;gene367|K00416;gene6887|K02084;gene7914|K04630;	.	0	.	0	no
Pentose and glucuronate interconversions	map00040	1	40	498	9247	0.883556	1	gene10611|K00012;	.	0	.	0	no
Peroxisome	map04146	4	83	495	9204	0.654407	1	gene7081|K13356;gene16646|K00477;gene780|K05677;gene9387|K01897;	gene7081|K13356	1	.	0	no
Pertussis	map05133	4	82	495	9205	0.645388	1	gene16595|K05719;gene28613|K04002;gene5943|K04513;gene7914|K04630;	.	0	.	0	no
Porphyrin and chlorophyll metabolism	map00860	1	52	498	9235	0.938052	1	gene2892|K01698;	.	0	.	0	no
Prolactin signaling pathway	map04917	3	76	496	9211	0.774817	1	gene19769|K17101;gene2551|K00922;gene360|K02649;	.	0	.	0	no
Propanoate metabolism	map00640	1	38	498	9249	0.87065	1	gene12367|K18426;	gene12367|K18426	1	.	0	no
Protein export	map03060	1	21	498	9266	0.684214	1	gene25438|K13280;	.	0	.	0	no
Proximal tubule bicarbonate reclamation	map04964	1	27	498	9260	0.769504	1	gene2521|K01540;	.	0	.	0	no
Pyrimidine metabolism	map00240	5	103	494	9184	0.651013	1	gene10185|K03024;gene11913|K01520;gene12669|K01513;gene243|K01937;gene26886|K01493;	.	0	.	0	no
Renin-angiotensin system	map04614	1	23	498	9264	0.715668	1	gene10227|K01257;	.	0	.	0	no
Retinol metabolism	map00830	4	76	495	9211	0.588114	1	gene20585|K00678;gene10455|K00121;gene26255|K07424;gene4319|K00157;	gene20585|K00678	1	.	0	no
Retrograde endocannabinoid signaling	map04723	3	157	496	9130	0.989746	1	gene17685|K08047;gene7107|K04959;gene7914|K04630;	.	0	.	0	no
Ribosome biogenesis in eukaryotes	map03008	3	116	496	9171	0.946427	1	gene10376|K11128;gene20184|K14549;gene2128|K14539;	.	0	.	0	no
Ribosome	map03010	8	763	491	8524	1	1	gene27733|K02922;gene11854|K02896;gene13513|K02908;gene14414|K02893;gene26058|K02961;gene4159|K02898;gene4219|K02929;gene4421|K02991;	gene27733|K02922	1	.	0	no
RIG-I-like receptor signaling pathway	map04622	2	76	497	9211	0.913293	1	gene25190|K12170;gene21724|K04734;	gene25190|K12170	1	.	0	no
RNA polymerase	map03020	1	29	498	9258	0.792476	1	gene10185|K03024;	.	0	.	0	no
RNA transport	map03013	13	259	486	9028	0.636156	1	gene10066|K05749;gene12294|K03245;gene12805|K14305;gene13485|K13126;gene13833|K03231;gene14952|K14293;gene17175|K03238;gene209|K13126;gene24901|K03231;gene28262|K14306;gene5879|K13134;gene6068|K03243;gene8372|K14310;	gene10066|K05749	1	.	0	no
Salmonella infection	map05132	5	102	494	9185	0.642864	1	gene1674|K05133;gene18930|K10414;gene22237|K05755;gene2457|K05759;gene4858|K04393;	.	0	.	0	no
Serotonergic synapse	map04726	5	113	494	9174	0.725846	1	gene389|K07428;gene522|K07418;gene7107|K04959;gene7914|K04630;gene8419|K04365;	gene389|K07428	1	.	0	no
Signaling pathways regulating pluripotency of stem cells	map04550	7	137	492	9150	0.606366	1	gene13459|K02376;gene16612|K11459;gene20394|K05058;gene24657|K11489;gene2551|K00922;gene360|K02649;gene5300|K17693;	.	0	.	0	no
Sphingolipid metabolism	map00600	2	50	497	9237	0.751263	1	gene24616|K12349;gene4016|K04710;	gene24616|K12349	1	.	0	no
Spliceosome	map03040	8	240	491	9047	0.942204	1	gene12050|K03283;gene15188|K11098;gene15294|K12823;gene17162|K12741;gene21515|K12741;gene23001|K12860;gene24861|K12839;gene6445|K12821;	gene12050|K03283	1	.	0	no
Systemic lupus erythematosus	map05322	2	126	497	9161	0.99061	1	gene23540|K11252;gene1133|K11252;	.	0	gene23540|K11252	1	no
Taste transduction	map04742	2	59	497	9228	0.825233	1	gene2428|K04270;gene8071|K13755;	.	0	.	0	no
Th17 cell differentiation	map04659	3	91	496	9196	0.86494	1	gene1674|K05133;gene17884|K17333;gene21724|K04734;	.	0	.	0	no
Th1 and Th2 cell differentiation	map04658	3	86	496	9201	0.839172	1	gene1674|K05133;gene17884|K17333;gene21724|K04734;	.	0	.	0	no
Thyroid cancer	map05216	2	42	497	9245	0.664322	1	gene26533|K09288;gene8419|K04365;	.	0	.	0	no
Thyroid hormone signaling pathway	map04919	6	118	493	9169	0.611207	1	gene12246|K17904;gene12412|K05852;gene24686|K05860;gene2521|K01540;gene2551|K00922;gene360|K02649;	gene12246|K17904	1	.	0	no
Toll-like receptor signaling pathway	map04620	5	103	494	9184	0.651013	1	gene10508|K06250;gene16705|K04415;gene21724|K04734;gene2551|K00922;gene360|K02649;	.	0	.	0	no
Tryptophan metabolism	map00380	1	51	498	9236	0.934705	1	gene4319|K00157;	.	0	.	0	no
Tuberculosis	map05152	6	196	493	9091	0.949547	1	gene12205|K13377;gene15761|K13376;gene1674|K05133;gene4070|K06560;gene5943|K04513;gene6887|K02084;	.	0	.	0	no
Type I diabetes mellitus	map04940	1	40	498	9247	0.883556	1	gene20576|K01294;	.	0	.	0	no
Type II diabetes mellitus	map04930	2	48	497	9239	0.731542	1	gene2551|K00922;gene360|K02649;	.	0	.	0	no
Tyrosine metabolism	map00350	2	40	497	9247	0.639088	1	gene10455|K00121;gene4319|K00157;	.	0	.	0	no
Ubiquitin mediated proteolysis	map04120	8	191	491	9096	0.802581	1	gene15156|K10605;gene17356|K06688;gene18947|K16060;gene22059|K06689;gene25706|K10604;gene28200|K10447;gene6268|K10580;gene6632|K06689;	.	0	.	0	no
Valine, leucine and isoleucine degradation	map00280	2	58	497	9229	0.818114	1	gene24976|K09478;gene4319|K00157;	.	0	.	0	no
Viral myocarditis	map05416	3	63	496	9224	0.661424	1	gene10051|K12563;gene1759|K06788;gene9105|K06490;	.	0	.	0	no
Wnt signaling pathway	map04310	6	151	493	9136	0.818624	1	gene20592|K02176;gene13459|K02376;gene17884|K17333;gene24476|K03068;gene24996|K04496;gene5943|K04513;	.	0	gene20592|K02176	1	no
KEGG pathways for differentially expressed lncRNAs in E120d_E90d
Name	Map	Count1	Count2	Count3	Count4	p	q	Gene_in_Target	Up_Gene	Up_Count	Down_Gene	Down_Count	Result
Focal adhesion	map04510	39	175	860	8712	2.28036e-05	0.00385381	gene10508|K06250;gene11263|K06587;gene11802|K06271;gene12459|K06241;gene12935|K04659;gene22125|K06585;gene25290|K05637;gene2774|K06238;gene360|K02649;gene4445|K05717;gene2062|K00907;gene2551|K00922;gene7856|K06591;gene8419|K04365;gene851|K05730;gene10693|K04363;gene10698|K05098;gene11205|K04659;gene12648|K05637;gene13102|K05725;gene14884|K06236;gene15869|K04456;gene17652|K00907;gene18947|K16060;g…	gene10508|K06250;gene11263|K06587;gene11802|K06271;gene12459|K06241;gene12935|K04659;gene22125|K06585;gene25290|K05637;gene2774|K06238;gene360|K02649;gene4445|K05717	10	gene2062|K00907;gene2551|K00922;gene7856|K06591;gene8419|K04365;gene851|K05730	5	yes
Proteoglycans in cancer	map05205	43	196	856	8691	1.22371e-05	0.00385381	gene10351|K10380;gene15761|K13376;gene1905|K04707;gene28074|K08109;gene360|K02649;gene4445|K05717;gene7849|K09069;gene12870|K08007;gene24868|K16865;gene2551|K00922;gene7357|K05697;gene8419|K04365;gene10698|K05098;gene13102|K05725;gene13459|K02376;gene15294|K12823;gene15869|K04456;gene1701|K05731;gene19015|K05762;gene19178|K07532;gene2028|K06106;gene20448|K03685;gene22171|K02105;gene22671|K04366;g…	gene10351|K10380;gene15761|K13376;gene1905|K04707;gene28074|K08109;gene360|K02649;gene4445|K05717;gene7849|K09069	7	gene12870|K08007;gene24868|K16865;gene2551|K00922;gene7357|K05697;gene8419|K04365	5	yes
Endocytosis	map04144	47	240	852	8647	6.01116e-05	0.00677257	gene12887|K06564;gene1905|K04707;gene10582|K18440;gene12050|K03283;gene13621|K12194;gene1575|K03283;gene2095|K06503;gene10693|K04363;gene11056|K08291;gene11236|K07904;gene11248|K04500;gene1141|K12479;gene11696|K12477;gene11784|K17917;gene11844|K10591;gene12889|K06564;gene13145|K12488;gene13810|K12193;gene14255|K04646;gene15932|K01528;gene16590|K04237;gene17047|K07891;gene17172|K12194;gene17390|K1…	gene12887|K06564;gene1905|K04707	2	gene10582|K18440;gene12050|K03283;gene13621|K12194;gene1575|K03283;gene2095|K06503	5	yes
Bacterial invasion of epithelial cells	map05100	21	79	878	8808	0.00024153	0.0102046	gene1905|K04707;gene28176|K16939;gene360|K02649;gene4445|K05717;gene17898|K05689;gene2551|K00922;gene10871|K16939;gene13|K16942;gene13102|K05725;gene14255|K04646;gene15932|K01528;gene18014|K05748;gene2028|K06106;gene20944|K05756;gene22171|K02105;gene22237|K05755;gene23025|K13738;gene4858|K04393;gene5943|K04513;gene8008|K06278;gene9369|K16939;	gene1905|K04707;gene28176|K16939;gene360|K02649;gene4445|K05717	4	gene17898|K05689;gene2551|K00922	2	yes
Human papillomavirus infection	map05165	52	293	847	8594	0.000223963	0.0102046	gene10508|K06250;gene11263|K06587;gene12459|K06241;gene12935|K04659;gene22125|K06585;gene25290|K05637;gene2774|K06238;gene360|K02649;gene4445|K05717;gene2551|K00922;gene7856|K06591;gene11205|K04659;gene12036|K11584;gene12072|K06091;gene12453|K06067;gene12648|K05637;gene13102|K05725;gene13459|K02376;gene13544|K06626;gene14884|K06236;gene15869|K04456;gene16590|K04237;gene1677|K05131;gene17234|K0468…	gene10508|K06250;gene11263|K06587;gene12459|K06241;gene12935|K04659;gene22125|K06585;gene25290|K05637;gene2774|K06238;gene360|K02649;gene4445|K05717	9	gene2551|K00922;gene7856|K06591	2	yes
Pathways in cancer	map05200	82	528	817	8359	0.000228352	0.0102046	gene11764|K07826;gene12459|K06241;gene13569|K10053;gene15761|K13376;gene1905|K04707;gene25290|K05637;gene360|K02649;gene4445|K05717;gene11633|K04350;gene12273|K00799;gene13721|K04273;gene17685|K08047;gene17898|K05689;gene21704|K09592;gene21724|K04734;gene22300|K09455;gene2551|K00922;gene2770|K02678;gene5944|K08774;gene8419|K04365;gene10276|K04570;gene10693|K04363;gene11248|K04500;gene11663|K04482…	gene11764|K07826;gene12459|K06241;gene13569|K10053;gene15761|K13376;gene1905|K04707;gene25290|K05637;gene360|K02649;gene4445|K05717	8	gene11633|K04350;gene12273|K00799;gene13721|K04273;gene17685|K08047;gene17898|K05689;gene21704|K09592;gene21724|K04734;gene22300|K09455;gene2551|K00922;gene2770|K02678;gene5944|K08774;gene8419|K04365	12	yes
PI3K-Akt signaling pathway	map04151	58	335	841	8552	0.000176308	0.0102046	gene10508|K06250;gene11263|K06587;gene11764|K07826;gene12459|K06241;gene12935|K04659;gene22125|K06585;gene25290|K05637;gene2774|K06238;gene360|K02649;gene4445|K05717;gene13306|K13304;gene13721|K04273;gene2551|K00922;gene5944|K08774;gene7856|K06591;gene10276|K04570;gene10459|K03259;gene10693|K04363;gene10698|K05098;gene11205|K04659;gene12036|K11584;gene12648|K05637;gene13102|K05725;gene13438|K0546…	gene10508|K06250;gene11263|K06587;gene11764|K07826;gene12459|K06241;gene12935|K04659;gene22125|K06585;gene25290|K05637;gene2774|K06238;gene360|K02649;gene4445|K05717	10	gene13306|K13304;gene13721|K04273;gene2551|K00922;gene5944|K08774;gene7856|K06591	5	yes
T cell receptor signaling pathway	map04660	22	82	877	8805	0.000154912	0.0102046	gene1905|K04707;gene360|K02649;gene10666|K07364;gene11633|K04350;gene21724|K04734;gene2551|K00922;gene7357|K05697;gene851|K05730;gene15869|K04456;gene16419|K06478;gene16705|K04415;gene17884|K17333;gene20129|K07361;gene2112|K04410;gene22671|K04366;gene2567|K07365;gene26335|K07367;gene26665|K04348;gene28235|K05733;gene4858|K04393;gene5874|K03099;gene5943|K04513;	gene1905|K04707;gene360|K02649	2	gene10666|K07364;gene11633|K04350;gene21724|K04734;gene2551|K00922;gene7357|K05697;gene851|K05730	6	yes
Cell adhesion molecules (CAMs)	map04514	25	109	874	8778	0.000451106	0.0163236	gene10153|K06793;gene19061|K06491;gene22125|K06585;gene25292|K05693;gene5772|K07377;gene819|K06527;gene820|K06527;gene848|K07522;gene1715|K06087;gene17898|K05689;gene20213|K06088;gene7856|K06591;gene9105|K06490;gene1007|K06747;gene16395|K06474;gene16419|K06478;gene1739|K06735;gene17473|K06816;gene17808|K06533;gene19091|K06781;gene19792|K07523;gene24105|K06785;gene27166|K06520;gene3506|K06708;gene…	gene10153|K06793;gene19061|K06491;gene22125|K06585;gene25292|K05693;gene5772|K07377;gene819|K06527;gene820|K06527;gene848|K07522	8	gene1715|K06087;gene17898|K05689;gene20213|K06088;gene7856|K06591;gene9105|K06490	5	yes
MicroRNAs in cancer	map05206	30	144	869	8743	0.00052475	0.0163236	gene12454|K12561;gene15761|K13376;gene16693|K09299;gene3330|K17461;gene4154|K09299;gene12870|K08007;gene24868|K16865;gene25471|K10139;gene10693|K04363;gene11273|K17387;gene11800|K09290|K10373|K10375;gene13448|K17442;gene13544|K06626;gene15156|K10605;gene16612|K11459;gene19007|K04728;gene19015|K05762;gene22671|K04366;gene22874|K06625;gene22884|K04702;gene22986|K05448;gene26575|K11411;gene4274|K014…	gene12454|K12561;gene15761|K13376;gene16693|K09299;gene3330|K17461;gene4154|K09299	5	gene12870|K08007;gene24868|K16865;gene25471|K10139	3	yes
Transcriptional misregulation in cancer	map05202	32	158	867	8729	0.000531242	0.0163236	gene10175|K04454;gene13569|K10053;gene1610|K09355;gene7724|K08821;gene1896|K14242;gene2169|K15618;gene22300|K09455;gene10276|K04570;gene1125|K06498;gene12060|K04453;gene12453|K06067;gene13102|K05725;gene15294|K12823;gene16612|K11459;gene19007|K04728;gene19134|K09186;gene20646|K04676;gene22083|K04388;gene22675|K08530;gene22874|K06625;gene23003|K11313;gene24095|K09436;gene25962|K15626;gene2769|K094…	gene10175|K04454;gene13569|K10053;gene1610|K09355;gene7724|K08821	4	gene1896|K14242;gene2169|K15618;gene22300|K09455	3	yes
cGMP-PKG signaling pathway	map04022	31	154	868	8733	0.000704336	0.0170047	gene10175|K04454;gene10313|K13762;gene10897|K19477;gene19238|K13296;gene17685|K08047;gene2062|K00907;gene2521|K01540;gene12412|K05852;gene13979|K04198;gene15709|K05850;gene15869|K04456;gene16482|K05858;gene17652|K00907;gene17884|K17333;gene20521|K08042;gene21344|K09260;gene22671|K04366;gene23112|K09049;gene26665|K04348;gene27098|K15041;gene3953|K04450;gene5804|K02183;gene5863|K05849;gene5943|K045…	gene10175|K04454;gene10313|K13762;gene10897|K19477;gene19238|K13296	4	gene17685|K08047;gene2062|K00907;gene2521|K01540	3	yes
Protein processing in endoplasmic reticulum	map04141	36	188	863	8699	0.000613755	0.0170047	gene6958|K13999;gene12050|K03283;gene12722|K04426;gene15691|K13719;gene1575|K03283;gene1008|K01230;gene10323|K14007;gene10425|K06689;gene11211|K10950;gene11640|K16196;gene12074|K03237;gene14051|K09523;gene16561|K10956;gene16734|K14000;gene17236|K12667;gene17655|K09503;gene20738|K09485;gene21752|K14006;gene21822|K11863;gene21978|K04079;gene22059|K06689;gene22086|K07151;gene22713|K12666;gene23112|K…	gene6958|K13999	1	gene12050|K03283;gene12722|K04426;gene15691|K13719;gene1575|K03283	4	yes
Relaxin signaling pathway	map04926	24	106	875	8781	0.000681155	0.0170047	gene11764|K07826;gene360|K02649;gene17685|K08047;gene21724|K04734;gene23671|K16366;gene2551|K00922;gene11248|K04500;gene13979|K04198;gene14884|K06236;gene15869|K04456;gene16482|K05858;gene19665|K04439;gene20521|K08042;gene22083|K04388;gene22671|K04366;gene22986|K05448;gene23112|K09049;gene24634|K12313;gene3843|K19720;gene3953|K04450;gene5874|K03099;gene670|K04345;gene8106|K09047;gene8386|K09048;	gene11764|K07826;gene360|K02649	2	gene17685|K08047;gene21724|K04734;gene23671|K16366;gene2551|K00922	4	yes
Pancreatic cancer	map05212	19	77	880	8810	0.00101207	0.0213799	gene15761|K13376;gene360|K02649;gene2551|K00922;gene5944|K08774;gene8419|K04365;gene10276|K04570;gene11248|K04500;gene11663|K04482;gene12205|K13377;gene15869|K04456;gene16152|K04399;gene22083|K04388;gene22671|K04366;gene22874|K06625;gene22986|K05448;gene28037|K05729;gene4275|K11220;gene4858|K04393;gene7745|K02091;	gene15761|K13376;gene360|K02649	2	gene2551|K00922;gene5944|K08774;gene8419|K04365	3	yes
Tight junction	map04530	33	172	866	8715	0.000989242	0.0213799	gene14730|K10352;gene28221|K16819;gene3543|K06095;gene12722|K04426;gene12870|K08007;gene12928|K05702;gene1715|K06087;gene20213|K06088;gene25807|K10352;gene3446|K06098;gene4512|K07374;gene1038|K07199;gene11844|K10591;gene12072|K06091;gene1364|K12791;gene16590|K04237;gene1701|K05731;gene1739|K06735;gene19015|K05762;gene2028|K06106;gene20318|K07374;gene22324|K05631;gene2305|K06069;gene24105|K06785;g…	gene14730|K10352;gene28221|K16819;gene3543|K06095	3	gene12722|K04426;gene12870|K08007;gene12928|K05702;gene1715|K06087;gene20213|K06088;gene25807|K10352;gene3446|K06098;gene4512|K07374	8	yes
MAPK signaling pathway	map04010	44	255	855	8632	0.00110388	0.0219477	gene10175|K04454;gene15761|K13376;gene11633|K04350;gene12050|K03283;gene12722|K04426;gene1575|K03283;gene22396|K04860;gene5944|K08774;gene8419|K04365;gene10132|K12326;gene10445|K04370;gene10693|K04363;gene10698|K05098;gene11254|K04463;gene12011|K04457;gene12060|K04453;gene12205|K13377;gene13438|K05465;gene14380|K08052;gene15869|K04456;gene16705|K04415;gene17884|K17333;gene19665|K04439;gene20349|K…	gene10175|K04454;gene15761|K13376	2	gene11633|K04350;gene12050|K03283;gene12722|K04426;gene1575|K03283;gene22396|K04860;gene5944|K08774;gene8419|K04365	7	yes
Apoptosis - fly	map04214	17	68	882	8819	0.00162232	0.0298796	gene12722|K04426;gene8419|K04365;gene11498|K10798;gene12803|K08791;gene13906|K08791;gene15830|K10798;gene15953|K06030;gene19007|K04728;gene22005|K03262;gene2265|K06030;gene27330|K03386;gene28122|K04725;gene28154|K09428;gene5926|K10586;gene6887|K02084;gene9414|K07611;gene9415|K01527;	.	0	gene12722|K04426;gene8419|K04365	2	yes
Prostate cancer	map05215	19	81	880	8806	0.00167962	0.0298796	gene360|K02649;gene21724|K04734;gene2551|K00922;gene5944|K08774;gene8419|K04365;gene10693|K04363;gene13544|K06626;gene15869|K04456;gene16152|K04399;gene21978|K04079;gene22171|K02105;gene22671|K04366;gene22874|K06625;gene2769|K09435;gene5874|K03099;gene6768|K02206;gene6925|K05459;gene8106|K09047;gene8386|K09048;	gene360|K02649	1	gene21724|K04734;gene2551|K00922;gene5944|K08774;gene8419|K04365	4	yes
Platelet activation	map04611	22	102	877	8785	0.00191204	0.0323134	gene10897|K19477;gene11802|K06271;gene360|K02649;gene11633|K04350;gene17685|K08047;gene2062|K00907;gene2551|K00922;gene14884|K06236;gene15869|K04456;gene16482|K05858;gene16581|K17704;gene17652|K00907;gene19178|K07532;gene20129|K07361;gene20521|K08042;gene2305|K06069;gene2428|K04270;gene3843|K19720;gene5943|K04513;gene6196|K06270;gene670|K04345;gene7107|K04959;	gene10897|K19477;gene11802|K06271;gene360|K02649	3	gene11633|K04350;gene17685|K08047;gene2062|K00907;gene2551|K00922	4	yes
AGE-RAGE signaling pathway in diabetic complications	map04933	20	90	879	8797	0.00223244	0.032777	gene15761|K13376;gene360|K02649;gene4445|K05717;gene819|K06527;gene820|K06527;gene23671|K16366;gene2551|K00922;gene781|K03901;gene9105|K06490;gene11248|K04500;gene12205|K13377;gene14884|K06236;gene15869|K04456;gene16482|K05858;gene22083|K04388;gene22884|K04702;gene22986|K05448;gene3843|K19720;gene4275|K11220;gene4858|K04393;	gene15761|K13376;gene360|K02649;gene4445|K05717;gene819|K06527;gene820|K06527	5	gene23671|K16366;gene2551|K00922;gene781|K03901;gene9105|K06490	4	yes
Apoptosis	map04210	29	152	870	8735	0.00209923	0.032777	gene360|K02649;gene12722|K04426;gene1460|K06114;gene21508|K01366;gene21724|K04734;gene2290|K04721;gene23808|K01275;gene2551|K00922;gene3715|K01363;gene4512|K07374;gene10276|K04570;gene11498|K10798;gene12074|K03237;gene15422|K08731;gene15830|K10798;gene15869|K04456;gene16152|K04399;gene18947|K16060;gene19007|K04728;gene20318|K07374;gene22671|K04366;gene24635|K04390;gene28122|K04725;gene3082|K01365…	gene360|K02649	1	gene12722|K04426;gene1460|K06114;gene21508|K01366;gene21724|K04734;gene2290|K04721;gene23808|K01275;gene2551|K00922;gene3715|K01363;gene4512|K07374	9	yes
FoxO signaling pathway	map04068	25	124	874	8763	0.00218601	0.032777	gene15761|K13376;gene360|K02649;gene13187|K10305;gene13306|K13304;gene2169|K15618;gene2290|K04721;gene2551|K00922;gene8419|K04365;gene1038|K07199;gene11201|K15010;gene11248|K04500;gene12205|K13377;gene15869|K04456;gene19007|K04728;gene20687|K11431;gene22083|K04388;gene22671|K04366;gene22874|K06625;gene26575|K11411;gene27566|K05868;gene5874|K03099;gene6768|K02206;gene6925|K05459;gene7502|K08960;ge…	gene15761|K13376;gene360|K02649	2	gene13187|K10305;gene13306|K13304;gene2169|K15618;gene2290|K04721;gene2551|K00922;gene8419|K04365	6	yes
Rap1 signaling pathway	map04015	34	190	865	8697	0.00232736	0.032777	gene11802|K06271;gene21678|K06070;gene360|K02649;gene7918|K05629;gene12928|K05702;gene17685|K08047;gene17898|K05689;gene2551|K00922;gene8419|K04365;gene10693|K04363;gene10698|K05098;gene13438|K05465;gene15869|K04456;gene16482|K05858;gene16581|K17704;gene16590|K04237;gene1701|K05731;gene20129|K07361;gene20349|K04358;gene20521|K08042;gene22171|K02105;gene22324|K05631;gene22671|K04366;gene22986|K054…	gene11802|K06271;gene21678|K06070;gene360|K02649;gene7918|K05629	4	gene12928|K05702;gene17685|K08047;gene17898|K05689;gene2551|K00922;gene8419|K04365	5	yes
Estrogen signaling pathway	map04915	19	86	880	8801	0.00300644	0.0390837	gene360|K02649;gene12050|K03283;gene1575|K03283;gene17685|K08047;gene2551|K00922;gene15869|K04456;gene16482|K05858;gene20521|K08042;gene21978|K04079;gene22671|K04366;gene23112|K09049;gene3953|K04450;gene5804|K02183;gene5874|K03099;gene670|K04345;gene7107|K04959;gene8106|K09047;gene8386|K09048;gene9835|K08523;	gene360|K02649	1	gene12050|K03283;gene1575|K03283;gene17685|K08047;gene2551|K00922	4	yes
Thyroid hormone synthesis	map04918	15	60	884	8827	0.00298235	0.0390837	gene441|K00432;gene17685|K08047;gene2521|K01540;gene27007|K00383;gene4010|K06233;gene16482|K05858;gene20310|K00432;gene20521|K08042;gene23112|K09049;gene3953|K04450;gene5194|K09490;gene670|K04345;gene7107|K04959;gene8106|K09047;gene8386|K09048;	gene441|K00432	1	gene17685|K08047;gene2521|K01540;gene27007|K00383;gene4010|K06233	4	yes
Protein digestion and absorption	map04974	17	74	882	8813	0.00346259	0.0414823	gene22757|K16629;gene2774|K06238;gene701|K19721;gene14065|K14206;gene2521|K01540;gene12313|K08132;gene12470|K08187;gene14884|K06236;gene18411|K05616;gene24841|K07603;gene2775|K06238;gene3842|K19721;gene3843|K19720;gene4052|K01278;gene4989|K19721;gene5863|K05849;gene71|K06238;	gene22757|K16629;gene2774|K06238;gene701|K19721	3	gene14065|K14206;gene2521|K01540	2	yes
Renal cell carcinoma	map05211	16	68	883	8819	0.00368186	0.0414823	gene15761|K13376;gene360|K02649;gene21704|K09592;gene2551|K00922;gene2770|K02678;gene5944|K08774;gene8419|K04365;gene12205|K13377;gene15869|K04456;gene2112|K04410;gene22671|K04366;gene22874|K06625;gene22986|K05448;gene28235|K05733;gene4858|K04393;gene5874|K03099;	gene15761|K13376;gene360|K02649	2	gene21704|K09592;gene2551|K00922;gene2770|K02678;gene5944|K08774;gene8419|K04365	5	yes
Small cell lung cancer	map05222	22	108	877	8779	0.00351401	0.0414823	gene12459|K06241;gene25290|K05637;gene360|K02649;gene4445|K05717;gene21724|K04734;gene2551|K00922;gene10276|K04570;gene12060|K04453;gene12648|K05637;gene13102|K05725;gene13544|K06626;gene15869|K04456;gene16152|K04399;gene16364|K09849;gene18947|K16060;gene21990|K03174;gene22874|K06625;gene28122|K04725;gene6768|K02206;gene6887|K02084;gene7745|K02091;gene7982|K05636;	gene12459|K06241;gene25290|K05637;gene360|K02649;gene4445|K05717	4	gene21724|K04734;gene2551|K00922	2	yes
Vibrio cholerae infection	map05110	12	43	887	8844	0.00360457	0.0414823	gene12073|K02149;gene20155|K02153;gene3446|K06098;gene447|K02149;gene5323|K02148;gene5951|K02147;gene11211|K10950;gene13464|K02148;gene16561|K10956;gene670|K04345;gene7506|K10949;gene8000|K05031;	.	0	gene12073|K02149;gene20155|K02153;gene3446|K06098;gene447|K02149;gene5323|K02148;gene5951|K02147	6	yes
Chronic myeloid leukemia	map05220	17	76	882	8811	0.00436869	0.0476328	gene15761|K13376;gene1905|K04707;gene360|K02649;gene21724|K04734;gene2551|K00922;gene8419|K04365;gene10276|K04570;gene12205|K13377;gene12453|K06067;gene15869|K04456;gene22083|K04388;gene22671|K04366;gene22874|K06625;gene23868|K08091;gene24996|K04496;gene5874|K03099;gene7745|K02091;	gene15761|K13376;gene1905|K04707;gene360|K02649	3	gene21724|K04734;gene2551|K00922;gene8419|K04365	3	yes
Apelin signaling pathway	map04371	26	140	873	8747	0.00474623	0.0501321	gene10175|K04454;gene10508|K06250;gene11764|K07826;gene19238|K13296;gene12670|K06827;gene17685|K08047;gene17898|K05689;gene2062|K00907;gene10280|K05869;gene1038|K07199;gene11248|K04500;gene15869|K04456;gene16482|K05858;gene17652|K00907;gene20521|K08042;gene21344|K09260;gene22671|K04366;gene22921|K11265;gene24634|K12313;gene4421|K02991;gene5804|K02183;gene5863|K05849;gene670|K04345;gene7107|K04959…	gene10175|K04454;gene10508|K06250;gene11764|K07826;gene19238|K13296	4	gene12670|K06827;gene17685|K08047;gene17898|K05689;gene2062|K00907	4	no
Regulation of actin cytoskeleton	map04810	36	216	863	8671	0.00493196	0.0505152	gene11263|K06587;gene22125|K06585;gene360|K02649;gene4445|K05717;gene10066|K05749;gene12870|K08007;gene2062|K00907;gene2551|K00922;gene7856|K06591;gene8419|K04365;gene851|K05730;gene10693|K04363;gene13102|K05725;gene14973|K00920;gene1701|K05731;gene17652|K00907;gene18014|K05748;gene19015|K05762;gene19178|K07532;gene20349|K04358;gene20944|K05756;gene2112|K04410;gene22237|K05755;gene22671|K04366;ge…	gene11263|K06587;gene22125|K06585;gene360|K02649;gene4445|K05717	4	gene10066|K05749;gene12870|K08007;gene2062|K00907;gene2551|K00922;gene7856|K06591;gene8419|K04365;gene851|K05730	7	no
Axon guidance	map04360	30	171	869	8716	0.00523359	0.0520281	gene11918|K06842;gene1783|K06754;gene22250|K07526;gene360|K02649;gene6646|K07526;gene7894|K06840;gene7895|K06840;gene848|K07522;gene2551|K00922;gene10742|K05106;gene13102|K05725;gene14103|K05463;gene16393|K06820;gene16590|K04237;gene16594|K06724;gene17884|K17333;gene19178|K07532;gene19792|K07523;gene20115|K06850;gene2112|K04410;gene22671|K04366;gene2567|K07365;gene26628|K07521;gene26665|K04348;ge…	gene11918|K06842;gene1783|K06754;gene22250|K07526;gene360|K02649;gene6646|K07526;gene7894|K06840;gene7895|K06840;gene848|K07522	8	gene2551|K00922	1	no
Progesterone-mediated oocyte maturation	map04914	19	92	880	8795	0.00565397	0.0546012	gene19238|K13296;gene360|K02649;gene11000|K02602;gene17685|K08047;gene20164|K02602;gene2551|K00922;gene8419|K04365;gene15869|K04456;gene17067|K11481;gene20521|K08042;gene21978|K04079;gene22671|K04366;gene26540|K02087;gene27313|K04373;gene27566|K05868;gene6131|K02178;gene670|K04345;gene6768|K02206;gene6925|K05459;	gene19238|K13296;gene360|K02649	2	gene11000|K02602;gene17685|K08047;gene20164|K02602;gene2551|K00922;gene8419|K04365	5	no
Pathogenic Escherichia coli infection	map05130	14	59	885	8828	0.00599236	0.0562616	gene12870|K08007;gene17898|K05689;gene20213|K06088;gene4512|K07374;gene1364|K12791;gene2028|K06106;gene20318|K07374;gene20944|K05756;gene22171|K02105;gene22237|K05755;gene23197|K07375;gene2567|K07365;gene4858|K04393;gene5943|K04513;	.	0	gene12870|K08007;gene17898|K05689;gene20213|K06088;gene4512|K07374	4	no
Platinum drug resistance	map01524	18	86	881	8801	0.00619319	0.0565757	gene360|K02649;gene12273|K00799;gene12722|K04426;gene2551|K00922;gene10276|K04570;gene15030|K03164;gene15156|K10605;gene15422|K08731;gene15869|K04456;gene16152|K04399;gene18947|K16060;gene19007|K04728;gene22117|K08734;gene22874|K06625;gene24635|K04390;gene28122|K04725;gene5797|K08737;gene6887|K02084;	gene360|K02649	1	gene12273|K00799;gene12722|K04426;gene2551|K00922	3	no
Hepatitis B	map05161	27	154	872	8733	0.0078695	0.0699972	gene15761|K13376;gene360|K02649;gene21724|K04734;gene2551|K00922;gene3221|K12497;gene12205|K13377;gene13482|K16197;gene13544|K06626;gene15422|K08731;gene15869|K04456;gene16152|K04399;gene17884|K17333;gene22671|K04366;gene22874|K06625;gene23112|K09049;gene24635|K04390;gene26555|K12496;gene27098|K15041;gene3953|K04450;gene4275|K11220;gene6740|K11221;gene6768|K02206;gene6887|K02084;gene7745|K02091;g…	gene15761|K13376;gene360|K02649	2	gene21724|K04734;gene2551|K00922;gene3221|K12497	3	no
Renin secretion	map04924	13	55	886	8832	0.00815609	0.0706861	gene10897|K19477;gene19238|K13296;gene8071|K13755;gene3715|K01363;gene705|K05028;gene710|K05030;gene16482|K05858;gene26665|K04348;gene5804|K02183;gene670|K04345;gene706|K05027;gene7107|K04959;gene7151|K19021;	gene10897|K19477;gene19238|K13296;gene8071|K13755	3	gene3715|K01363;gene705|K05028;gene710|K05030	3	no
Longevity regulating pathway	map04211	17	83	882	8804	0.00918416	0.0776061	gene360|K02649;gene17685|K08047;gene2551|K00922;gene10280|K05869;gene1038|K07199;gene10459|K03259;gene13230|K17589;gene15869|K04456;gene20521|K08042;gene22675|K08530;gene23112|K09049;gene26575|K11411;gene3953|K04450;gene670|K04345;gene6925|K05459;gene8106|K09047;gene8386|K09048;	gene360|K02649	1	gene17685|K08047;gene2551|K00922	2	no
Glycosaminoglycan biosynthesis - chondroitin sulfate / dermatan sulfate	map00532	6	15	893	8872	0.00961463	0.0792621	gene12795|K03193;gene21328|K13499;gene24985|K08106;gene25817|K00771;gene26344|K04742;gene26520|K00746;	.	0	.	0	no
Lysine degradation	map00310	16	77	883	8810	0.0100898	0.0793104	gene2497|K13645;gene8252|K14157;gene14804|K00128;gene15955|K00473;gene18062|K14959;gene19134|K09186;gene19711|K00471;gene20687|K11431;gene21580|K18201;gene22590|K11423;gene2627|K11433;gene27059|K11425;gene7951|K09189;gene8535|K11430;gene8800|K11703;gene9419|K14085;	gene2497|K13645	1	gene8252|K14157	1	no
TNF signaling pathway	map04668	19	98	880	8789	0.00996487	0.0793104	gene11388|K07763;gene360|K02649;gene819|K06527;gene820|K06527;gene12722|K04426;gene21724|K04734;gene23671|K16366;gene2551|K00922;gene9105|K06490;gene15869|K04456;gene16364|K09849;gene16705|K04415;gene18947|K16060;gene21990|K03174;gene23112|K09049;gene24635|K04390;gene3953|K04450;gene8106|K09047;gene8386|K09048;	gene11388|K07763;gene360|K02649;gene819|K06527;gene820|K06527	4	gene12722|K04426;gene21724|K04734;gene23671|K16366;gene2551|K00922;gene9105|K06490	5	no
ECM-receptor interaction	map04512	15	71	884	8816	0.0110549	0.0849215	gene10508|K06250;gene11263|K06587;gene12459|K06241;gene12935|K04659;gene22125|K06585;gene25290|K05637;gene2774|K06238;gene4445|K05717;gene7856|K06591;gene11205|K04659;gene12648|K05637;gene14884|K06236;gene2775|K06238;gene71|K06238;gene7982|K05636;	gene10508|K06250;gene11263|K06587;gene12459|K06241;gene12935|K04659;gene22125|K06585;gene25290|K05637;gene2774|K06238;gene4445|K05717	8	gene7856|K06591	1	no
Cell cycle	map04110	25	145	874	8742	0.012233	0.0918831	gene11644|K06637;gene15761|K13376;gene816|K06639;gene11248|K04500;gene12205|K13377;gene12453|K06067;gene13210|K02212;gene13404|K06670;gene13482|K16197;gene13544|K06626;gene17234|K04681;gene17651|K02608;gene19007|K04728;gene22874|K06625;gene2518|K09392;gene2571|K06671;gene26540|K02087;gene27566|K05868;gene3085|K06639;gene413|K06622;gene4178|K02542;gene6131|K02178;gene6768|K02206;gene751|K02214;gen…	gene11644|K06637;gene15761|K13376	2	gene816|K06639	1	no
ErbB signaling pathway	map04012	15	73	884	8814	0.0135668	0.096535	gene1905|K04707;gene360|K02649;gene2551|K00922;gene5944|K08774;gene8419|K04365;gene13102|K05725;gene15869|K04456;gene16236|K08887;gene2112|K04410;gene22671|K04366;gene22874|K06625;gene2567|K07365;gene28235|K05733;gene5874|K03099;gene9835|K08523;	gene1905|K04707;gene360|K02649	2	gene2551|K00922;gene5944|K08774;gene8419|K04365	3	no
Fluid shear stress and atherosclerosis	map05418	24	139	875	8748	0.0137091	0.096535	gene10175|K04454;gene360|K02649;gene819|K06527;gene820|K06527;gene12273|K00799;gene12722|K04426;gene23671|K16366;gene2551|K00922;gene9105|K06490;gene10698|K05098;gene11254|K04463;gene13102|K05725;gene1364|K12791;gene15869|K04456;gene17808|K06533;gene21344|K09260;gene21978|K04079;gene22138|K13596;gene22171|K02105;gene22986|K05448;gene3082|K01365;gene5804|K02183;gene5943|K04513;gene8008|K06278;	gene10175|K04454;gene360|K02649;gene819|K06527;gene820|K06527	4	gene12273|K00799;gene12722|K04426;gene23671|K16366;gene2551|K00922;gene9105|K06490	5	no
Ras signaling pathway	map04014	35	225	864	8662	0.0135679	0.096535	gene11764|K07826;gene360|K02649;gene11633|K04350;gene12928|K05702;gene2551|K00922;gene2770|K02678;gene5944|K08774;gene10132|K12326;gene10276|K04570;gene10693|K04363;gene10698|K05098;gene13438|K05465;gene14380|K08052;gene15869|K04456;gene16236|K08887;gene16289|K17635;gene1701|K05731;gene20349|K04358;gene20965|K10632;gene2112|K04410;gene22671|K04366;gene2295|K01115;gene22986|K05448;gene23868|K08091…	gene11764|K07826;gene360|K02649	2	gene11633|K04350;gene12928|K05702;gene2551|K00922;gene2770|K02678;gene5944|K08774	5	no
Alcoholism	map05034	26	156	873	8731	0.0153437	0.103723	gene11764|K07826;gene13370|K15985;gene1133|K11252;gene7195|K11251;gene8419|K04365;gene10280|K05869;gene1126|K11252;gene1129|K11251;gene1130|K11252;gene1131|K11252;gene1132|K11251;gene1134|K11251;gene1135|K11251;gene12453|K06067;gene22671|K04366;gene23112|K09049;gene23540|K11252;gene23546|K11252;gene27467|K00274;gene27600|K11407;gene3124|K04360;gene3953|K04450;gene5804|K02183;gene5874|K03099;gene8…	gene11764|K07826;gene13370|K15985	2	gene1133|K11252;gene7195|K11251;gene8419|K04365	3	no
Cellular senescence	map04218	26	156	873	8731	0.0153437	0.103723	gene15761|K13376;gene360|K02649;gene2551|K00922;gene2770|K02678;gene11248|K04500;gene12205|K13377;gene13544|K06626;gene15869|K04456;gene17234|K04681;gene17884|K17333;gene19007|K04728;gene22083|K04388;gene22671|K04366;gene22874|K06625;gene24787|K03362;gene26540|K02087;gene26575|K11411;gene26665|K04348;gene27098|K15041;gene27566|K05868;gene5804|K02183;gene6768|K02206;gene7107|K04959;gene7745|K02091…	gene15761|K13376;gene360|K02649	2	gene2551|K00922;gene2770|K02678	2	no
Longevity regulating pathway - multiple species	map04213	12	54	887	8833	0.0159319	0.105588	gene360|K02649;gene12050|K03283;gene1575|K03283;gene17685|K08047;gene2551|K00922;gene1038|K07199;gene12453|K06067;gene15869|K04456;gene20521|K08042;gene26575|K11411;gene670|K04345;gene6925|K05459;	gene360|K02649	1	gene12050|K03283;gene1575|K03283;gene17685|K08047;gene2551|K00922	4	no
Hippo signaling pathway - fly	map04391	14	69	885	8818	0.0182491	0.118619	gene3543|K06095;gene1062|K16673;gene12072|K06091;gene12803|K08791;gene13482|K16197;gene13544|K06626;gene13906|K08791;gene16590|K04237;gene19256|K09448;gene20646|K04676;gene2305|K06069;gene7502|K08960;gene7503|K08960;gene9744|K04382;	gene3543|K06095	1	.	0	no
Leukocyte transendothelial migration	map04670	19	106	880	8781	0.0194198	0.123847	gene360|K02649;gene819|K06527;gene820|K06527;gene12870|K08007;gene12928|K05702;gene1715|K06087;gene20213|K06088;gene2551|K00922;gene851|K05730;gene9105|K06490;gene13102|K05725;gene1739|K06735;gene17808|K06533;gene22171|K02105;gene24105|K06785;gene27166|K06520;gene27502|K05763;gene4858|K04393;gene5943|K04513;	gene360|K02649;gene819|K06527;gene820|K06527	3	gene12870|K08007;gene12928|K05702;gene1715|K06087;gene20213|K06088;gene2551|K00922;gene851|K05730;gene9105|K06490	7	no
Colorectal cancer	map05210	16	85	883	8802	0.0213147	0.133414	gene15761|K13376;gene360|K02649;gene2551|K00922;gene8419|K04365;gene11248|K04500;gene12205|K13377;gene15422|K08731;gene15869|K04456;gene16152|K04399;gene22083|K04388;gene22117|K08734;gene22171|K02105;gene22671|K04366;gene22874|K06625;gene5797|K08737;gene5943|K04513;	gene15761|K13376;gene360|K02649	2	gene2551|K00922;gene8419|K04365	2	no
Toll and Imd signaling pathway	map04624	11	50	888	8837	0.0217283	0.13353	gene10351|K10380;gene21724|K04734;gene10425|K06689;gene13213|K10704;gene18947|K16060;gene22059|K06689;gene24787|K03362;gene26536|K10380;gene3953|K04450;gene412|K20703;gene6632|K06689;	gene10351|K10380	1	gene21724|K04734	1	no
Fanconi anemia pathway	map03460	10	44	889	8843	0.0235507	0.142145	gene11663|K04482;gene14268|K15362;gene15156|K10605;gene21434|K10895;gene21468|K10901;gene22117|K08734;gene22224|K10891;gene25563|K10883;gene25785|K10848;gene3129|K10990;	.	0	.	0	no
Oocyte meiosis	map04114	22	133	877	8754	0.0260304	0.154356	gene11000|K02602;gene17685|K08047;gene20164|K02602;gene12036|K11584;gene13482|K16197;gene13544|K06626;gene17067|K11481;gene20521|K08042;gene24787|K03362;gene24840|K08836;gene26540|K02087;gene26665|K04348;gene27313|K04373;gene27566|K05868;gene2809|K11580;gene5804|K02183;gene6131|K02178;gene670|K04345;gene6768|K02206;gene6925|K05459;gene7107|K04959;gene9744|K04382;	.	0	gene11000|K02602;gene17685|K08047;gene20164|K02602	3	no
Hedgehog signaling pathway	map04340	10	45	889	8842	0.0265004	0.154434	gene24078|K20033;gene4010|K06233;gene19665|K04439;gene24787|K03362;gene24814|K06229;gene670|K04345;gene7502|K08960;gene7503|K08960;gene8210|K06230;gene9983|K08957;	gene24078|K20033	1	gene4010|K06233	1	no
Gap junction	map04540	15	81	884	8806	0.0282558	0.161872	gene10897|K19477;gene17685|K08047;gene4512|K07374;gene10693|K04363;gene11254|K04463;gene16482|K05858;gene20318|K07374;gene20521|K08042;gene22671|K04366;gene23197|K07375;gene26540|K02087;gene2928|K04289;gene5874|K03099;gene670|K04345;gene7107|K04959;	gene10897|K19477	1	gene17685|K08047;gene4512|K07374	2	no
Amoebiasis	map05146	16	89	883	8798	0.0296418	0.164245	gene12459|K06241;gene15761|K13376;gene25290|K05637;gene360|K02649;gene4445|K05717;gene25473|K13963;gene2551|K00922;gene12205|K13377;gene12648|K05637;gene13102|K05725;gene14884|K06236;gene16482|K05858;gene3392|K04636;gene3843|K19720;gene670|K04345;gene7982|K05636;	gene12459|K06241;gene15761|K13376;gene25290|K05637;gene360|K02649;gene4445|K05717	5	gene25473|K13963;gene2551|K00922	2	no
Phagosome	map04145	22	135	877	8752	0.0296195	0.164245	gene12935|K04659;gene12073|K02149;gene20155|K02153;gene2095|K06503;gene4070|K06560;gene447|K02149;gene4512|K07374;gene5323|K02148;gene5951|K02147;gene10974|K08492;gene11205|K04659;gene1125|K06498;gene13464|K02148;gene1574|K12560;gene16561|K10956;gene18930|K10414;gene20318|K07374;gene22777|K05654;gene23197|K07375;gene25256|K10062;gene3082|K01365;gene3982|K10415;	gene12935|K04659	1	gene12073|K02149;gene20155|K02153;gene2095|K06503;gene4070|K06560;gene447|K02149;gene4512|K07374;gene5323|K02148;gene5951|K02147	8	no
Hedgehog signaling pathway - fly	map04341	8	33	891	8854	0.0306677	0.167188	gene11056|K08291;gene24787|K03362;gene24814|K06229;gene4225|K09319;gene670|K04345;gene7502|K08960;gene7503|K08960;gene9983|K08957;	.	0	.	0	no
Adherens junction	map04520	13	68	886	8819	0.0324707	0.168847	gene25292|K05693;gene12928|K05702;gene17898|K05689;gene24698|K06086;gene7357|K05697;gene11248|K04500;gene13967|K06084;gene16590|K04237;gene18014|K05748;gene22083|K04388;gene22171|K02105;gene4858|K04393;gene5943|K04513;	gene25292|K05693	1	gene12928|K05702;gene17898|K05689;gene24698|K06086;gene7357|K05697	4	no
African trypanosomiasis	map05143	7	27	892	8860	0.0321919	0.168847	gene12459|K06241;gene819|K06527;gene820|K06527;gene19052|K05482;gene9105|K06490;gene16482|K05858;gene24635|K04390;	gene12459|K06241;gene819|K06527;gene820|K06527	3	gene19052|K05482;gene9105|K06490	2	no
Osteoclast differentiation	map04380	19	113	880	8774	0.0323806	0.168847	gene15761|K13376;gene360|K02649;gene10666|K07364;gene21724|K04734;gene22300|K09455;gene2551|K00922;gene10280|K05869;gene1125|K06498;gene1574|K12560;gene15869|K04456;gene1677|K05131;gene16951|K06551;gene20129|K07361;gene22083|K04388;gene22675|K08530;gene23868|K08091;gene26665|K04348;gene4275|K11220;gene6740|K11221;	gene15761|K13376;gene360|K02649	2	gene10666|K07364;gene21724|K04734;gene22300|K09455;gene2551|K00922	4	no
B cell receptor signaling pathway	map04662	12	62	887	8825	0.0362991	0.172085	gene360|K02649;gene21724|K04734;gene2551|K00922;gene7357|K05697;gene851|K05730;gene1574|K12560;gene15869|K04456;gene17884|K17333;gene22671|K04366;gene26335|K07367;gene26665|K04348;gene5874|K03099;	gene360|K02649	1	gene21724|K04734;gene2551|K00922;gene7357|K05697;gene851|K05730	4	no
Endometrial cancer	map05213	11	55	888	8832	0.0368248	0.172085	gene360|K02649;gene17898|K05689;gene2551|K00922;gene8419|K04365;gene15869|K04456;gene16152|K04399;gene22117|K08734;gene22171|K02105;gene22671|K04366;gene22874|K06625;gene5874|K03099;	gene360|K02649	1	gene17898|K05689;gene2551|K00922;gene8419|K04365	3	no
MAPK signaling pathway - fly	map04013	17	99	882	8788	0.0356512	0.172085	gene2296|K08840;gene10666|K07364;gene12722|K04426;gene2770|K02678;gene8419|K04365;gene10425|K06689;gene13482|K16197;gene19283|K20223;gene21344|K09260;gene21688|K17608;gene22059|K06689;gene2457|K05759;gene3953|K04450;gene5874|K03099;gene5908|K17608;gene6632|K06689;gene9744|K04382;	gene2296|K08840	1	gene10666|K07364;gene12722|K04426;gene2770|K02678;gene8419|K04365	4	no
Mucin type O-glycan biosynthesis	map00512	7	28	892	8859	0.0371664	0.172085	gene3734|K00710;gene4093|K00710;gene4103|K00710;gene4030|K00710;gene11157|K09663;gene26388|K00710;gene28108|K09653;	gene3734|K00710;gene4093|K00710;gene4103|K00710	3	gene4030|K00710	1	no
p53 signaling pathway	map04115	16	91	883	8796	0.0346108	0.172085	gene12735|K10136;gene14276|K10147;gene25471|K10139;gene13544|K06626;gene16152|K04399;gene19007|K04728;gene2270|K10137;gene22874|K06625;gene24635|K04390;gene26540|K02087;gene27566|K05868;gene6768|K02206;gene6887|K02084;gene6925|K05459;gene7745|K02091;gene8169|K10138;	.	0	gene12735|K10136;gene14276|K10147;gene25471|K10139	3	no
Regulation of lipolysis in adipocytes	map04923	10	48	889	8839	0.0369181	0.172085	gene10897|K19477;gene19238|K13296;gene360|K02649;gene17685|K08047;gene22205|K13699;gene2551|K00922;gene10296|K04204;gene15869|K04456;gene20521|K08042;gene670|K04345;	gene10897|K19477;gene19238|K13296;gene360|K02649	3	gene17685|K08047;gene22205|K13699;gene2551|K00922	3	no
VEGF signaling pathway	map04370	10	48	889	8839	0.0369181	0.172085	gene360|K02649;gene2551|K00922;gene10698|K05098;gene13102|K05725;gene15869|K04456;gene16152|K04399;gene22671|K04366;gene22986|K05448;gene26665|K04348;gene4858|K04393;	gene360|K02649	1	gene2551|K00922	1	no
Viral carcinogenesis	map05203	32	219	867	8668	0.0352246	0.172085	gene360|K02649;gene1133|K11252;gene21724|K04734;gene2551|K00922;gene27096|K02330;gene3221|K12497;gene1126|K11252;gene1130|K11252;gene1131|K11252;gene12453|K06067;gene13482|K16197;gene13544|K06626;gene16364|K09849;gene17234|K04681;gene21990|K03174;gene22874|K06625;gene23112|K09049;gene23540|K11252;gene23546|K11252;gene26540|K02087;gene26555|K12496;gene27098|K15041;gene27600|K11407;gene3953|K04450;…	gene360|K02649	1	gene1133|K11252;gene21724|K04734;gene2551|K00922;gene27096|K02330;gene3221|K12497	5	no
Collecting duct acid secretion	map04966	6	22	893	8865	0.0385229	0.175956	gene12073|K02149;gene20155|K02153;gene447|K02149;gene5323|K02148;gene5951|K02147;gene13464|K02148;	.	0	gene12073|K02149;gene20155|K02153;gene447|K02149;gene5323|K02148;gene5951|K02147	5	no
Signaling pathways regulating pluripotency of stem cells	map04550	20	124	879	8763	0.0399309	0.179955	gene360|K02649;gene23632|K17695;gene2551|K00922;gene10721|K09222;gene11248|K04500;gene13459|K02376;gene14969|K11460;gene15869|K04456;gene16612|K11459;gene20394|K05058;gene20646|K04676;gene22138|K13596;gene22171|K02105;gene2225|K02353;gene22671|K04366;gene2303|K18499;gene24657|K11489;gene28030|K18487;gene5545|K15613;gene6925|K05459;	gene360|K02649	1	gene23632|K17695;gene2551|K00922	2	no
Rheumatoid arthritis	map05323	14	78	885	8809	0.0405622	0.180395	gene15761|K13376;gene12073|K02149;gene19052|K05482;gene20155|K02153;gene447|K02149;gene5323|K02148;gene5951|K02147;gene9105|K06490;gene12205|K13377;gene13438|K05465;gene13464|K02148;gene22986|K05448;gene3082|K01365;gene6741|K05426;	gene15761|K13376	1	gene12073|K02149;gene19052|K05482;gene20155|K02153;gene447|K02149;gene5323|K02148;gene5951|K02147;gene9105|K06490	7	no
Hippo signaling pathway	map04390	24	157	875	8730	0.042341	0.18586	gene15761|K13376;gene28221|K16819;gene10823|K09854;gene12670|K06827;gene17898|K05689;gene11248|K04500;gene12072|K06091;gene12205|K13377;gene12803|K08791;gene13459|K02376;gene13482|K16197;gene13906|K08791;gene15422|K08731;gene16590|K04237;gene19256|K09448;gene20646|K04676;gene22083|K04388;gene22171|K02105;gene2225|K02353;gene2305|K06069;gene24787|K03362;gene7502|K08960;gene7503|K08960;gene9744|K04…	gene15761|K13376;gene28221|K16819	2	gene10823|K09854;gene12670|K06827;gene17898|K05689	3	no
Fc gamma R-mediated phagocytosis	map04666	16	94	883	8793	0.0431649	0.187048	gene12454|K12561;gene360|K02649;gene2551|K00922;gene851|K05730;gene1125|K06498;gene13145|K12488;gene1574|K12560;gene15869|K04456;gene16419|K06478;gene18014|K05748;gene20944|K05756;gene22237|K05755;gene22671|K04366;gene2295|K01115;gene23868|K08091;gene4858|K04393;	gene12454|K12561;gene360|K02649	2	gene2551|K00922;gene851|K05730	2	no
cAMP signaling pathway	map04024	31	217	868	8670	0.0473451	0.202218	gene19238|K13296;gene20279|K13293;gene360|K02649;gene12928|K05702;gene17685|K08047;gene21724|K04734;gene2521|K01540;gene2551|K00922;gene8419|K04365;gene851|K05730;gene10280|K05869;gene10296|K04204;gene12412|K05852;gene15709|K05850;gene15869|K04456;gene1701|K05731;gene20521|K08042;gene22671|K04366;gene22921|K11265;gene2295|K01115;gene28119|K05199;gene5804|K02183;gene5943|K04513;gene6196|K06270;gen…	gene19238|K13296;gene20279|K13293;gene360|K02649	3	gene12928|K05702;gene17685|K08047;gene21724|K04734;gene2521|K01540;gene2551|K00922;gene8419|K04365;gene851|K05730	7	no
Measles	map05162	19	119	880	8768	0.0478623	0.202218	gene360|K02649;gene12050|K03283;gene1575|K03283;gene21724|K04734;gene2290|K04721;gene2551|K00922;gene11640|K16196;gene12074|K03237;gene1317|K12968;gene13544|K06626;gene1574|K12560;gene15869|K04456;gene1677|K05131;gene24635|K04390;gene27502|K05763;gene4275|K11220;gene6740|K11221;gene6768|K02206;gene7745|K02091;	gene360|K02649	1	gene12050|K03283;gene1575|K03283;gene21724|K04734;gene2290|K04721;gene2551|K00922	5	no
Dilated cardiomyopathy (DCM)	map05414	13	73	886	8814	0.0494889	0.204218	gene11263|K06587;gene15761|K13376;gene22125|K06585;gene17685|K08047;gene22396|K04860;gene7856|K06591;gene10051|K12563;gene11800|K09290|K10373|K10375;gene12205|K13377;gene12412|K05852;gene20521|K08042;gene670|K04345;gene6925|K05459;	gene11263|K06587;gene15761|K13376;gene22125|K06585	3	gene17685|K08047;gene22396|K04860;gene7856|K06591	3	no
EGFR tyrosine kinase inhibitor resistance	map01521	16	96	883	8791	0.0496456	0.204218	gene360|K02649;gene2551|K00922;gene5944|K08774;gene8419|K04365;gene10276|K04570;gene10459|K03259;gene10693|K04363;gene10698|K05098;gene14380|K08052;gene15869|K04456;gene22671|K04366;gene22986|K05448;gene4421|K02991;gene5874|K03099;gene6925|K05459;gene9985|K02991;	gene360|K02649	1	gene2551|K00922;gene5944|K08774;gene8419|K04365	3	no
Homologous recombination	map03440	8	37	891	8850	0.0501482	0.204218	gene11663|K04482;gene12087|K10869;gene13551|K10877;gene14268|K15362;gene15156|K10605;gene19007|K04728;gene21468|K10901;gene4440|K10683;	.	0	.	0	no
Neurotrophin signaling pathway	map04722	18	113	881	8774	0.0539525	0.217094	gene27553|K12464;gene360|K02649;gene12722|K04426;gene21724|K04734;gene2551|K00922;gene8419|K04365;gene10280|K05869;gene11254|K04463;gene15869|K04456;gene22671|K04366;gene27313|K04373;gene3124|K04360;gene4858|K04393;gene5301|K12460;gene5804|K02183;gene5874|K03099;gene5943|K04513;gene982|K02582;	gene27553|K12464;gene360|K02649	2	gene12722|K04426;gene21724|K04734;gene2551|K00922;gene8419|K04365	4	no
Glioma	map05214	12	67	887	8820	0.055859	0.222122	gene360|K02649;gene2551|K00922;gene5944|K08774;gene8419|K04365;gene10693|K04363;gene15869|K04456;gene22671|K04366;gene22874|K06625;gene5804|K02183;gene5874|K03099;gene6925|K05459;gene7745|K02091;	gene360|K02649	1	gene2551|K00922;gene5944|K08774;gene8419|K04365	3	no
Arginine and proline metabolism	map00330	10	53	889	8834	0.0600204	0.235894	gene10513|K11142;gene14804|K00128;gene15977|K00797;gene18072|K11394;gene26652|K00472;gene27334|K00657;gene27467|K00274;gene27822|K01611;gene9380|K00472;gene9419|K14085;	.	0	gene10513|K11142	1	no
Amphetamine addiction	map05031	11	61	888	8826	0.0631211	0.245229	gene10280|K05869;gene23112|K09049;gene26575|K11411;gene26665|K04348;gene27467|K00274;gene28119|K05199;gene3953|K04450;gene5804|K02183;gene670|K04345;gene8106|K09047;gene8386|K09048;	.	0	.	0	no
Aldosterone synthesis and secretion	map04925	12	69	887	8818	0.0653553	0.251024	gene21678|K06070;gene17685|K08047;gene10280|K05869;gene16482|K05858;gene20521|K08042;gene23112|K09049;gene3953|K04450;gene5804|K02183;gene670|K04345;gene7107|K04959;gene8106|K09047;gene8386|K09048;	gene21678|K06070	1	gene17685|K08047	1	no
Synaptic vesicle cycle	map04721	11	62	888	8825	0.0684538	0.259971	gene11857|K15293;gene12073|K02149;gene20155|K02153;gene447|K02149;gene5323|K02148;gene5951|K02147;gene13464|K02148;gene14255|K04646;gene15932|K01528;gene3364|K15293;gene5175|K15292;	gene11857|K15293	1	gene12073|K02149;gene20155|K02153;gene447|K02149;gene5323|K02148;gene5951|K02147	5	no
Endocrine resistance	map01522	15	94	884	8793	0.0730387	0.271286	gene360|K02649;gene17685|K08047;gene2551|K00922;gene8419|K04365;gene13102|K05725;gene14994|K15144;gene15869|K04456;gene20521|K08042;gene22671|K04366;gene22874|K06625;gene413|K06622;gene5874|K03099;gene670|K04345;gene6925|K05459;gene9835|K08523;	gene360|K02649	1	gene17685|K08047;gene2551|K00922;gene8419|K04365	3	no
HTLV-I infection	map05166	36	270	863	8617	0.0722434	0.271286	gene11644|K06637;gene11802|K06271;gene15761|K13376;gene360|K02649;gene819|K06527;gene820|K06527;gene17685|K08047;gene21724|K04734;gene2551|K00922;gene27096|K02330;gene2770|K02678;gene9105|K06490;gene10276|K04570;gene10693|K04363;gene11248|K04500;gene12205|K13377;gene13459|K02376;gene15869|K04456;gene16346|K09032;gene16594|K06724;gene17884|K17333;gene19007|K04728;gene20521|K08042;gene21469|K16334;…	gene11644|K06637;gene11802|K06271;gene15761|K13376;gene360|K02649;gene819|K06527;gene820|K06527	6	gene17685|K08047;gene21724|K04734;gene2551|K00922;gene27096|K02330;gene2770|K02678;gene9105|K06490	6	no
Melanoma	map05218	12	71	887	8816	0.0758524	0.276154	gene360|K02649;gene17898|K05689;gene22300|K09455;gene2551|K00922;gene8419|K04365;gene10693|K04363;gene15869|K04456;gene20349|K04358;gene22671|K04366;gene22874|K06625;gene6925|K05459;gene7745|K02091;	gene360|K02649	1	gene17898|K05689;gene22300|K09455;gene2551|K00922;gene8419|K04365	4	no
mTOR signaling pathway	map04150	25	177	874	8710	0.0759832	0.276154	gene360|K02649;gene12073|K02149;gene2551|K00922;gene447|K02149;gene4598|K08272;gene5323|K02148;gene5951|K02147;gene8419|K04365;gene10445|K04370;gene10459|K03259;gene13459|K02376;gene13464|K02148;gene13729|K08272;gene15869|K04456;gene2225|K02353;gene22671|K04366;gene25457|K15705;gene27313|K04373;gene27515|K16185;gene4421|K02991;gene5874|K03099;gene5943|K04513;gene6925|K05459;gene7229|K03068;gene99…	gene360|K02649	1	gene12073|K02149;gene2551|K00922;gene447|K02149;gene4598|K08272;gene5323|K02148;gene5951|K02147;gene8419|K04365	7	no
Hippo signaling pathway - multiple species	map04392	6	28	893	8859	0.0865157	0.311088	gene10823|K09854;gene12803|K08791;gene13906|K08791;gene19256|K09448;gene7502|K08960;gene7503|K08960;	.	0	gene10823|K09854	1	no
Non-small cell lung cancer	map05223	11	66	888	8821	0.092618	0.329525	gene360|K02649;gene2551|K00922;gene5944|K08774;gene8419|K04365;gene15869|K04456;gene16152|K04399;gene22671|K04366;gene22874|K06625;gene5853|K15420;gene5874|K03099;gene7745|K02091;	gene360|K02649	1	gene2551|K00922;gene5944|K08774;gene8419|K04365	3	no
Hepatocellular carcinoma	map05225	23	165	876	8722	0.0947159	0.333479	gene15761|K13376;gene3472|K11647;gene360|K02649;gene12273|K00799;gene2551|K00922;gene5944|K08774;gene8419|K04365;gene10276|K04570;gene11248|K04500;gene12205|K13377;gene13459|K02376;gene15869|K04456;gene22083|K04388;gene22171|K02105;gene2225|K02353;gene22671|K04366;gene22874|K06625;gene24525|K13769;gene5874|K03099;gene6753|K11649;gene7229|K03068;gene7745|K02091;gene9983|K08957;	gene15761|K13376;gene3472|K11647;gene360|K02649	3	gene12273|K00799;gene2551|K00922;gene5944|K08774;gene8419|K04365	4	no
Phospholipase D signaling pathway	map04072	20	140	879	8747	0.0962406	0.335354	gene2190|K00901;gene360|K02649;gene13721|K04273;gene17685|K08047;gene2551|K00922;gene10693|K04363;gene14197|K00901;gene15869|K04456;gene15932|K01528;gene16482|K05858;gene20521|K08042;gene22671|K04366;gene2295|K01115;gene23107|K13509;gene23868|K08091;gene2675|K13523;gene27783|K04275;gene2928|K04289;gene5874|K03099;gene5943|K04513;	gene2190|K00901;gene360|K02649	2	gene13721|K04273;gene17685|K08047;gene2551|K00922	3	no
Epithelial cell signaling in Helicobacter pylori infection	map05120	11	67	888	8820	0.0993724	0.339271	gene12073|K02149;gene20155|K02153;gene21724|K04734;gene447|K02149;gene5323|K02148;gene5951|K02147;gene13464|K02148;gene1739|K06735;gene24105|K06785;gene4858|K04393;gene9835|K08523;	.	0	gene12073|K02149;gene20155|K02153;gene21724|K04734;gene447|K02149;gene5323|K02148;gene5951|K02147	6	no
Gastric acid secretion	map04971	11	67	888	8820	0.0993724	0.339271	gene12870|K08007;gene17685|K08047;gene2062|K00907;gene2521|K01540;gene16482|K05858;gene17652|K00907;gene20521|K08042;gene5804|K02183;gene670|K04345;gene7107|K04959;gene8000|K05031;	.	0	gene12870|K08007;gene17685|K08047;gene2062|K00907;gene2521|K01540	4	no
Thyroid hormone signaling pathway	map04919	16	108	883	8779	0.102935	0.34792	gene360|K02649;gene12246|K17904;gene2521|K01540;gene2551|K00922;gene12412|K05852;gene12453|K06067;gene12470|K08187;gene14994|K15144;gene15869|K04456;gene16152|K04399;gene16482|K05858;gene22171|K02105;gene22671|K04366;gene4275|K11220;gene5403|K09101;gene670|K04345;	gene360|K02649	1	gene12246|K17904;gene2521|K01540;gene2551|K00922	3	no
Thyroid cancer	map05216	7	37	892	8850	0.104428	0.349473	gene17898|K05689;gene8419|K04365;gene11800|K09290|K10373|K10375;gene22171|K02105;gene22675|K08530;gene22874|K06625;gene26533|K09288;	.	0	gene17898|K05689;gene8419|K04365	2	no
Malaria	map05144	8	45	891	8842	0.109154	0.361706	gene12935|K04659;gene15761|K13376;gene819|K06527;gene820|K06527;gene19052|K05482;gene9105|K06490;gene11205|K04659;gene12205|K13377;	gene12935|K04659;gene15761|K13376;gene819|K06527;gene820|K06527	4	gene19052|K05482;gene9105|K06490	2	no
Chemokine signaling pathway	map04062	23	169	876	8718	0.112417	0.368904	gene11764|K07826;gene360|K02649;gene17685|K08047;gene21724|K04734;gene2551|K00922;gene8419|K04365;gene851|K05730;gene11056|K08291;gene13102|K05725;gene15869|K04456;gene16482|K05858;gene16590|K04237;gene1701|K05731;gene17388|K12365;gene19665|K04439;gene20521|K08042;gene22671|K04366;gene4275|K11220;gene4858|K04393;gene5874|K03099;gene5943|K04513;gene670|K04345;gene6740|K11221;	gene11764|K07826;gene360|K02649	2	gene17685|K08047;gene21724|K04734;gene2551|K00922;gene8419|K04365;gene851|K05730	5	no
Gastric cancer	map05226	21	153	878	8734	0.118117	0.376636	gene15761|K13376;gene360|K02649;gene17898|K05689;gene2551|K00922;gene8419|K04365;gene11248|K04500;gene12205|K13377;gene13459|K02376;gene13544|K06626;gene15869|K04456;gene20349|K04358;gene22083|K04388;gene22117|K08734;gene22171|K02105;gene2225|K02353;gene22671|K04366;gene22874|K06625;gene5874|K03099;gene6768|K02206;gene7229|K03068;gene9983|K08957;	gene15761|K13376;gene360|K02649	2	gene17898|K05689;gene2551|K00922;gene8419|K04365	3	no
Jak-STAT signaling pathway	map04630	21	153	878	8734	0.118117	0.376636	gene360|K02649;gene2551|K00922;gene4319|K00157;gene7357|K05697;gene10276|K04570;gene10693|K04363;gene15869|K04456;gene1677|K05131;gene20367|K05080;gene20394|K05058;gene22671|K04366;gene22874|K06625;gene22884|K04702;gene25321|K18026;gene25348|K16063;gene28194|K05076;gene4275|K11220;gene5874|K03099;gene6740|K11221;gene6741|K05426;gene7024|K04738;	gene360|K02649	1	gene2551|K00922;gene4319|K00157;gene7357|K05697	3	no
Pancreatic secretion	map04972	14	94	885	8793	0.117991	0.376636	gene17685|K08047;gene2521|K01540;gene705|K05028;gene710|K05030;gene11236|K07904;gene15709|K05850;gene16482|K05858;gene20521|K08042;gene25401|K07886;gene5943|K04513;gene6247|K05850;gene706|K05027;gene7107|K04959;gene8000|K05031;	.	0	gene17685|K08047;gene2521|K01540;gene705|K05028;gene710|K05030	4	no
Glycerolipid metabolism	map00561	10	62	889	8825	0.121392	0.383462	gene2190|K00901;gene19680|K14457;gene4546|K14458;gene5302|K13517;gene14197|K00901;gene14804|K00128;gene23107|K13509;gene23631|K13517;gene2675|K13523;gene9419|K14085;	gene2190|K00901	1	gene19680|K14457;gene4546|K14458;gene5302|K13517	3	no
NOD-like receptor signaling pathway	map04621	21	154	878	8733	0.123264	0.385772	gene19052|K05482;gene21724|K04734;gene3715|K01363;gene10276|K04570;gene110|K17890;gene15953|K06030;gene16364|K09849;gene16482|K05858;gene1677|K05131;gene18947|K16060;gene20377|K12797;gene21978|K04079;gene21990|K03174;gene2265|K06030;gene27098|K15041;gene28122|K04725;gene4275|K11220;gene5943|K04513;gene6740|K11221;gene7107|K04959;gene9809|K15041;	.	0	gene19052|K05482;gene21724|K04734;gene3715|K01363	3	no
TGF-beta signaling pathway	map04350	13	87	886	8800	0.126483	0.392214	gene15761|K13376;gene23632|K17695;gene11248|K04500;gene12205|K13377;gene17234|K04681;gene20646|K04676;gene22083|K04388;gene22138|K13596;gene435|K04679;gene5923|K19559;gene5943|K04513;gene6255|K04660;gene9744|K04382;	gene15761|K13376	1	gene23632|K17695	1	no
Vasopressin-regulated water reabsorption	map04962	8	47	891	8840	0.128116	0.393664	gene11236|K07904;gene18930|K10414;gene21062|K10418;gene27000|K10428;gene3982|K10415;gene670|K04345;gene8106|K09047;gene8386|K09048;	.	0	.	0	no
Fatty acid elongation	map00062	5	25	894	8862	0.135766	0.406097	gene12337|K10249;gene20273|K10250;gene24804|K10248;gene11230|K10703;gene3585|K10703;	.	0	gene12337|K10249;gene20273|K10250;gene24804|K10248	3	no
GnRH signaling pathway	map04912	12	80	887	8807	0.135718	0.406097	gene11388|K07763;gene17685|K08047;gene16482|K05858;gene20521|K08042;gene22671|K04366;gene2295|K01115;gene4858|K04393;gene5804|K02183;gene5874|K03099;gene670|K04345;gene7107|K04959;gene9835|K08523;	gene11388|K07763	1	gene17685|K08047	1	no
Oxytocin signaling pathway	map04921	19	139	880	8748	0.135369	0.406097	gene10175|K04454;gene17685|K08047;gene2062|K00907;gene22396|K04860;gene10280|K05869;gene1038|K07199;gene11254|K04463;gene16482|K05858;gene17652|K00907;gene17884|K17333;gene20521|K08042;gene22671|K04366;gene22874|K06625;gene26665|K04348;gene5804|K02183;gene5943|K04513;gene6196|K06270;gene670|K04345;gene7107|K04959;	gene10175|K04454	1	gene17685|K08047;gene2062|K00907;gene22396|K04860	3	no
Dopaminergic synapse	map04728	17	123	882	8764	0.142418	0.411401	gene11764|K07826;gene12036|K11584;gene15869|K04456;gene16482|K05858;gene23112|K09049;gene2575|K11583;gene26665|K04348;gene27467|K00274;gene28119|K05199;gene3953|K04450;gene4136|K10396;gene5804|K02183;gene670|K04345;gene7107|K04959;gene8106|K09047;gene8386|K09048;gene9744|K04382;	gene11764|K07826	1	.	0	no
Glutathione metabolism	map00480	9	56	890	8831	0.138893	0.411401	gene441|K00432;gene10513|K11142;gene12273|K00799;gene27007|K00383;gene8084|K00682;gene15977|K00797;gene20310|K00432;gene4410|K00031;gene776|K11205;	gene441|K00432	1	gene10513|K11142;gene12273|K00799;gene27007|K00383;gene8084|K00682	4	no
Glycerophospholipid metabolism	map00564	13	89	886	8798	0.14116	0.411401	gene2190|K00901;gene10929|K00981;gene5302|K13517;gene5425|K00993;gene13237|K06128;gene14197|K00901;gene16359|K13514;gene22031|K16860;gene2295|K01115;gene23107|K13509;gene23631|K13517;gene26444|K00649;gene2675|K13523;	gene2190|K00901	1	gene10929|K00981;gene5302|K13517;gene5425|K00993	3	no
Morphine addiction	map05032	12	81	887	8806	0.143625	0.411401	gene11764|K07826;gene19238|K13296;gene20279|K13293;gene8071|K13755;gene17685|K08047;gene10645|K05175;gene11056|K08291;gene12714|K18436;gene19665|K04439;gene20521|K08042;gene670|K04345;gene7151|K19021;	gene11764|K07826;gene19238|K13296;gene20279|K13293;gene8071|K13755	4	gene17685|K08047	1	no
Necroptosis	map04217	27	210	872	8677	0.14154	0.411401	gene13505|K13625;gene13621|K12194;gene2290|K04721;gene7195|K11251;gene1129|K11251;gene1132|K11251;gene1134|K11251;gene1135|K11251;gene11498|K10798;gene13810|K12193;gene15830|K10798;gene16364|K09849;gene1677|K05131;gene17172|K12194;gene18888|K12191;gene18947|K16060;gene21978|K04079;gene24635|K04390;gene25308|K12197;gene25469|K12196;gene27098|K15041;gene28122|K04725;gene3168|K12198;gene412|K20703;g…	gene13505|K13625	1	gene13621|K12194;gene2290|K04721;gene7195|K11251	3	no
Adrenergic signaling in cardiomyocytes	map04261	19	143	880	8744	0.159939	0.445571	gene17685|K08047;gene22396|K04860;gene2521|K01540;gene11800|K09290|K10373|K10375;gene12036|K11584;gene12412|K05852;gene15709|K05850;gene15869|K04456;gene16482|K05858;gene20521|K08042;gene23112|K09049;gene2575|K11583;gene3953|K04450;gene5804|K02183;gene6247|K05850;gene670|K04345;gene8106|K09047;gene8386|K09048;gene9744|K04382;	.	0	gene17685|K08047;gene22396|K04860;gene2521|K01540	3	no
Fatty acid degradation	map00071	7	42	892	8845	0.159096	0.445571	gene10455|K00121;gene14804|K00128;gene24976|K09478;gene4420|K00255;gene4549|K01897;gene9387|K01897;gene9419|K14085;	.	0	.	0	no
Glucagon signaling pathway	map04922	14	100	885	8787	0.160827	0.445571	gene19238|K13296;gene1038|K07199;gene15869|K04456;gene16482|K05858;gene20521|K08042;gene26575|K11411;gene26665|K04348;gene27730|K07190;gene3953|K04450;gene5804|K02183;gene670|K04345;gene7107|K04959;gene8106|K09047;gene8386|K09048;	gene19238|K13296	1	.	0	no
Purine metabolism	map00230	23	178	876	8709	0.159286	0.445571	gene10313|K13762;gene19238|K13296;gene20279|K13293;gene8071|K13755;gene10185|K03024;gene17685|K08047;gene572|K00939;gene8064|K01081;gene9989|K08718;gene10590|K15779;gene10712|K00764;gene12714|K18436;gene20521|K08042;gene22747|K02685;gene22921|K11265;gene2409|K01951;gene26681|K00856;gene27344|K02320;gene28068|K00760;gene3425|K01487;gene5745|K00962;gene6960|K03021;gene7151|K19021;	gene10313|K13762;gene19238|K13296;gene20279|K13293;gene8071|K13755	4	gene10185|K03024;gene17685|K08047;gene572|K00939;gene8064|K01081;gene9989|K08718	5	no
AMPK signaling pathway	map04152	17	126	882	8761	0.162472	0.446467	gene10591|K18341;gene360|K02649;gene11160|K00021;gene2551|K00922;gene4598|K08272;gene1038|K07199;gene12036|K11584;gene13729|K08272;gene15869|K04456;gene22675|K08530;gene2575|K11583;gene26575|K11411;gene6925|K05459;gene8000|K05031;gene8106|K09047;gene8386|K09048;gene9744|K04382;	gene10591|K18341;gene360|K02649	2	gene11160|K00021;gene2551|K00922;gene4598|K08272	3	no
Melanogenesis	map04916	13	92	886	8795	0.16482	0.449269	gene17685|K08047;gene22300|K09455;gene23671|K16366;gene13459|K02376;gene13979|K04198;gene16482|K05858;gene20521|K08042;gene22171|K02105;gene2225|K02353;gene22671|K04366;gene5804|K02183;gene670|K04345;gene8386|K09048;	.	0	gene17685|K08047;gene22300|K09455;gene23671|K16366	3	no
RNA transport	map03013	30	242	869	8645	0.167585	0.45315	gene10066|K05749;gene10047|K13133;gene10459|K03259;gene12074|K03237;gene12294|K03245;gene12805|K14305;gene13246|K14292;gene13485|K13126;gene13510|K01164;gene13833|K03231;gene14952|K14293;gene15153|K14325;gene1687|K03231;gene17175|K03238;gene20672|K14328;gene209|K13126;gene21609|K13151;gene22005|K03262;gene2226|K03240;gene24901|K03231;gene24929|K03254;gene25385|K00784;gene25958|K03252;gene26473|K0…	.	0	gene10066|K05749	1	no
Endocrine and other factor-regulated calcium reabsorption	map04961	7	43	892	8844	0.171349	0.456032	gene2521|K01540;gene6516|K08539;gene11236|K07904;gene14255|K04646;gene15932|K01528;gene16482|K05858;gene670|K04345;	.	0	gene2521|K01540;gene6516|K08539	2	no
Long-term depression	map04730	8	51	891	8836	0.170695	0.456032	gene10897|K19477;gene8419|K04365;gene16482|K05858;gene22671|K04366;gene28119|K05199;gene6925|K05459;gene7107|K04959;gene9744|K04382;	gene10897|K19477	1	gene8419|K04365	1	no
Histidine metabolism	map00340	4	20	895	8867	0.173462	0.458049	gene14804|K00128;gene27467|K00274;gene3408|K19787;gene9419|K14085;	.	0	.	0	no
Cutin, suberine and wax biosynthesis	map00073	1	1	898	8886	0.175301	0.459243	gene7081|K13356;	.	0	gene7081|K13356	1	no
Hepatitis C	map05160	17	128	882	8759	0.176632	0.459243	gene360|K02649;gene1715|K06087;gene20213|K06088;gene21724|K04734;gene2551|K00922;gene8419|K04365;gene11640|K16196;gene12074|K03237;gene15869|K04456;gene1677|K05131;gene21990|K03174;gene22671|K04366;gene22874|K06625;gene4275|K11220;gene5874|K03099;gene6740|K11221;gene9744|K04382;	gene360|K02649	1	gene1715|K06087;gene20213|K06088;gene21724|K04734;gene2551|K00922;gene8419|K04365	5	no
Toxoplasmosis	map05145	15	111	884	8776	0.179616	0.463436	gene12459|K06241;gene15761|K13376;gene25290|K05637;gene12050|K03283;gene1575|K03283;gene21724|K04734;gene10276|K04570;gene12205|K13377;gene12648|K05637;gene15869|K04456;gene16152|K04399;gene18947|K16060;gene28122|K04725;gene4275|K11220;gene7982|K05636;	gene12459|K06241;gene15761|K13376;gene25290|K05637	3	gene12050|K03283;gene1575|K03283;gene21724|K04734	3	no
Kaposi sarcoma-associated herpesvirus infection	map05167	23	182	876	8705	0.183149	0.468973	gene11764|K07826;gene360|K02649;gene21724|K04734;gene2551|K00922;gene9105|K06490;gene15869|K04456;gene16152|K04399;gene1677|K05131;gene17388|K12365;gene17884|K17333;gene1959|K08343;gene21990|K03174;gene22171|K02105;gene22671|K04366;gene22874|K06625;gene22986|K05448;gene24635|K04390;gene26665|K04348;gene4275|K11220;gene5804|K02183;gene6740|K11221;gene7107|K04959;gene7745|K02091;	gene11764|K07826;gene360|K02649	2	gene21724|K04734;gene2551|K00922;gene9105|K06490	3	no
Calcium signaling pathway	map04020	22	174	877	8713	0.189023	0.472093	gene8071|K13755;gene17685|K08047;gene2062|K00907;gene10280|K05869;gene10693|K04363;gene12412|K05852;gene13979|K04198;gene15709|K05850;gene16482|K05858;gene17652|K00907;gene20521|K08042;gene20937|K05218;gene26665|K04348;gene27098|K15041;gene27730|K07190;gene3392|K04636;gene5804|K02183;gene5863|K05849;gene6247|K05850;gene670|K04345;gene7107|K04959;gene9809|K15041;	gene8071|K13755	1	gene17685|K08047;gene2062|K00907	2	no
Insulin signaling pathway	map04910	20	156	879	8731	0.187734	0.472093	gene1905|K04707;gene19238|K13296;gene360|K02649;gene24698|K06086;gene2551|K00922;gene8419|K04365;gene1038|K07199;gene10459|K03259;gene15869|K04456;gene22671|K04366;gene2305|K06069;gene23196|K07192;gene26987|K07189;gene27730|K07190;gene4421|K02991;gene5804|K02183;gene5874|K03099;gene670|K04345;gene7968|K04739;gene9985|K02991;	gene1905|K04707;gene19238|K13296;gene360|K02649	3	gene24698|K06086;gene2551|K00922;gene8419|K04365	3	no
Long-term potentiation	map04720	9	61	890	8826	0.190443	0.472093	gene8419|K04365;gene10280|K05869;gene16482|K05858;gene22671|K04366;gene26665|K04348;gene27313|K04373;gene5804|K02183;gene670|K04345;gene7107|K04959;	.	0	gene8419|K04365	1	no
One carbon pool by folate	map00670	4	21	895	8866	0.192523	0.472093	gene10835|K13403;gene12045|K00288;gene12815|K13402;gene26497|K00548;	.	0	.	0	no
Terpenoid backbone biosynthesis	map00900	4	21	895	8866	0.192523	0.472093	gene11160|K00021;gene16854|K01823;gene24432|K08658;gene4774|K11778;	.	0	gene11160|K00021;gene16854|K01823	2	no
Wnt signaling pathway	map04310	18	139	881	8748	0.192748	0.472093	gene20592|K02176;gene27083|K02166;gene11440|K04494;gene13459|K02376;gene16482|K05858;gene17884|K17333;gene22171|K02105;gene2225|K02353;gene24787|K03362;gene24996|K04496;gene26665|K04348;gene3264|K19626;gene5943|K04513;gene670|K04345;gene7229|K03068;gene7502|K08960;gene7503|K08960;gene9983|K08957;	gene20592|K02176	1	gene27083|K02166	1	no
Dorso-ventral axis formation	map04320	5	29	894	8858	0.197891	0.481203	gene11000|K02602;gene20164|K02602;gene2770|K02678;gene8419|K04365;gene5874|K03099;	.	0	gene11000|K02602;gene20164|K02602;gene2770|K02678;gene8419|K04365	4	no
Vascular smooth muscle contraction	map04270	15	114	884	8773	0.20394	0.49237	gene17685|K08047;gene2062|K00907;gene8419|K04365;gene16482|K05858;gene17652|K00907;gene19178|K07532;gene20521|K08042;gene22671|K04366;gene24634|K12313;gene5804|K02183;gene5943|K04513;gene6196|K06270;gene670|K04345;gene7107|K04959;gene8361|K12327;	.	0	gene17685|K08047;gene2062|K00907;gene8419|K04365	3	no
Lysosome	map04142	16	123	883	8764	0.205535	0.492701	gene12887|K06564;gene21508|K01366;gene23808|K01275;gene3715|K01363;gene10018|K12383;gene11141|K12399;gene11193|K01135;gene12889|K06564;gene14255|K04646;gene14534|K12386;gene14667|K06501;gene19362|K01279;gene28605|K01195;gene3082|K01365;gene4553|K12395;gene6412|K12347;	gene12887|K06564	1	gene21508|K01366;gene23808|K01275;gene3715|K01363	3	no
Longevity regulating pathway - worm	map04212	10	71	889	8816	0.207353	0.493558	gene2551|K00922;gene7081|K13356;gene11498|K10798;gene13482|K16197;gene15830|K10798;gene15869|K04456;gene26575|K11411;gene522|K07418;gene9245|K01358;gene9805|K04043;	.	0	gene2551|K00922;gene7081|K13356	2	no
Ubiquitin mediated proteolysis	map04120	22	177	877	8710	0.208873	0.493699	gene1905|K04707;gene28200|K10447;gene3888|K20217;gene8320|K10576;gene10425|K06689;gene10499|K10614;gene10749|K10699;gene11844|K10591;gene14244|K10608;gene15156|K10605;gene18947|K16060;gene22059|K06689;gene24787|K03362;gene25348|K16063;gene25706|K10604;gene26542|K07868;gene28122|K04725;gene28179|K10573;gene2861|K10607;gene5926|K10586;gene6632|K06689;gene9746|K10574;	gene1905|K04707;gene28200|K10447;gene3888|K20217	3	gene8320|K10576	1	no
Circadian rhythm	map04710	6	38	893	8849	0.21351	0.501156	gene1038|K07199;gene24787|K03362;gene6967|K02295;gene7110|K03730;gene7502|K08960;gene7503|K08960;	.	0	.	0	no
Ferroptosis	map04216	12	89	887	8798	0.215059	0.501309	gene13505|K13625;gene10430|K14714;gene2095|K06503;gene3837|K14685;gene16862|K05634;gene17595|K10435;gene27098|K15041;gene27334|K00657;gene4549|K01897;gene776|K11205;gene9387|K01897;gene9809|K15041;	gene13505|K13625	1	gene10430|K14714;gene2095|K06503;gene3837|K14685	3	no
Sphingolipid signaling pathway	map04071	15	116	884	8771	0.220953	0.51152	gene360|K02649;gene12722|K04426;gene24616|K12349;gene2551|K00922;gene12036|K11584;gene15869|K04456;gene16482|K05858;gene22671|K04366;gene2295|K01115;gene23868|K08091;gene2575|K11583;gene4016|K04710;gene5943|K04513;gene9246|K01441;gene9744|K04382;	gene360|K02649	1	gene12722|K04426;gene24616|K12349;gene2551|K00922	3	no
Hypertrophic cardiomyopathy (HCM)	map05410	10	73	889	8814	0.229279	0.527186	gene11263|K06587;gene15761|K13376;gene22125|K06585;gene22396|K04860;gene7856|K06591;gene10051|K12563;gene1038|K07199;gene11800|K09290|K10373|K10375;gene12205|K13377;gene6925|K05459;	gene11263|K06587;gene15761|K13376;gene22125|K06585	3	gene22396|K04860;gene7856|K06591	2	no
Selenocompound metabolism	map00450	4	23	895	8864	0.232396	0.530743	gene607|K01758;gene6946|K00384;gene16647|K01008;gene26497|K00548;	.	0	gene607|K01758;gene6946|K00384	2	no
Acute myeloid leukemia	map05221	9	65	890	8822	0.236773	0.537109	gene13569|K10053;gene360|K02649;gene2551|K00922;gene8419|K04365;gene1125|K06498;gene15869|K04456;gene22671|K04366;gene22884|K04702;gene5874|K03099;	gene13569|K10053;gene360|K02649	2	gene2551|K00922;gene8419|K04365	2	no
Pantothenate and CoA biosynthesis	map00770	3	16	896	8871	0.251148	0.558474	gene792|K00207;gene16077|K09680;gene20113|K09680;	.	0	gene792|K00207	1	no
PPAR signaling pathway	map03320	9	66	890	8821	0.248945	0.558474	gene13386|K08754;gene24698|K06086;gene9402|K08749;gene22675|K08530;gene4232|K08762;gene4420|K00255;gene4492|K00488;gene4549|K01897;gene9387|K01897;	.	0	gene13386|K08754;gene24698|K06086;gene9402|K08749	3	no
Steroid biosynthesis	map00100	3	16	896	8871	0.251148	0.558474	gene13166|K00511;gene19182|K00227;gene7733|K05917;	.	0	gene13166|K00511	1	no
Other types of O-glycan biosynthesis	map00514	4	24	895	8863	0.253037	0.558997	gene22292|K13676;gene17129|K03691;gene5699|K00779;gene8800|K11703;	gene22292|K13676	1	.	0	no
Bladder cancer	map05219	6	41	893	8846	0.260205	0.571099	gene17898|K05689;gene8419|K04365;gene22671|K04366;gene22874|K06625;gene22986|K05448;gene9835|K08523;	.	0	gene17898|K05689;gene8419|K04365	2	no
Insulin secretion	map04911	10	76	889	8811	0.263702	0.575039	gene17685|K08047;gene2521|K01540;gene1319|K04944;gene16482|K05858;gene20521|K08042;gene23112|K09049;gene3953|K04450;gene670|K04345;gene8106|K09047;gene8386|K09048;	.	0	gene17685|K08047;gene2521|K01540	2	no
Circadian rhythm - fly	map04711	2	9	897	8878	0.268005	0.576979	gene7502|K08960;gene7503|K08960;	.	0	.	0	no
Vitamin B6 metabolism	map00750	2	9	897	8878	0.268005	0.576979	gene3385|K00831;gene4319|K00157;	.	0	gene3385|K00831;gene4319|K00157	2	no
Antigen processing and presentation	map04612	9	68	890	8819	0.273888	0.582176	gene12050|K03283;gene1575|K03283;gene3715|K01363;gene11341|K06697;gene1195|K08061;gene21978|K04079;gene22777|K05654;gene3082|K01365;gene9734|K09489;	.	0	gene12050|K03283;gene1575|K03283;gene3715|K01363	3	no
Autophagy - animal	map04140	17	140	882	8747	0.273288	0.582176	gene360|K02649;gene2551|K00922;gene2915|K17606;gene3715|K01363;gene10276|K04570;gene110|K17890;gene11640|K16196;gene12074|K03237;gene13230|K17589;gene15869|K04456;gene1959|K08343;gene22671|K04366;gene27515|K16185;gene27682|K17606;gene3082|K01365;gene670|K04345;gene9744|K04382;	gene360|K02649	1	gene2551|K00922;gene2915|K17606;gene3715|K01363	3	no
Influenza A	map05164	20	168	879	8719	0.277309	0.582176	gene360|K02649;gene12050|K03283;gene1575|K03283;gene19052|K05482;gene21724|K04734;gene2290|K04721;gene2551|K00922;gene9105|K06490;gene11640|K16196;gene12074|K03237;gene1317|K12968;gene14051|K09523;gene15869|K04456;gene16152|K04399;gene1677|K05131;gene22671|K04366;gene24635|K04390;gene3953|K04450;gene4275|K11220;gene6740|K11221;	gene360|K02649	1	gene12050|K03283;gene1575|K03283;gene19052|K05482;gene21724|K04734;gene2290|K04721;gene2551|K00922;gene9105|K06490	7	no
NF-kappa B signaling pathway	map04064	11	86	888	8801	0.276398	0.582176	gene819|K06527;gene820|K06527;gene21724|K04734;gene9105|K06490;gene10276|K04570;gene16364|K09849;gene18947|K16060;gene19007|K04728;gene21990|K03174;gene26335|K07367;gene28122|K04725;	gene819|K06527;gene820|K06527	2	gene21724|K04734;gene9105|K06490	2	no
Epstein-Barr virus infection	map05169	23	196	876	8691	0.279493	0.583139	gene360|K02649;gene10185|K03024;gene12050|K03283;gene1575|K03283;gene21724|K04734;gene2551|K00922;gene9105|K06490;gene11640|K16196;gene11844|K10591;gene12453|K06067;gene13482|K16197;gene15306|K03035;gene15869|K04456;gene16364|K09849;gene21990|K03174;gene22874|K06625;gene26540|K02087;gene3953|K04450;gene4604|K03032;gene670|K04345;gene6768|K02206;gene6960|K03021;gene999|K06492;	gene360|K02649	1	gene10185|K03024;gene12050|K03283;gene1575|K03283;gene21724|K04734;gene2551|K00922;gene9105|K06490	6	no
Apoptosis - multiple species	map04215	7	51	892	8836	0.281604	0.583939	gene10276|K04570;gene15422|K08731;gene16152|K04399;gene18947|K16060;gene28122|K04725;gene5926|K10586;gene6887|K02084;	.	0	.	0	no
Pentose phosphate pathway	map00030	5	34	894	8853	0.285973	0.585811	gene10590|K15779;gene16008|K13937;gene4418|K01783;gene5473|K00852;gene7178|K01619;	.	0	.	0	no
Systemic lupus erythematosus	map05322	14	114	885	8773	0.285943	0.585811	gene1133|K11252;gene7195|K11251;gene1125|K06498;gene1126|K11252;gene1129|K11251;gene1130|K11252;gene1131|K11252;gene1132|K11251;gene1134|K11251;gene1135|K11251;gene15729|K11089;gene23540|K11252;gene23546|K11252;gene25244|K11087;	.	0	gene1133|K11252;gene7195|K11251	2	no
Fc epsilon RI signaling pathway	map04664	8	61	891	8826	0.2986	0.607994	gene360|K02649;gene2551|K00922;gene851|K05730;gene15869|K04456;gene20129|K07361;gene22671|K04366;gene23868|K08091;gene5874|K03099;	gene360|K02649	1	gene2551|K00922;gene851|K05730	2	no
Inflammatory mediator regulation of TRP channels	map04750	12	98	887	8789	0.309422	0.626256	gene360|K02649;gene14531|K04972;gene17685|K08047;gene2551|K00922;gene16482|K05858;gene20521|K08042;gene522|K07418;gene5804|K02183;gene670|K04345;gene6925|K05459;gene7107|K04959;gene982|K02582;	gene360|K02649	1	gene14531|K04972;gene17685|K08047;gene2551|K00922	3	no
Butanoate metabolism	map00650	4	27	895	8860	0.316774	0.633162	gene25847|K01896;gene25852|K01896;gene10419|K00019;gene20370|K01027;	.	0	gene25847|K01896;gene25852|K01896	2	no
Cocaine addiction	map05030	6	45	893	8842	0.325947	0.633162	gene23112|K09049;gene27467|K00274;gene3953|K04450;gene670|K04345;gene8106|K09047;gene8386|K09048;	.	0	.	0	no
Complement and coagulation cascades	map04610	10	81	889	8806	0.32427	0.633162	gene17195|K06557;gene25130|K19821;gene781|K03901;gene15703|K04004;gene15906|K03902;gene15978|K03993;gene1820|K03908;gene25480|K19821;gene28613|K04002;gene7302|K03910;	.	0	gene17195|K06557;gene25130|K19821;gene781|K03901	3	no
Drug metabolism - other enzymes	map00983	6	45	893	8842	0.325947	0.633162	gene17730|K01044;gene23637|K00569;gene792|K00207;gene2409|K01951;gene28068|K00760;gene28605|K01195;	.	0	gene17730|K01044;gene23637|K00569;gene792|K00207	3	no
Insect hormone biosynthesis	map00981	1	3	898	8884	0.3199	0.633162	gene14804|K00128;	.	0	.	0	no
Phosphatidylinositol signaling system	map04070	11	90	888	8797	0.322523	0.633162	gene2190|K00901;gene360|K02649;gene10929|K00981;gene2551|K00922;gene14197|K00901;gene14973|K00920;gene16482|K05858;gene21797|K13024;gene27959|K01108;gene5804|K02183;gene7107|K04959;	gene2190|K00901;gene360|K02649	2	gene10929|K00981;gene2551|K00922	2	no
Prion diseases	map05020	5	36	894	8851	0.323117	0.633162	gene19061|K06491;gene16862|K05634;gene5194|K09490;gene670|K04345;gene8029|K09553;	gene19061|K06491	1	.	0	no
Protein export	map03060	3	19	896	8868	0.329072	0.63558	gene25438|K13280;gene16561|K10956;gene5194|K09490;	.	0	gene25438|K13280	1	no
Aldosterone-regulated sodium reabsorption	map04960	5	37	894	8850	0.341895	0.640658	gene360|K02649;gene2521|K01540;gene2551|K00922;gene20625|K08555;gene6925|K05459;	gene360|K02649	1	gene2521|K01540;gene2551|K00922	2	no
Cholinergic synapse	map04725	12	101	887	8786	0.343074	0.640658	gene11764|K07826;gene360|K02649;gene17685|K08047;gene2551|K00922;gene10280|K05869;gene15869|K04456;gene16482|K05858;gene20521|K08042;gene670|K04345;gene7107|K04959;gene8106|K09047;gene8386|K09048;	gene11764|K07826;gene360|K02649	2	gene17685|K08047;gene2551|K00922	2	no
Glycine, serine and threonine metabolism	map00260	7	55	892	8832	0.342212	0.640658	gene3385|K00831;gene607|K01758;gene8360|K01837;gene16913|K02437;gene22401|K00108;gene27467|K00274;gene9419|K14085;	.	0	gene3385|K00831;gene607|K01758;gene8360|K01837	3	no
Glycosphingolipid biosynthesis - lacto and neolacto series	map00601	4	28	895	8859	0.338361	0.640658	gene15727|K07820;gene2361|K00719;gene5574|K00741;gene7132|K03371;	.	0	.	0	no
N-Glycan biosynthesis	map00510	7	55	892	8832	0.342212	0.640658	gene1008|K01230;gene13761|K03844;gene17236|K12667;gene22086|K07151;gene22713|K12666;gene23872|K03849;gene5699|K00779;	.	0	.	0	no
Proteasome	map03050	6	46	893	8841	0.342764	0.640658	gene11341|K06697;gene15306|K03035;gene19240|K02725;gene21722|K02730;gene4604|K03032;gene875|K02729;	.	0	.	0	no
Glycosaminoglycan biosynthesis - heparan sulfate / heparin	map00534	3	20	896	8867	0.355168	0.659598	gene13398|K02366;gene25817|K00771;gene715|K02513;	.	0	.	0	no
Shigellosis	map05131	9	75	890	8812	0.365691	0.675429	gene21724|K04734;gene18014|K05748;gene18064|K12836;gene2028|K06106;gene20944|K05756;gene22237|K05755;gene2457|K05759;gene24787|K03362;gene4858|K04393;	.	0	gene21724|K04734	1	no
Breast cancer	map05224	17	151	882	8736	0.374604	0.684378	gene360|K02649;gene2551|K00922;gene8419|K04365;gene13459|K02376;gene15156|K10605;gene15869|K04456;gene20349|K04358;gene22171|K02105;gene2225|K02353;gene22671|K04366;gene22874|K06625;gene5403|K09101;gene5874|K03099;gene6925|K05459;gene7229|K03068;gene7745|K02091;gene9983|K08957;	gene360|K02649	1	gene2551|K00922;gene8419|K04365	2	no
Staphylococcus aureus infection	map05150	6	48	893	8839	0.37661	0.684378	gene25201|K07596;gene9105|K06490;gene1125|K06498;gene15703|K04004;gene1574|K12560;gene15978|K03993;	.	0	gene25201|K07596;gene9105|K06490	2	no
Synthesis and degradation of ketone bodies	map00072	2	12	897	8875	0.373096	0.684378	gene10419|K00019;gene20370|K01027;	.	0	.	0	no
Renin-angiotensin system	map04614	3	21	896	8866	0.381126	0.68888	gene10368|K11141;gene10227|K01257;gene27446|K19514;	gene10368|K11141	1	.	0	no
Arrhythmogenic right ventricular cardiomyopathy (ARVC)	map05412	7	58	892	8829	0.388664	0.698769	gene11263|K06587;gene22125|K06585;gene22396|K04860;gene7856|K06591;gene10051|K12563;gene22171|K02105;gene23705|K10381;	gene11263|K06587;gene22125|K06585	2	gene22396|K04860;gene7856|K06591	2	no
Fatty acid metabolism	map01212	6	49	893	8838	0.393573	0.700146	gene11230|K10703;gene24976|K09478;gene3585|K10703;gene4420|K00255;gene4549|K01897;gene9387|K01897;	.	0	.	0	no
Inflammatory bowel disease (IBD)	map05321	6	49	893	8838	0.393573	0.700146	gene15761|K13376;gene19052|K05482;gene11248|K04500;gene12205|K13377;gene4275|K11220;gene6741|K05426;	gene15761|K13376	1	gene19052|K05482	1	no
Autophagy - other	map04136	5	40	894	8847	0.398479	0.701489	gene2915|K17606;gene110|K17890;gene1959|K08343;gene27682|K17606;gene9744|K04382;	.	0	gene2915|K17606	1	no
Base excision repair	map03410	5	40	894	8847	0.398479	0.701489	gene27096|K02330;gene11498|K10798;gene15830|K10798;gene26876|K10569;gene3713|K10568;	.	0	gene27096|K02330	1	no
Fatty acid biosynthesis	map00061	2	13	897	8874	0.406883	0.701666	gene4549|K01897;gene9387|K01897;	.	0	.	0	no
Mismatch repair	map03430	3	22	896	8865	0.406845	0.701666	gene12184|K08739;gene22117|K08734;gene5797|K08737;	.	0	.	0	no
Primary bile acid biosynthesis	map00120	2	13	897	8874	0.406883	0.701666	gene13286|K07430;gene4492|K00488;	.	0	.	0	no
Vitamin digestion and absorption	map04977	3	22	896	8865	0.406845	0.701666	gene15905|K14610;gene20585|K00678;gene4578|K14610;	.	0	gene15905|K14610;gene20585|K00678	2	no
Ovarian steroidogenesis	map04913	6	50	893	8837	0.41052	0.704344	gene17685|K08047;gene20521|K08042;gene522|K07418;gene5891|K07410;gene670|K04345;gene6925|K05459;	.	0	gene17685|K08047	1	no
Salivary secretion	map04970	10	88	889	8799	0.412822	0.704717	gene10897|K19477;gene17685|K08047;gene2521|K01540;gene15709|K05850;gene16482|K05858;gene20521|K08042;gene5804|K02183;gene6247|K05850;gene670|K04345;gene7107|K04959;	gene10897|K19477	1	gene17685|K08047;gene2521|K01540	2	no
Alanine, aspartate and glutamate metabolism	map00250	5	41	894	8846	0.417278	0.708743	gene7311|K18310;gene10712|K00764;gene1874|K13566;gene4274|K01425;gene5524|K00820;	gene7311|K18310	1	.	0	no
D-Glutamine and D-glutamate metabolism	map00471	1	5	898	8882	0.439168	0.742195	gene4274|K01425;	.	0	.	0	no
Chagas disease (American trypanosomiasis)	map05142	12	110	887	8777	0.446726	0.75121	gene15761|K13376;gene360|K02649;gene21724|K04734;gene2551|K00922;gene11248|K04500;gene12205|K13377;gene15869|K04456;gene16482|K05858;gene22083|K04388;gene24635|K04390;gene3392|K04636;gene9744|K04382;	gene15761|K13376;gene360|K02649	2	gene21724|K04734;gene2551|K00922	2	no
Choline metabolism in cancer	map05231	11	101	888	8786	0.454896	0.761163	gene2190|K00901;gene360|K02649;gene2551|K00922;gene10693|K04363;gene13237|K06128;gene14197|K00901;gene15869|K04456;gene18014|K05748;gene22671|K04366;gene2295|K01115;gene5874|K03099;	gene2190|K00901;gene360|K02649	2	gene2551|K00922	1	no
Carbohydrate digestion and absorption	map04973	5	44	894	8843	0.47293	0.779758	gene360|K02649;gene21210|K14158;gene2521|K01540;gene2551|K00922;gene15869|K04456;	gene360|K02649	1	gene21210|K14158;gene2521|K01540;gene2551|K00922	3	no
Glycosphingolipid biosynthesis - ganglio series	map00604	2	15	897	8872	0.47161	0.779758	gene634|K03373;gene7132|K03371;	gene634|K03373	1	.	0	no
Natural killer cell mediated cytotoxicity	map04650	13	122	886	8765	0.472322	0.779758	gene360|K02649;gene2290|K04721;gene2551|K00922;gene7357|K05697;gene8419|K04365;gene851|K05730;gene9105|K06490;gene1677|K05131;gene20129|K07361;gene22671|K04366;gene24635|K04390;gene26665|K04348;gene5874|K03099;	gene360|K02649	1	gene2290|K04721;gene2551|K00922;gene7357|K05697;gene8419|K04365;gene851|K05730;gene9105|K06490	6	no
Valine, leucine and isoleucine degradation	map00280	6	54	893	8833	0.477561	0.78357	gene4319|K00157;gene14082|K01965;gene14804|K00128;gene20370|K01027;gene24976|K09478;gene9419|K14085;	.	0	gene4319|K00157	1	no
Central carbon metabolism in cancer	map05230	7	64	892	8823	0.481209	0.785742	gene360|K02649;gene2551|K00922;gene10693|K04363;gene15869|K04456;gene18411|K05616;gene22671|K04366;gene4274|K01425;	gene360|K02649	1	gene2551|K00922	1	no
Citrate cycle (TCA cycle)	map00020	4	35	895	8852	0.487308	0.791875	gene13716|K01900;gene24433|K01958;gene4410|K00031;gene6744|K01647;	.	0	.	0	no
Phosphonate and phosphinate metabolism	map00440	1	6	898	8881	0.490721	0.79299	gene5425|K00993;	.	0	gene5425|K00993	1	no
Tuberculosis	map05152	19	183	880	8704	0.492686	0.79299	gene15761|K13376;gene19052|K05482;gene4070|K06560;gene6516|K08539;gene1125|K06498;gene1195|K08061;gene12205|K13377;gene1574|K12560;gene15869|K04456;gene16152|K04399;gene19178|K07532;gene22671|K04366;gene26665|K04348;gene4275|K11220;gene5804|K02183;gene5943|K04513;gene6741|K05426;gene6887|K02084;gene9805|K04043;	gene15761|K13376	1	gene19052|K05482;gene4070|K06560;gene6516|K08539	3	no
Cysteine and methionine metabolism	map00270	6	56	893	8831	0.510263	0.809713	gene607|K01758;gene15977|K00797;gene26497|K00548;gene27822|K01611;gene5413|K17398;gene776|K11205;	.	0	gene607|K01758	1	no
Pyruvate metabolism	map00620	5	46	894	8841	0.50907	0.809713	gene14804|K00128;gene24433|K01958;gene25384|K00027;gene25567|K01069;gene9419|K14085;	.	0	.	0	no
SNARE interactions in vesicular transport	map04130	4	36	895	8851	0.507624	0.809713	gene1822|K08487;gene10974|K08492;gene14448|K08495;gene7757|K08504;	.	0	gene1822|K08487	1	no
Glutamatergic synapse	map04724	11	106	888	8781	0.514655	0.812867	gene11764|K07826;gene17685|K08047;gene11201|K15010;gene16482|K05858;gene20521|K08042;gene2295|K01115;gene26665|K04348;gene28119|K05199;gene4274|K01425;gene670|K04345;gene7107|K04959;	gene11764|K07826	1	gene17685|K08047	1	no
Mitophagy - animal	map04137	7	67	892	8820	0.526124	0.820487	gene22300|K09455;gene3191|K15465;gene10276|K04570;gene15953|K06030;gene21097|K11851;gene2265|K06030;gene6324|K17986;	.	0	gene22300|K09455;gene3191|K15465	2	no
Sphingolipid metabolism	map00600	5	47	894	8840	0.526762	0.820487	gene24616|K12349;gene25194|K07553;gene25468|K04708;gene4016|K04710;gene9246|K01441;	.	0	gene24616|K12349	1	no
Tryptophan metabolism	map00380	5	47	894	8840	0.526762	0.820487	gene4319|K00157;gene14804|K00128;gene27467|K00274;gene5891|K07410;gene9419|K14085;	.	0	gene4319|K00157	1	no
Glycosphingolipid biosynthesis - globo and isoglobo series	map00603	2	17	897	8870	0.531895	0.824681	gene2361|K00719;gene7132|K03371;	.	0	.	0	no
Drug metabolism - cytochrome P450	map00982	7	68	892	8819	0.54077	0.82706	gene12273|K00799;gene15922|K00485;gene4319|K00157;gene10455|K00121;gene15923|K00485;gene15924|K00485;gene27467|K00274;	.	0	gene12273|K00799;gene15922|K00485;gene4319|K00157	3	no
Pyrimidine metabolism	map00240	10	98	889	8789	0.538453	0.82706	gene10185|K03024;gene792|K00207;gene8064|K01081;gene11913|K01520;gene22747|K02685;gene26886|K01493;gene27269|K01937;gene27344|K02320;gene5745|K00962;gene6960|K03021;	.	0	gene10185|K03024;gene792|K00207;gene8064|K01081	3	no
Ribosome biogenesis in eukaryotes	map03008	11	108	888	8779	0.538049	0.82706	gene10277|K14554;gene10376|K11128;gene13510|K01164;gene15796|K14571;gene16855|K06943;gene19762|K14521;gene20184|K14549;gene20448|K03685;gene2128|K14539;gene26079|K14574;gene8296|K14573;	.	0	.	0	no
beta-Alanine metabolism	map00410	4	38	895	8849	0.547116	0.829261	gene792|K00207;gene14804|K00128;gene15977|K00797;gene9419|K14085;	.	0	gene792|K00207	1	no
Tyrosine metabolism	map00350	4	38	895	8849	0.547116	0.829261	gene4319|K00157;gene10455|K00121;gene25568|K01557;gene27467|K00274;	.	0	gene4319|K00157	1	no
ABC transporters	map02010	8	79	891	8808	0.553281	0.831151	gene7136|K05033;gene15576|K05652;gene15578|K05651;gene4441|K05646;gene14869|K05667;gene22777|K05654;gene780|K05677;gene8000|K05031;	gene7136|K05033	1	gene15576|K05652;gene15578|K05651;gene4441|K05646	3	no
Peroxisome	map04146	8	79	891	8808	0.553281	0.831151	gene7081|K13356;gene26444|K00649;gene3920|K00803;gene4410|K00031;gene4549|K01897;gene780|K05677;gene7885|K05940;gene9387|K01897;	.	0	gene7081|K13356	1	no
HIF-1 signaling pathway	map04066	13	130	886	8757	0.558739	0.835636	gene360|K02649;gene2095|K06503;gene21704|K09592;gene23671|K16366;gene2551|K00922;gene10459|K03259;gene13438|K05465;gene15869|K04456;gene22874|K06625;gene22986|K05448;gene4421|K02991;gene6925|K05459;gene9985|K02991;	gene360|K02649	1	gene2095|K06503;gene21704|K09592;gene23671|K16366;gene2551|K00922	4	no
Viral myocarditis	map05416	6	60	893	8827	0.573146	0.853406	gene1759|K06788;gene9105|K06490;gene10051|K12563;gene16152|K04399;gene16236|K08887;gene8008|K06278;	.	0	gene1759|K06788;gene9105|K06490	2	no
Circadian entrainment	map04713	9	91	890	8796	0.576848	0.855152	gene10897|K19477;gene11764|K07826;gene17685|K08047;gene16482|K05858;gene20521|K08042;gene22921|K11265;gene28119|K05199;gene5804|K02183;gene670|K04345;	gene10897|K19477;gene11764|K07826	2	gene17685|K08047	1	no
2-Oxocarboxylic acid metabolism	map01210	2	19	897	8868	0.587305	0.857	gene4410|K00031;gene6744|K01647;	.	0	.	0	no
Insulin resistance	map04931	11	112	888	8775	0.58358	0.857	gene360|K02649;gene21724|K04734;gene2551|K00922;gene9402|K08749;gene1038|K07199;gene15869|K04456;gene26987|K07189;gene27313|K04373;gene5524|K00820;gene8106|K09047;gene8386|K09048;	gene360|K02649	1	gene21724|K04734;gene2551|K00922;gene9402|K08749	3	no
Leishmaniasis	map05140	6	61	893	8826	0.588237	0.857	gene15761|K13376;gene21724|K04734;gene7357|K05697;gene1125|K06498;gene12205|K13377;gene4275|K11220;	gene15761|K13376	1	gene21724|K04734;gene7357|K05697	2	no
Cholesterol metabolism	map04979	5	51	894	8836	0.594458	0.858662	gene4010|K06233;gene17046|K10707;gene27098|K15041;gene4492|K00488;gene9809|K15041;	.	0	gene4010|K06233	1	no
Cytosolic DNA-sensing pathway	map04623	5	51	894	8836	0.594458	0.858662	gene10185|K03024;gene19052|K05482;gene21724|K04734;gene1317|K12968;gene6960|K03021;	.	0	gene10185|K03024;gene19052|K05482;gene21724|K04734	3	no
Prolactin signaling pathway	map04917	7	72	892	8815	0.597333	0.859143	gene360|K02649;gene19769|K17101;gene2551|K00922;gene15869|K04456;gene22671|K04366;gene4275|K11220;gene5874|K03099;	gene360|K02649	1	gene19769|K17101;gene2551|K00922	2	no
Basal cell carcinoma	map05217	6	62	893	8825	0.603046	0.863685	gene13459|K02376;gene22171|K02105;gene2225|K02353;gene22874|K06625;gene24814|K06229;gene8210|K06230;	.	0	.	0	no
Glycosaminoglycan degradation	map00531	2	20	897	8867	0.613129	0.87442	gene11193|K01135;gene28605|K01195;	.	0	.	0	no
Primary immunodeficiency	map05340	3	31	896	8856	0.61594	0.874738	gene1195|K08061;gene16419|K06478;gene22777|K05654;	.	0	.	0	no
DNA replication	map03030	4	42	895	8845	0.620774	0.877915	gene13210|K02212;gene22747|K02685;gene27344|K02320;gene4178|K02542;	.	0	.	0	no
Nicotinate and nicotinamide metabolism	map00760	3	32	896	8855	0.63589	0.895545	gene4319|K00157;gene8064|K01081;gene20411|K00858;	.	0	gene4319|K00157;gene8064|K01081	2	no
Notch signaling pathway	map04330	5	54	894	8833	0.641506	0.897676	gene12453|K06067;gene1513|K06171;gene18065|K06170;gene2225|K02353;gene24996|K04496;	.	0	.	0	no
Th17 cell differentiation	map04659	8	86	891	8801	0.642715	0.897676	gene21724|K04734;gene11248|K04500;gene17884|K17333;gene21978|K04079;gene22083|K04388;gene26665|K04348;gene4275|K11220;gene6741|K05426;	.	0	gene21724|K04734	1	no
Aminoacyl-tRNA biosynthesis	map00970	4	45	895	8842	0.670791	0.921657	gene870|K01875;gene10120|K01887;gene15767|K14163;gene8083|K01880;	.	0	gene870|K01875	1	no
Bile secretion	map04976	9	99	890	8788	0.670142	0.921657	gene11160|K00021;gene17685|K08047;gene21210|K14158;gene2521|K01540;gene14869|K05667;gene20521|K08042;gene22970|K08204;gene670|K04345;gene8000|K05031;	.	0	gene11160|K00021;gene17685|K08047;gene21210|K14158;gene2521|K01540	4	no
Mineral absorption	map04978	7	77	892	8810	0.662638	0.921657	gene13505|K13625;gene16362|K14688;gene21210|K14158;gene2521|K01540;gene3410|K04981;gene3837|K14685;gene6516|K08539;	gene13505|K13625	1	gene16362|K14688;gene21210|K14158;gene2521|K01540;gene3410|K04981;gene3837|K14685;gene6516|K08539	6	no
Toll-like receptor signaling pathway	map04620	9	99	890	8788	0.670142	0.921657	gene10508|K06250;gene360|K02649;gene21724|K04734;gene2551|K00922;gene15869|K04456;gene16705|K04415;gene1677|K05131;gene21990|K03174;gene4275|K11220;	gene10508|K06250;gene360|K02649	2	gene21724|K04734;gene2551|K00922	2	no
Ether lipid metabolism	map00565	4	46	895	8841	0.686415	0.932377	gene5425|K00993;gene22031|K16860;gene2295|K01115;gene3920|K00803;	.	0	gene5425|K00993	1	no
RNA degradation	map03018	7	79	892	8808	0.686869	0.932377	gene13485|K13126;gene15976|K12591;gene19140|K12614;gene209|K13126;gene5745|K00962;gene7454|K12611;gene9805|K04043;	.	0	.	0	no
Ubiquinone and other terpenoid-quinone biosynthesis	map00130	1	11	898	8876	0.685585	0.932377	gene5623|K10106;	.	0	.	0	no
Biosynthesis of unsaturated fatty acids	map01040	2	24	897	8863	0.704031	0.947223	gene11230|K10703;gene3585|K10703;	.	0	.	0	no
mRNA surveillance pathway	map03015	12	135	887	8752	0.709016	0.947223	gene12036|K11584;gene13485|K13126;gene14206|K14411;gene15153|K14325;gene20672|K14328;gene209|K13126;gene21824|K14402;gene24216|K14398;gene2575|K11583;gene3295|K12882;gene9744|K04382;gene9804|K03265;	.	0	.	0	no
Phototransduction	map04744	2	24	897	8863	0.704031	0.947223	gene9989|K08718;gene5804|K02183;	.	0	gene9989|K08718	1	no
Propanoate metabolism	map00640	3	36	896	8851	0.708317	0.947223	gene12367|K18426;gene13716|K01900;gene14082|K01965;	.	0	gene12367|K18426	1	no
Legionellosis	map05134	9	105	890	8782	0.731421	0.973308	gene12050|K03283;gene1575|K03283;gene19052|K05482;gene21724|K04734;gene13833|K03231;gene16152|K04399;gene1687|K03231;gene24901|K03231;gene6887|K02084;	.	0	gene12050|K03283;gene1575|K03283;gene19052|K05482;gene21724|K04734	4	no
Glyoxylate and dicarboxylate metabolism	map00630	3	38	896	8849	0.740144	0.976381	gene14082|K01965;gene16913|K02437;gene6744|K01647;	.	0	.	0	no
Phototransduction - fly	map04745	2	26	897	8861	0.742396	0.976381	gene16482|K05858;gene5804|K02183;	.	0	.	0	no
Proximal tubule bicarbonate reclamation	map04964	2	26	897	8861	0.742396	0.976381	gene2521|K01540;gene4274|K01425;	.	0	gene2521|K01540	1	no
IL-17 signaling pathway	map04657	7	85	892	8802	0.752636	0.986011	gene11873|K06855;gene21724|K04734;gene16364|K09849;gene19072|K11849;gene21978|K04079;gene21990|K03174;gene22400|K05165;	.	0	gene11873|K06855;gene21724|K04734	2	no
Amyotrophic lateral sclerosis (ALS)	map05014	5	63	894	8824	0.760838	0.992909	gene12722|K04426;gene10276|K04570;gene16152|K04399;gene26665|K04348;gene6887|K02084;	.	0	gene12722|K04426	1	no
Thiamine metabolism	map00730	1	14	898	8873	0.764616	0.994	gene572|K00939;	.	0	gene572|K00939	1	no
Serotonergic synapse	map04726	9	109	890	8778	0.767772	0.994279	gene11764|K07826;gene389|K07428;gene8419|K04365;gene16482|K05858;gene22671|K04366;gene27467|K00274;gene522|K07418;gene670|K04345;gene7107|K04959;	gene11764|K07826	1	gene389|K07428;gene8419|K04365	2	no
Amino sugar and nucleotide sugar metabolism	map00520	4	53	895	8834	0.781035	0.999962	gene10590|K15779;gene10640|K02564;gene25737|K17497;gene5524|K00820;	.	0	.	0	no
RNA polymerase	map03020	2	28	897	8859	0.776422	0.999962	gene10185|K03024;gene6960|K03021;	.	0	gene10185|K03024	1	no
Salmonella infection	map05132	8	99	891	8788	0.77838	0.999962	gene19052|K05482;gene18014|K05748;gene18930|K10414;gene20944|K05756;gene22237|K05755;gene2457|K05759;gene3982|K10415;gene4858|K04393;	.	0	gene19052|K05482	1	no
Adipocytokine signaling pathway	map04920	5	72	894	8815	0.847557	1	gene21724|K04734;gene1038|K07199;gene15869|K04456;gene4549|K01897;gene9387|K01897;	.	0	gene21724|K04734	1	no
Allograft rejection	map05330	1	36	898	8851	0.97191	1	gene24635|K04390;	.	0	.	0	no
Alzheimer disease	map05010	17	223	882	8664	0.899027	1	gene24666|K01408;gene13531|K00417;gene1513|K06171;gene16152|K04399;gene16482|K05858;gene18065|K06170;gene19372|K04529;gene23873|K03968;gene24289|K20723;gene24635|K04390;gene26665|K04348;gene2962|K02132;gene367|K00416;gene5804|K02183;gene6327|K02128;gene6887|K02084;gene7107|K04959;	.	0	gene24666|K01408	1	no
Antifolate resistance	map01523	3	62	896	8825	0.945597	1	gene13279|K01307;gene13857|K14613;gene14869|K05667;	.	0	.	0	no
Arachidonic acid metabolism	map00590	6	81	893	8806	0.822378	1	gene441|K00432;gene10393|K07422;gene20310|K00432;gene522|K07418;gene8867|K17726;gene8868|K17726;	gene441|K00432	1	gene10393|K07422	1	no
Arginine biosynthesis	map00220	1	24	898	8863	0.910381	1	gene4274|K01425;	.	0	.	0	no
Ascorbate and aldarate metabolism	map00053	2	31	897	8856	0.820074	1	gene14804|K00128;gene9419|K14085;	.	0	.	0	no
Autoimmune thyroid disease	map05320	1	44	898	8843	0.987049	1	gene24635|K04390;	.	0	.	0	no
Basal transcription factors	map03022	4	55	895	8832	0.803486	1	gene12019|K10842;gene13627|K03128;gene4713|K03126;gene9241|K03138;	.	0	.	0	no
Biosynthesis of amino acids	map01230	7	89	892	8798	0.790633	1	gene3385|K00831;gene607|K01758;gene24433|K01958;gene26497|K00548;gene4410|K00031;gene4418|K01783;gene6744|K01647;	.	0	gene3385|K00831;gene607|K01758	2	no
Carbon metabolism	map01200	11	141	888	8746	0.836611	1	gene3385|K00831;gene10455|K00121;gene13716|K01900;gene14082|K01965;gene16008|K13937;gene16913|K02437;gene24433|K01958;gene25384|K00027;gene4410|K00031;gene4418|K01783;gene6744|K01647;	.	0	gene3385|K00831	1	no
Cardiac muscle contraction	map04260	5	92	894	8795	0.950749	1	gene22396|K04860;gene2521|K01540;gene11800|K09290|K10373|K10375;gene13531|K00417;gene367|K00416;	.	0	gene22396|K04860;gene2521|K01540	2	no
Chemical carcinogenesis	map05204	4	88	895	8799	0.974634	1	gene12273|K00799;gene26255|K07424;gene10455|K00121;gene5891|K07410;	.	0	gene12273|K00799;gene26255|K07424	2	no
Cytokine-cytokine receptor interaction	map04060	18	219	881	8668	0.834506	1	gene15761|K13376;gene19052|K05482;gene2290|K04721;gene10693|K04363;gene10698|K05098;gene12205|K13377;gene13890|K05155;gene1677|K05131;gene20367|K05080;gene20394|K05058;gene22083|K04388;gene22138|K13596;gene22400|K05165;gene22986|K05448;gene24635|K04390;gene28194|K05076;gene6741|K05426;gene7024|K04738;	gene15761|K13376	1	gene19052|K05482;gene2290|K04721	2	no
Fat digestion and absorption	map04975	2	56	897	8831	0.974624	1	gene19680|K14457;gene23107|K13509;	.	0	gene19680|K14457	1	no
Folate biosynthesis	map00790	1	27	898	8860	0.932935	1	gene13279|K01307;	.	0	.	0	no
Fructose and mannose metabolism	map00051	2	30	897	8857	0.806449	1	gene25260|K18334;gene25737|K17497;	.	0	.	0	no
GABAergic synapse	map04727	6	85	893	8802	0.853461	1	gene11764|K07826;gene17685|K08047;gene10645|K05175;gene20521|K08042;gene4274|K01425;gene670|K04345;	gene11764|K07826	1	gene17685|K08047	1	no
Galactose metabolism	map00052	1	31	898	8856	0.954442	1	gene10590|K15779;	.	0	.	0	no
Glycolysis / Gluconeogenesis	map00010	6	81	893	8806	0.822378	1	gene8360|K01837;gene10455|K00121;gene10590|K15779;gene14804|K00128;gene24621|K03103;gene9419|K14085;	.	0	gene8360|K01837	1	no
Glycosaminoglycan biosynthesis - keratan sulfate	map00533	1	15	898	8872	0.786273	1	gene5574|K00741;	.	0	.	0	no
Glycosylphosphatidylinositol (GPI)-anchor biosynthesis	map00563	1	31	898	8856	0.954442	1	gene2111|K07541;	.	0	.	0	no
Graft-versus-host disease	map05332	1	31	898	8856	0.954442	1	gene24635|K04390;	.	0	.	0	no
Hematopoietic cell lineage	map04640	3	94	896	8793	0.995052	1	gene2095|K06503;gene1125|K06498;gene16395|K06474;	.	0	gene2095|K06503	1	no
Herpes simplex infection	map05168	15	247	884	8640	0.98576	1	gene21724|K04734;gene11640|K16196;gene12074|K03237;gene12110|K12893;gene16364|K09849;gene1677|K05131;gene18069|K11299;gene21990|K03174;gene22777|K05654;gene24635|K04390;gene26540|K02087;gene4275|K11220;gene4541|K11299;gene6740|K11221;gene6768|K02206;	.	0	gene21724|K04734	1	no
Huntington disease	map05016	18	253	881	8634	0.948079	1	gene10721|K09222;gene12156|K10411;gene12453|K06067;gene13531|K00417;gene14255|K04646;gene16152|K04399;gene16482|K05858;gene22675|K08530;gene23873|K03968;gene27098|K15041;gene2962|K02132;gene367|K00416;gene6327|K02128;gene6887|K02084;gene8106|K09047;gene8319|K11831;gene8386|K09048;gene9809|K15041;	.	0	.	0	no
Inositol phosphate metabolism	map00562	5	70	894	8817	0.830913	1	gene2551|K00922;gene14973|K00920;gene16482|K05858;gene24621|K03103;gene27959|K01108;	.	0	gene2551|K00922	1	no
Linoleic acid metabolism	map00591	2	36	897	8851	0.876069	1	gene26255|K07424;gene522|K07418;	.	0	gene26255|K07424	1	no
Mannose type O-glycan biosynthesis	map00515	1	22	898	8865	0.891279	1	gene2969|K19872;	.	0	.	0	no
Metabolism of xenobiotics by cytochrome P450	map00980	3	82	896	8805	0.987483	1	gene12273|K00799;gene10455|K00121;gene5891|K07410;	.	0	gene12273|K00799	1	no
Neuroactive ligand-receptor interaction	map04080	12	269	887	8618	0.999511	1	gene13721|K04273;gene10296|K04204;gene10645|K05175;gene13979|K04198;gene16590|K04237;gene20367|K05080;gene20937|K05218;gene2428|K04270;gene27783|K04275;gene28119|K05199;gene2928|K04289;gene9919|K05771;	.	0	gene13721|K04273	1	no
Nicotine addiction	map05033	2	39	897	8848	0.901455	1	gene10645|K05175;gene28119|K05199;	.	0	.	0	no
Nitrogen metabolism	map00910	1	18	898	8869	0.840014	1	gene13607|K01672;	.	0	gene13607|K01672	1	no
Non-alcoholic fatty liver disease (NAFLD)	map04932	11	196	888	8691	0.986343	1	gene360|K02649;gene12722|K04426;gene2551|K00922;gene1038|K07199;gene12074|K03237;gene13531|K00417;gene15869|K04456;gene23873|K03968;gene24635|K04390;gene367|K00416;gene4858|K04393;	gene360|K02649	1	gene12722|K04426;gene2551|K00922	2	no
Nucleotide excision repair	map03420	3	49	896	8838	0.868522	1	gene12019|K10842;gene25785|K10848;gene2958|K10839;	.	0	.	0	no
Olfactory transduction	map04740	8	1251	891	7636	1	1	gene10897|K19477;gene8071|K13755;gene13475|K19695;gene19665|K04439;gene5804|K02183;gene5863|K05849;gene670|K04345;gene9577|K04257;	gene10897|K19477;gene8071|K13755	2	.	0	no
Oxidative phosphorylation	map00190	13	185	886	8702	0.927098	1	gene12073|K02149;gene13930|K01544;gene20155|K02153;gene447|K02149;gene5323|K02148;gene5951|K02147;gene13464|K02148;gene13531|K00417;gene23873|K03968;gene2962|K02132;gene3299|K02140;gene367|K00416;gene6327|K02128;	.	0	gene12073|K02149;gene13930|K01544;gene20155|K02153;gene447|K02149;gene5323|K02148;gene5951|K02147	6	no
Parkinson disease	map05012	11	207	888	8680	0.99237	1	gene13531|K00417;gene16152|K04399;gene23873|K03968;gene27098|K15041;gene2962|K02132;gene367|K00416;gene6327|K02128;gene670|K04345;gene6887|K02084;gene9437|K04558;gene9809|K15041;	.	0	.	0	no
Pentose and glucuronate interconversions	map00040	2	39	897	8848	0.901455	1	gene28605|K01195;gene4418|K01783;	.	0	.	0	no
Pertussis	map05133	4	82	895	8805	0.962076	1	gene28613|K04002;gene5804|K02183;gene5943|K04513;gene6741|K05426;	.	0	.	0	no
Phenylalanine metabolism	map00360	1	26	898	8861	0.92613	1	gene27467|K00274;	.	0	.	0	no
Porphyrin and chlorophyll metabolism	map00860	3	50	896	8837	0.876827	1	gene15767|K14163;gene28605|K01195;gene2892|K01698;	.	0	.	0	no
Retinol metabolism	map00830	5	75	894	8812	0.869961	1	gene20585|K00678;gene26255|K07424;gene4319|K00157;gene10455|K00121;gene5618|K09516;	.	0	gene20585|K00678;gene26255|K07424;gene4319|K00157	3	no
Retrograde endocannabinoid signaling	map04723	9	151	890	8736	0.964195	1	gene11764|K07826;gene17685|K08047;gene10645|K05175;gene16482|K05858;gene20521|K08042;gene23873|K03968;gene28119|K05199;gene670|K04345;gene7107|K04959;	gene11764|K07826	1	gene17685|K08047	1	no
Ribosome	map03010	19	752	880	8135	1	1	gene10924|K02963;gene11735|K02929;gene11854|K02896;gene14414|K02893;gene15151|K02901;gene16048|K02891;gene1634|K02870;gene22945|K02946;gene2299|K02891;gene24788|K02940;gene26058|K02961;gene26090|K02997;gene27733|K02922;gene3058|K02893;gene3363|K02900;gene4159|K02898;gene4219|K02929;gene4421|K02991;gene9985|K02991;	.	0	.	0	no
RIG-I-like receptor signaling pathway	map04622	3	75	896	8812	0.978803	1	gene21724|K04734;gene25190|K12170;gene21990|K03174;	.	0	gene21724|K04734;gene25190|K12170	2	no
Spliceosome	map03040	19	229	880	8658	0.829457	1	gene12050|K03283;gene1575|K03283;gene12110|K12893;gene15294|K12823;gene17162|K12741;gene18064|K12836;gene21175|K12825;gene21515|K12741;gene23001|K12860;gene24861|K12839;gene25244|K11087;gene28023|K12885;gene28036|K12885;gene3295|K12882;gene3511|K12741;gene5396|K12833;gene6445|K12821;gene7889|K12662;gene9854|K12848;	.	0	gene12050|K03283;gene1575|K03283	2	no
Starch and sucrose metabolism	map00500	2	34	897	8853	0.855925	1	gene10590|K15779;gene1793|K00700;	.	0	.	0	no
Steroid hormone biosynthesis	map00140	4	66	895	8821	0.895614	1	gene26255|K07424;gene10699|K12345;gene13286|K07430;gene5891|K07410;	.	0	gene26255|K07424	1	no
Taste transduction	map04742	4	57	895	8830	0.824032	1	gene8071|K13755;gene10645|K05175;gene2428|K04270;gene670|K04345;	gene8071|K13755	1	.	0	no
Th1 and Th2 cell differentiation	map04658	4	85	895	8802	0.968943	1	gene21724|K04734;gene17884|K17333;gene26665|K04348;gene4275|K11220;	.	0	gene21724|K04734	1	no
Type I diabetes mellitus	map04940	2	39	897	8848	0.901455	1	gene20576|K01294;gene24635|K04390;	.	0	.	0	no
Type II diabetes mellitus	map04930	2	48	897	8839	0.951436	1	gene360|K02649;gene2551|K00922;	gene360|K02649	1	gene2551|K00922	1	no

## Sheet: mRNA
KEGG pathways for differentially expressed mRNAs in Birth_E90d
Name	Map	Count1	Count2	Count3	Count4	p	q	Gene_in_DE	Up_Gene	Up_Count	Down_Gene	Down_Count	Result
ABC transporters	map02010	1	86	13	9686	0.117594	1	gene17667|K05671;	.	0	gene17667|K05671	1	no
Adherens junction	map04520	1	80	13	9692	0.109916	1	gene26496|K05699;	gene26496|K05699	1	.	0	no
Amoebiasis	map05146	1	104	13	9668	0.140262	1	gene26496|K05699;	gene26496|K05699	1	.	0	no
Amyotrophic lateral sclerosis (ALS)	map05014	1	67	13	9705	0.0930668	1	gene21157|K04574;	.	0	gene21157|K04574	1	no
Axon guidance	map04360	1	200	13	9572	0.252292	1	gene1783|K06754;	gene1783|K06754	1	.	0	no
Butanoate metabolism	map00650	1	30	13	9742	0.0434757	1	gene25847|K01896;	.	0	gene25847|K01896	1	no
Cholesterol metabolism	map04979	1	55	13	9717	0.0772511	1	gene4010|K06233;	.	0	gene4010|K06233	1	no
Drug metabolism - cytochrome P450	map00982	1	74	13	9698	0.102176	1	gene4319|K00157;	.	0	gene4319|K00157	1	no
ECM-receptor interaction	map04512	1	85	13	9687	0.116319	1	gene14601|K06261;	.	0	gene14601|K06261	1	no
Estrogen signaling pathway	map04915	1	104	13	9668	0.140262	1	gene22850|K09571;	.	0	gene22850|K09571	1	no
Focal adhesion	map04510	1	213	13	9559	0.266375	1	gene26496|K05699;	gene26496|K05699	1	.	0	no
Hedgehog signaling pathway	map04340	1	54	13	9718	0.0759216	1	gene4010|K06233;	.	0	gene4010|K06233	1	no
Hematopoietic cell lineage	map04640	1	96	13	9676	0.130255	1	gene14601|K06261;	.	0	gene14601|K06261	1	no
Insulin resistance	map04931	1	122	13	9650	0.162387	1	gene8017|K07189;	gene8017|K07189	1	.	0	no
Insulin signaling pathway	map04910	1	175	13	9597	0.224502	1	gene8017|K07189;	gene8017|K07189	1	.	0	no
Jak-STAT signaling pathway	map04630	1	173	13	9599	0.222238	1	gene4319|K00157;	.	0	gene4319|K00157	1	no
Leukocyte transendothelial migration	map04670	1	124	13	9648	0.164813	1	gene26496|K05699;	gene26496|K05699	1	.	0	no
Nicotinate and nicotinamide metabolism	map00760	1	34	13	9738	0.0489558	1	gene4319|K00157;	.	0	gene4319|K00157	1	no
Platelet activation	map04611	1	123	13	9649	0.163601	1	gene14601|K06261;	.	0	gene14601|K06261	1	no
Protein digestion and absorption	map04974	1	90	13	9682	0.122679	1	gene14065|K14206;	.	0	gene14065|K14206	1	no
Regulation of actin cytoskeleton	map04810	1	251	13	9521	0.306139	1	gene26496|K05699;	gene26496|K05699	1	.	0	no
Retinol metabolism	map00830	2	78	12	9694	0.00563523	1	gene3417|K07249;gene4319|K00157;	.	0	gene3417|K07249;gene4319|K00157	2	no
Serotonergic synapse	map04726	1	117	13	9655	0.156295	1	gene389|K07428;	.	0	gene389|K07428	1	no
Systemic lupus erythematosus	map05322	1	127	13	9645	0.168439	1	gene26496|K05699;	gene26496|K05699	1	.	0	no
Thyroid hormone synthesis	map04918	1	74	13	9698	0.102176	1	gene4010|K06233;	.	0	gene4010|K06233	1	no
Tight junction	map04530	2	203	12	9569	0.0336784	1	gene14749|K10352;gene26496|K05699;	gene14749|K10352;gene26496|K05699	2	.	0	no
Tryptophan metabolism	map00380	1	51	13	9721	0.0719225	1	gene4319|K00157;	.	0	gene4319|K00157	1	no
Tyrosine metabolism	map00350	1	41	13	9731	0.0584758	1	gene4319|K00157;	.	0	gene4319|K00157	1	no
Valine, leucine and isoleucine degradation	map00280	1	59	13	9713	0.0825512	1	gene4319|K00157;	.	0	gene4319|K00157	1	no
Viral carcinogenesis	map05203	1	250	13	9522	0.305119	1	gene26496|K05699;	gene26496|K05699	1	.	0	no
Vitamin B6 metabolism	map00750	1	10	13	9762	0.0156326	1	gene4319|K00157;	.	0	gene4319|K00157	1	no
KEGG pathways for differentially expressed mRNAs in Birth_E120d
Name	Map	Count1	Count2	Count3	Count4	p	q	Gene_in_DE	Up_Gene	Up_Count	Down_Gene	Down_Count	Result
Malaria	map05144	5	48	93	9640	0.000178286	0.0602608	gene15909|K06494;gene7266|K06728;gene12935|K04659;gene29186|K04659;gene820|K06527;	gene15909|K06494;gene7266|K06728	2	gene12935|K04659;gene29186|K04659;gene820|K06527	3	no
Fatty acid elongation	map00062	3	27	95	9661	0.00324986	0.549226	gene12337|K10249;gene20273|K10250;gene24804|K10248;	gene12337|K10249;gene20273|K10250;gene24804|K10248	3	.	0	no
ECM-receptor interaction	map04512	4	82	94	9606	0.0107382	0.725903	gene12935|K04659;gene2774|K06238;gene2869|K06252;gene29186|K04659;	.	0	gene12935|K04659;gene2774|K06238;gene2869|K06252;gene29186|K04659	4	no
Fatty acid biosynthesis	map00061	2	13	96	9675	0.00957495	0.725903	gene21572|K15013;gene24876|K01897;	gene21572|K15013;gene24876|K01897	2	.	0	no
PPAR signaling pathway	map03320	4	71	94	9617	0.00667931	0.725903	gene21572|K15013;gene24876|K01897;gene2179|K07296;gene3254|K01059;	gene21572|K15013;gene24876|K01897	2	gene2179|K07296;gene3254|K01059	2	no
Protein digestion and absorption	map04974	4	87	94	9601	0.0130146	0.733158	gene14065|K14206;gene22757|K16629;gene2774|K06238;gene28100|K01540;	gene14065|K14206	1	gene22757|K16629;gene2774|K06238;gene28100|K01540	3	no
Bile secretion	map04976	4	104	94	9584	0.0229652	0.86247	gene11160|K00021;gene11829|K09877;gene14025|K05673;gene28100|K01540;	gene11160|K00021;gene11829|K09877;gene14025|K05673	3	gene28100|K01540	1	no
Cutin, suberine and wax biosynthesis	map00073	1	1	97	9687	0.0199293	0.86247	gene7081|K13356;	gene7081|K13356	1	.	0	no
Pancreatic secretion	map04972	4	104	94	9584	0.0229652	0.86247	gene4885|K01047;gene708|K05030;gene710|K05030;gene28100|K01540;	gene4885|K01047;gene708|K05030;gene710|K05030	3	gene28100|K01540	1	no
Vitamin digestion and absorption	map04977	2	23	96	9665	0.0256416	0.866688	gene20585|K00678;gene5480|K14621;	gene20585|K00678;gene5480|K14621	2	.	0	no
ABC transporters	map02010	2	85	96	9603	0.216544	1	gene14025|K05673;gene4441|K05646;	gene14025|K05673;gene4441|K05646	2	.	0	no
Adipocytokine signaling pathway	map04920	3	74	95	9614	0.0418403	1	gene21572|K15013;gene24876|K01897;gene2179|K07296;	gene21572|K15013;gene24876|K01897	2	gene2179|K07296	1	no
Adrenergic signaling in cardiomyocytes	map04261	3	159	95	9529	0.221073	1	gene22396|K04860;gene22428|K05865;gene28100|K01540;	gene22396|K04860	1	gene22428|K05865;gene28100|K01540	2	no
African trypanosomiasis	map05143	2	32	96	9656	0.045255	1	gene15909|K06494;gene820|K06527;	gene15909|K06494	1	gene820|K06527	1	no
AGE-RAGE signaling pathway in diabetic complications	map04933	2	108	96	9580	0.301919	1	gene15909|K06494;gene820|K06527;	gene15909|K06494	1	gene820|K06527	1	no
Alcoholism	map05034	2	180	96	9508	0.547333	1	gene13370|K15985;gene23540|K11252;	.	0	gene13370|K15985;gene23540|K11252	2	no
Aldosterone-regulated sodium reabsorption	map04960	1	41	97	9647	0.345323	1	gene28100|K01540;	.	0	gene28100|K01540	1	no
alpha-Linolenic acid metabolism	map00592	2	27	96	9661	0.0338192	1	gene4885|K01047;gene5480|K14621;	gene4885|K01047;gene5480|K14621	2	.	0	no
Alzheimer disease	map05010	2	238	96	9450	0.697608	1	gene24666|K01408;gene3254|K01059;	gene24666|K01408	1	gene3254|K01059	1	no
Aminoacyl-tRNA biosynthesis	map00970	1	48	97	9640	0.39006	1	gene21547|K01868;	gene21547|K01868	1	.	0	no
Amoebiasis	map05146	2	103	96	9585	0.283352	1	gene25473|K13963;gene6045|K04387;	gene25473|K13963;gene6045|K04387	2	.	0	no
AMPK signaling pathway	map04152	2	141	96	9547	0.42099	1	gene11160|K00021;gene2179|K07296;	gene11160|K00021	1	gene2179|K07296	1	no
Antifolate resistance	map01523	1	64	97	9624	0.481269	1	gene14025|K05673;	gene14025|K05673	1	.	0	no
Antigen processing and presentation	map04612	2	75	96	9613	0.180103	1	gene12050|K03283;gene3106|K01365;	gene12050|K03283;gene3106|K01365	2	.	0	no
Apelin signaling pathway	map04371	1	165	97	9523	0.814569	1	gene2062|K00907;	gene2062|K00907	1	.	0	no
Apoptosis	map04210	3	178	95	9510	0.271989	1	gene21508|K01366;gene25447|K10131;gene3106|K01365;	gene21508|K01366;gene25447|K10131;gene3106|K01365	3	.	0	no
Apoptosis - multiple species	map04215	1	57	97	9631	0.443158	1	gene25447|K10131;	gene25447|K10131	1	.	0	no
Arachidonic acid metabolism	map00590	2	85	96	9603	0.216544	1	gene4885|K01047;gene5480|K14621;	gene4885|K01047;gene5480|K14621	2	.	0	no
Arrhythmogenic right ventricular cardiomyopathy (ARVC)	map05412	1	64	97	9624	0.481269	1	gene22396|K04860;	gene22396|K04860	1	.	0	no
Autophagy - animal	map04140	2	155	96	9533	0.468489	1	gene3106|K01365;gene8606|K17907;	gene3106|K01365;gene8606|K17907	2	.	0	no
Autophagy - other	map04136	1	44	97	9644	0.36488	1	gene8606|K17907;	gene8606|K17907	1	.	0	no
Axon guidance	map04360	1	200	97	9488	0.870502	1	gene7895|K06840;	.	0	gene7895|K06840	1	no
Biosynthesis of amino acids	map01230	1	95	97	9593	0.621282	1	gene607|K01758;	gene607|K01758	1	.	0	no
Butanoate metabolism	map00650	1	30	97	9658	0.268377	1	gene25852|K01896;	gene25852|K01896	1	.	0	no
Calcium signaling pathway	map04020	3	193	95	9495	0.313064	1	gene2062|K00907;gene27265|K04169;gene22428|K05865;	gene2062|K00907;gene27265|K04169	2	gene22428|K05865	1	no
cAMP signaling pathway	map04024	3	245	95	9443	0.454156	1	gene14025|K05673;gene28100|K01540;gene3283|K04615;	gene14025|K05673	1	gene28100|K01540;gene3283|K04615	2	no
Carbohydrate digestion and absorption	map04973	1	48	97	9640	0.39006	1	gene28100|K01540;	.	0	gene28100|K01540	1	no
Cardiac muscle contraction	map04260	3	94	95	9594	0.0732643	1	gene22396|K04860;gene22428|K05865;gene28100|K01540;	gene22396|K04860	1	gene22428|K05865;gene28100|K01540	2	no
Cell adhesion molecules (CAMs)	map04514	4	130	94	9558	0.0453172	1	gene15909|K06494;gene1715|K06087;gene1749|K06491;gene820|K06527;	gene15909|K06494;gene1715|K06087;gene1749|K06491	3	gene820|K06527	1	no
cGMP-PKG signaling pathway	map04022	2	183	96	9505	0.556239	1	gene2062|K00907;gene28100|K01540;	gene2062|K00907	1	gene28100|K01540	1	no
Chemokine signaling pathway	map04062	1	191	97	9497	0.85796	1	gene10065|K07363;	gene10065|K07363	1	.	0	no
Cholesterol metabolism	map04979	1	55	97	9633	0.431768	1	gene3254|K01059;	.	0	gene3254|K01059	1	no
Circadian rhythm	map04710	1	43	97	9645	0.358426	1	gene11809|K08532;	gene11809|K08532	1	.	0	no
Collecting duct acid secretion	map04966	1	27	97	9661	0.245881	1	gene5323|K02148;	gene5323|K02148	1	.	0	no
Colorectal cancer	map05210	1	100	97	9588	0.640053	1	gene25447|K10131;	gene25447|K10131	1	.	0	no
Complement and coagulation cascades	map04610	2	89	96	9599	0.231315	1	gene20587|K03903;gene1820|K03908;	gene20587|K03903	1	gene1820|K03908	1	no
Cysteine and methionine metabolism	map00270	1	61	97	9627	0.465263	1	gene607|K01758;	gene607|K01758	1	.	0	no
Cytokine-cytokine receptor interaction	map04060	1	236	97	9452	0.910609	1	gene6045|K04387;	gene6045|K04387	1	.	0	no
Dilated cardiomyopathy (DCM)	map05414	2	84	96	9604	0.212865	1	gene22396|K04860;gene22428|K05865;	gene22396|K04860	1	gene22428|K05865	1	no
Dopaminergic synapse	map04728	1	139	97	9549	0.758099	1	gene4136|K10396;	.	0	gene4136|K10396	1	no
Dorso-ventral axis formation	map04320	1	33	97	9655	0.290208	1	gene11000|K02602;	gene11000|K02602	1	.	0	no
Drug metabolism - cytochrome P450	map00982	2	73	96	9615	0.172933	1	gene15922|K00485;gene4321|K00157;	gene15922|K00485;gene4321|K00157	2	.	0	no
Endocrine and other factor-regulated calcium reabsorption	map04961	1	49	97	9639	0.396199	1	gene28100|K01540;	.	0	gene28100|K01540	1	no
Endocytosis	map04144	4	283	94	9405	0.32397	1	gene10582|K18440;gene12050|K03283;gene13621|K12194;gene4136|K10396;	gene10582|K18440;gene12050|K03283;gene13621|K12194	3	gene4136|K10396	1	no
Epithelial cell signaling in Helicobacter pylori infection	map05120	1	77	97	9611	0.545326	1	gene5323|K02148;	gene5323|K02148	1	.	0	no
Epstein-Barr virus infection	map05169	1	218	97	9470	0.89239	1	gene12050|K03283;	gene12050|K03283	1	.	0	no
ErbB signaling pathway	map04012	1	87	97	9601	0.589214	1	gene10838|K09782;	gene10838|K09782	1	.	0	no
Estrogen signaling pathway	map04915	2	103	96	9585	0.283352	1	gene12050|K03283;gene3283|K04615;	gene12050|K03283	1	gene3283|K04615	1	no
Ether lipid metabolism	map00565	2	48	96	9640	0.0892552	1	gene4885|K01047;gene5480|K14621;	gene4885|K01047;gene5480|K14621	2	.	0	no
Fat digestion and absorption	map04975	2	56	96	9632	0.114522	1	gene19680|K14457;gene4885|K01047;	gene19680|K14457;gene4885|K01047	2	.	0	no
Fatty acid degradation	map00071	2	47	96	9641	0.0862285	1	gene21572|K15013;gene24876|K01897;	gene21572|K15013;gene24876|K01897	2	.	0	no
Fatty acid metabolism	map01212	2	53	96	9635	0.104841	1	gene21572|K15013;gene24876|K01897;	gene21572|K15013;gene24876|K01897	2	.	0	no
Ferroptosis	map04216	2	99	96	9589	0.268469	1	gene10430|K14714;gene24876|K01897;	gene10430|K14714;gene24876|K01897	2	.	0	no
Fluid shear stress and atherosclerosis	map05418	4	159	94	9529	0.0807169	1	gene15909|K06494;gene3106|K01365;gene6045|K04387;gene820|K06527;	gene15909|K06494;gene3106|K01365;gene6045|K04387	3	gene820|K06527	1	no
Focal adhesion	map04510	5	209	93	9479	0.0634032	1	gene2062|K00907;gene12935|K04659;gene2774|K06238;gene2869|K06252;gene29186|K04659;	gene2062|K00907	1	gene12935|K04659;gene2774|K06238;gene2869|K06252;gene29186|K04659	4	no
GABAergic synapse	map04727	2	89	96	9599	0.231315	1	gene10097|K05181;gene3283|K04615;	.	0	gene10097|K05181;gene3283|K04615	2	no
Gastric acid secretion	map04971	2	76	96	9612	0.183706	1	gene2062|K00907;gene28100|K01540;	gene2062|K00907	1	gene28100|K01540	1	no
Glutathione metabolism	map00480	1	64	97	9624	0.481269	1	gene8084|K00682;	gene8084|K00682	1	.	0	no
Glycerolipid metabolism	map00561	2	70	96	9618	0.162272	1	gene19680|K14457;gene3254|K01059;	gene19680|K14457	1	gene3254|K01059	1	no
Glycerophospholipid metabolism	map00564	3	99	95	9589	0.0823891	1	gene10929|K00981;gene4885|K01047;gene5480|K14621;	gene10929|K00981;gene4885|K01047;gene5480|K14621	3	.	0	no
Glycine, serine and threonine metabolism	map00260	1	61	97	9627	0.465263	1	gene607|K01758;	gene607|K01758	1	.	0	no
Glycosphingolipid biosynthesis - ganglio series	map00604	1	16	97	9672	0.157382	1	gene634|K03373;	.	0	gene634|K03373	1	no
Hematopoietic cell lineage	map04640	1	96	97	9592	0.625112	1	gene6045|K04387;	gene6045|K04387	1	.	0	no
Hepatitis B	map05161	2	179	96	9509	0.544338	1	gene3221|K12497;gene4048|K12647;	gene3221|K12497;gene4048|K12647	2	.	0	no
Hepatitis C	map05160	1	144	97	9544	0.770142	1	gene1715|K06087;	gene1715|K06087	1	.	0	no
Herpes simplex infection	map05168	1	261	97	9427	0.930953	1	gene4048|K12647;	gene4048|K12647	1	.	0	no
Hippo signaling pathway	map04390	1	180	97	9508	0.840988	1	gene10838|K09782;	gene10838|K09782	1	.	0	no
HTLV-I infection	map05166	2	304	96	9384	0.816394	1	gene6045|K04387;gene820|K06527;	gene6045|K04387	1	gene820|K06527	1	no
Human papillomavirus infection	map05165	5	340	93	9348	0.263643	1	gene2644|K14754;gene12935|K04659;gene2774|K06238;gene2869|K06252;gene29186|K04659;	gene2644|K14754	1	gene12935|K04659;gene2774|K06238;gene2869|K06252;gene29186|K04659	4	no
Hypertrophic cardiomyopathy (HCM)	map05410	2	81	96	9607	0.201868	1	gene22396|K04860;gene22428|K05865;	gene22396|K04860	1	gene22428|K05865	1	no
Inflammatory bowel disease (IBD)	map05321	1	54	97	9634	0.425987	1	gene11809|K08532;	gene11809|K08532	1	.	0	no
Inflammatory mediator regulation of TRP channels	map04750	1	109	97	9579	0.67155	1	gene14531|K04972;	gene14531|K04972	1	.	0	no
Influenza A	map05164	3	185	95	9503	0.291101	1	gene12050|K03283;gene2644|K14754;gene4048|K12647;	gene12050|K03283;gene2644|K14754;gene4048|K12647	3	.	0	no
Insulin secretion	map04911	1	85	97	9603	0.580785	1	gene28100|K01540;	.	0	gene28100|K01540	1	no
Jak-STAT signaling pathway	map04630	1	173	97	9515	0.829158	1	gene4321|K00157;	gene4321|K00157	1	.	0	no
Legionellosis	map05134	1	113	97	9575	0.684657	1	gene12050|K03283;	gene12050|K03283	1	.	0	no
Leukocyte transendothelial migration	map04670	3	122	95	9566	0.129985	1	gene10065|K07363;gene1715|K06087;gene820|K06527;	gene10065|K07363;gene1715|K06087	2	gene820|K06527	1	no
Linoleic acid metabolism	map00591	2	36	96	9652	0.0552781	1	gene4885|K01047;gene5480|K14621;	gene4885|K01047;gene5480|K14621	2	.	0	no
Longevity regulating pathway	map04211	1	99	97	9589	0.636374	1	gene2179|K07296;	.	0	gene2179|K07296	1	no
Longevity regulating pathway - multiple species	map04213	1	65	97	9623	0.486499	1	gene12050|K03283;	gene12050|K03283	1	.	0	no
Longevity regulating pathway - worm	map04212	1	80	97	9608	0.558958	1	gene7081|K13356;	gene7081|K13356	1	.	0	no
Lysine degradation	map00310	2	91	96	9597	0.238727	1	gene2497|K13645;gene8800|K11703;	.	0	gene2497|K13645;gene8800|K11703	2	no
Lysosome	map04142	2	137	96	9551	0.40703	1	gene21508|K01366;gene3106|K01365;	gene21508|K01366;gene3106|K01365	2	.	0	no
MAPK signaling pathway - fly	map04013	1	115	97	9573	0.691016	1	gene10666|K07364;	gene10666|K07364	1	.	0	no
MAPK signaling pathway	map04010	3	296	95	9392	0.580098	1	gene11633|K04350;gene12050|K03283;gene22396|K04860;	gene11633|K04350;gene12050|K03283;gene22396|K04860	3	.	0	no
Measles	map05162	3	135	95	9553	0.160333	1	gene12050|K03283;gene2644|K14754;gene4048|K12647;	gene12050|K03283;gene2644|K14754;gene4048|K12647	3	.	0	no
MicroRNAs in cancer	map05206	2	172	96	9516	0.52299	1	gene25471|K10139;gene2869|K06252;	gene25471|K10139	1	gene2869|K06252	1	no
Mineral absorption	map04978	2	82	96	9606	0.205526	1	gene16362|K14688;gene28100|K01540;	gene16362|K14688	1	gene28100|K01540	1	no
Mitophagy - animal	map04137	1	73	97	9615	0.526499	1	gene8606|K17907;	gene8606|K17907	1	.	0	no
Morphine addiction	map05032	3	90	95	9598	0.0663145	1	gene10097|K05181;gene12714|K18436;gene3283|K04615;	.	0	gene10097|K05181;gene12714|K18436;gene3283|K04615	3	no
mTOR signaling pathway	map04150	1	201	97	9487	0.871826	1	gene5323|K02148;	gene5323|K02148	1	.	0	no
Mucin type O-glycan biosynthesis	map00512	2	33	96	9655	0.0476915	1	gene12102|K00710;gene4103|K00710;	.	0	gene12102|K00710;gene4103|K00710	2	no
Natural killer cell mediated cytotoxicity	map04650	1	134	97	9554	0.745431	1	gene7266|K06728;	gene7266|K06728	1	.	0	no
Necroptosis	map04217	1	236	97	9452	0.910609	1	gene13621|K12194;	gene13621|K12194	1	.	0	no
Neuroactive ligand-receptor interaction	map04080	3	278	95	9410	0.537652	1	gene27265|K04169;gene10097|K05181;gene3283|K04615;	gene27265|K04169	1	gene10097|K05181;gene3283|K04615	2	no
NF-kappa B signaling pathway	map04064	1	96	97	9592	0.625112	1	gene820|K06527;	.	0	gene820|K06527	1	no
Nicotinate and nicotinamide metabolism	map00760	1	34	97	9654	0.297341	1	gene4321|K00157;	gene4321|K00157	1	.	0	no
Nicotine addiction	map05033	1	40	97	9648	0.338673	1	gene10097|K05181;	.	0	gene10097|K05181	1	no
Nitrogen metabolism	map00910	1	18	97	9670	0.174204	1	gene13605|K01672;	.	0	gene13605|K01672	1	no
NOD-like receptor signaling pathway	map04621	1	174	97	9514	0.8309	1	gene24046|K03443;	.	0	gene24046|K03443	1	no
Non-alcoholic fatty liver disease (NAFLD)	map04932	1	206	97	9482	0.878248	1	gene2179|K07296;	.	0	gene2179|K07296	1	no
Olfactory transduction	map04740	1	1258	97	8430	0.999999	1	gene24002|K04257;	gene24002|K04257	1	.	0	no
Oocyte meiosis	map04114	1	154	97	9534	0.792477	1	gene11000|K02602;	gene11000|K02602	1	.	0	no
Osteoclast differentiation	map04380	1	131	97	9557	0.737517	1	gene10666|K07364;	gene10666|K07364	1	.	0	no
Other types of O-glycan biosynthesis	map00514	1	27	97	9661	0.245881	1	gene8800|K11703;	.	0	gene8800|K11703	1	no
Oxidative phosphorylation	map00190	1	197	97	9491	0.866448	1	gene5323|K02148;	gene5323|K02148	1	.	0	no
Oxytocin signaling pathway	map04921	2	156	96	9532	0.471795	1	gene2062|K00907;gene22396|K04860;	gene2062|K00907;gene22396|K04860	2	.	0	no
p53 signaling pathway	map04115	2	105	96	9583	0.290785	1	gene25447|K10131;gene25471|K10139;	gene25447|K10131;gene25471|K10139	2	.	0	no
Pathways in cancer	map05200	2	608	96	9080	0.986618	1	gene11633|K04350;gene25447|K10131;	gene11633|K04350;gene25447|K10131	2	.	0	no
Peroxisome	map04146	2	85	96	9603	0.216544	1	gene24876|K01897;gene7081|K13356;	gene24876|K01897;gene7081|K13356	2	.	0	no
Phagosome	map04145	4	153	94	9535	0.0725077	1	gene3106|K01365;gene5323|K02148;gene12935|K04659;gene29186|K04659;	gene3106|K01365;gene5323|K02148	2	gene12935|K04659;gene29186|K04659	2	no
Phosphatidylinositol signaling system	map04070	1	100	97	9588	0.640053	1	gene10929|K00981;	gene10929|K00981	1	.	0	no
PI3K-Akt signaling pathway	map04151	4	389	94	9299	0.558578	1	gene12935|K04659;gene2774|K06238;gene2869|K06252;gene29186|K04659;	.	0	gene12935|K04659;gene2774|K06238;gene2869|K06252;gene29186|K04659	4	no
Platelet activation	map04611	3	121	95	9567	0.127743	1	gene11633|K04350;gene20587|K03903;gene2062|K00907;	gene11633|K04350;gene20587|K03903;gene2062|K00907	3	.	0	no
Platinum drug resistance	map01524	1	103	97	9585	0.650871	1	gene25447|K10131;	gene25447|K10131	1	.	0	no
Primary bile acid biosynthesis	map00120	1	14	97	9674	0.140221	1	gene8387|K00251;	.	0	gene8387|K00251	1	no
Prion diseases	map05020	1	40	97	9648	0.338673	1	gene1749|K06491;	gene1749|K06491	1	.	0	no
Progesterone-mediated oocyte maturation	map04914	1	110	97	9578	0.674876	1	gene11000|K02602;	gene11000|K02602	1	.	0	no
Propanoate metabolism	map00640	1	38	97	9650	0.32517	1	gene12367|K18426;	gene12367|K18426	1	.	0	no
Prostate cancer	map05215	1	99	97	9589	0.636374	1	gene6045|K04387;	gene6045|K04387	1	.	0	no
Protein processing in endoplasmic reticulum	map04141	2	222	96	9466	0.660738	1	gene12050|K03283;gene15691|K13719;	gene12050|K03283;gene15691|K13719	2	.	0	no
Proteoglycans in cancer	map05205	1	238	97	9450	0.912435	1	gene3106|K01365;	gene3106|K01365	1	.	0	no
Proximal tubule bicarbonate reclamation	map04964	1	27	97	9661	0.245881	1	gene28100|K01540;	.	0	gene28100|K01540	1	no
Purine metabolism	map00230	1	200	97	9488	0.870502	1	gene12714|K18436;	.	0	gene12714|K18436	1	no
Ras signaling pathway	map04014	2	258	96	9430	0.739024	1	gene11633|K04350;gene4885|K01047;	gene11633|K04350;gene4885|K01047	2	.	0	no
Regulation of actin cytoskeleton	map04810	2	250	96	9438	0.723063	1	gene10066|K05749;gene2062|K00907;	gene10066|K05749;gene2062|K00907	2	.	0	no
Renin secretion	map04924	2	66	96	9622	0.148261	1	gene708|K05030;gene710|K05030;	gene708|K05030;gene710|K05030	2	.	0	no
Retinol metabolism	map00830	2	78	96	9610	0.190942	1	gene20585|K00678;gene4321|K00157;	gene20585|K00678;gene4321|K00157	2	.	0	no
Retrograde endocannabinoid signaling	map04723	2	158	96	9530	0.478371	1	gene371|K15528;gene10097|K05181;	gene371|K15528	1	gene10097|K05181	1	no
Rheumatoid arthritis	map05323	2	90	96	9598	0.23502	1	gene3106|K01365;gene5323|K02148;	gene3106|K01365;gene5323|K02148	2	.	0	no
Ribosome	map03010	3	768	95	8920	0.986136	1	gene1768|K02998;gene27733|K02922;gene6948|K02940;	gene1768|K02998;gene27733|K02922;gene6948|K02940	3	.	0	no
RIG-I-like receptor signaling pathway	map04622	2	76	96	9612	0.183706	1	gene25190|K12170;gene4048|K12647;	gene25190|K12170;gene4048|K12647	2	.	0	no
RNA transport	map03013	1	271	97	9417	0.93774	1	gene10066|K05749;	gene10066|K05749	1	.	0	no
Salivary secretion	map04970	1	97	97	9591	0.628904	1	gene28100|K01540;	.	0	gene28100|K01540	1	no
Selenocompound metabolism	map00450	1	26	97	9662	0.238232	1	gene607|K01758;	gene607|K01758	1	.	0	no
Serotonergic synapse	map04726	2	116	96	9572	0.331451	1	gene389|K07428;gene10097|K05181;	gene389|K07428	1	gene10097|K05181	1	no
SNARE interactions in vesicular transport	map04130	1	39	97	9649	0.331955	1	gene1822|K08487;	gene1822|K08487	1	.	0	no
Sphingolipid metabolism	map00600	1	51	97	9637	0.408293	1	gene24616|K12349;	gene24616|K12349	1	.	0	no
Sphingolipid signaling pathway	map04071	1	130	97	9558	0.734826	1	gene24616|K12349;	gene24616|K12349	1	.	0	no
Spliceosome	map03040	1	247	97	9441	0.920203	1	gene12050|K03283;	gene12050|K03283	1	.	0	no
Steroid hormone biosynthesis	map00140	1	69	97	9619	0.5069	1	gene8387|K00251;	.	0	gene8387|K00251	1	no
Synaptic vesicle cycle	map04721	1	72	97	9616	0.521672	1	gene5323|K02148;	gene5323|K02148	1	.	0	no
Systemic lupus erythematosus	map05322	1	127	97	9561	0.726586	1	gene23540|K11252;	.	0	gene23540|K11252	1	no
Taste transduction	map04742	1	60	97	9628	0.459819	1	gene3283|K04615;	.	0	gene3283|K04615	1	no
T cell receptor signaling pathway	map04660	3	101	95	9587	0.0861707	1	gene10065|K07363;gene10666|K07364;gene11633|K04350;	gene10065|K07363;gene10666|K07364;gene11633|K04350	3	.	0	no
Terpenoid backbone biosynthesis	map00900	1	24	97	9664	0.222701	1	gene11160|K00021;	gene11160|K00021	1	.	0	no
Th17 cell differentiation	map04659	1	93	97	9595	0.613505	1	gene11809|K08532;	gene11809|K08532	1	.	0	no
Thyroid hormone signaling pathway	map04919	2	122	96	9566	0.353382	1	gene12246|K17904;gene28100|K01540;	gene12246|K17904	1	gene28100|K01540	1	no
Thyroid hormone synthesis	map04918	1	74	97	9614	0.531276	1	gene28100|K01540;	.	0	gene28100|K01540	1	no
Tight junction	map04530	2	203	96	9485	0.612451	1	gene1715|K06087;gene25807|K10352;	gene1715|K06087;gene25807|K10352	2	.	0	no
TNF signaling pathway	map04668	2	115	96	9573	0.327775	1	gene15909|K06494;gene820|K06527;	gene15909|K06494	1	gene820|K06527	1	no
Toxoplasmosis	map05145	1	125	97	9563	0.720953	1	gene12050|K03283;	gene12050|K03283	1	.	0	no
Transcriptional misregulation in cancer	map05202	1	189	97	9499	0.855013	1	gene6045|K04387;	gene6045|K04387	1	.	0	no
Tryptophan metabolism	map00380	1	51	97	9637	0.408293	1	gene4321|K00157;	gene4321|K00157	1	.	0	no
Type II diabetes mellitus	map04930	1	49	97	9639	0.396199	1	gene2179|K07296;	.	0	gene2179|K07296	1	no
Tyrosine metabolism	map00350	1	41	97	9647	0.345323	1	gene4321|K00157;	gene4321|K00157	1	.	0	no
Valine, leucine and isoleucine degradation	map00280	1	59	97	9629	0.454321	1	gene4321|K00157;	gene4321|K00157	1	.	0	no
Vascular smooth muscle contraction	map04270	2	127	96	9561	0.371471	1	gene2062|K00907;gene4885|K01047;	gene2062|K00907;gene4885|K01047	2	.	0	no
Vibrio cholerae infection	map05110	1	54	97	9634	0.425987	1	gene5323|K02148;	gene5323|K02148	1	.	0	no
Viral carcinogenesis	map05203	3	248	95	9440	0.46201	1	gene25447|K10131;gene3221|K12497;gene23540|K11252;	gene25447|K10131;gene3221|K12497	2	gene23540|K11252	1	no
Vitamin B6 metabolism	map00750	1	10	97	9678	0.104855	1	gene4321|K00157;	gene4321|K00157	1	.	0	no
Wnt signaling pathway	map04310	2	155	96	9533	0.468489	1	gene20592|K02176;gene7989|K02185;	.	0	gene20592|K02176;gene7989|K02185	2	no
KEGG pathways for differentially expressed mRNAs in E120d_E90d
Name	Map	Count1	Count2	Count3	Count4	p	q	Gene_in_DE	Up_Gene	Up_Count	Down_Gene	Down_Count	Result
Focal adhesion	map04510	21	193	313	9259	1.27975e-05	0.00216279	gene10508|K06250;gene11263|K06587;gene11802|K06271;gene12459|K06241;gene12935|K04659;gene20956|K10351;gene22125|K06585;gene25290|K05637;gene26496|K05699;gene2774|K06238;gene2869|K06252;gene29186|K04659;gene360|K02649;gene4445|K05717;gene2062|K00907;gene2551|K00922;gene26170|K12756;gene4572|K06237;gene7856|K06591;gene8419|K04365;gene851|K05730;	gene10508|K06250;gene11263|K06587;gene11802|K06271;gene12459|K06241;gene12935|K04659;gene20956|K10351;gene22125|K06585;gene25290|K05637;gene26496|K05699;gene2774|K06238;gene2869|K06252;gene29186|K04659;gene360|K02649;gene4445|K05717	14	gene2062|K00907;gene2551|K00922;gene26170|K12756;gene4572|K06237;gene7856|K06591;gene8419|K04365;gene851|K05730	7	yes
Malaria	map05144	10	43	324	9409	9.89174e-06	0.00216279	gene12935|K04659;gene15761|K13376;gene19470|K13823;gene29186|K04659;gene819|K06527;gene820|K06527;gene15909|K06494;gene19052|K05482;gene7266|K06728;gene9105|K06490;	gene12935|K04659;gene15761|K13376;gene19470|K13823;gene29186|K04659;gene819|K06527;gene820|K06527	6	gene15909|K06494;gene19052|K05482;gene7266|K06728;gene9105|K06490	4	yes
ECM-receptor interaction	map04512	12	74	322	9378	3.23507e-05	0.00364485	gene10508|K06250;gene11263|K06587;gene12459|K06241;gene12935|K04659;gene22125|K06585;gene25290|K05637;gene2774|K06238;gene2869|K06252;gene29186|K04659;gene4445|K05717;gene4572|K06237;gene7856|K06591;	gene10508|K06250;gene11263|K06587;gene12459|K06241;gene12935|K04659;gene22125|K06585;gene25290|K05637;gene2774|K06238;gene2869|K06252;gene29186|K04659;gene4445|K05717	10	gene4572|K06237;gene7856|K06591	2	yes
Leukocyte transendothelial migration	map04670	14	111	320	9341	8.82062e-05	0.00745342	gene20956|K10351;gene26496|K05699;gene360|K02649;gene819|K06527;gene820|K06527;gene10065|K07363;gene12870|K08007;gene12928|K05702;gene1715|K06087;gene20213|K06088;gene2551|K00922;gene26170|K12756;gene851|K05730;gene9105|K06490;	gene20956|K10351;gene26496|K05699;gene360|K02649;gene819|K06527;gene820|K06527	5	gene10065|K07363;gene12870|K08007;gene12928|K05702;gene1715|K06087;gene20213|K06088;gene2551|K00922;gene26170|K12756;gene851|K05730;gene9105|K06490	9	yes
African trypanosomiasis	map05143	7	27	327	9425	0.000122989	0.00831404	gene12459|K06241;gene19470|K13823;gene819|K06527;gene820|K06527;gene15909|K06494;gene19052|K05482;gene9105|K06490;	gene12459|K06241;gene19470|K13823;gene819|K06527;gene820|K06527	4	gene15909|K06494;gene19052|K05482;gene9105|K06490	3	yes
Cell adhesion molecules (CAMs)	map04514	14	120	320	9332	0.0001866	0.0105118	gene10153|K06793;gene19061|K06491;gene22125|K06585;gene25292|K05693;gene5772|K07377;gene819|K06527;gene820|K06527;gene848|K07522;gene15909|K06494;gene1715|K06087;gene17898|K05689;gene20213|K06088;gene7856|K06591;gene9105|K06490;	gene10153|K06793;gene19061|K06491;gene22125|K06585;gene25292|K05693;gene5772|K07377;gene819|K06527;gene820|K06527;gene848|K07522	8	gene15909|K06494;gene1715|K06087;gene17898|K05689;gene20213|K06088;gene7856|K06591;gene9105|K06490	6	yes
Collecting duct acid secretion	map04966	6	22	328	9430	0.00030123	0.0145451	gene12073|K02149;gene20155|K02153;gene447|K02149;gene5323|K02148;gene5951|K02147;gene8391|K02154;	.	0	gene12073|K02149;gene20155|K02153;gene447|K02149;gene5323|K02148;gene5951|K02147;gene8391|K02154	6	yes
AGE-RAGE signaling pathway in diabetic complications	map04933	12	98	322	9354	0.000357657	0.015111	gene15761|K13376;gene360|K02649;gene4445|K05717;gene819|K06527;gene820|K06527;gene15909|K06494;gene22130|K05857;gene23671|K16366;gene2551|K00922;gene4572|K06237;gene781|K03901;gene9105|K06490;	gene15761|K13376;gene360|K02649;gene4445|K05717;gene819|K06527;gene820|K06527	5	gene15909|K06494;gene22130|K05857;gene23671|K16366;gene2551|K00922;gene4572|K06237;gene781|K03901;gene9105|K06490	7	yes
Dilated cardiomyopathy (DCM)	map05414	10	76	324	9376	0.000662745	0.0203643	gene11263|K06587;gene11607|K12314;gene15761|K13376;gene20956|K10351;gene22125|K06585;gene22428|K05865;gene3903|K12567;gene17685|K08047;gene22396|K04860;gene7856|K06591;	gene11263|K06587;gene11607|K12314;gene15761|K13376;gene20956|K10351;gene22125|K06585;gene22428|K05865;gene3903|K12567	7	gene17685|K08047;gene22396|K04860;gene7856|K06591	3	yes
Mineral absorption	map04978	10	74	324	9378	0.000548832	0.0203643	gene13505|K13625;gene28100|K01540;gene15897|K01540;gene16362|K14688;gene21210|K14158;gene2521|K01540;gene3410|K04981;gene3837|K14685;gene6516|K08539;gene8470|K04975;	gene13505|K13625;gene28100|K01540	2	gene15897|K01540;gene16362|K14688;gene21210|K14158;gene2521|K01540;gene3410|K04981;gene3837|K14685;gene6516|K08539;gene8470|K04975	8	yes
Tight junction	map04530	17	188	317	9264	0.000641521	0.0203643	gene14730|K10352;gene14749|K10352;gene14753|K10352;gene20956|K10351;gene26496|K05699;gene28221|K16819;gene3543|K06095;gene12722|K04426;gene12870|K08007;gene12928|K05702;gene1715|K06087;gene18550|K10352;gene20213|K06088;gene25807|K10352;gene3446|K06098;gene4512|K07374;gene541|K06092;	gene14730|K10352;gene14749|K10352;gene14753|K10352;gene20956|K10351;gene26496|K05699;gene28221|K16819;gene3543|K06095	7	gene12722|K04426;gene12870|K08007;gene12928|K05702;gene1715|K06087;gene18550|K10352;gene20213|K06088;gene25807|K10352;gene3446|K06098;gene4512|K07374;gene541|K06092	10	yes
Hypertrophic cardiomyopathy (HCM)	map05410	9	74	325	9378	0.0020078	0.0555168	gene11263|K06587;gene11607|K12314;gene15761|K13376;gene20956|K10351;gene22125|K06585;gene22428|K05865;gene3903|K12567;gene22396|K04860;gene7856|K06591;	gene11263|K06587;gene11607|K12314;gene15761|K13376;gene20956|K10351;gene22125|K06585;gene22428|K05865;gene3903|K12567	7	gene22396|K04860;gene7856|K06591	2	no
TNF signaling pathway	map04668	11	106	323	9346	0.00213526	0.0555168	gene11388|K07763;gene360|K02649;gene819|K06527;gene820|K06527;gene12722|K04426;gene15909|K06494;gene21724|K04734;gene23671|K16366;gene2551|K00922;gene6041|K05173;gene9105|K06490;	gene11388|K07763;gene360|K02649;gene819|K06527;gene820|K06527	4	gene12722|K04426;gene15909|K06494;gene21724|K04734;gene23671|K16366;gene2551|K00922;gene6041|K05173;gene9105|K06490	7	no
Vibrio cholerae infection	map05110	7	48	327	9404	0.00251253	0.0606596	gene12073|K02149;gene20155|K02153;gene3446|K06098;gene447|K02149;gene5323|K02148;gene5951|K02147;gene8391|K02154;	.	0	gene12073|K02149;gene20155|K02153;gene3446|K06098;gene447|K02149;gene5323|K02148;gene5951|K02147;gene8391|K02154	7	no
Aldosterone-regulated sodium reabsorption	map04960	6	36	328	9416	0.00280739	0.0619226	gene28100|K01540;gene360|K02649;gene15897|K01540;gene2521|K01540;gene2551|K00922;gene4765|K06644;	gene28100|K01540;gene360|K02649	2	gene15897|K01540;gene2521|K01540;gene2551|K00922;gene4765|K06644	4	no
Amoebiasis	map05146	10	95	324	9357	0.00305383	0.0619226	gene12459|K06241;gene15761|K13376;gene25290|K05637;gene26496|K05699;gene360|K02649;gene4445|K05717;gene25473|K13963;gene2551|K00922;gene4572|K06237;gene6045|K04387;	gene12459|K06241;gene15761|K13376;gene25290|K05637;gene26496|K05699;gene360|K02649;gene4445|K05717	6	gene25473|K13963;gene2551|K00922;gene4572|K06237;gene6045|K04387	4	no
Fatty acid elongation	map00062	5	25	329	9427	0.0031707	0.0619226	gene12337|K10249;gene20273|K10250;gene24804|K10248;gene298|K10247;gene5423|K07509;	.	0	gene12337|K10249;gene20273|K10250;gene24804|K10248;gene298|K10247;gene5423|K07509	5	no
Synaptic vesicle cycle	map04721	8	65	326	9387	0.00329765	0.0619226	gene11857|K15293;gene12962|K15291;gene12073|K02149;gene20155|K02153;gene447|K02149;gene5323|K02148;gene5951|K02147;gene8391|K02154;	gene11857|K15293;gene12962|K15291	2	gene12073|K02149;gene20155|K02153;gene447|K02149;gene5323|K02148;gene5951|K02147;gene8391|K02154	6	no
PPAR signaling pathway	map03320	8	67	326	9385	0.00390284	0.0653907	gene2179|K07296;gene12393|K08756;gene13386|K08754;gene21572|K15013;gene24698|K06086;gene24876|K01897;gene3576|K17284;gene9402|K08749;	gene2179|K07296	1	gene12393|K08756;gene13386|K08754;gene21572|K15013;gene24698|K06086;gene24876|K01897;gene3576|K17284;gene9402|K08749	7	no
Protein digestion and absorption	map04974	9	82	325	9370	0.00377554	0.0653907	gene22757|K16629;gene26609|K16617;gene2774|K06238;gene28100|K01540;gene701|K19721;gene14065|K14206;gene15897|K01540;gene2521|K01540;gene4572|K06237;	gene22757|K16629;gene26609|K16617;gene2774|K06238;gene28100|K01540;gene701|K19721	5	gene14065|K14206;gene15897|K01540;gene2521|K01540;gene4572|K06237	4	no
Rheumatoid arthritis	map05323	9	83	325	9369	0.00406273	0.0653907	gene15761|K13376;gene12073|K02149;gene19052|K05482;gene20155|K02153;gene447|K02149;gene5323|K02148;gene5951|K02147;gene8391|K02154;gene9105|K06490;	gene15761|K13376	1	gene12073|K02149;gene19052|K05482;gene20155|K02153;gene447|K02149;gene5323|K02148;gene5951|K02147;gene8391|K02154;gene9105|K06490	8	no
Vitamin B6 metabolism	map00750	3	8	331	9444	0.00530101	0.0814428	gene3385|K00831;gene4319|K00157;gene4321|K00157;	.	0	gene3385|K00831;gene4319|K00157;gene4321|K00157	3	no
Carbohydrate digestion and absorption	map04973	6	43	328	9409	0.00613136	0.0885207	gene28100|K01540;gene360|K02649;gene15897|K01540;gene21210|K14158;gene2521|K01540;gene2551|K00922;	gene28100|K01540;gene360|K02649	2	gene15897|K01540;gene21210|K14158;gene2521|K01540;gene2551|K00922	4	no
Mucin type O-glycan biosynthesis	map00512	5	30	329	9422	0.00628549	0.0885207	gene12102|K00710;gene3734|K00710;gene4093|K00710;gene4103|K00710;gene4030|K00710;	gene12102|K00710;gene3734|K00710;gene4093|K00710;gene4103|K00710	4	gene4030|K00710	1	no
Caffeine metabolism	map00232	2	2	332	9450	0.00665778	0.0900132	gene5939|K00106;gene672|K00365;	.	0	gene5939|K00106;gene672|K00365	2	no
Renin secretion	map04924	7	61	327	9391	0.00823995	0.107119	gene10897|K19477;gene19238|K13296;gene8071|K13755;gene3715|K01363;gene705|K05028;gene708|K05030;gene710|K05030;	gene10897|K19477;gene19238|K13296;gene8071|K13755	3	gene3715|K01363;gene705|K05028;gene708|K05030;gene710|K05030	4	no
T cell receptor signaling pathway	map04660	9	95	325	9357	0.00901205	0.112818	gene1905|K04707;gene360|K02649;gene10065|K07363;gene10666|K07364;gene11633|K04350;gene21724|K04734;gene2551|K00922;gene7357|K05697;gene851|K05730;	gene1905|K04707;gene360|K02649	2	gene10065|K07363;gene10666|K07364;gene11633|K04350;gene21724|K04734;gene2551|K00922;gene7357|K05697;gene851|K05730	7	no
Vitamin digestion and absorption	map04977	4	21	330	9431	0.00955871	0.115387	gene23803|K14592;gene15905|K14610;gene20585|K00678;gene5480|K14621;	gene23803|K14592	1	gene15905|K14610;gene20585|K00678;gene5480|K14621	3	no
Fluid shear stress and atherosclerosis	map05418	12	151	322	9301	0.00990921	0.115494	gene10175|K04454;gene360|K02649;gene819|K06527;gene820|K06527;gene12273|K00799;gene12722|K04426;gene15909|K06494;gene23061|K00799;gene23671|K16366;gene2551|K00922;gene6045|K04387;gene9105|K06490;	gene10175|K04454;gene360|K02649;gene819|K06527;gene820|K06527	4	gene12273|K00799;gene12722|K04426;gene15909|K06494;gene23061|K00799;gene23671|K16366;gene2551|K00922;gene6045|K04387;gene9105|K06490	8	no
Pancreatic secretion	map04972	9	99	325	9353	0.0114038	0.128483	gene28100|K01540;gene15897|K01540;gene17685|K08047;gene22642|K05850;gene2521|K01540;gene4885|K01047;gene705|K05028;gene708|K05030;gene710|K05030;	gene28100|K01540	1	gene15897|K01540;gene17685|K08047;gene22642|K05850;gene2521|K01540;gene4885|K01047;gene705|K05028;gene708|K05030;gene710|K05030	8	no
Regulation of lipolysis in adipocytes	map04923	6	52	328	9400	0.0137556	0.145696	gene10897|K19477;gene19238|K13296;gene360|K02649;gene17685|K08047;gene22205|K13699;gene2551|K00922;	gene10897|K19477;gene19238|K13296;gene360|K02649	3	gene17685|K08047;gene22205|K13699;gene2551|K00922	3	no
Thyroid hormone synthesis	map04918	7	68	327	9384	0.0137937	0.145696	gene28100|K01540;gene441|K00432;gene15897|K01540;gene17685|K08047;gene2521|K01540;gene27007|K00383;gene4010|K06233;	gene28100|K01540;gene441|K00432	2	gene15897|K01540;gene17685|K08047;gene2521|K01540;gene27007|K00383;gene4010|K06233	5	no
Proximal tubule bicarbonate reclamation	map04964	4	24	330	9428	0.0142824	0.146286	gene28100|K01540;gene14284|K18246;gene15897|K01540;gene2521|K01540;	gene28100|K01540	1	gene14284|K18246;gene15897|K01540;gene2521|K01540	3	no
Epithelial cell signaling in Helicobacter pylori infection	map05120	7	71	327	9381	0.0168467	0.163539	gene12073|K02149;gene20155|K02153;gene21724|K04734;gene447|K02149;gene5323|K02148;gene5951|K02147;gene8391|K02154;	.	0	gene12073|K02149;gene20155|K02153;gene21724|K04734;gene447|K02149;gene5323|K02148;gene5951|K02147;gene8391|K02154	7	no
Proteoglycans in cancer	map05205	15	224	319	9228	0.0169345	0.163539	gene10351|K10380;gene15761|K13376;gene1905|K04707;gene27088|K10380;gene28074|K08109;gene360|K02649;gene4445|K05717;gene7849|K09069;gene8002|K00182;gene12870|K08007;gene24868|K16865;gene2551|K00922;gene6760|K05084;gene7357|K05697;gene8419|K04365;	gene10351|K10380;gene15761|K13376;gene1905|K04707;gene27088|K10380;gene28074|K08109;gene360|K02649;gene4445|K05717;gene7849|K09069;gene8002|K00182	9	gene12870|K08007;gene24868|K16865;gene2551|K00922;gene6760|K05084;gene7357|K05697;gene8419|K04365	6	no
Cardiac muscle contraction	map04260	8	89	326	9363	0.0175928	0.165177	gene11359|K17751;gene11607|K12314;gene20956|K10351;gene22428|K05865;gene28100|K01540;gene15897|K01540;gene22396|K04860;gene2521|K01540;	gene11359|K17751;gene11607|K12314;gene20956|K10351;gene22428|K05865;gene28100|K01540	5	gene15897|K01540;gene22396|K04860;gene2521|K01540	3	no
Phagosome	map04145	11	146	323	9306	0.0185637	0.169582	gene12935|K04659;gene29186|K04659;gene12073|K02149;gene20155|K02153;gene2095|K06503;gene4070|K06560;gene447|K02149;gene4512|K07374;gene5323|K02148;gene5951|K02147;gene8391|K02154;	gene12935|K04659;gene29186|K04659	2	gene12073|K02149;gene20155|K02153;gene2095|K06503;gene4070|K06560;gene447|K02149;gene4512|K07374;gene5323|K02148;gene5951|K02147;gene8391|K02154	9	no
Retinol metabolism	map00830	7	73	327	9379	0.0191298	0.170155	gene13252|K15734;gene20585|K00678;gene26255|K07424;gene3417|K07249;gene4319|K00157;gene4321|K00157;gene6725|K13369;	.	0	gene13252|K15734;gene20585|K00678;gene26255|K07424;gene3417|K07249;gene4319|K00157;gene4321|K00157;gene6725|K13369	7	no
Purine metabolism	map00230	13	188	321	9264	0.0202375	0.175392	gene10313|K13762;gene19238|K13296;gene20279|K13293;gene8071|K13755;gene973|K01490;gene10185|K03024;gene17685|K08047;gene19274|K01490;gene572|K00939;gene5939|K00106;gene672|K00365;gene8064|K01081;gene9989|K08718;	gene10313|K13762;gene19238|K13296;gene20279|K13293;gene8071|K13755;gene973|K01490	5	gene10185|K03024;gene17685|K08047;gene19274|K01490;gene572|K00939;gene5939|K00106;gene672|K00365;gene8064|K01081;gene9989|K08718	8	no
Apoptosis	map04210	12	169	322	9283	0.0211707	0.178892	gene360|K02649;gene12722|K04426;gene14237|K16943;gene1460|K06114;gene21508|K01366;gene21724|K04734;gene2290|K04721;gene23808|K01275;gene25447|K10131;gene2551|K00922;gene3715|K01363;gene4512|K07374;	gene360|K02649	1	gene12722|K04426;gene14237|K16943;gene1460|K06114;gene21508|K01366;gene21724|K04734;gene2290|K04721;gene23808|K01275;gene25447|K10131;gene2551|K00922;gene3715|K01363;gene4512|K07374	11	no
cAMP signaling pathway	map04024	15	233	319	9219	0.0228158	0.185525	gene19238|K13296;gene20279|K13293;gene28100|K01540;gene3283|K04615;gene360|K02649;gene12928|K05702;gene14025|K05673;gene15897|K01540;gene17685|K08047;gene21724|K04734;gene22642|K05850;gene2521|K01540;gene2551|K00922;gene8419|K04365;gene851|K05730;	gene19238|K13296;gene20279|K13293;gene28100|K01540;gene3283|K04615;gene360|K02649	5	gene12928|K05702;gene14025|K05673;gene15897|K01540;gene17685|K08047;gene21724|K04734;gene22642|K05850;gene2521|K01540;gene2551|K00922;gene8419|K04365;gene851|K05730	10	no
Glutathione metabolism	map00480	6	59	328	9393	0.0230534	0.185525	gene441|K00432;gene10513|K11142;gene12273|K00799;gene23061|K00799;gene27007|K00383;gene8084|K00682;	gene441|K00432	1	gene10513|K11142;gene12273|K00799;gene23061|K00799;gene27007|K00383;gene8084|K00682	5	no
cGMP-PKG signaling pathway	map04022	12	173	322	9279	0.0246202	0.189128	gene10175|K04454;gene10313|K13762;gene10897|K19477;gene19238|K13296;gene28100|K01540;gene15731|K18154;gene15897|K01540;gene17685|K08047;gene2062|K00907;gene22642|K05850;gene2521|K01540;gene28181|K05863;	gene10175|K04454;gene10313|K13762;gene10897|K19477;gene19238|K13296;gene28100|K01540	5	gene15731|K18154;gene15897|K01540;gene17685|K08047;gene2062|K00907;gene22642|K05850;gene2521|K01540;gene28181|K05863	7	no
Renal cell carcinoma	map05211	7	77	327	9375	0.0243297	0.189128	gene15761|K13376;gene360|K02649;gene21704|K09592;gene2551|K00922;gene2770|K02678;gene5944|K08774;gene8419|K04365;	gene15761|K13376;gene360|K02649	2	gene21704|K09592;gene2551|K00922;gene2770|K02678;gene5944|K08774;gene8419|K04365	5	no
Nitrogen metabolism	map00910	3	16	331	9436	0.0254494	0.191154	gene13605|K01672;gene13607|K01672;gene14284|K18246;	gene13605|K01672	1	gene13607|K01672;gene14284|K18246	2	no
Dorso-ventral axis formation	map04320	4	30	330	9422	0.0275939	0.202755	gene11000|K02602;gene20164|K02602;gene2770|K02678;gene8419|K04365;	.	0	gene11000|K02602;gene20164|K02602;gene2770|K02678;gene8419|K04365	4	no
ABC transporters	map02010	7	80	327	9372	0.0288154	0.207225	gene7136|K05033;gene14025|K05673;gene15576|K05652;gene15577|K05649;gene15578|K05651;gene17667|K05671;gene4441|K05646;	gene7136|K05033	1	gene14025|K05673;gene15576|K05652;gene15577|K05649;gene15578|K05651;gene17667|K05671;gene4441|K05646	6	no
ErbB signaling pathway	map04012	7	81	327	9371	0.030427	0.214257	gene1905|K04707;gene360|K02649;gene10838|K09782;gene2551|K00922;gene5944|K08774;gene6760|K05084;gene8419|K04365;	gene1905|K04707;gene360|K02649	2	gene10838|K09782;gene2551|K00922;gene5944|K08774;gene6760|K05084;gene8419|K04365	5	no
Bile secretion	map04976	8	100	326	9352	0.0311734	0.215033	gene28100|K01540;gene11160|K00021;gene11829|K09877;gene14025|K05673;gene15897|K01540;gene17685|K08047;gene21210|K14158;gene2521|K01540;	gene28100|K01540	1	gene11160|K00021;gene11829|K09877;gene14025|K05673;gene15897|K01540;gene17685|K08047;gene21210|K14158;gene2521|K01540	7	no
HTLV-I infection	map05166	17	289	317	9163	0.0330306	0.223287	gene11644|K06637;gene11802|K06271;gene15761|K13376;gene360|K02649;gene8002|K00182;gene819|K06527;gene820|K06527;gene10972|K09341;gene17685|K08047;gene20170|K09341;gene21724|K04734;gene2551|K00922;gene27096|K02330;gene2770|K02678;gene28181|K05863;gene6045|K04387;gene9105|K06490;	gene11644|K06637;gene11802|K06271;gene15761|K13376;gene360|K02649;gene8002|K00182;gene819|K06527;gene820|K06527	7	gene10972|K09341;gene17685|K08047;gene20170|K09341;gene21724|K04734;gene2551|K00922;gene27096|K02330;gene2770|K02678;gene28181|K05863;gene6045|K04387;gene9105|K06490	10	no
Calcium signaling pathway	map04020	12	184	322	9268	0.036216	0.235404	gene14870|K04854;gene17357|K12042;gene22428|K05865;gene8071|K13755;gene17685|K08047;gene2062|K00907;gene22130|K05857;gene22642|K05850;gene27265|K04169;gene28181|K05863;gene657|K04262;gene6760|K05084;	gene14870|K04854;gene17357|K12042;gene22428|K05865;gene8071|K13755	4	gene17685|K08047;gene2062|K00907;gene22130|K05857;gene22642|K05850;gene27265|K04169;gene28181|K05863;gene657|K04262;gene6760|K05084	8	no
MicroRNAs in cancer	map05206	11	163	323	9289	0.0359939	0.235404	gene12454|K12561;gene15761|K13376;gene16693|K09299;gene2869|K06252;gene3330|K17461;gene4154|K09299;gene6628|K09283;gene12870|K08007;gene24868|K16865;gene25471|K10139;gene6760|K05084;	gene12454|K12561;gene15761|K13376;gene16693|K09299;gene2869|K06252;gene3330|K17461;gene4154|K09299;gene6628|K09283	7	gene12870|K08007;gene24868|K16865;gene25471|K10139;gene6760|K05084	4	no
Morphine addiction	map05032	7	86	327	9366	0.0393944	0.251232	gene11764|K07826;gene19238|K13296;gene20279|K13293;gene3283|K04615;gene8071|K13755;gene17685|K08047;gene20136|K05189;	gene11764|K07826;gene19238|K13296;gene20279|K13293;gene3283|K04615;gene8071|K13755	5	gene17685|K08047;gene20136|K05189	2	no
Drug metabolism - cytochrome P450	map00982	6	69	328	9383	0.0425012	0.266026	gene12273|K00799;gene15922|K00485;gene23061|K00799;gene24466|K00129;gene4319|K00157;gene4321|K00157;	.	0	gene12273|K00799;gene15922|K00485;gene23061|K00799;gene24466|K00129;gene4319|K00157;gene4321|K00157	6	no
Adrenergic signaling in cardiomyocytes	map04261	10	152	324	9300	0.0506466	0.285309	gene11359|K17751;gene11607|K12314;gene20956|K10351;gene22428|K05865;gene28100|K01540;gene15897|K01540;gene17685|K08047;gene22396|K04860;gene22642|K05850;gene2521|K01540;	gene11359|K17751;gene11607|K12314;gene20956|K10351;gene22428|K05865;gene28100|K01540	5	gene15897|K01540;gene17685|K08047;gene22396|K04860;gene22642|K05850;gene2521|K01540	5	no
Gastric acid secretion	map04971	6	72	328	9380	0.0498787	0.285309	gene28100|K01540;gene12870|K08007;gene15897|K01540;gene17685|K08047;gene2062|K00907;gene2521|K01540;	gene28100|K01540	1	gene12870|K08007;gene15897|K01540;gene17685|K08047;gene2062|K00907;gene2521|K01540	5	no
Human papillomavirus infection	map05165	18	327	316	9125	0.0484663	0.285309	gene10508|K06250;gene11263|K06587;gene12459|K06241;gene12935|K04659;gene22125|K06585;gene25290|K05637;gene2774|K06238;gene2869|K06252;gene29186|K04659;gene360|K02649;gene4445|K05717;gene8002|K00182;gene2551|K00922;gene2644|K14754;gene4572|K06237;gene541|K06092;gene7856|K06591;gene8391|K02154;	gene10508|K06250;gene11263|K06587;gene12459|K06241;gene12935|K04659;gene22125|K06585;gene25290|K05637;gene2774|K06238;gene2869|K06252;gene29186|K04659;gene360|K02649;gene4445|K05717;gene8002|K00182	12	gene2551|K00922;gene2644|K14754;gene4572|K06237;gene541|K06092;gene7856|K06591;gene8391|K02154	6	no
Measles	map05162	9	129	325	9323	0.0464974	0.285309	gene360|K02649;gene12050|K03283;gene1575|K03283;gene21724|K04734;gene2290|K04721;gene2551|K00922;gene2644|K14754;gene28860|K14216;gene4048|K12647;	gene360|K02649	1	gene12050|K03283;gene1575|K03283;gene21724|K04734;gene2290|K04721;gene2551|K00922;gene2644|K14754;gene28860|K14216;gene4048|K12647	8	no
Regulation of actin cytoskeleton	map04810	14	238	320	9214	0.0500298	0.285309	gene11263|K06587;gene20956|K10351;gene22125|K06585;gene26496|K05699;gene360|K02649;gene4445|K05717;gene10066|K05749;gene12870|K08007;gene2062|K00907;gene2551|K00922;gene26170|K12756;gene7856|K06591;gene8419|K04365;gene851|K05730;	gene11263|K06587;gene20956|K10351;gene22125|K06585;gene26496|K05699;gene360|K02649;gene4445|K05717	6	gene10066|K05749;gene12870|K08007;gene2062|K00907;gene2551|K00922;gene26170|K12756;gene7856|K06591;gene8419|K04365;gene851|K05730	8	no
Salivary secretion	map04970	7	91	327	9361	0.0499366	0.285309	gene10897|K19477;gene28100|K01540;gene15897|K01540;gene17685|K08047;gene22642|K05850;gene2521|K01540;gene8470|K04975;	gene10897|K19477;gene28100|K01540	2	gene15897|K01540;gene17685|K08047;gene22642|K05850;gene2521|K01540;gene8470|K04975	5	no
Adherens junction	map04520	6	75	328	9377	0.0579965	0.311156	gene25292|K05693;gene26496|K05699;gene12928|K05702;gene17898|K05689;gene24698|K06086;gene7357|K05697;	gene25292|K05693;gene26496|K05699	2	gene12928|K05702;gene17898|K05689;gene24698|K06086;gene7357|K05697	4	no
Ferroptosis	map04216	7	94	327	9358	0.0570439	0.311156	gene13505|K13625;gene10430|K14714;gene2095|K06503;gene2467|K13624;gene2468|K13624;gene24876|K01897;gene3837|K14685;	gene13505|K13625	1	gene10430|K14714;gene2095|K06503;gene2467|K13624;gene2468|K13624;gene24876|K01897;gene3837|K14685	6	no
Influenza A	map05164	11	177	323	9275	0.0571759	0.311156	gene360|K02649;gene12050|K03283;gene1575|K03283;gene19052|K05482;gene21724|K04734;gene2290|K04721;gene2551|K00922;gene2644|K14754;gene28860|K14216;gene4048|K12647;gene9105|K06490;	gene360|K02649	1	gene12050|K03283;gene1575|K03283;gene19052|K05482;gene21724|K04734;gene2290|K04721;gene2551|K00922;gene2644|K14754;gene28860|K14216;gene4048|K12647;gene9105|K06490	10	no
Cutin, suberine and wax biosynthesis	map00073	1	1	333	9451	0.0670993	0.350741	gene7081|K13356;	.	0	gene7081|K13356	1	no
Estrogen signaling pathway	map04915	7	98	327	9354	0.0674502	0.350741	gene3283|K04615;gene360|K02649;gene12050|K03283;gene1575|K03283;gene17685|K08047;gene22850|K09571;gene2551|K00922;	gene3283|K04615;gene360|K02649	2	gene12050|K03283;gene1575|K03283;gene17685|K08047;gene22850|K09571;gene2551|K00922	5	no
FoxO signaling pathway	map04068	9	140	325	9312	0.0688284	0.352485	gene15761|K13376;gene360|K02649;gene13187|K10305;gene13306|K13304;gene2169|K15618;gene2290|K04721;gene2551|K00922;gene333|K08862;gene8419|K04365;	gene15761|K13376;gene360|K02649	2	gene13187|K10305;gene13306|K13304;gene2169|K15618;gene2290|K04721;gene2551|K00922;gene333|K08862;gene8419|K04365	7	no
Arrhythmogenic right ventricular cardiomyopathy (ARVC)	map05412	5	60	329	9392	0.0704495	0.355402	gene11263|K06587;gene22125|K06585;gene12401|K07372;gene22396|K04860;gene7856|K06591;	gene11263|K06587;gene22125|K06585	2	gene12401|K07372;gene22396|K04860;gene7856|K06591	3	no
Longevity regulating pathway - multiple species	map04213	5	61	329	9391	0.074203	0.368833	gene360|K02649;gene12050|K03283;gene1575|K03283;gene17685|K08047;gene2551|K00922;	gene360|K02649	1	gene12050|K03283;gene1575|K03283;gene17685|K08047;gene2551|K00922	4	no
Progesterone-mediated oocyte maturation	map04914	7	104	327	9348	0.0850661	0.416701	gene19238|K13296;gene360|K02649;gene11000|K02602;gene17685|K08047;gene20164|K02602;gene2551|K00922;gene8419|K04365;	gene19238|K13296;gene360|K02649	2	gene11000|K02602;gene17685|K08047;gene20164|K02602;gene2551|K00922;gene8419|K04365	5	no
Endocrine and other factor-regulated calcium reabsorption	map04961	4	46	330	9406	0.0902518	0.421569	gene28100|K01540;gene15897|K01540;gene2521|K01540;gene6516|K08539;	gene28100|K01540	1	gene15897|K01540;gene2521|K01540;gene6516|K08539	3	no
Fatty acid biosynthesis	map00061	2	13	332	9439	0.091049	0.421569	gene21572|K15013;gene24876|K01897;	.	0	gene21572|K15013;gene24876|K01897	2	no
Natural killer cell mediated cytotoxicity	map04650	8	127	326	9325	0.0906263	0.421569	gene360|K02649;gene2290|K04721;gene2551|K00922;gene7266|K06728;gene7357|K05697;gene8419|K04365;gene851|K05730;gene9105|K06490;	gene360|K02649	1	gene2290|K04721;gene2551|K00922;gene7266|K06728;gene7357|K05697;gene8419|K04365;gene851|K05730;gene9105|K06490	7	no
Type II diabetes mellitus	map04930	4	46	330	9406	0.0902518	0.421569	gene14870|K04854;gene2179|K07296;gene360|K02649;gene2551|K00922;	gene14870|K04854;gene2179|K07296;gene360|K02649	3	gene2551|K00922	1	no
Drug metabolism - other enzymes	map00983	4	47	330	9405	0.0954409	0.435933	gene17730|K01044;gene23637|K00569;gene5939|K00106;gene792|K00207;	.	0	gene17730|K01044;gene23637|K00569;gene5939|K00106;gene792|K00207	4	no
Chronic myeloid leukemia	map05220	6	87	328	9365	0.097911	0.440012	gene15761|K13376;gene1905|K04707;gene360|K02649;gene21724|K04734;gene2551|K00922;gene8419|K04365;	gene15761|K13376;gene1905|K04707;gene360|K02649	3	gene21724|K04734;gene2551|K00922;gene8419|K04365	3	no
Glycerolipid metabolism	map00561	5	67	329	9385	0.0989375	0.440012	gene2190|K00901;gene19680|K14457;gene28689|K14457;gene4546|K14458;gene5302|K13517;	gene2190|K00901	1	gene19680|K14457;gene28689|K14457;gene4546|K14458;gene5302|K13517	4	no
B cell receptor signaling pathway	map04662	5	69	329	9383	0.108	0.474077	gene360|K02649;gene21724|K04734;gene2551|K00922;gene7357|K05697;gene851|K05730;	gene360|K02649	1	gene21724|K04734;gene2551|K00922;gene7357|K05697;gene851|K05730	4	no
Apelin signaling pathway	map04371	9	157	325	9295	0.114675	0.49603	gene10175|K04454;gene10508|K06250;gene11764|K07826;gene19238|K13296;gene20956|K10351;gene12670|K06827;gene17685|K08047;gene17898|K05689;gene2062|K00907;	gene10175|K04454;gene10508|K06250;gene11764|K07826;gene19238|K13296;gene20956|K10351	5	gene12670|K06827;gene17685|K08047;gene17898|K05689;gene2062|K00907	4	no
Nicotinate and nicotinamide metabolism	map00760	3	32	331	9420	0.115936	0.49603	gene4319|K00157;gene4321|K00157;gene8064|K01081;	.	0	gene4319|K00157;gene4321|K00157;gene8064|K01081	3	no
Inflammatory bowel disease (IBD)	map05321	4	51	330	9401	0.117541	0.496612	gene15761|K13376;gene11809|K08532;gene19052|K05482;gene6041|K05173;	gene15761|K13376	1	gene11809|K08532;gene19052|K05482;gene6041|K05173	3	no
Bacterial invasion of epithelial cells	map05100	6	94	328	9358	0.126519	0.515224	gene1905|K04707;gene28176|K16939;gene360|K02649;gene4445|K05717;gene17898|K05689;gene2551|K00922;	gene1905|K04707;gene28176|K16939;gene360|K02649;gene4445|K05717	4	gene17898|K05689;gene2551|K00922	2	no
PI3K-Akt signaling pathway	map04151	18	375	316	9077	0.125236	0.515224	gene10508|K06250;gene11263|K06587;gene11764|K07826;gene12459|K06241;gene12935|K04659;gene22125|K06585;gene25290|K05637;gene2774|K06238;gene2869|K06252;gene29186|K04659;gene360|K02649;gene4445|K05717;gene13306|K13304;gene13721|K04273;gene2551|K00922;gene4572|K06237;gene5944|K08774;gene7856|K06591;	gene10508|K06250;gene11263|K06587;gene11764|K07826;gene12459|K06241;gene12935|K04659;gene22125|K06585;gene25290|K05637;gene2774|K06238;gene2869|K06252;gene29186|K04659;gene360|K02649;gene4445|K05717	12	gene13306|K13304;gene13721|K04273;gene2551|K00922;gene4572|K06237;gene5944|K08774;gene7856|K06591	6	no
Prostate cancer	map05215	6	94	328	9358	0.126519	0.515224	gene360|K02649;gene21724|K04734;gene2551|K00922;gene5944|K08774;gene6045|K04387;gene8419|K04365;	gene360|K02649	1	gene21724|K04734;gene2551|K00922;gene5944|K08774;gene6045|K04387;gene8419|K04365	5	no
Platelet activation	map04611	7	117	327	9335	0.131322	0.522199	gene10897|K19477;gene11802|K06271;gene360|K02649;gene11633|K04350;gene17685|K08047;gene2062|K00907;gene2551|K00922;	gene10897|K19477;gene11802|K06271;gene360|K02649	3	gene11633|K04350;gene17685|K08047;gene2062|K00907;gene2551|K00922	4	no
Thyroid hormone signaling pathway	map04919	7	117	327	9335	0.131322	0.522199	gene28100|K01540;gene360|K02649;gene12246|K17904;gene15897|K01540;gene22130|K05857;gene2521|K01540;gene2551|K00922;	gene28100|K01540;gene360|K02649	2	gene12246|K17904;gene15897|K01540;gene22130|K05857;gene2521|K01540;gene2551|K00922	5	no
Glycerophospholipid metabolism	map00564	6	96	328	9356	0.135368	0.527746	gene2190|K00901;gene10929|K00981;gene4885|K01047;gene5302|K13517;gene5425|K00993;gene5480|K14621;	gene2190|K00901	1	gene10929|K00981;gene4885|K01047;gene5302|K13517;gene5425|K00993;gene5480|K14621	5	no
Steroid biosynthesis	map00100	2	17	332	9435	0.13584	0.527746	gene13166|K00511;gene20574|K07750;	.	0	gene13166|K00511;gene20574|K07750	2	no
Linoleic acid metabolism	map00591	3	35	331	9417	0.138994	0.533865	gene26255|K07424;gene4885|K01047;gene5480|K14621;	.	0	gene26255|K07424;gene4885|K01047;gene5480|K14621	3	no
Platinum drug resistance	map01524	6	98	328	9354	0.1445	0.548774	gene360|K02649;gene12273|K00799;gene12722|K04426;gene23061|K00799;gene25447|K10131;gene2551|K00922;	gene360|K02649	1	gene12273|K00799;gene12722|K04426;gene23061|K00799;gene25447|K10131;gene2551|K00922	5	no
Melanoma	map05218	5	78	329	9374	0.153419	0.573775	gene360|K02649;gene17898|K05689;gene22300|K09455;gene2551|K00922;gene8419|K04365;	gene360|K02649	1	gene17898|K05689;gene22300|K09455;gene2551|K00922;gene8419|K04365	4	no
Relaxin signaling pathway	map04926	7	123	327	9329	0.156176	0.573775	gene11764|K07826;gene360|K02649;gene17685|K08047;gene21724|K04734;gene23671|K16366;gene2551|K00922;gene4572|K06237;	gene11764|K07826;gene360|K02649	2	gene17685|K08047;gene21724|K04734;gene23671|K16366;gene2551|K00922;gene4572|K06237	5	no
Small cell lung cancer	map05222	7	123	327	9329	0.156176	0.573775	gene12459|K06241;gene25290|K05637;gene360|K02649;gene4445|K05717;gene21724|K04734;gene2551|K00922;gene4572|K06237;	gene12459|K06241;gene25290|K05637;gene360|K02649;gene4445|K05717	4	gene21724|K04734;gene2551|K00922;gene4572|K06237	3	no
beta-Alanine metabolism	map00410	3	39	331	9413	0.171866	0.617987	gene24466|K00129;gene25101|K08660;gene792|K00207;	.	0	gene24466|K00129;gene25101|K08660;gene792|K00207	3	no
Tyrosine metabolism	map00350	3	39	331	9413	0.171866	0.617987	gene24466|K00129;gene4319|K00157;gene4321|K00157;	.	0	gene24466|K00129;gene4319|K00157;gene4321|K00157	3	no
Arachidonic acid metabolism	map00590	5	82	329	9370	0.175797	0.625468	gene441|K00432;gene10393|K07422;gene14688|K08022;gene4885|K01047;gene5480|K14621;	gene441|K00432	1	gene10393|K07422;gene14688|K08022;gene4885|K01047;gene5480|K14621	4	no
Endometrial cancer	map05213	4	62	330	9390	0.187908	0.658787	gene360|K02649;gene17898|K05689;gene2551|K00922;gene8419|K04365;	gene360|K02649	1	gene17898|K05689;gene2551|K00922;gene8419|K04365	3	no
Thyroid cancer	map05216	3	41	331	9411	0.18906	0.658787	gene17898|K05689;gene26519|K05126;gene8419|K04365;	.	0	gene17898|K05689;gene26519|K05126;gene8419|K04365	3	no
Hepatocellular carcinoma	map05225	9	179	325	9273	0.19352	0.665233	gene15761|K13376;gene3472|K11647;gene360|K02649;gene8002|K00182;gene12273|K00799;gene23061|K00799;gene2551|K00922;gene5944|K08774;gene8419|K04365;	gene15761|K13376;gene3472|K11647;gene360|K02649;gene8002|K00182	4	gene12273|K00799;gene23061|K00799;gene2551|K00922;gene5944|K08774;gene8419|K04365	5	no
Histidine metabolism	map00340	2	22	332	9430	0.196815	0.665233	gene24466|K00129;gene25101|K08660;	.	0	gene24466|K00129;gene25101|K08660	2	no
Pathways in cancer	map05200	25	585	309	8867	0.195706	0.665233	gene11764|K07826;gene12459|K06241;gene13569|K10053;gene15761|K13376;gene1905|K04707;gene25290|K05637;gene360|K02649;gene4445|K05717;gene8002|K00182;gene11633|K04350;gene12273|K00799;gene13721|K04273;gene17685|K08047;gene17898|K05689;gene21704|K09592;gene21724|K04734;gene22300|K09455;gene23061|K00799;gene25447|K10131;gene2551|K00922;gene26519|K05126;gene2770|K02678;gene4572|K06237;gene5944|K08774;…	gene11764|K07826;gene12459|K06241;gene13569|K10053;gene15761|K13376;gene1905|K04707;gene25290|K05637;gene360|K02649;gene4445|K05717;gene8002|K00182	9	gene11633|K04350;gene12273|K00799;gene13721|K04273;gene17685|K08047;gene17898|K05689;gene21704|K09592;gene21724|K04734;gene22300|K09455;gene23061|K00799;gene25447|K10131;gene2551|K00922;gene26519|K05126;gene2770|K02678;gene4572|K06237;gene5944|K08774;gene8419|K04365	16	no
Transcriptional misregulation in cancer	map05202	9	181	325	9271	0.201651	0.674831	gene10175|K04454;gene13569|K10053;gene1610|K09355;gene6628|K09283;gene7724|K08821;gene1896|K14242;gene2169|K15618;gene22300|K09455;gene6045|K04387;	gene10175|K04454;gene13569|K10053;gene1610|K09355;gene6628|K09283;gene7724|K08821	5	gene1896|K14242;gene2169|K15618;gene22300|K09455;gene6045|K04387	4	no
Terpenoid backbone biosynthesis	map00900	2	23	332	9429	0.209404	0.693907	gene11160|K00021;gene16854|K01823;	.	0	gene11160|K00021;gene16854|K01823	2	no
Phosphonate and phosphinate metabolism	map00440	1	6	333	9446	0.215855	0.708339	gene5425|K00993;	.	0	gene5425|K00993	1	no
Acute myeloid leukemia	map05221	4	70	330	9382	0.245689	0.732435	gene13569|K10053;gene360|K02649;gene2551|K00922;gene8419|K04365;	gene13569|K10053;gene360|K02649	2	gene2551|K00922;gene8419|K04365	2	no
alpha-Linolenic acid metabolism	map00592	2	27	332	9425	0.260354	0.732435	gene4885|K01047;gene5480|K14621;	.	0	gene4885|K01047;gene5480|K14621	2	no
Axon guidance	map04360	9	192	325	9260	0.248731	0.732435	gene11918|K06842;gene1783|K06754;gene22250|K07526;gene360|K02649;gene6646|K07526;gene7894|K06840;gene7895|K06840;gene848|K07522;gene2551|K00922;	gene11918|K06842;gene1783|K06754;gene22250|K07526;gene360|K02649;gene6646|K07526;gene7894|K06840;gene7895|K06840;gene848|K07522	8	gene2551|K00922	1	no
Colorectal cancer	map05210	5	96	329	9356	0.262203	0.732435	gene15761|K13376;gene360|K02649;gene25447|K10131;gene2551|K00922;gene8419|K04365;	gene15761|K13376;gene360|K02649	2	gene25447|K10131;gene2551|K00922;gene8419|K04365	3	no
Ether lipid metabolism	map00565	3	47	331	9405	0.242883	0.732435	gene4885|K01047;gene5425|K00993;gene5480|K14621;	.	0	gene4885|K01047;gene5425|K00993;gene5480|K14621	3	no
Fatty acid degradation	map00071	3	46	331	9406	0.233725	0.732435	gene21572|K15013;gene24876|K01897;gene5423|K07509;	.	0	gene21572|K15013;gene24876|K01897;gene5423|K07509	3	no
Hepatitis C	map05160	7	138	327	9314	0.226517	0.732435	gene360|K02649;gene1715|K06087;gene20213|K06088;gene21724|K04734;gene2551|K00922;gene28860|K14216;gene8419|K04365;	gene360|K02649	1	gene1715|K06087;gene20213|K06088;gene21724|K04734;gene2551|K00922;gene28860|K14216;gene8419|K04365	6	no
Jak-STAT signaling pathway	map04630	8	166	326	9286	0.243715	0.732435	gene28047|K14365;gene360|K02649;gene12725|K05136;gene2551|K00922;gene2566|K05137;gene4319|K00157;gene4321|K00157;gene7357|K05697;	gene28047|K14365;gene360|K02649	2	gene12725|K05136;gene2551|K00922;gene2566|K05137;gene4319|K00157;gene4321|K00157;gene7357|K05697	6	no
Mitophagy - animal	map04137	4	70	330	9382	0.245689	0.732435	gene16348|K15465;gene22300|K09455;gene3191|K15465;gene8606|K17907;	.	0	gene16348|K15465;gene22300|K09455;gene3191|K15465;gene8606|K17907	4	no
mTOR signaling pathway	map04150	9	193	325	9259	0.253189	0.732435	gene360|K02649;gene8002|K00182;gene12073|K02149;gene2551|K00922;gene447|K02149;gene4598|K08272;gene5323|K02148;gene5951|K02147;gene8419|K04365;	gene360|K02649;gene8002|K00182	2	gene12073|K02149;gene2551|K00922;gene447|K02149;gene4598|K08272;gene5323|K02148;gene5951|K02147;gene8419|K04365	7	no
Pancreatic cancer	map05212	5	91	329	9361	0.230135	0.732435	gene15761|K13376;gene360|K02649;gene2551|K00922;gene5944|K08774;gene8419|K04365;	gene15761|K13376;gene360|K02649	2	gene2551|K00922;gene5944|K08774;gene8419|K04365	3	no
Pathogenic Escherichia coli infection	map05130	4	69	330	9383	0.238246	0.732435	gene12870|K08007;gene17898|K05689;gene20213|K06088;gene4512|K07374;	.	0	gene12870|K08007;gene17898|K05689;gene20213|K06088;gene4512|K07374	4	no
Phosphatidylinositol signaling system	map04070	5	96	329	9356	0.262203	0.732435	gene2190|K00901;gene360|K02649;gene10929|K00981;gene22130|K05857;gene2551|K00922;	gene2190|K00901;gene360|K02649	2	gene10929|K00981;gene22130|K05857;gene2551|K00922	3	no
Selenocompound metabolism	map00450	2	25	332	9427	0.234799	0.732435	gene607|K01758;gene6946|K00384;	.	0	gene607|K01758;gene6946|K00384	2	no
Sphingolipid metabolism	map00600	3	49	331	9403	0.261364	0.732435	gene16504|K00654;gene19698|K04711;gene24616|K12349;	.	0	gene16504|K00654;gene19698|K04711;gene24616|K12349	3	no
Toxoplasmosis	map05145	6	120	328	9332	0.260548	0.732435	gene12459|K06241;gene15761|K13376;gene25290|K05637;gene12050|K03283;gene1575|K03283;gene21724|K04734;	gene12459|K06241;gene15761|K13376;gene25290|K05637	3	gene12050|K03283;gene1575|K03283;gene21724|K04734	3	no
Tryptophan metabolism	map00380	3	49	331	9403	0.261364	0.732435	gene15883|K00486;gene4319|K00157;gene4321|K00157;	.	0	gene15883|K00486;gene4319|K00157;gene4321|K00157	3	no
Adipocytokine signaling pathway	map04920	4	73	330	9379	0.268306	0.737297	gene2179|K07296;gene21572|K15013;gene21724|K04734;gene24876|K01897;	gene2179|K07296	1	gene21572|K15013;gene21724|K04734;gene24876|K01897	3	no
Non-small cell lung cancer	map05223	4	73	330	9379	0.268306	0.737297	gene360|K02649;gene2551|K00922;gene5944|K08774;gene8419|K04365;	gene360|K02649	1	gene2551|K00922;gene5944|K08774;gene8419|K04365	3	no
Hippo signaling pathway	map04390	8	173	326	9279	0.277606	0.7567	gene15761|K13376;gene28221|K16819;gene8002|K00182;gene10823|K09854;gene10838|K09782;gene12670|K06827;gene17898|K05689;gene541|K06092;	gene15761|K13376;gene28221|K16819;gene8002|K00182	3	gene10823|K09854;gene10838|K09782;gene12670|K06827;gene17898|K05689;gene541|K06092	5	no
Butanoate metabolism	map00650	2	29	332	9423	0.285934	0.765468	gene25847|K01896;gene25852|K01896;	.	0	gene25847|K01896;gene25852|K01896	2	no
Fatty acid metabolism	map01212	3	52	331	9400	0.28939	0.765468	gene21572|K15013;gene24876|K01897;gene5423|K07509;	.	0	gene21572|K15013;gene24876|K01897;gene5423|K07509	3	no
Glioma	map05214	4	75	330	9377	0.283587	0.765468	gene360|K02649;gene2551|K00922;gene5944|K08774;gene8419|K04365;	gene360|K02649	1	gene2551|K00922;gene5944|K08774;gene8419|K04365	3	no
Neurotrophin signaling pathway	map04722	6	125	328	9327	0.289881	0.765468	gene27553|K12464;gene360|K02649;gene12722|K04426;gene21724|K04734;gene2551|K00922;gene8419|K04365;	gene27553|K12464;gene360|K02649	2	gene12722|K04426;gene21724|K04734;gene2551|K00922;gene8419|K04365	4	no
Osteoclast differentiation	map04380	6	126	328	9326	0.295832	0.775127	gene15761|K13376;gene360|K02649;gene10666|K07364;gene21724|K04734;gene22300|K09455;gene2551|K00922;	gene15761|K13376;gene360|K02649	2	gene10666|K07364;gene21724|K04734;gene22300|K09455;gene2551|K00922	4	no
Cytosolic DNA-sensing pathway	map04623	3	53	331	9399	0.298786	0.776843	gene10185|K03024;gene19052|K05482;gene21724|K04734;	.	0	gene10185|K03024;gene19052|K05482;gene21724|K04734	3	no
p53 signaling pathway	map04115	5	102	329	9350	0.301917	0.778992	gene12735|K10136;gene14276|K10147;gene25447|K10131;gene25471|K10139;gene4765|K06644;	.	0	gene12735|K10136;gene14276|K10147;gene25447|K10131;gene25471|K10139;gene4765|K06644	5	no
Phospholipase D signaling pathway	map04072	7	153	327	9299	0.305574	0.782454	gene2190|K00901;gene22256|K04608;gene360|K02649;gene13721|K04273;gene17685|K08047;gene2551|K00922;gene657|K04262;	gene2190|K00901;gene22256|K04608;gene360|K02649	3	gene13721|K04273;gene17685|K08047;gene2551|K00922;gene657|K04262	4	no
Fat digestion and absorption	map04975	3	55	331	9397	0.317622	0.80719	gene19680|K14457;gene28689|K14457;gene4885|K01047;	.	0	gene19680|K14457;gene28689|K14457;gene4885|K01047	3	no
Chemokine signaling pathway	map04062	8	184	326	9268	0.333129	0.833598	gene11764|K07826;gene360|K02649;gene10065|K07363;gene17685|K08047;gene21724|K04734;gene2551|K00922;gene8419|K04365;gene851|K05730;	gene11764|K07826;gene360|K02649	2	gene10065|K07363;gene17685|K08047;gene21724|K04734;gene2551|K00922;gene8419|K04365;gene851|K05730	6	no
EGFR tyrosine kinase inhibitor resistance	map01521	5	107	329	9345	0.335683	0.833598	gene360|K02649;gene2551|K00922;gene5944|K08774;gene6760|K05084;gene8419|K04365;	gene360|K02649	1	gene2551|K00922;gene5944|K08774;gene6760|K05084;gene8419|K04365	4	no
Insulin secretion	map04911	4	82	330	9370	0.337879	0.833598	gene28100|K01540;gene15897|K01540;gene17685|K08047;gene2521|K01540;	gene28100|K01540	1	gene15897|K01540;gene17685|K08047;gene2521|K01540	3	no
Valine, leucine and isoleucine degradation	map00280	3	57	331	9395	0.336476	0.833598	gene4319|K00157;gene4321|K00157;gene5423|K07509;	.	0	gene4319|K00157;gene4321|K00157;gene5423|K07509	3	no
Peroxisome	map04146	4	83	330	9369	0.34569	0.8411	gene24876|K01897;gene5122|K00624;gene5939|K00106;gene7081|K13356;	.	0	gene24876|K01897;gene5122|K00624;gene5939|K00106;gene7081|K13356	4	no
Toll and Imd signaling pathway	map04624	3	58	331	9394	0.345896	0.8411	gene10351|K10380;gene27088|K10380;gene21724|K04734;	gene10351|K10380;gene27088|K10380	2	gene21724|K04734	1	no
Glycine, serine and threonine metabolism	map00260	3	59	331	9393	0.355304	0.854691	gene3385|K00831;gene607|K01758;gene8360|K01837;	.	0	gene3385|K00831;gene607|K01758;gene8360|K01837	3	no
Rap1 signaling pathway	map04015	9	215	325	9237	0.356542	0.854691	gene11802|K06271;gene21678|K06070;gene360|K02649;gene7918|K05629;gene12928|K05702;gene17685|K08047;gene17898|K05689;gene2551|K00922;gene8419|K04365;	gene11802|K06271;gene21678|K06070;gene360|K02649;gene7918|K05629	4	gene12928|K05702;gene17685|K08047;gene17898|K05689;gene2551|K00922;gene8419|K04365	5	no
AMPK signaling pathway	map04152	6	137	328	9315	0.362517	0.857828	gene10591|K18341;gene2179|K07296;gene360|K02649;gene11160|K00021;gene2551|K00922;gene4598|K08272;	gene10591|K18341;gene2179|K07296;gene360|K02649	3	gene11160|K00021;gene2551|K00922;gene4598|K08272	3	no
MAPK signaling pathway - fly	map04013	5	111	329	9341	0.362927	0.857828	gene2296|K08840;gene10666|K07364;gene12722|K04426;gene2770|K02678;gene8419|K04365;	gene2296|K08840	1	gene10666|K07364;gene12722|K04426;gene2770|K02678;gene8419|K04365	4	no
GABAergic synapse	map04727	4	87	330	9365	0.37694	0.884761	gene11764|K07826;gene3283|K04615;gene17685|K08047;gene20136|K05189;	gene11764|K07826;gene3283|K04615	2	gene17685|K08047;gene20136|K05189	2	no
Chemical carcinogenesis	map05204	4	88	330	9364	0.384738	0.896838	gene12273|K00799;gene23061|K00799;gene24466|K00129;gene26255|K07424;	.	0	gene12273|K00799;gene23061|K00799;gene24466|K00129;gene26255|K07424	4	no
Insulin signaling pathway	map04910	7	169	327	9283	0.394772	0.907707	gene1905|K04707;gene19238|K13296;gene360|K02649;gene8017|K07189;gene24698|K06086;gene2551|K00922;gene8419|K04365;	gene1905|K04707;gene19238|K13296;gene360|K02649;gene8017|K07189	4	gene24698|K06086;gene2551|K00922;gene8419|K04365	3	no
Viral myocarditis	map05416	3	63	331	9389	0.392712	0.907707	gene11359|K17751;gene1759|K06788;gene9105|K06490;	gene11359|K17751	1	gene1759|K06788;gene9105|K06490	2	no
Leishmaniasis	map05140	3	64	331	9388	0.401985	0.915389	gene15761|K13376;gene21724|K04734;gene7357|K05697;	gene15761|K13376	1	gene21724|K04734;gene7357|K05697	2	no
Primary bile acid biosynthesis	map00120	1	14	333	9438	0.406238	0.915389	gene8387|K00251;	gene8387|K00251	1	.	0	no
Thiamine metabolism	map00730	1	14	333	9438	0.406238	0.915389	gene572|K00939;	.	0	gene572|K00939	1	no
Insulin resistance	map04931	5	118	329	9334	0.410651	0.919205	gene360|K02649;gene8017|K07189;gene21724|K04734;gene2551|K00922;gene9402|K08749;	gene360|K02649;gene8017|K07189	2	gene21724|K04734;gene2551|K00922;gene9402|K08749	3	no
Gap junction	map04540	4	92	330	9360	0.415789	0.924583	gene10897|K19477;gene12401|K07372;gene17685|K08047;gene4512|K07374;	gene10897|K19477	1	gene12401|K07372;gene17685|K08047;gene4512|K07374	3	no
Fc epsilon RI signaling pathway	map04664	3	66	331	9386	0.420407	0.928742	gene360|K02649;gene2551|K00922;gene851|K05730;	gene360|K02649	1	gene2551|K00922;gene851|K05730	2	no
NF-kappa B signaling pathway	map04064	4	93	330	9359	0.423502	0.929504	gene819|K06527;gene820|K06527;gene21724|K04734;gene9105|K06490;	gene819|K06527;gene820|K06527	2	gene21724|K04734;gene9105|K06490	2	no
Steroid hormone biosynthesis	map00140	3	67	331	9385	0.429548	0.936691	gene8387|K00251;gene26255|K07424;gene6725|K13369;	gene8387|K00251	1	gene26255|K07424;gene6725|K13369	2	no
Central carbon metabolism in cancer	map05230	3	68	331	9384	0.438637	0.949125	gene360|K02649;gene2551|K00922;gene26519|K05126;	gene360|K02649	1	gene2551|K00922;gene26519|K05126	2	no
Circadian entrainment	map04713	4	96	330	9356	0.446482	0.949125	gene10897|K19477;gene11764|K07826;gene14870|K04854;gene17685|K08047;	gene10897|K19477;gene11764|K07826;gene14870|K04854	3	gene17685|K08047	1	no
Glycosphingolipid biosynthesis - ganglio series	map00604	1	16	333	9436	0.446139	0.949125	gene634|K03373;	gene634|K03373	1	.	0	no
Longevity regulating pathway	map04211	4	96	330	9356	0.446482	0.949125	gene2179|K07296;gene360|K02649;gene17685|K08047;gene2551|K00922;	gene2179|K07296;gene360|K02649	2	gene17685|K08047;gene2551|K00922	2	no
Autophagy - other	map04136	2	43	332	9409	0.45757	0.966617	gene2915|K17606;gene8606|K17907;	.	0	gene2915|K17606;gene8606|K17907	2	no
Sphingolipid signaling pathway	map04071	5	126	329	9326	0.464522	0.975207	gene360|K02649;gene12722|K04426;gene16504|K00654;gene24616|K12349;gene2551|K00922;	gene360|K02649	1	gene12722|K04426;gene16504|K00654;gene24616|K12349;gene2551|K00922	4	no
Alanine, aspartate and glutamate metabolism	map00250	2	44	332	9408	0.468975	0.978478	gene23803|K14592;gene7311|K18310;	gene23803|K14592;gene7311|K18310	2	.	0	no
Bladder cancer	map05219	2	45	332	9407	0.480235	0.991701	gene17898|K05689;gene8419|K04365;	.	0	gene17898|K05689;gene8419|K04365	2	no
Melanogenesis	map04916	4	101	330	9351	0.484114	0.991701	gene8002|K00182;gene17685|K08047;gene22300|K09455;gene23671|K16366;	gene8002|K00182	1	gene17685|K08047;gene22300|K09455;gene23671|K16366	3	no
Pantothenate and CoA biosynthesis	map00770	1	18	333	9434	0.483366	0.991701	gene792|K00207;	.	0	gene792|K00207	1	no
Aminoacyl-tRNA biosynthesis	map00970	2	47	332	9405	0.502311	0.999967	gene21547|K01868;gene870|K01875;	.	0	gene21547|K01868;gene870|K01875	2	no
Antigen processing and presentation	map04612	3	74	331	9378	0.491902	0.999967	gene12050|K03283;gene1575|K03283;gene3715|K01363;	.	0	gene12050|K03283;gene1575|K03283;gene3715|K01363	3	no
Endocrine resistance	map01522	4	105	330	9347	0.513472	0.999967	gene360|K02649;gene17685|K08047;gene2551|K00922;gene8419|K04365;	gene360|K02649	1	gene17685|K08047;gene2551|K00922;gene8419|K04365	3	no
Fc gamma R-mediated phagocytosis	map04666	4	106	330	9346	0.520693	0.999967	gene12454|K12561;gene360|K02649;gene2551|K00922;gene851|K05730;	gene12454|K12561;gene360|K02649	2	gene2551|K00922;gene851|K05730	2	no
Glycosaminoglycan biosynthesis - chondroitin sulfate / dermatan sulfate	map00532	1	20	333	9432	0.518098	0.999967	gene9396|K13499;	gene9396|K13499	1	.	0	no
Inflammatory mediator regulation of TRP channels	map04750	4	106	330	9346	0.520693	0.999967	gene360|K02649;gene14531|K04972;gene17685|K08047;gene2551|K00922;	gene360|K02649	1	gene14531|K04972;gene17685|K08047;gene2551|K00922	3	no
Lysosome	map04142	5	134	329	9318	0.516849	0.999967	gene12887|K06564;gene21508|K01366;gene23808|K01275;gene3715|K01363;gene8391|K02154;	gene12887|K06564	1	gene21508|K01366;gene23808|K01275;gene3715|K01363;gene8391|K02154	4	no
Oxidative phosphorylation	map00190	7	191	327	9261	0.516798	0.999967	gene12073|K02149;gene13930|K01544;gene20155|K02153;gene447|K02149;gene5323|K02148;gene5951|K02147;gene8391|K02154;	.	0	gene12073|K02149;gene13930|K01544;gene20155|K02153;gene447|K02149;gene5323|K02148;gene5951|K02147;gene8391|K02154	7	no
Prolactin signaling pathway	map04917	3	76	331	9376	0.509105	0.999967	gene360|K02649;gene19769|K17101;gene2551|K00922;	gene360|K02649	1	gene19769|K17101;gene2551|K00922	2	no
RIG-I-like receptor signaling pathway	map04622	3	75	331	9377	0.500541	0.999967	gene21724|K04734;gene25190|K12170;gene4048|K12647;	.	0	gene21724|K04734;gene25190|K12170;gene4048|K12647	3	no
Toll-like receptor signaling pathway	map04620	4	104	330	9348	0.506203	0.999967	gene10508|K06250;gene360|K02649;gene21724|K04734;gene2551|K00922;	gene10508|K06250;gene360|K02649	2	gene21724|K04734;gene2551|K00922	2	no
Alcoholism	map05034	5	177	329	9275	0.749626	1	gene11764|K07826;gene13370|K15985;gene1133|K11252;gene7195|K11251;gene8419|K04365;	gene11764|K07826;gene13370|K15985	2	gene1133|K11252;gene7195|K11251;gene8419|K04365	3	no
Aldosterone synthesis and secretion	map04925	3	78	331	9374	0.525999	1	gene14870|K04854;gene21678|K06070;gene17685|K08047;	gene14870|K04854;gene21678|K06070	2	gene17685|K08047	1	no
Alzheimer disease	map05010	1	239	333	9213	0.999784	1	gene24666|K01408;	.	0	gene24666|K01408	1	no
Amyotrophic lateral sclerosis (ALS)	map05014	1	67	333	9385	0.906488	1	gene12722|K04426;	.	0	gene12722|K04426	1	no
Antifolate resistance	map01523	1	64	333	9388	0.896145	1	gene14025|K05673;	.	0	gene14025|K05673	1	no
Apoptosis - fly	map04214	2	83	332	9369	0.792125	1	gene12722|K04426;gene8419|K04365;	.	0	gene12722|K04426;gene8419|K04365	2	no
Apoptosis - multiple species	map04215	2	56	332	9396	0.593867	1	gene14237|K16943;gene25447|K10131;	.	0	gene14237|K16943;gene25447|K10131	2	no
Arginine and proline metabolism	map00330	2	61	332	9391	0.639044	1	gene10513|K11142;gene25101|K08660;	.	0	gene10513|K11142;gene25101|K08660	2	no
Autophagy - animal	map04140	5	152	329	9300	0.625591	1	gene360|K02649;gene2551|K00922;gene2915|K17606;gene3715|K01363;gene8606|K17907;	gene360|K02649	1	gene2551|K00922;gene2915|K17606;gene3715|K01363;gene8606|K17907	4	no
Basal cell carcinoma	map05217	1	67	333	9385	0.906488	1	gene8002|K00182;	gene8002|K00182	1	.	0	no
Base excision repair	map03410	1	44	333	9408	0.791178	1	gene27096|K02330;	.	0	gene27096|K02330	1	no
Biosynthesis of amino acids	map01230	2	94	332	9358	0.844739	1	gene3385|K00831;gene607|K01758;	.	0	gene3385|K00831;gene607|K01758	2	no
Breast cancer	map05224	4	164	330	9288	0.8306	1	gene360|K02649;gene8002|K00182;gene2551|K00922;gene8419|K04365;	gene360|K02649;gene8002|K00182	2	gene2551|K00922;gene8419|K04365	2	no
Carbon metabolism	map01200	1	151	333	9301	0.995109	1	gene3385|K00831;	.	0	gene3385|K00831	1	no
Cell cycle	map04110	4	166	330	9286	0.837392	1	gene11644|K06637;gene15761|K13376;gene4765|K06644;gene816|K06639;	gene11644|K06637;gene15761|K13376	2	gene4765|K06644;gene816|K06639	2	no
Cellular senescence	map04218	5	177	329	9275	0.749626	1	gene15761|K13376;gene360|K02649;gene2551|K00922;gene2770|K02678;gene28181|K05863;	gene15761|K13376;gene360|K02649	2	gene2551|K00922;gene2770|K02678;gene28181|K05863	3	no
Chagas disease (American trypanosomiasis)	map05142	4	118	330	9334	0.603014	1	gene15761|K13376;gene360|K02649;gene21724|K04734;gene2551|K00922;	gene15761|K13376;gene360|K02649	2	gene21724|K04734;gene2551|K00922	2	no
Cholesterol metabolism	map04979	1	55	333	9397	0.857763	1	gene4010|K06233;	.	0	gene4010|K06233	1	no
Choline metabolism in cancer	map05231	4	108	330	9344	0.534981	1	gene2190|K00901;gene360|K02649;gene2551|K00922;gene782|K15282;	gene2190|K00901;gene360|K02649	2	gene2551|K00922;gene782|K15282	2	no
Cholinergic synapse	map04725	4	109	330	9343	0.542045	1	gene11764|K07826;gene360|K02649;gene17685|K08047;gene2551|K00922;	gene11764|K07826;gene360|K02649	2	gene17685|K08047;gene2551|K00922	2	no
Circadian rhythm	map04710	1	43	333	9409	0.783765	1	gene11809|K08532;	.	0	gene11809|K08532	1	no
Complement and coagulation cascades	map04610	3	88	331	9364	0.605356	1	gene17195|K06557;gene25130|K19821;gene781|K03901;	.	0	gene17195|K06557;gene25130|K19821;gene781|K03901	3	no
Cysteine and methionine metabolism	map00270	1	61	333	9391	0.884663	1	gene607|K01758;	.	0	gene607|K01758	1	no
Cytokine-cytokine receptor interaction	map04060	7	230	327	9222	0.704747	1	gene15761|K13376;gene12725|K05136;gene19052|K05482;gene2290|K04721;gene2566|K05137;gene6041|K05173;gene6045|K04387;	gene15761|K13376	1	gene12725|K05136;gene19052|K05482;gene2290|K04721;gene2566|K05137;gene6041|K05173;gene6045|K04387	6	no
Dopaminergic synapse	map04728	1	139	333	9313	0.992532	1	gene11764|K07826;	gene11764|K07826	1	.	0	no
Endocytosis	map04144	8	279	326	9173	0.769384	1	gene12887|K06564;gene1905|K04707;gene10582|K18440;gene12050|K03283;gene13621|K12194;gene1575|K03283;gene2095|K06503;gene575|K09526;	gene12887|K06564;gene1905|K04707	2	gene10582|K18440;gene12050|K03283;gene13621|K12194;gene1575|K03283;gene2095|K06503;gene575|K09526	6	no
Epstein-Barr virus infection	map05169	7	212	327	9240	0.624164	1	gene360|K02649;gene10185|K03024;gene12050|K03283;gene1575|K03283;gene21724|K04734;gene2551|K00922;gene9105|K06490;	gene360|K02649	1	gene10185|K03024;gene12050|K03283;gene1575|K03283;gene21724|K04734;gene2551|K00922;gene9105|K06490	6	no
Gastric cancer	map05226	6	168	328	9284	0.548412	1	gene15761|K13376;gene360|K02649;gene8002|K00182;gene17898|K05689;gene2551|K00922;gene8419|K04365;	gene15761|K13376;gene360|K02649;gene8002|K00182	3	gene17898|K05689;gene2551|K00922;gene8419|K04365	3	no
Glucagon signaling pathway	map04922	1	113	333	9339	0.981356	1	gene19238|K13296;	gene19238|K13296	1	.	0	no
Glutamatergic synapse	map04724	3	114	331	9338	0.767726	1	gene11764|K07826;gene22256|K04608;gene17685|K08047;	gene11764|K07826;gene22256|K04608	2	gene17685|K08047	1	no
Glycolysis / Gluconeogenesis	map00010	2	85	332	9367	0.802732	1	gene24466|K00129;gene8360|K01837;	.	0	gene24466|K00129;gene8360|K01837	2	no
GnRH signaling pathway	map04912	2	90	332	9362	0.827178	1	gene11388|K07763;gene17685|K08047;	gene11388|K07763	1	gene17685|K08047	1	no
Hedgehog signaling pathway	map04340	2	53	332	9399	0.5648	1	gene24078|K20033;gene4010|K06233;	gene24078|K20033	1	gene4010|K06233	1	no
Hematopoietic cell lineage	map04640	2	95	332	9357	0.84887	1	gene2095|K06503;gene6045|K04387;	.	0	gene2095|K06503;gene6045|K04387	2	no
Hepatitis B	map05161	6	175	328	9277	0.587289	1	gene15761|K13376;gene360|K02649;gene21724|K04734;gene2551|K00922;gene3221|K12497;gene4048|K12647;	gene15761|K13376;gene360|K02649	2	gene21724|K04734;gene2551|K00922;gene3221|K12497;gene4048|K12647	4	no
Herpes simplex infection	map05168	3	259	331	9193	0.994522	1	gene21724|K04734;gene28860|K14216;gene4048|K12647;	.	0	gene21724|K04734;gene28860|K14216;gene4048|K12647	3	no
HIF-1 signaling pathway	map04066	5	138	329	9314	0.542208	1	gene360|K02649;gene2095|K06503;gene21704|K09592;gene23671|K16366;gene2551|K00922;	gene360|K02649	1	gene2095|K06503;gene21704|K09592;gene23671|K16366;gene2551|K00922	4	no
Hippo signaling pathway - fly	map04391	1	82	333	9370	0.944682	1	gene3543|K06095;	gene3543|K06095	1	.	0	no
Hippo signaling pathway - multiple species	map04392	1	33	333	9419	0.693559	1	gene10823|K09854;	.	0	gene10823|K09854	1	no
Huntington disease	map05016	1	270	333	9182	0.999928	1	gene28181|K05863;	.	0	gene28181|K05863	1	no
IL-17 signaling pathway	map04657	2	90	332	9362	0.827178	1	gene11873|K06855;gene21724|K04734;	.	0	gene11873|K06855;gene21724|K04734	2	no
Inositol phosphate metabolism	map00562	2	73	332	9379	0.731271	1	gene22130|K05857;gene2551|K00922;	.	0	gene22130|K05857;gene2551|K00922	2	no
Kaposi sarcoma-associated herpesvirus infection	map05167	5	200	329	9252	0.834303	1	gene11764|K07826;gene360|K02649;gene21724|K04734;gene2551|K00922;gene9105|K06490;	gene11764|K07826;gene360|K02649	2	gene21724|K04734;gene2551|K00922;gene9105|K06490	3	no
Legionellosis	map05134	4	110	330	9342	0.549054	1	gene12050|K03283;gene1575|K03283;gene19052|K05482;gene21724|K04734;	.	0	gene12050|K03283;gene1575|K03283;gene19052|K05482;gene21724|K04734	4	no
Longevity regulating pathway - worm	map04212	2	79	332	9373	0.769395	1	gene2551|K00922;gene7081|K13356;	.	0	gene2551|K00922;gene7081|K13356	2	no
Long-term depression	map04730	2	57	332	9395	0.603229	1	gene10897|K19477;gene8419|K04365;	gene10897|K19477	1	gene8419|K04365	1	no
Long-term potentiation	map04720	1	69	333	9383	0.912805	1	gene8419|K04365;	.	0	gene8419|K04365	1	no
Lysine degradation	map00310	2	91	332	9361	0.831729	1	gene2497|K13645;gene8252|K14157;	gene2497|K13645	1	gene8252|K14157	1	no
MAPK signaling pathway	map04010	10	289	324	9163	0.572273	1	gene10175|K04454;gene14870|K04854;gene15761|K13376;gene11633|K04350;gene12050|K03283;gene12722|K04426;gene1575|K03283;gene22396|K04860;gene5944|K08774;gene8419|K04365;	gene10175|K04454;gene14870|K04854;gene15761|K13376	3	gene11633|K04350;gene12050|K03283;gene12722|K04426;gene1575|K03283;gene22396|K04860;gene5944|K08774;gene8419|K04365	7	no
Metabolism of xenobiotics by cytochrome P450	map00980	3	82	331	9370	0.5588	1	gene12273|K00799;gene23061|K00799;gene24466|K00129;	.	0	gene12273|K00799;gene23061|K00799;gene24466|K00129	3	no
Necroptosis	map04217	5	232	329	9220	0.91186	1	gene13505|K13625;gene13621|K12194;gene2290|K04721;gene28181|K05863;gene7195|K11251;	gene13505|K13625	1	gene13621|K12194;gene2290|K04721;gene28181|K05863;gene7195|K11251	4	no
Neuroactive ligand-receptor interaction	map04080	7	274	327	9178	0.850258	1	gene18913|K04210;gene22256|K04608;gene3283|K04615;gene13721|K04273;gene20136|K05189;gene27265|K04169;gene657|K04262;	gene18913|K04210;gene22256|K04608;gene3283|K04615	3	gene13721|K04273;gene20136|K05189;gene27265|K04169;gene657|K04262	4	no
Nicotine addiction	map05033	1	40	333	9412	0.759913	1	gene20136|K05189;	.	0	gene20136|K05189	1	no
NOD-like receptor signaling pathway	map04621	4	171	330	9281	0.853382	1	gene19052|K05482;gene21724|K04734;gene28860|K14216;gene3715|K01363;	.	0	gene19052|K05482;gene21724|K04734;gene28860|K14216;gene3715|K01363	4	no
Non-alcoholic fatty liver disease (NAFLD)	map04932	4	203	330	9249	0.927172	1	gene2179|K07296;gene360|K02649;gene12722|K04426;gene2551|K00922;	gene2179|K07296;gene360|K02649	2	gene12722|K04426;gene2551|K00922	2	no
Olfactory transduction	map04740	5	1254	329	8198	1	1	gene10897|K19477;gene21826|K13752;gene8071|K13755;gene15731|K18154;gene24002|K04257;	gene10897|K19477;gene21826|K13752;gene8071|K13755	3	gene15731|K18154;gene24002|K04257	2	no
Oocyte meiosis	map04114	3	152	331	9300	0.90355	1	gene11000|K02602;gene17685|K08047;gene20164|K02602;	.	0	gene11000|K02602;gene17685|K08047;gene20164|K02602	3	no
Other types of O-glycan biosynthesis	map00514	1	27	333	9425	0.62232	1	gene22292|K13676;	gene22292|K13676	1	.	0	no
Ovarian steroidogenesis	map04913	1	55	333	9397	0.857763	1	gene17685|K08047;	.	0	gene17685|K08047	1	no
Oxytocin signaling pathway	map04921	5	153	329	9299	0.63119	1	gene10175|K04454;gene15731|K18154;gene17685|K08047;gene2062|K00907;gene22396|K04860;	gene10175|K04454	1	gene15731|K18154;gene17685|K08047;gene2062|K00907;gene22396|K04860	4	no
Parkinson disease	map05012	1	217	333	9235	0.999527	1	gene28181|K05863;	.	0	gene28181|K05863	1	no
Phenylalanine metabolism	map00360	1	26	333	9426	0.608936	1	gene24466|K00129;	.	0	gene24466|K00129	1	no
Phototransduction	map04744	1	25	333	9427	0.595079	1	gene9989|K08718;	.	0	gene9989|K08718	1	no
Porphyrin and chlorophyll metabolism	map00860	2	51	332	9401	0.544608	1	gene2467|K13624;gene2468|K13624;	.	0	gene2467|K13624;gene2468|K13624	2	no
Prion diseases	map05020	1	40	333	9412	0.759913	1	gene19061|K06491;	gene19061|K06491	1	.	0	no
Propanoate metabolism	map00640	1	38	333	9414	0.742572	1	gene12367|K18426;	.	0	gene12367|K18426	1	no
Protein export	map03060	1	21	333	9431	0.534581	1	gene25438|K13280;	.	0	gene25438|K13280	1	no
Protein processing in endoplasmic reticulum	map04141	6	218	328	9234	0.782003	1	gene6958|K13999;gene12050|K03283;gene12722|K04426;gene13294|K09525;gene15691|K13719;gene1575|K03283;	gene6958|K13999	1	gene12050|K03283;gene12722|K04426;gene13294|K09525;gene15691|K13719;gene1575|K03283	5	no
Pyrimidine metabolism	map00240	3	105	331	9347	0.718763	1	gene10185|K03024;gene792|K00207;gene8064|K01081;	.	0	gene10185|K03024;gene792|K00207;gene8064|K01081	3	no
Ras signaling pathway	map04014	8	252	326	9200	0.668083	1	gene11764|K07826;gene360|K02649;gene11633|K04350;gene12928|K05702;gene2551|K00922;gene2770|K02678;gene4885|K01047;gene5944|K08774;	gene11764|K07826;gene360|K02649	2	gene11633|K04350;gene12928|K05702;gene2551|K00922;gene2770|K02678;gene4885|K01047;gene5944|K08774	6	no
Renin-angiotensin system	map04614	1	23	333	9429	0.565879	1	gene10368|K11141;	gene10368|K11141	1	.	0	no
Retrograde endocannabinoid signaling	map04723	5	155	329	9297	0.642234	1	gene11764|K07826;gene12962|K15291;gene17685|K08047;gene20136|K05189;gene371|K15528;	gene11764|K07826;gene12962|K15291	2	gene17685|K08047;gene20136|K05189;gene371|K15528	3	no
Ribosome	map03010	2	769	332	8683	1	1	gene22259|K02947;gene16589|K02923;	gene22259|K02947	1	gene16589|K02923	1	no
RNA polymerase	map03020	1	29	333	9423	0.647733	1	gene10185|K03024;	.	0	gene10185|K03024	1	no
RNA transport	map03013	1	271	333	9181	0.999931	1	gene10066|K05749;	.	0	gene10066|K05749	1	no
Salmonella infection	map05132	1	106	333	9346	0.976159	1	gene19052|K05482;	.	0	gene19052|K05482	1	no
Serotonergic synapse	map04726	4	114	330	9338	0.576518	1	gene11764|K07826;gene14688|K08022;gene389|K07428;gene8419|K04365;	gene11764|K07826	1	gene14688|K08022;gene389|K07428;gene8419|K04365	3	no
Shigellosis	map05131	1	83	333	9369	0.946586	1	gene21724|K04734;	.	0	gene21724|K04734	1	no
Signaling pathways regulating pluripotency of stem cells	map04550	4	140	330	9312	0.729675	1	gene360|K02649;gene8002|K00182;gene23632|K17695;gene2551|K00922;	gene360|K02649;gene8002|K00182	2	gene23632|K17695;gene2551|K00922	2	no
SNARE interactions in vesicular transport	map04130	1	39	333	9413	0.751393	1	gene1822|K08487;	.	0	gene1822|K08487	1	no
Spliceosome	map03040	3	245	331	9207	0.991842	1	gene12050|K03283;gene1575|K03283;gene25075|K12859;	.	0	gene12050|K03283;gene1575|K03283;gene25075|K12859	3	no
Staphylococcus aureus infection	map05150	2	52	332	9400	0.554785	1	gene25201|K07596;gene9105|K06490;	.	0	gene25201|K07596;gene9105|K06490	2	no
Systemic lupus erythematosus	map05322	3	125	331	9327	0.817913	1	gene26496|K05699;gene1133|K11252;gene7195|K11251;	gene26496|K05699	1	gene1133|K11252;gene7195|K11251	2	no
Taste transduction	map04742	2	59	332	9393	0.621462	1	gene3283|K04615;gene8071|K13755;	gene3283|K04615;gene8071|K13755	2	.	0	no
TGF-beta signaling pathway	map04350	3	97	331	9355	0.668854	1	gene10367|K04686;gene15761|K13376;gene23632|K17695;	gene10367|K04686;gene15761|K13376	2	gene23632|K17695	1	no
Th17 cell differentiation	map04659	2	92	332	9360	0.836171	1	gene11809|K08532;gene21724|K04734;	.	0	gene11809|K08532;gene21724|K04734	2	no
Th1 and Th2 cell differentiation	map04658	1	88	333	9364	0.95517	1	gene21724|K04734;	.	0	gene21724|K04734	1	no
Tuberculosis	map05152	6	196	328	9256	0.692513	1	gene15761|K13376;gene19052|K05482;gene333|K08862;gene4070|K06560;gene6516|K08539;gene8391|K02154;	gene15761|K13376	1	gene19052|K05482;gene333|K08862;gene4070|K06560;gene6516|K08539;gene8391|K02154	5	no
Ubiquitin mediated proteolysis	map04120	4	195	330	9257	0.912761	1	gene1905|K04707;gene28200|K10447;gene3888|K20217;gene8320|K10576;	gene1905|K04707;gene28200|K10447;gene3888|K20217	3	gene8320|K10576	1	no
Vascular smooth muscle contraction	map04270	4	125	330	9327	0.646896	1	gene17685|K08047;gene2062|K00907;gene4885|K01047;gene8419|K04365;	.	0	gene17685|K08047;gene2062|K00907;gene4885|K01047;gene8419|K04365	4	no
Vasopressin-regulated water reabsorption	map04962	1	54	333	9398	0.852708	1	gene3164|K09876;	.	0	gene3164|K09876	1	no
VEGF signaling pathway	map04370	2	56	332	9396	0.593867	1	gene360|K02649;gene2551|K00922;	gene360|K02649	1	gene2551|K00922	1	no
Viral carcinogenesis	map05203	8	243	326	9209	0.629067	1	gene26496|K05699;gene360|K02649;gene1133|K11252;gene21724|K04734;gene25447|K10131;gene2551|K00922;gene27096|K02330;gene3221|K12497;	gene26496|K05699;gene360|K02649	2	gene1133|K11252;gene21724|K04734;gene25447|K10131;gene2551|K00922;gene27096|K02330;gene3221|K12497	6	no
Wnt signaling pathway	map04310	3	154	331	9298	0.908157	1	gene20592|K02176;gene8002|K00182;gene27083|K02166;	gene20592|K02176;gene8002|K00182	2	gene27083|K02166	1	no

## Sheet: known miRNA
KEGG pathways for differentially expressed known miRNAs in Birth_E90d
Name	Map	Count1	Count2	Count3	Count4	p	q	Gene_target	Result
Phototransduction	map04744	2	24	21	9738	0.00165977	0.280501	gene11232|K13749;gene14745|K13764;	no
Vitamin digestion and absorption	map04977	2	23	21	9739	0.00153429	0.280501	gene20874|K13885;gene2542|K14622;	no
Fructose and mannose metabolism	map00051	2	30	21	9732	0.00251145	0.282957	gene26601|K00844;gene7566|K17497;	no
Amino sugar and nucleotide sugar metabolism	map00520	2	55	21	9707	0.00779822	0.65895	gene26601|K00844;gene7566|K17497;	no
Neomycin, kanamycin and gentamicin biosynthesis	map00524	1	5	22	9757	0.0140242	0.948034	gene26601|K00844;	no
Aldosterone synthesis and secretion	map04925	1	80	22	9682	0.174199	1	gene20874|K13885;	no
Aminoacyl-tRNA biosynthesis	map00970	1	48	22	9714	0.109165	1	gene14122|K01883;	no
Amyotrophic lateral sclerosis (ALS)	map05014	1	66	22	9696	0.146326	1	gene19777|K05613;	no
Arrhythmogenic right ventricular cardiomyopathy (ARVC)	map05412	1	66	22	9696	0.146326	1	gene12401|K07372;	no
Bile secretion	map04976	1	106	22	9656	0.223671	1	gene20874|K13885;	no
Carbohydrate digestion and absorption	map04973	1	48	22	9714	0.109165	1	gene26601|K00844;	no
Carbon metabolism	map01200	1	151	22	9611	0.302668	1	gene26601|K00844;	no
Cell cycle	map04110	1	170	22	9592	0.33366	1	gene20943|K03354;	no
Central carbon metabolism in cancer	map05230	1	70	22	9692	0.15438	1	gene26601|K00844;	no
Cholesterol metabolism	map04979	1	55	22	9707	0.123797	1	gene20874|K13885;	no
Cytokine-cytokine receptor interaction	map04060	1	237	22	9525	0.432769	1	gene15017|K05423;	no
Endocytosis	map04144	1	286	22	9476	0.49615	1	gene4837|K12488;	no
Estrogen signaling pathway	map04915	1	103	22	9659	0.218111	1	gene13382|K09571;	no
Fat digestion and absorption	map04975	1	56	22	9706	0.125868	1	gene20874|K13885;	no
Fc gamma R-mediated phagocytosis	map04666	1	110	22	9652	0.231026	1	gene4837|K12488;	no
Galactose metabolism	map00052	1	31	22	9731	0.0726511	1	gene26601|K00844;	no
Gap junction	map04540	1	97	22	9665	0.206876	1	gene12401|K07372;	no
Glutamatergic synapse	map04724	1	115	22	9647	0.240125	1	gene19777|K05613;	no
Glycolysis / Gluconeogenesis	map00010	1	86	22	9676	0.185877	1	gene26601|K00844;	no
Hematopoietic cell lineage	map04640	1	95	22	9667	0.203097	1	gene15017|K05423;	no
Hepatitis C	map05160	1	145	22	9617	0.292598	1	gene20874|K13885;	no
HIF-1 signaling pathway	map04066	1	141	22	9621	0.285808	1	gene26601|K00844;	no
HTLV-I infection	map05166	1	304	22	9458	0.517685	1	gene20943|K03354;	no
IL-17 signaling pathway	map04657	1	91	22	9671	0.195487	1	gene15017|K05423;	no
Insulin secretion	map04911	1	86	22	9676	0.185877	1	gene18313|K04945;	no
Insulin signaling pathway	map04910	1	175	22	9587	0.341595	1	gene26601|K00844;	no
Jak-STAT signaling pathway	map04630	1	174	22	9588	0.340015	1	gene15017|K05423;	no
Lysine degradation	map00310	1	92	22	9670	0.197396	1	gene2497|K13645;	no
Malaria	map05144	1	51	22	9711	0.115464	1	gene15017|K05423;	no
MAPK signaling pathway	map04010	1	301	22	9461	0.514158	1	gene24328|K04414;	no
mTOR signaling pathway	map04150	1	202	22	9560	0.382902	1	gene20390|K08267;	no
Oocyte meiosis	map04114	1	152	22	9610	0.304333	1	gene20943|K03354;	no
Ovarian steroidogenesis	map04913	1	54	22	9708	0.121721	1	gene20874|K13885;	no
Phagosome	map04145	1	158	22	9604	0.314244	1	gene20874|K13885;	no
PI3K-Akt signaling pathway	map04151	1	393	22	9369	0.611848	1	gene15017|K05423;	no
Progesterone-mediated oocyte maturation	map04914	1	108	22	9654	0.227357	1	gene20943|K03354;	no
Protein digestion and absorption	map04974	1	91	22	9671	0.195487	1	gene18313|K04945;	no
Protein processing in endoplasmic reticulum	map04141	2	221	21	9541	0.0957016	1	gene2401|K09502;gene9752|K14007;	no
Rap1 signaling pathway	map04015	1	223	22	9539	0.413303	1	gene9390|K08020;	no
RNA transport	map03013	1	270	22	9492	0.476239	1	gene5879|K13134;	no
Salivary secretion	map04970	1	97	22	9665	0.206876	1	gene18313|K04945;	no
Spliceosome	map03040	1	247	22	9515	0.446294	1	gene4283|K12866;	no
Starch and sucrose metabolism	map00500	1	35	22	9727	0.0813692	1	gene26601|K00844;	no
Thyroid hormone signaling pathway	map04919	1	124	22	9638	0.256246	1	gene9674|K15159;	no
Tight junction	map04530	1	204	22	9558	0.385861	1	gene9390|K08020;	no
Type II diabetes mellitus	map04930	1	49	22	9713	0.111269	1	gene26601|K00844;	no
Ubiquitin mediated proteolysis	map04120	1	198	22	9564	0.376942	1	gene20943|K03354;	no
KEGG pathways for differentially expressed known miRNAs in Birth_E120d
Name	Map	Count1	Count2	Count3	Count4	p	q	Gene_target	Result
Glycosaminoglycan biosynthesis - keratan sulfate	map00533	2	14	11	9758	0.000193495	0.0654013	gene13419|K00741;gene5574|K00741;	no
Glycosphingolipid biosynthesis - lacto and neolacto series	map00601	2	30	11	9742	0.000790244	0.133551	gene13419|K00741;gene5574|K00741;	no
Arachidonic acid metabolism	map00590	1	85	12	9687	0.108484	1	gene10013|K00432;	no
Cell adhesion molecules (CAMs)	map04514	1	132	12	9640	0.163075	1	gene12241|K07377;	no
Cellular senescence	map04218	1	182	12	9590	0.21775	1	gene12097|K18753;	no
cGMP-PKG signaling pathway	map04022	1	183	12	9589	0.21881	1	gene10897|K19477;	no
Circadian entrainment	map04713	1	98	12	9674	0.123904	1	gene10897|K19477;	no
Gap junction	map04540	1	97	12	9675	0.122726	1	gene10897|K19477;	no
Glutathione metabolism	map00480	1	65	12	9707	0.0842725	1	gene10013|K00432;	no
Hedgehog signaling pathway - fly	map04341	1	40	12	9732	0.0531543	1	gene11781|K08958;	no
Hedgehog signaling pathway	map04340	1	53	12	9719	0.0694555	1	gene11781|K08958;	no
Insulin secretion	map04911	1	86	12	9686	0.109679	1	gene7899|K16882;	no
Long-term depression	map04730	1	59	12	9713	0.0768915	1	gene10897|K19477;	no
MicroRNAs in cancer	map05206	1	172	12	9600	0.207087	1	gene21866|K11592;	no
Olfactory transduction	map04740	2	1256	11	8516	0.512446	1	gene10897|K19477;gene11550|K04257;	no
Phenylalanine metabolism	map00360	1	26	12	9746	0.0353046	1	gene20046|K15517;	no
Platelet activation	map04611	1	122	12	9650	0.151725	1	gene10897|K19477;	no
Regulation of actin cytoskeleton	map04810	1	251	12	9521	0.287799	1	gene10066|K05749;	no
Regulation of lipolysis in adipocytes	map04923	1	56	12	9716	0.0731804	1	gene10897|K19477;	no
Renin secretion	map04924	1	66	12	9706	0.0854974	1	gene10897|K19477;	no
Ribosome	map03010	1	771	12	9001	0.656668	1	gene10372|K02915;	no
RNA transport	map03013	1	270	12	9502	0.306045	1	gene10066|K05749;	no
Salivary secretion	map04970	1	97	12	9675	0.122726	1	gene10897|K19477;	no
Thyroid hormone synthesis	map04918	1	74	12	9698	0.095242	1	gene10013|K00432;	no
KEGG pathways for differentially expressed known miRNAs in E120d_E90d
Name	Map	Count1	Count2	Count3	Count4	p	q	Gene_target	Result
Other glycan degradation	map00511	6	22	310	9447	0.00022334	0.0754889	gene10955|K12312;gene10957|K12312;gene11021|K12312;gene11022|K12312;gene11023|K12312;gene11024|K12312;	no
Glycosaminoglycan biosynthesis - keratan sulfate	map00533	4	12	312	9457	0.00142764	0.198104	gene13419|K00741;gene19824|K01022;gene306|K00781;gene5574|K00741;	no
Insulin secretion	map04911	9	78	307	9391	0.00191323	0.198104	gene1319|K04944;gene14704|K13504;gene15596|K02677;gene16482|K05858;gene17685|K08047;gene18313|K04945;gene19833|K09048;gene7899|K16882;gene9997|K04515;	no
Thyroid hormone signaling pathway	map04919	11	114	305	9355	0.00234443	0.198104	gene12470|K08187;gene13323|K11255;gene13960|K17902;gene14794|K04650;gene14994|K15144;gene15103|K06062;gene15596|K02677;gene1614|K08526;gene16482|K05858;gene17383|K11256;gene9674|K15159;	no
Circadian entrainment	map04713	9	90	307	9379	0.00461321	0.216222	gene10035|K05197;gene10897|K19477;gene11597|K04963;gene15528|K05211;gene15596|K02677;gene16482|K05858;gene17685|K08047;gene9024|K04347;gene9997|K04515;	no
Glutamatergic synapse	map04724	10	106	306	9363	0.00423635	0.216222	gene10035|K05197;gene11697|K16342;gene11699|K16342;gene15528|K05211;gene15596|K02677;gene16482|K05858;gene173|K05203;gene17685|K08047;gene19777|K05613;gene9024|K04347;	no
Glycosphingolipid biosynthesis - lacto and neolacto series	map00601	5	27	311	9442	0.00334484	0.216222	gene12568|K03663;gene13419|K00741;gene18470|K00718;gene306|K00781;gene5574|K00741;	no
Maturity onset diabetes of the young	map04950	4	19	312	9450	0.00581311	0.216222	gene12426|K19521;gene14301|K08034;gene16425|K08027;gene18388|K08038;	no
Platelet activation	map04611	10	113	306	9356	0.00639709	0.216222	gene10897|K19477;gene11697|K16342;gene11699|K16342;gene14543|K05215;gene15194|K06476;gene16482|K05858;gene17115|K00907;gene17685|K08047;gene20129|K07361;gene6196|K06270;	no
Protein processing in endoplasmic reticulum	map04141	15	208	301	9261	0.00578281	0.216222	gene10323|K14007;gene10383|K14007;gene10912|K14005;gene1235|K14006;gene14933|K09503;gene15371|K14015;gene15691|K13719;gene1586|K09054;gene16607|K09521;gene16750|K14006;gene17555|K08653;gene19151|K09486;gene2401|K09502;gene9752|K14007;gene9824|K06689;	no
Gap junction	map04540	8	90	308	9379	0.0137624	0.314154	gene10897|K19477;gene12401|K07372;gene15596|K02677;gene16482|K05858;gene17036|K07375;gene17685|K08047;gene1799|K03099;gene21278|K07374;	no
Long-term depression	map04730	6	54	310	9415	0.0125245	0.314154	gene10035|K05197;gene10897|K19477;gene11697|K16342;gene11699|K16342;gene15596|K02677;gene16482|K05858;	no
Notch signaling pathway	map04330	6	53	310	9416	0.0115769	0.314154	gene11081|K04496;gene11673|K06051;gene14635|K02353;gene15103|K06062;gene20683|K06061;gene8689|K06061;	no
Oxytocin signaling pathway	map04921	11	148	305	9321	0.0139417	0.314154	gene11008|K01242;gene11597|K04963;gene11697|K16342;gene11699|K16342;gene14989|K04862;gene15596|K02677;gene16482|K05858;gene17115|K00907;gene17685|K08047;gene6196|K06270;gene9997|K04515;	no
Salivary secretion	map04970	8	90	308	9379	0.0137624	0.314154	gene10897|K19477;gene11008|K01242;gene11597|K04963;gene14704|K13504;gene15596|K02677;gene16482|K05858;gene17685|K08047;gene18313|K04945;	no
Endocrine resistance	map01522	8	97	308	9372	0.0201256	0.388364	gene11673|K06051;gene11909|K17449;gene14794|K04650;gene14994|K15144;gene17383|K11256;gene17685|K08047;gene1799|K03099;gene4012|K05664;	no
Focal adhesion	map04510	13	200	303	9269	0.0206821	0.388364	gene11909|K17449;gene12459|K06241;gene12648|K05637;gene1339|K04659;gene15194|K06476;gene15488|K06525;gene15596|K02677;gene16210|K06252;gene17115|K00907;gene17485|K05726;gene1799|K03099;gene18947|K16060;gene6196|K06270;	no
Hippo signaling pathway - fly	map04391	7	77	309	9392	0.0186003	0.388364	gene10119|K16685;gene16015|K05628;gene17310|K16197;gene17966|K09236;gene18952|K16687;gene19256|K09448;gene19591|K09448;	no
African trypanosomiasis	map05143	4	31	312	9438	0.0254176	0.409102	gene12459|K06241;gene15596|K02677;gene16482|K05858;gene19052|K05482;	no
Hippo signaling pathway - multiple species	map04392	4	30	312	9439	0.0230822	0.409102	gene10119|K16685;gene18952|K16687;gene19256|K09448;gene19591|K09448;	no
MicroRNAs in cancer	map05206	11	162	305	9307	0.0245041	0.409102	gene11074|K05094;gene11909|K17449;gene13585|K07996;gene13854|K13863;gene15596|K02677;gene16210|K06252;gene16693|K09299;gene17137|K17399;gene1799|K03099;gene21866|K11592;gene28393|K13863;	no
Axon guidance	map04360	12	190	304	9279	0.0307414	0.425152	gene11918|K06842;gene1374|K06521;gene14437|K05766;gene15596|K02677;gene15811|K05746;gene16393|K06820;gene1783|K06754;gene1787|K06753;gene19872|K05746;gene20115|K06850;gene20767|K04966;gene9997|K04515;	no
Cell adhesion molecules (CAMs)	map04514	9	124	307	9345	0.0282125	0.425152	gene1002|K06449;gene10153|K06793;gene11306|K06766;gene12241|K07377;gene15646|K06757;gene16907|K06548;gene17024|K06797;gene17624|K06809;gene304|K05695;	no
GnRH signaling pathway	map04912	7	85	309	9384	0.0289956	0.425152	gene11697|K16342;gene11699|K16342;gene15596|K02677;gene16482|K05858;gene17685|K08047;gene1799|K03099;gene9997|K04515;	no
Inositol phosphate metabolism	map00562	6	69	310	9400	0.0338396	0.425152	gene14236|K18082;gene15641|K00923;gene16482|K05858;gene19218|K00923;gene21194|K01106;gene2414|K19006;	no
Regulation of actin cytoskeleton	map04810	14	238	302	9231	0.0339619	0.425152	gene10066|K05749;gene11074|K05094;gene14130|K13710;gene14437|K05766;gene15194|K06476;gene15488|K06525;gene15811|K05746;gene17115|K00907;gene17485|K05726;gene1799|K03099;gene19872|K05746;gene26049|K06594;gene6196|K06270;gene9024|K04347;	no
Thyroid hormone synthesis	map04918	6	69	310	9400	0.0338396	0.425152	gene10013|K00432;gene13127|K10809;gene15596|K02677;gene16482|K05858;gene17685|K08047;gene19833|K09048;	no
Adrenergic signaling in cardiomyocytes	map04261	10	153	306	9316	0.0384153	0.463728	gene11360|K17751;gene14989|K04862;gene15596|K02677;gene16482|K05858;gene17685|K08047;gene19833|K09048;gene20042|K09290;gene2575|K11583;gene9076|K09290;gene9997|K04515;	no
Gastric acid secretion	map04971	6	72	310	9397	0.0398859	0.464877	gene15596|K02677;gene16482|K05858;gene17115|K00907;gene17685|K08047;gene19375|K04195;gene9997|K04515;	no
Nicotine addiction	map05033	4	37	312	9432	0.0423455	0.477093	gene10035|K05197;gene10644|K05186;gene15528|K05211;gene16087|K05184;	no
Aldosterone synthesis and secretion	map04925	6	75	310	9394	0.0465773	0.491725	gene15596|K02677;gene16482|K05858;gene17685|K08047;gene19833|K09048;gene20874|K13885;gene9997|K04515;	no
Apoptosis - fly	map04214	6	79	310	9390	0.0565234	0.491725	gene12796|K04404;gene13665|K09428;gene15830|K10798;gene15953|K06030;gene26651|K01527;gene9351|K07611;	no
ECM-receptor interaction	map04512	6	80	310	9389	0.0591948	0.491725	gene12459|K06241;gene12648|K05637;gene1339|K04659;gene15194|K06476;gene15488|K06525;gene16210|K06252;	no
Homologous recombination	map03440	4	41	312	9428	0.0564387	0.491725	gene12087|K10869;gene13828|K08775;gene365|K10875;gene5474|K12173;	no
Melanogenesis	map04916	7	98	309	9371	0.0531858	0.491725	gene14635|K02353;gene15596|K02677;gene16482|K05858;gene17685|K08047;gene19833|K09048;gene23817|K02354;gene9997|K04515;	no
mRNA surveillance pathway	map03015	9	138	307	9331	0.048559	0.491725	gene13020|K14401;gene14491|K11124;gene15023|K14323;gene16286|K14409;gene16558|K14327;gene18387|K06100;gene2575|K11583;gene28272|K14284;gene9700|K14411;	no
Pathways in cancer	map05200	27	584	289	8885	0.0596471	0.491725	gene11074|K05094;gene11081|K04496;gene11248|K04500;gene1167|K09097;gene11673|K06051;gene12459|K06241;gene12648|K05637;gene13569|K10053;gene13828|K08775;gene1407|K12331;gene14635|K02353;gene15110|K11224;gene15194|K06476;gene15596|K02677;gene1614|K08526;gene16482|K05858;gene171|K05061;gene17383|K11256;gene17685|K08047;gene1799|K03099;gene18947|K16060;gene1905|K04707;gene20042|K09290;gene23817|K0235…	no
Phosphatidylinositol signaling system	map04070	7	95	309	9374	0.0467495	0.491725	gene14236|K18082;gene15596|K02677;gene15641|K00923;gene16482|K05858;gene19218|K00923;gene19835|K00901;gene21194|K01106;	no
PI3K-Akt signaling pathway	map04151	19	375	297	9094	0.0526584	0.491725	gene11074|K05094;gene12459|K06241;gene12648|K05637;gene1339|K04659;gene14902|K02583;gene15017|K05423;gene15146|K01084;gene15194|K06476;gene15488|K06525;gene15596|K02677;gene16210|K06252;gene171|K05061;gene17310|K16197;gene17704|K16332;gene17939|K16340;gene1799|K03099;gene19833|K09048;gene2575|K11583;gene9024|K04347;	no
Relaxin signaling pathway	map04926	8	121	308	9348	0.0572872	0.491725	gene11248|K04500;gene11909|K17449;gene15596|K02677;gene16482|K05858;gene17685|K08047;gene1799|K03099;gene19833|K09048;gene9024|K04347;	no
Vascular smooth muscle contraction	map04270	8	121	308	9348	0.0572872	0.491725	gene11697|K16342;gene11699|K16342;gene1407|K12331;gene15596|K02677;gene16482|K05858;gene17115|K00907;gene17685|K08047;gene6196|K06270;	no
Dilated cardiomyopathy (DCM)	map05414	6	81	310	9388	0.0619404	0.498473	gene14989|K04862;gene15194|K06476;gene15488|K06525;gene17685|K08047;gene20042|K09290;gene9076|K09290;	no
Inflammatory mediator regulation of TRP channels	map04750	7	103	309	9366	0.0650945	0.504657	gene11697|K16342;gene11699|K16342;gene15596|K02677;gene16482|K05858;gene17685|K08047;gene19627|K04269;gene9997|K04515;	no
Phototransduction - fly	map04745	3	26	313	9443	0.065695	0.504657	gene15596|K02677;gene16482|K05858;gene9997|K04515;	no
ErbB signaling pathway	map04012	6	83	310	9386	0.0676545	0.508161	gene11909|K17449;gene15110|K11224;gene15596|K02677;gene1799|K03099;gene1905|K04707;gene9997|K04515;	no
Fc epsilon RI signaling pathway	map04664	5	65	311	9404	0.0752487	0.540674	gene11697|K16342;gene11699|K16342;gene15596|K02677;gene1799|K03099;gene20129|K07361;	no
Morphine addiction	map05032	6	86	310	9383	0.0767821	0.540674	gene10644|K05186;gene12909|K18438;gene15596|K02677;gene16087|K05184;gene17685|K08047;gene9024|K04347;	no
Phospholipase D signaling pathway	map04072	9	151	307	9318	0.0745453	0.540674	gene11697|K16342;gene11699|K16342;gene11909|K17449;gene15414|K18441;gene15596|K02677;gene16482|K05858;gene17685|K08047;gene1799|K03099;gene19835|K00901;	no
Long-term potentiation	map04720	5	66	311	9403	0.0789228	0.544406	gene10035|K05197;gene15528|K05211;gene15596|K02677;gene16482|K05858;gene9997|K04515;	no
Amphetamine addiction	map05031	5	68	311	9401	0.0865543	0.585107	gene10035|K05197;gene15528|K05211;gene15596|K02677;gene19833|K09048;gene9997|K04515;	no
Hematopoietic cell lineage	map04640	6	90	310	9379	0.0899821	0.596352	gene1002|K06449;gene11008|K01242;gene15017|K05423;gene15194|K06476;gene171|K05061;gene18504|K06475;	no
Calcium signaling pathway	map04020	10	186	306	9283	0.10279	0.620411	gene11008|K01242;gene11597|K04963;gene14543|K05215;gene15528|K05211;gene15596|K02677;gene16482|K05858;gene17115|K00907;gene17685|K08047;gene19375|K04195;gene9997|K04515;	no
Inflammatory bowel disease (IBD)	map05321	4	51	312	9418	0.101148	0.620411	gene11248|K04500;gene11809|K08532;gene17518|K09035;gene19052|K05482;	no
Nicotinate and nicotinamide metabolism	map00760	3	32	313	9437	0.102438	0.620411	gene11008|K01242;gene15994|K06210;gene211|K01081;	no
Ovarian steroidogenesis	map04913	4	51	312	9418	0.101148	0.620411	gene11697|K16342;gene11699|K16342;gene17685|K08047;gene20874|K13885;	no
Vasopressin-regulated water reabsorption	map04962	4	50	312	9419	0.0961003	0.620411	gene14704|K13504;gene19833|K09048;gene21975|K10413;gene27407|K07904;	no
Estrogen signaling pathway	map04915	6	98	310	9371	0.119811	0.710458	gene11909|K17449;gene13382|K09571;gene16482|K05858;gene17685|K08047;gene1799|K03099;gene19833|K09048;	no
Glycosphingolipid biosynthesis - globo and isoglobo series	map00603	2	17	314	9452	0.124089	0.723138	gene12568|K03663;gene18470|K00718;	no
Toll and Imd signaling pathway	map04624	4	57	312	9412	0.133861	0.766865	gene10351|K10380;gene12796|K04404;gene18947|K16060;gene9824|K06689;	no
Hypertrophic cardiomyopathy (HCM)	map05410	5	80	311	9389	0.139843	0.774867	gene14989|K04862;gene15194|K06476;gene15488|K06525;gene20042|K09290;gene9076|K09290;	no
Osteoclast differentiation	map04380	7	126	309	9343	0.138863	0.774867	gene12796|K04404;gene12847|K08008;gene1574|K12560;gene16954|K06551;gene16955|K06551;gene18764|K06512;gene20129|K07361;	no
Retrograde endocannabinoid signaling	map04723	8	151	308	9318	0.14272	0.778054	gene10035|K05197;gene10644|K05186;gene12608|K04277;gene15596|K02677;gene16087|K05184;gene16482|K05858;gene17685|K08047;gene9024|K04347;	no
Cholinergic synapse	map04725	6	105	310	9364	0.149432	0.801714	gene15596|K02677;gene16482|K05858;gene17685|K08047;gene19833|K09048;gene9024|K04347;gene9997|K04515;	no
Arrhythmogenic right ventricular cardiomyopathy (ARVC)	map05412	4	63	312	9406	0.170274	0.820192	gene12401|K07372;gene14989|K04862;gene15194|K06476;gene15488|K06525;	no
Base excision repair	map03410	3	42	313	9427	0.176916	0.820192	gene15830|K10798;gene18299|K10803;gene18444|K10747;	no
Chronic myeloid leukemia	map05220	5	88	311	9381	0.18168	0.820192	gene11081|K04496;gene11909|K17449;gene15110|K11224;gene1799|K03099;gene1905|K04707;	no
Dopaminergic synapse	map04728	7	133	309	9336	0.167098	0.820192	gene10035|K05197;gene15596|K02677;gene16482|K05858;gene19833|K09048;gene2575|K11583;gene9024|K04347;gene9997|K04515;	no
GABAergic synapse	map04727	5	85	311	9384	0.165471	0.820192	gene10644|K05186;gene15596|K02677;gene16087|K05184;gene17685|K08047;gene9024|K04347;	no
Histidine metabolism	map00340	2	22	314	9447	0.180788	0.820192	gene14802|K00129;gene2720|K13990;	no
Lysine degradation	map00310	5	88	311	9381	0.18168	0.820192	gene15130|K17451;gene16163|K11432;gene18062|K14959;gene19134|K09186;gene2497|K13645;	no
Mannose type O-glycan biosynthesis	map00515	2	21	314	9448	0.169131	0.820192	gene12568|K03663;gene306|K00781;	no
Neomycin, kanamycin and gentamicin biosynthesis	map00524	1	5	315	9464	0.178822	0.820192	gene26601|K00844;	no
Serotonergic synapse	map04726	6	112	310	9357	0.181995	0.820192	gene11697|K16342;gene11699|K16342;gene15596|K02677;gene16482|K05858;gene1734|K04520;gene9024|K04347;	no
Th1 and Th2 cell differentiation	map04658	5	85	311	9384	0.165471	0.820192	gene11673|K06051;gene15110|K11224;gene17518|K09035;gene20683|K06061;gene8689|K06061;	no
Thyroid cancer	map05216	3	42	313	9427	0.176916	0.820192	gene1614|K08526;gene20042|K09290;gene9076|K09290;	no
Cell cycle	map04110	8	163	308	9306	0.188566	0.827739	gene11248|K04500;gene12613|K02605;gene13404|K06670;gene13609|K04682;gene17310|K16197;gene17651|K02608;gene17704|K16332;gene20943|K03354;	no
Rap1 signaling pathway	map04015	10	214	306	9255	0.188568	0.827739	gene11074|K05094;gene12608|K04277;gene14902|K02583;gene15194|K06476;gene15596|K02677;gene16482|K05858;gene17485|K05726;gene17685|K08047;gene20129|K07361;gene9390|K08020;	no
Vitamin digestion and absorption	map04977	2	23	314	9446	0.192562	0.834434	gene20874|K13885;gene2542|K14622;	no
Neuroactive ligand-receptor interaction	map04080	12	268	304	9201	0.195087	0.834674	gene10035|K05197;gene10644|K05186;gene12608|K04277;gene14543|K05215;gene15528|K05211;gene16087|K05184;gene16967|K04216;gene173|K05203;gene18378|K04580;gene19375|K04195;gene19627|K04269;gene2013|K04617;	no
Phototransduction	map04744	2	24	314	9445	0.204431	0.86372	gene11232|K13749;gene14745|K13764;	no
Aminoacyl-tRNA biosynthesis	map00970	3	46	313	9423	0.210008	0.865642	gene1018|K01867;gene14122|K01883;gene7049|K01866;	no
Insulin signaling pathway	map04910	8	168	308	9301	0.209324	0.865642	gene11367|K07189;gene11909|K17449;gene15146|K01084;gene15338|K00665;gene1799|K03099;gene1905|K04707;gene26601|K00844;gene304|K05695;	no
Endocrine and other factor-regulated calcium reabsorption	map04961	3	47	313	9422	0.218488	0.889745	gene15596|K02677;gene16482|K05858;gene27407|K07904;	no
Hippo signaling pathway	map04390	8	174	308	9295	0.235345	0.915509	gene10119|K16685;gene11248|K04500;gene14635|K02353;gene17310|K16197;gene18952|K16687;gene19256|K09448;gene19591|K09448;gene23817|K02354;	no
Human papillomavirus infection	map05165	14	332	302	9137	0.228914	0.915509	gene12459|K06241;gene12648|K05637;gene1339|K04659;gene14635|K02353;gene15194|K06476;gene15488|K06525;gene16210|K06252;gene17704|K16332;gene1799|K03099;gene19833|K09048;gene20683|K06061;gene23817|K02354;gene2575|K11583;gene8689|K06061;	no
Malaria	map05144	3	49	313	9420	0.235649	0.915509	gene1339|K04659;gene15017|K05423;gene19052|K05482;	no
Non-small cell lung cancer	map05223	4	72	312	9397	0.230297	0.915509	gene15110|K11224;gene15596|K02677;gene1614|K08526;gene1799|K03099;	no
alpha-Linolenic acid metabolism	map00592	2	27	314	9442	0.240436	0.923492	gene11697|K16342;gene11699|K16342;	no
Glioma	map05214	4	75	312	9394	0.25138	0.95468	gene11909|K17449;gene15596|K02677;gene1799|K03099;gene9997|K04515;	no
Bile secretion	map04976	5	102	311	9367	0.263864	0.974231	gene11218|K14361;gene12111|K14341;gene17685|K08047;gene20874|K13885;gene4012|K05664;	no
Chemokine signaling pathway	map04062	8	182	308	9287	0.271652	0.974231	gene11909|K17449;gene15110|K11224;gene16482|K05858;gene17485|K05726;gene17685|K08047;gene1799|K03099;gene19142|K04190;gene9024|K04347;	no
Cholesterol metabolism	map04979	3	53	313	9416	0.270599	0.974231	gene17046|K10707;gene20874|K13885;gene4012|K05664;	no
Fructose and mannose metabolism	map00051	2	30	314	9439	0.276705	0.974231	gene26601|K00844;gene7566|K17497;	no
Galactose metabolism	map00052	2	30	314	9439	0.276705	0.974231	gene15146|K01084;gene26601|K00844;	no
Pancreatic secretion	map04972	5	103	311	9366	0.270054	0.974231	gene11008|K01242;gene15596|K02677;gene16482|K05858;gene17685|K08047;gene27407|K07904;	no
Transcriptional misregulation in cancer	map05202	8	183	308	9286	0.276301	0.974231	gene10596|K15605;gene10944|K15184;gene13569|K10053;gene14794|K04650;gene14902|K02583;gene1614|K08526;gene17518|K09035;gene19134|K09186;	no
AGE-RAGE signaling pathway in diabetic complications	map04933	5	105	311	9364	0.282526	0.981553	gene11248|K04500;gene12847|K08008;gene15110|K11224;gene15596|K02677;gene16482|K05858;	no
Apelin signaling pathway	map04371	7	158	309	9311	0.284592	0.981553	gene11248|K04500;gene11597|K04963;gene1387|K09262;gene16482|K05858;gene17115|K00907;gene17685|K08047;gene9024|K04347;	no
ABC transporters	map02010	2	85	314	9384	0.776909	1	gene15577|K05649;gene4012|K05664;	no
Acute myeloid leukemia	map05221	3	71	313	9398	0.429647	1	gene13569|K10053;gene15110|K11224;gene1799|K03099;	no
Adherens junction	map04520	2	78	314	9391	0.735732	1	gene11248|K04500;gene304|K05695;	no
Adipocytokine signaling pathway	map04920	2	75	314	9394	0.716193	1	gene15146|K01084;gene1614|K08526;	no
Alcoholism	map05034	5	176	311	9293	0.700376	1	gene11909|K17449;gene15528|K05211;gene1799|K03099;gene19833|K09048;gene9024|K04347;	no
Aldosterone-regulated sodium reabsorption	map04960	1	42	315	9427	0.756992	1	gene15596|K02677;	no
Alzheimer disease	map05010	5	235	311	9234	0.892074	1	gene11597|K04963;gene15528|K05211;gene1586|K09054;gene16482|K05858;gene1734|K04520;	no
Amino sugar and nucleotide sugar metabolism	map00520	2	55	314	9414	0.55392	1	gene26601|K00844;gene7566|K17497;	no
Amoebiasis	map05146	4	102	312	9367	0.448688	1	gene12459|K06241;gene12648|K05637;gene15596|K02677;gene16482|K05858;	no
AMPK signaling pathway	map04152	4	139	312	9330	0.683456	1	gene15146|K01084;gene15338|K00665;gene19833|K09048;gene2575|K11583;	no
Amyotrophic lateral sclerosis (ALS)	map05014	3	64	313	9405	0.368372	1	gene10035|K05197;gene15528|K05211;gene19777|K05613;	no
Antifolate resistance	map01523	1	64	315	9405	0.882451	1	gene13279|K01307;	no
Apoptosis	map04210	5	177	311	9292	0.704959	1	gene15830|K10798;gene16056|K02311;gene18947|K16060;gene21278|K07374;gene9351|K07611;	no
Apoptosis - multiple species	map04215	2	56	314	9413	0.563407	1	gene14902|K02583;gene18947|K16060;	no
Arachidonic acid metabolism	map00590	3	83	313	9386	0.528986	1	gene10013|K00432;gene11697|K16342;gene11699|K16342;	no
Autoimmune thyroid disease	map05320	1	45	315	9424	0.779883	1	gene13127|K10809;	no
Autophagy - animal	map04140	5	151	311	9318	0.570537	1	gene12599|K16186;gene14236|K18082;gene14801|K08269;gene19838|K17985;gene19840|K08331;	no
Autophagy - other	map04136	2	43	314	9426	0.429264	1	gene14801|K08269;gene19840|K08331;	no
Bacterial invasion of epithelial cells	map05100	4	96	312	9373	0.405079	1	gene11909|K17449;gene17485|K05726;gene1905|K04707;gene2422|K13744;	no
Basal cell carcinoma	map05217	2	66	314	9403	0.650255	1	gene14635|K02353;gene23817|K02354;	no
Basal transcription factors	map03022	1	58	315	9411	0.856679	1	gene12254|K03122;	no
B cell receptor signaling pathway	map04662	2	72	314	9397	0.695457	1	gene1574|K12560;gene1799|K03099;	no
beta-Alanine metabolism	map00410	1	41	315	9428	0.748847	1	gene14802|K00129;	no
Bladder cancer	map05219	1	45	315	9424	0.779883	1	gene11074|K05094;	no
Breast cancer	map05224	7	160	309	9309	0.294814	1	gene11673|K06051;gene11909|K17449;gene13828|K08775;gene14635|K02353;gene17383|K11256;gene1799|K03099;gene23817|K02354;	no
cAMP signaling pathway	map04024	8	239	308	9230	0.547752	1	gene10035|K05197;gene15528|K05211;gene17685|K08047;gene18378|K04580;gene19833|K09048;gene20906|K08401;gene6196|K06270;gene9997|K04515;	no
Carbohydrate digestion and absorption	map04973	2	47	314	9422	0.472937	1	gene15146|K01084;gene26601|K00844;	no
Carbon metabolism	map01200	2	150	314	9319	0.959727	1	gene16798|K01895;gene26601|K00844;	no
Cardiac muscle contraction	map04260	4	95	312	9374	0.397739	1	gene11360|K17751;gene14989|K04862;gene20042|K09290;gene9076|K09290;	no
Cellular senescence	map04218	4	179	312	9290	0.847528	1	gene11248|K04500;gene12097|K18753;gene13609|K04682;gene17704|K16332;	no
Central carbon metabolism in cancer	map05230	2	69	314	9400	0.673489	1	gene11074|K05094;gene26601|K00844;	no
cGMP-PKG signaling pathway	map04022	7	177	309	9292	0.384094	1	gene10897|K19477;gene1387|K09262;gene16482|K05858;gene17115|K00907;gene17685|K08047;gene19833|K09048;gene6196|K06270;	no
Chagas disease (American trypanosomiasis)	map05142	2	120	314	9349	0.908952	1	gene11248|K04500;gene16482|K05858;	no
Chemical carcinogenesis	map05204	2	90	314	9379	0.80279	1	gene1167|K09097;gene14802|K00129;	no
Choline metabolism in cancer	map05231	5	108	311	9361	0.301434	1	gene11697|K16342;gene11699|K16342;gene15596|K02677;gene1799|K03099;gene19835|K00901;	no
Circadian rhythm	map04710	1	41	315	9428	0.748847	1	gene11809|K08532;	no
Citrate cycle (TCA cycle)	map00020	1	38	315	9431	0.72274	1	gene15095|K01648;	no
Cocaine addiction	map05030	2	49	314	9420	0.494008	1	gene15528|K05211;gene19833|K09048;	no
Colorectal cancer	map05210	1	101	315	9368	0.965475	1	gene11248|K04500;	no
Cysteine and methionine metabolism	map00270	2	60	314	9409	0.599897	1	gene17137|K17399;gene17191|K01920;	no
Cytokine-cytokine receptor interaction	map04060	7	231	309	9238	0.653164	1	gene11362|K05493;gene12727|K05139;gene14902|K02583;gene15017|K05423;gene171|K05061;gene19052|K05482;gene19142|K04190;	no
Cytosolic DNA-sensing pathway	map04623	2	56	314	9413	0.563407	1	gene1317|K12968;gene19052|K05482;	no
DNA replication	map03030	2	44	314	9425	0.440365	1	gene13185|K10745;gene18444|K10747;	no
Dorso-ventral axis formation	map04320	1	33	315	9436	0.673082	1	gene1799|K03099;	no
Drug metabolism - cytochrome P450	map00982	1	75	315	9394	0.918295	1	gene14802|K00129;	no
EGFR tyrosine kinase inhibitor resistance	map01521	4	107	312	9362	0.484248	1	gene11074|K05094;gene11909|K17449;gene15596|K02677;gene1799|K03099;	no
Endocytosis	map04144	10	277	306	9192	0.448953	1	gene11074|K05094;gene11248|K04500;gene15025|K19475;gene15414|K18441;gene16118|K12489;gene1905|K04707;gene24143|K12185;gene27407|K07904;gene4837|K12488;gene5189|K12186;	no
Endometrial cancer	map05213	1	65	315	9404	0.886273	1	gene1799|K03099;	no
Epstein-Barr virus infection	map05169	4	216	312	9253	0.929018	1	gene11008|K01242;gene12796|K04404;gene15016|K03033;gene17310|K16197;	no
Ether lipid metabolism	map00565	2	48	314	9421	0.483539	1	gene11697|K16342;gene11699|K16342;	no
Fanconi anemia pathway	map03460	1	53	315	9416	0.830952	1	gene13828|K08775;	no
Fat digestion and absorption	map04975	1	56	315	9413	0.846893	1	gene20874|K13885;	no
Fatty acid biosynthesis	map00061	1	14	315	9455	0.389067	1	gene15338|K00665;	no
Fatty acid metabolism	map01212	1	54	315	9415	0.836442	1	gene15338|K00665;	no
Fc gamma R-mediated phagocytosis	map04666	3	108	313	9361	0.700761	1	gene15596|K02677;gene1574|K12560;gene4837|K12488;	no
Ferroptosis	map04216	1	100	315	9369	0.964311	1	gene777|K12889;	no
Fluid shear stress and atherosclerosis	map05418	2	161	314	9308	0.97038	1	gene12847|K08008;gene15194|K06476;	no
Folate biosynthesis	map00790	1	27	315	9442	0.601663	1	gene13279|K01307;	no
FoxO signaling pathway	map04068	4	146	312	9323	0.719036	1	gene11248|K04500;gene15146|K01084;gene17704|K16332;gene1799|K03099;	no
Gastric cancer	map05226	6	168	310	9301	0.494024	1	gene11248|K04500;gene11909|K17449;gene14635|K02353;gene1614|K08526;gene1799|K03099;gene23817|K02354;	no
Glucagon signaling pathway	map04922	4	110	312	9359	0.505144	1	gene15146|K01084;gene16482|K05858;gene19833|K09048;gene9997|K04515;	no
Glutathione metabolism	map00480	2	64	314	9405	0.63405	1	gene10013|K00432;gene17191|K01920;	no
Glycerolipid metabolism	map00561	2	69	314	9400	0.673489	1	gene19835|K00901;gene24905|K14076;	no
Glycerophospholipid metabolism	map00564	4	98	312	9371	0.419705	1	gene11697|K16342;gene11699|K16342;gene16359|K13514;gene19835|K00901;	no
Glycolysis / Gluconeogenesis	map00010	4	83	312	9386	0.309251	1	gene14802|K00129;gene15146|K01084;gene16798|K01895;gene26601|K00844;	no
Hedgehog signaling pathway - fly	map04341	1	40	315	9429	0.740429	1	gene11781|K08958;	no
Hedgehog signaling pathway	map04340	2	52	314	9417	0.524597	1	gene10966|K19605;gene11781|K08958;	no
Hepatitis B	map05161	6	177	310	9292	0.543547	1	gene11136|K05409;gene15110|K11224;gene15596|K02677;gene17310|K16197;gene19833|K09048;gene27455|K11594;	no
Hepatitis C	map05160	2	144	314	9325	0.95246	1	gene1799|K03099;gene20874|K13885;	no
Hepatocellular carcinoma	map05225	6	184	310	9285	0.580555	1	gene11248|K04500;gene11909|K17449;gene14635|K02353;gene15596|K02677;gene1799|K03099;gene23817|K02354;	no
Herpes simplex infection	map05168	3	259	313	9210	0.991811	1	gene12796|K04404;gene14215|K12890;gene28272|K14284;	no
HIF-1 signaling pathway	map04066	4	138	312	9331	0.678125	1	gene1167|K09097;gene15596|K02677;gene26601|K00844;gene9997|K04515;	no
HTLV-I infection	map05166	9	296	307	9173	0.656932	1	gene10972|K09341;gene11248|K04500;gene14635|K02353;gene15103|K06062;gene15110|K11224;gene17451|K15305;gene17685|K08047;gene20943|K03354;gene23817|K02354;	no
Huntington disease	map05016	4	268	312	9201	0.978217	1	gene14762|K10408;gene15808|K10408;gene16482|K05858;gene19833|K09048;	no
IL-17 signaling pathway	map04657	4	88	312	9381	0.346094	1	gene11362|K05493;gene12796|K04404;gene14215|K12890;gene15017|K05423;	no
Influenza A	map05164	5	185	311	9284	0.739864	1	gene1317|K12968;gene15596|K02677;gene18253|K15047;gene19052|K05482;gene28272|K14284;	no
Insulin resistance	map04931	5	117	311	9352	0.359095	1	gene11367|K07189;gene13960|K17902;gene15146|K01084;gene19833|K09048;gene304|K05695;	no
Jak-STAT signaling pathway	map04630	6	169	310	9300	0.499619	1	gene12727|K05139;gene15017|K05423;gene15110|K11224;gene171|K05061;gene1799|K03099;gene18176|K05447;	no
Kaposi sarcoma-associated herpesvirus infection	map05167	1	205	315	9264	0.998925	1	gene9024|K04347;	no
Legionellosis	map05134	1	112	315	9357	0.976037	1	gene19052|K05482;	no
Leishmaniasis	map05140	1	65	315	9404	0.886273	1	gene12796|K04404;	no
Leukocyte transendothelial migration	map04670	2	124	314	9345	0.91816	1	gene15596|K02677;gene17485|K05726;	no
Linoleic acid metabolism	map00591	2	36	314	9433	0.348639	1	gene11697|K16342;gene11699|K16342;	no
Longevity regulating pathway	map04211	3	96	313	9373	0.624863	1	gene17685|K08047;gene19833|K09048;gene19840|K08331;	no
Longevity regulating pathway - multiple species	map04213	1	64	315	9405	0.882451	1	gene17685|K08047;	no
Longevity regulating pathway - worm	map04212	3	78	313	9391	0.488685	1	gene14801|K08269;gene15830|K10798;gene17310|K16197;	no
Lysosome	map04142	3	136	313	9333	0.831757	1	gene15586|K12381;gene19362|K01279;gene20735|K12307;	no
MAPK signaling pathway - fly	map04013	4	112	312	9357	0.518866	1	gene12796|K04404;gene17310|K16197;gene1799|K03099;gene9824|K06689;	no
MAPK signaling pathway	map04010	11	291	305	9178	0.384985	1	gene10132|K12326;gene11074|K05094;gene11697|K16342;gene11699|K16342;gene12796|K04404;gene14902|K02583;gene14989|K04862;gene15596|K02677;gene1799|K03099;gene24328|K04414;gene9024|K04347;	no
Measles	map05162	4	136	312	9333	0.667277	1	gene12796|K04404;gene1317|K12968;gene15110|K11224;gene1574|K12560;	no
Metabolism of xenobiotics by cytochrome P450	map00980	1	85	315	9384	0.941322	1	gene14802|K00129;	no
Mineral absorption	map04978	1	83	315	9386	0.937304	1	gene15666|K14706;	no
Mismatch repair	map03430	1	24	315	9445	0.56032	1	gene18444|K10747;	no
Mitophagy - animal	map04137	2	72	314	9397	0.695457	1	gene15953|K06030;gene19838|K17985;	no
mTOR signaling pathway	map04150	8	195	308	9274	0.333564	1	gene12599|K16186;gene14635|K02353;gene14801|K08269;gene15596|K02677;gene1799|K03099;gene20390|K08267;gene21206|K20404;gene23817|K02354;	no
Mucin type O-glycan biosynthesis	map00512	1	34	315	9435	0.683676	1	gene15448|K03479;	no
Natural killer cell mediated cytotoxicity	map04650	4	133	312	9336	0.650545	1	gene11909|K17449;gene15596|K02677;gene1799|K03099;gene20129|K07361;	no
Necroptosis	map04217	7	230	309	9239	0.648814	1	gene11136|K05409;gene11697|K16342;gene11699|K16342;gene15110|K11224;gene15830|K10798;gene18947|K16060;gene9997|K04515;	no
Neurotrophin signaling pathway	map04722	4	126	312	9343	0.609391	1	gene11909|K17449;gene14902|K02583;gene1799|K03099;gene9997|K04515;	no
NF-kappa B signaling pathway	map04064	4	92	312	9377	0.375644	1	gene11136|K05409;gene12796|K04404;gene17255|K05399;gene18947|K16060;	no
N-Glycan biosynthesis	map00510	1	61	315	9408	0.870201	1	gene19035|K03846;	no
NOD-like receptor signaling pathway	map04621	5	171	311	9298	0.676733	1	gene12796|K04404;gene15953|K06030;gene16482|K05858;gene18947|K16060;gene19052|K05482;	no
Nucleotide excision repair	map03420	1	51	315	9418	0.819416	1	gene18444|K10747;	no
Olfactory transduction	map04740	13	1245	303	8224	1	1	gene10897|K19477;gene11394|K04257;gene11396|K04257;gene11550|K04257;gene19449|K04257;gene19450|K04257;gene19459|K04257;gene19488|K04257;gene19533|K04257;gene20002|K04257;gene20076|K04257;gene8920|K04257;gene9997|K04515;	no
One carbon pool by folate	map00670	1	24	315	9445	0.56032	1	gene2720|K13990;	no
Oocyte meiosis	map04114	4	149	312	9320	0.733355	1	gene17310|K16197;gene17685|K08047;gene20943|K03354;gene9997|K04515;	no
Other types of O-glycan biosynthesis	map00514	1	27	315	9442	0.601663	1	gene306|K00781;	no
Oxidative phosphorylation	map00190	1	197	315	9272	0.998594	1	gene14772|K02257;	no
Pancreatic cancer	map05212	2	92	314	9377	0.812376	1	gene11248|K04500;gene13828|K08775;	no
Pathogenic Escherichia coli infection	map05130	3	73	313	9396	0.446787	1	gene15596|K02677;gene17036|K07375;gene21278|K07374;	no
Pertussis	map05133	1	85	315	9384	0.941322	1	gene11136|K05409;	no
Phagosome	map04145	6	153	310	9316	0.4082	1	gene1339|K04659;gene1574|K12560;gene17036|K07375;gene20874|K13885;gene21278|K07374;gene21975|K10413;	no
Phenylalanine metabolism	map00360	1	26	315	9443	0.588331	1	gene14802|K00129;	no
Platinum drug resistance	map01524	1	102	315	9367	0.966602	1	gene18947|K16060;	no
Porphyrin and chlorophyll metabolism	map00860	2	51	314	9418	0.51454	1	gene14772|K02257;gene25003|K01719;	no
PPAR signaling pathway	map03320	1	73	315	9396	0.912706	1	gene1614|K08526;	no
Primary immunodeficiency	map05340	1	33	315	9436	0.673082	1	gene17306|K01488;	no
Progesterone-mediated oocyte maturation	map04914	2	107	314	9362	0.871934	1	gene17685|K08047;gene20943|K03354;	no
Prolactin signaling pathway	map04917	3	76	313	9393	0.472102	1	gene11909|K17449;gene15110|K11224;gene1799|K03099;	no
Propanoate metabolism	map00640	1	38	315	9431	0.72274	1	gene16798|K01895;	no
Prostate cancer	map05215	2	96	314	9373	0.830309	1	gene1799|K03099;gene19833|K09048;	no
Proteasome	map03050	1	52	315	9417	0.825279	1	gene15016|K03033;	no
Protein digestion and absorption	map04974	4	88	312	9381	0.346094	1	gene12442|K19479;gene12470|K08187;gene18313|K04945;gene24144|K06002;	no
Proteoglycans in cancer	map05205	7	233	309	9236	0.66177	1	gene10351|K10380;gene15596|K02677;gene1799|K03099;gene1905|K04707;gene23817|K02354;gene6196|K06270;gene9997|K04515;	no
Purine metabolism	map00230	5	195	311	9274	0.779131	1	gene12909|K18438;gene17306|K01488;gene17685|K08047;gene19274|K01490;gene211|K01081;	no
Pyrimidine metabolism	map00240	1	107	315	9362	0.971709	1	gene211|K01081;	no
Pyruvate metabolism	map00620	2	49	314	9420	0.494008	1	gene16798|K01895;gene17481|K00102;	no
Ras signaling pathway	map04014	9	250	307	9219	0.459603	1	gene10132|K12326;gene11074|K05094;gene11697|K16342;gene11699|K16342;gene11909|K17449;gene14902|K02583;gene15596|K02677;gene1799|K03099;gene9024|K04347;	no
Regulation of lipolysis in adipocytes	map04923	2	55	314	9414	0.55392	1	gene10897|K19477;gene17685|K08047;	no
Renal cell carcinoma	map05211	2	82	314	9387	0.759996	1	gene1167|K09097;gene1799|K03099;	no
Renin-angiotensin system	map04614	1	23	315	9446	0.545609	1	gene12527|K01322;	no
Renin secretion	map04924	2	65	314	9404	0.642225	1	gene10897|K19477;gene16482|K05858;	no
Rheumatoid arthritis	map05323	1	91	315	9378	0.9519	1	gene19052|K05482;	no
Ribosome biogenesis in eukaryotes	map03008	2	117	314	9352	0.90142	1	gene19762|K14521;gene28272|K14284;	no
Ribosome	map03010	8	764	308	8705	0.999989	1	gene10372|K02915;gene1048|K02880;gene1206|K02978;gene12524|K02984;gene14996|K02885;gene15481|K02978;gene1702|K02987;gene7953|K02936;	no
RIG-I-like receptor signaling pathway	map04622	1	78	315	9391	0.926017	1	gene27455|K11594;	no
RNA degradation	map03018	1	85	315	9384	0.941322	1	gene17793|K12604;	no
RNA transport	map03013	7	264	309	9205	0.777911	1	gene10066|K05749;gene15023|K14323;gene16558|K14327;gene17746|K14309;gene18541|K14306;gene28272|K14284;gene5879|K13134;	no
Salmonella infection	map05132	3	104	313	9365	0.676839	1	gene17255|K05399;gene19052|K05482;gene21975|K10413;	no
Signaling pathways regulating pluripotency of stem cells	map04550	5	139	311	9330	0.499039	1	gene11074|K05094;gene11248|K04500;gene14635|K02353;gene17923|K09378;gene23817|K02354;	no
Small cell lung cancer	map05222	5	126	311	9343	0.417096	1	gene12459|K06241;gene12648|K05637;gene15194|K06476;gene1614|K08526;gene18947|K16060;	no
SNARE interactions in vesicular transport	map04130	2	38	314	9431	0.372139	1	gene12766|K08487;gene14704|K13504;	no
Sphingolipid metabolism	map00600	2	50	314	9419	0.504342	1	gene15404|K12354;gene24617|K04714;	no
Sphingolipid signaling pathway	map04071	4	127	312	9342	0.615448	1	gene15596|K02677;gene16482|K05858;gene24617|K04714;gene2575|K11583;	no
Spliceosome	map03040	3	245	313	9224	0.988124	1	gene14215|K12890;gene4283|K12866;gene777|K12889;	no
Staphylococcus aureus infection	map05150	1	53	315	9416	0.830952	1	gene1574|K12560;	no
Starch and sucrose metabolism	map00500	2	34	314	9435	0.324852	1	gene15146|K01084;gene26601|K00844;	no
Sulfur relay system	map04122	1	13	315	9456	0.368649	1	gene1898|K12161;	no
Synaptic vesicle cycle	map04721	1	72	315	9397	0.909771	1	gene14704|K13504;	no
Taurine and hypotaurine metabolism	map00430	1	13	315	9456	0.368649	1	gene1603|K01594;	no
T cell receptor signaling pathway	map04660	3	101	313	9368	0.657994	1	gene1799|K03099;gene1905|K04707;gene20129|K07361;	no
Terpenoid backbone biosynthesis	map00900	1	25	315	9444	0.574555	1	gene17611|K01597;	no
TGF-beta signaling pathway	map04350	2	99	314	9370	0.842733	1	gene11248|K04500;gene13609|K04682;	no
Th17 cell differentiation	map04659	4	91	312	9378	0.368261	1	gene11248|K04500;gene11809|K08532;gene15110|K11224;gene1614|K08526;	no
Tight junction	map04530	4	201	312	9268	0.902373	1	gene14730|K10352;gene18387|K06100;gene21278|K07374;gene9390|K08020;	no
TNF signaling pathway	map04668	3	114	313	9355	0.734088	1	gene12796|K04404;gene18947|K16060;gene19833|K09048;	no
Toll-like receptor signaling pathway	map04620	3	106	313	9363	0.688972	1	gene11136|K05409;gene12796|K04404;gene17255|K05399;	no
Toxoplasmosis	map05145	4	121	312	9348	0.578254	1	gene12459|K06241;gene12648|K05637;gene12796|K04404;gene18947|K16060;	no
Tuberculosis	map05152	4	197	312	9272	0.893918	1	gene1574|K12560;gene17255|K05399;gene19052|K05482;gene9997|K04515;	no
Type II diabetes mellitus	map04930	1	49	315	9420	0.807095	1	gene26601|K00844;	no
Tyrosine metabolism	map00350	1	41	315	9428	0.748847	1	gene14802|K00129;	no
Ubiquitin mediated proteolysis	map04120	8	191	308	9278	0.314216	1	gene13472|K10593;gene14244|K10608;gene18947|K16060;gene1905|K04707;gene20943|K03354;gene2861|K10607;gene3766|K10595;gene9824|K06689;	no
VEGF signaling pathway	map04370	3	56	313	9413	0.297174	1	gene11697|K16342;gene11699|K16342;gene15596|K02677;	no
Vibrio cholerae infection	map05110	1	55	315	9414	0.841753	1	gene15596|K02677;	no
Viral carcinogenesis	map05203	8	241	308	9228	0.557005	1	gene12254|K03122;gene15103|K06062;gene15110|K11224;gene17310|K16197;gene17451|K15305;gene17704|K16332;gene19833|K09048;gene27455|K11594;	no
Viral myocarditis	map05416	1	65	315	9404	0.886273	1	gene11360|K17751;	no
Wnt signaling pathway	map04310	6	153	310	9316	0.4082	1	gene11081|K04496;gene14635|K02353;gene15596|K02677;gene16482|K05858;gene23817|K02354;gene9997|K04515;	no

## Sheet: Novel miRNA
KEGG pathways for differentially expressed novel miRNAs in Birth_E90d
Name	Map	Count1	Count2	Count3	Count4	p	q	Gene_target	Result
ErbB signaling pathway	map04012	23	66	860	8836	2.56381e-06	0.000866569	gene10935|K04440;gene13102|K05725;gene1324|K06279;gene15111|K11223;gene15974|K07203;gene15998|K00922;gene16236|K08887;gene16486|K05736;gene17275|K01116;gene18210|K04456;gene18333|K04707;gene18699|K19663;gene1905|K04707;gene20658|K09593;gene26732|K05457;gene27019|K05455;gene28235|K05733;gene4431|K05085;gene5874|K03099;gene7966|K00922;gene8674|K04440;gene8782|K02649;gene9305|K04369;	yes
Circadian entrainment	map04713	23	76	860	8826	1.745e-05	0.00294905	gene10035|K05197;gene10897|K19477;gene11649|K05858;gene14703|K02633;gene14870|K04854;gene1589|K16513;gene16026|K02633;gene16484|K05858;gene18150|K04962;gene18699|K19663;gene20793|K05198;gene20805|K12318;gene22402|K04851;gene22921|K11265;gene24099|K04999;gene24254|K04540;gene24309|K05858;gene24611|K07376;gene25746|K05209;gene2765|K05000;gene7203|K05210;gene7369|K07825;gene8075|K04587;	yes
Thyroid hormone signaling pathway	map04919	26	99	857	8803	4.03577e-05	0.00454696	gene11649|K05858;gene12822|K08550;gene13323|K11255;gene15692|K19029;gene15974|K07203;gene15998|K00922;gene16152|K04399;gene16484|K05858;gene17275|K01116;gene17383|K11256;gene1762|K15143;gene18210|K04456;gene18699|K19663;gene23012|K17903;gene24309|K05858;gene2442|K15162;gene24491|K04503;gene25692|K04498;gene27748|K08231;gene4486|K05857;gene5403|K09101;gene7551|K04498;gene7966|K00922;gene8782|K0264…	yes
Choline metabolism in cancer	map05231	24	89	859	8813	5.55933e-05	0.00469763	gene108|K00901;gene10935|K04440;gene11697|K16342;gene11698|K16342;gene11699|K16342;gene14607|K01115;gene15974|K07203;gene15998|K00922;gene16810|K15377;gene17275|K01116;gene18210|K04456;gene18699|K19663;gene2295|K01115;gene26506|K08732;gene29078|K08732;gene5065|K07206;gene5874|K03099;gene7966|K00922;gene8383|K00901;gene8674|K04440;gene8782|K02649;gene9305|K04369;gene9320|K00889;gene9994|K05089;	yes
Pancreatic cancer	map05212	21	73	862	8829	7.40589e-05	0.00470723	gene10427|K02580;gene10935|K04440;gene11248|K04500;gene13828|K08775;gene15112|K04692;gene15761|K13376;gene15974|K07203;gene15998|K00922;gene16152|K04399;gene18210|K04456;gene19850|K10140;gene24374|K04735;gene24491|K04503;gene26506|K08732;gene29078|K08732;gene4836|K09389;gene569|K11217;gene7966|K00922;gene8674|K04440;gene8782|K02649;gene9034|K06620;	yes
Phospholipase D signaling pathway	map04072	30	130	853	8772	8.35603e-05	0.00470723	gene108|K00901;gene11649|K05858;gene11697|K16342;gene11698|K16342;gene11699|K16342;gene1324|K06279;gene14607|K01115;gene15974|K07203;gene15998|K00922;gene16484|K05858;gene17275|K01116;gene18210|K04456;gene20658|K09593;gene22256|K04608;gene22462|K04605;gene2295|K01115;gene23107|K13509;gene24309|K05858;gene26506|K08732;gene29078|K08732;gene3184|K05871;gene5065|K07206;gene5874|K03099;gene7036|K18441…	yes
AGE-RAGE signaling pathway in diabetic complications	map04933	23	87	860	8815	0.000101712	0.00491122	gene10427|K02580;gene10935|K04440;gene11248|K04500;gene11649|K05858;gene14884|K06236;gene15111|K11223;gene15112|K04692;gene15761|K13376;gene15998|K00922;gene16484|K05858;gene17275|K01116;gene18210|K04456;gene23105|K19722;gene23671|K16366;gene24309|K05858;gene24374|K04735;gene24491|K04503;gene3843|K19720;gene4486|K05857;gene7966|K00922;gene8674|K04440;gene8782|K02649;gene9901|K05740;	yes
Acute myeloid leukemia	map05221	17	57	866	8845	0.000246542	0.00709889	gene10427|K02580;gene14231|K10789;gene14703|K02633;gene15111|K11223;gene15112|K04692;gene15974|K07203;gene15998|K00922;gene16026|K02633;gene18210|K04456;gene24374|K04735;gene24491|K04503;gene24879|K04491;gene2736|K08367;gene5874|K03099;gene7966|K00922;gene8782|K02649;gene9305|K04369;	yes
Glutamatergic synapse	map04724	23	93	860	8809	0.00023477	0.00709889	gene10035|K05197;gene11649|K05858;gene11697|K16342;gene11698|K16342;gene11699|K16342;gene14607|K01115;gene16484|K05858;gene173|K05203;gene18275|K05205;gene18699|K19663;gene20793|K05198;gene21123|K00910;gene22256|K04608;gene22402|K04851;gene22462|K04605;gene2295|K01115;gene24254|K04540;gene24309|K05858;gene24505|K15009;gene25746|K05209;gene2997|K05213;gene7203|K05210;gene7369|K07825;	yes
Phosphatidylinositol signaling system	map04070	21	81	862	8821	0.000252032	0.00709889	gene108|K00901;gene10929|K00981;gene11649|K05858;gene1193|K19801;gene14473|K01106;gene14973|K00920;gene15998|K00922;gene16484|K05858;gene16871|K00981;gene17275|K01116;gene18699|K19663;gene20660|K01109;gene21194|K01106;gene24309|K05858;gene24728|K13711;gene25042|K01106;gene4486|K05857;gene7966|K00922;gene8383|K00901;gene8782|K02649;gene9320|K00889;	yes
Prolactin signaling pathway	map04917	18	61	865	8841	0.000182695	0.00709889	gene10427|K02580;gene10785|K17107;gene10935|K04440;gene12822|K08550;gene1324|K06279;gene13678|K05473;gene15111|K11223;gene15112|K04692;gene15998|K00922;gene18210|K04456;gene24374|K04735;gene24491|K04503;gene3146|K00965;gene5874|K03099;gene7966|K00922;gene8674|K04440;gene8782|K02649;gene9305|K04369;	yes
Ras signaling pathway	map04014	41	218	842	8684	0.000251877	0.00709889	gene10427|K02580;gene10935|K04440;gene11697|K16342;gene11698|K16342;gene11699|K16342;gene1324|K06279;gene14607|K01115;gene14658|K04358;gene15998|K00922;gene16236|K08887;gene16486|K05736;gene17082|K05467;gene17275|K01116;gene18210|K04456;gene18699|K19663;gene20658|K09593;gene20988|K18529;gene21019|K17632;gene22805|K17631;gene2295|K01115;gene24092|K02678;gene24254|K04540;gene24374|K04735;gene25746|…	yes
Legionellosis	map05134	22	91	861	8811	0.000416011	0.0100437	gene10427|K02580;gene10737|K03231;gene12304|K03231;gene13833|K03231;gene14439|K03231;gene16152|K04399;gene19296|K03231;gene20623|K03231;gene20811|K03231;gene2375|K05406;gene23777|K03231;gene24374|K04735;gene24901|K03231;gene2596|K03231;gene2859|K03231;gene28647|K03990;gene3099|K03231;gene3783|K03231;gene544|K03231;gene5930|K12805;gene8529|K03231;gene9524|K03231;	yes
Prostate cancer	map05215	20	78	863	8824	0.000396144	0.0100437	gene10427|K02580;gene1293|K09048;gene15974|K07203;gene15998|K00922;gene16152|K04399;gene18210|K04456;gene24374|K04735;gene24491|K04503;gene24879|K04491;gene25692|K04498;gene3209|K09348;gene4836|K09389;gene5874|K03099;gene7551|K04498;gene7966|K00922;gene8386|K09048;gene8782|K02649;gene9034|K06620;gene9305|K04369;gene9994|K05089;	yes
Relaxin signaling pathway	map04926	24	105	859	8797	0.000468784	0.0105633	gene10427|K02580;gene10935|K04440;gene11248|K04500;gene11649|K05858;gene1293|K09048;gene1324|K06279;gene14388|K13241;gene14884|K06236;gene15998|K00922;gene16484|K05858;gene18210|K04456;gene19665|K04439;gene23671|K16366;gene24254|K04540;gene24309|K05858;gene24374|K04735;gene3843|K19720;gene5874|K03099;gene7369|K07825;gene7966|K00922;gene8386|K09048;gene8674|K04440;gene8782|K02649;gene9305|K04369;	yes
Chronic myeloid leukemia	map05220	19	74	864	8828	0.000540955	0.011013	gene10427|K02580;gene1324|K06279;gene15111|K11223;gene15761|K13376;gene15998|K00922;gene18210|K04456;gene18333|K04707;gene1905|K04707;gene19850|K10140;gene24374|K04735;gene24491|K04503;gene24996|K04496;gene2736|K08367;gene4836|K09389;gene5874|K03099;gene7966|K00922;gene8782|K02649;gene9034|K06620;gene9305|K04369;	yes
ECM-receptor interaction	map04512	18	68	865	8834	0.00055391	0.011013	gene11167|K06258;gene11205|K04659;gene12935|K04659;gene14601|K06261;gene14884|K06236;gene15488|K06525;gene16132|K06254;gene16284|K06246;gene16667|K06584;gene19776|K06256;gene2132|K06260;gene22517|K06265;gene25226|K06240;gene2717|K06238;gene3974|K06485;gene5370|K06257;gene6298|K06484;gene7910|K06259;	yes
Sphingolipid signaling pathway	map04071	24	107	859	8795	0.000591443	0.011106	gene10395|K04714;gene10427|K02580;gene10935|K04440;gene11649|K05858;gene14607|K01115;gene15998|K00922;gene16484|K05858;gene18210|K04456;gene18699|K19663;gene2295|K01115;gene24309|K05858;gene24374|K04735;gene24616|K12349;gene2575|K11583;gene25810|K05665;gene28624|K11583;gene3021|K04290;gene4543|K04717;gene7966|K00922;gene8674|K04440;gene8754|K04710;gene8782|K02649;gene9103|K04292;gene9305|K04369;	yes
Human papillomavirus infection	map05165	49	297	834	8605	0.000944247	0.0167977	gene10427|K02580;gene10562|K06053;gene11113|K02085;gene11205|K04659;gene11295|K00873;gene11339|K04693;gene12701|K03120;gene1293|K09048;gene12935|K04659;gene13102|K05725;gene13375|K09091;gene13799|K06627;gene14884|K06236;gene15114|K02154;gene15488|K06525;gene15974|K07203;gene15998|K00922;gene16284|K06246;gene16667|K06584;gene17234|K04681;gene18210|K04456;gene18358|K04681;gene18976|K06061;gene22238…	yes
Axon guidance	map04360	32	170	851	8732	0.00114612	0.0193694	gene11918|K06842;gene13102|K05725;gene14437|K05766;gene15998|K00922;gene16486|K05736;gene16594|K06724;gene17275|K01116;gene1787|K06753;gene17884|K17333;gene1968|K20020;gene2055|K06841;gene21101|K05766;gene22250|K07526;gene22563|K06821;gene24438|K07530;gene24444|K05766;gene24896|K07520;gene26202|K05113;gene27909|K06550;gene27914|K06821;gene28226|K04968;gene28235|K05733;gene2889|K07524;gene3028|K06…	yes
Calcium signaling pathway	map04020	31	165	852	8737	0.00139557	0.0224621	gene10564|K04194;gene11649|K05858;gene14388|K13241;gene14544|K05853;gene14797|K04267;gene14870|K04854;gene16261|K04852;gene16484|K05858;gene17275|K01116;gene17661|K07190;gene18150|K04962;gene18699|K19663;gene19592|K16059;gene2062|K00907;gene22402|K04851;gene24309|K05858;gene25746|K05209;gene26160|K16057;gene26502|K04131;gene27265|K04169;gene27923|K05850;gene3184|K05871;gene3480|K15041;gene4217|K0…	yes
Glycerophospholipid metabolism	map00564	19	83	864	8819	0.00173652	0.0266792	gene108|K00901;gene10929|K00981;gene11585|K13512;gene11697|K16342;gene11698|K16342;gene11699|K16342;gene14607|K01115;gene14907|K06124;gene16871|K00981;gene17886|K06129;gene2295|K01115;gene23107|K13509;gene25270|K15728;gene4097|K00111;gene4886|K01047;gene4887|K01047;gene5497|K13513;gene7499|K16343;gene8383|K00901;	yes
Hepatitis B	map05161	29	154	854	8748	0.00190276	0.0272576	gene10427|K02580;gene10935|K04440;gene1293|K09048;gene13799|K06627;gene15111|K11223;gene15112|K04692;gene15761|K13376;gene15998|K00922;gene16152|K04399;gene17884|K17333;gene18210|K04456;gene18699|K19663;gene19850|K10140;gene24085|K05403;gene24374|K04735;gene24491|K04503;gene25692|K04498;gene26555|K12496;gene3184|K05871;gene3480|K15041;gene4836|K09389;gene569|K11217;gene7551|K04498;gene7966|K00922…	yes
VEGF signaling pathway	map04370	13	46	870	8856	0.00193545	0.0272576	gene11697|K16342;gene11698|K16342;gene11699|K16342;gene13102|K05725;gene15681|K04443;gene15998|K00922;gene16152|K04399;gene17275|K01116;gene18210|K04456;gene18699|K19663;gene7966|K00922;gene8782|K02649;gene9305|K04369;	yes
Long-term depression	map04730	13	47	870	8855	0.00227128	0.0307077	gene10035|K05197;gene10897|K19477;gene11649|K05858;gene11697|K16342;gene11698|K16342;gene11699|K16342;gene16484|K05858;gene18699|K19663;gene20793|K05198;gene20805|K12318;gene24309|K05858;gene24611|K07376;gene9305|K04369;	yes
Inositol phosphate metabolism	map00562	15	60	868	8842	0.002509	0.0326169	gene11649|K05858;gene1193|K19801;gene14473|K01106;gene14973|K00920;gene15998|K00922;gene16484|K05858;gene17275|K01116;gene20660|K01109;gene21194|K01106;gene24309|K05858;gene24728|K13711;gene25042|K01106;gene4486|K05857;gene7966|K00922;gene9320|K00889;	yes
cAMP signaling pathway	map04024	36	211	847	8691	0.00263274	0.032958	gene10035|K05197;gene10427|K02580;gene10935|K04440;gene12253|K04249;gene1285|K12323;gene1293|K09048;gene14607|K01115;gene15998|K00922;gene18150|K04962;gene18210|K04456;gene20793|K05198;gene21746|K04217;gene22402|K04851;gene22921|K11265;gene2295|K01115;gene24374|K04735;gene25692|K04498;gene25746|K05209;gene27923|K05850;gene28954|K05673;gene2997|K05213;gene578|K13293;gene5782|K04247;gene6247|K05850…	yes
Non-small cell lung cancer	map05223	15	61	868	8841	0.00287177	0.0346664	gene15111|K11223;gene15112|K04692;gene15998|K00922;gene16152|K04399;gene17275|K01116;gene18210|K04456;gene18699|K19663;gene19850|K10140;gene24491|K04503;gene4836|K09389;gene5874|K03099;gene7966|K00922;gene8782|K02649;gene9034|K06620;gene9305|K04369;	yes
Platelet activation	map04611	21	102	862	8800	0.00312383	0.0364088	gene10897|K19477;gene11649|K05858;gene11697|K16342;gene11698|K16342;gene11699|K16342;gene14601|K06261;gene14884|K06236;gene15998|K00922;gene16484|K05858;gene18210|K04456;gene19592|K16059;gene20129|K07361;gene2062|K00907;gene20805|K12318;gene2132|K06260;gene24309|K05858;gene24611|K07376;gene3843|K19720;gene7966|K00922;gene8408|K01832;gene8782|K02649;	yes
Dopaminergic synapse	map04728	23	117	860	8785	0.00338379	0.0368943	gene10035|K05197;gene10701|K02223;gene10935|K04440;gene11649|K05858;gene1293|K09048;gene16484|K05858;gene18210|K04456;gene18699|K19663;gene1980|K04146;gene20793|K05198;gene22402|K04851;gene24099|K04999;gene24254|K04540;gene24309|K05858;gene25746|K05209;gene2575|K11583;gene2765|K05000;gene28624|K11583;gene6694|K10396;gene7203|K05210;gene7369|K07825;gene8386|K09048;gene8674|K04440;	yes
MicroRNAs in cancer	map05206	27	146	856	8756	0.00333784	0.0368943	gene10427|K02580;gene11113|K02085;gene1324|K06279;gene13585|K07996;gene15112|K04692;gene15660|K15379;gene15761|K13376;gene15974|K07203;gene17275|K01116;gene17440|K07436;gene18699|K19663;gene19776|K06256;gene2158|K10149;gene21866|K11592;gene22097|K12035;gene24491|K04503;gene25692|K04498;gene25810|K05665;gene28591|K05658;gene4836|K09389;gene5874|K03099;gene6298|K06484;gene7551|K04498;gene8885|K0259…	yes
Cell adhesion molecules (CAMs)	map04514	22	111	861	8791	0.00376731	0.0397922	gene10153|K06793;gene11306|K06766;gene15646|K06757;gene15647|K06760;gene15907|K06496;gene16395|K06474;gene1644|K06770;gene16667|K06584;gene17895|K06796;gene18039|K06467;gene19071|K06087;gene2281|K07378;gene25292|K05693;gene2561|K06087;gene25627|K06087;gene27909|K06550;gene28265|K06087;gene3974|K06485;gene4695|K16337;gene5370|K06257;gene8292|K16351;gene8532|K07380;	yes
Glioma	map05214	15	64	868	8838	0.00422752	0.0412025	gene1324|K06279;gene15974|K07203;gene15998|K00922;gene17275|K01116;gene18210|K04456;gene18699|K19663;gene19850|K10140;gene24491|K04503;gene4836|K09389;gene5874|K03099;gene7966|K00922;gene8782|K02649;gene9034|K06620;gene9305|K04369;gene9994|K05089;	yes
Inflammatory mediator regulation of TRP channels	map04750	19	91	864	8811	0.00421357	0.0412025	gene10935|K04440;gene11649|K05858;gene11697|K16342;gene11698|K16342;gene11699|K16342;gene14531|K04972;gene14620|K00458;gene15998|K00922;gene16484|K05858;gene17275|K01116;gene18699|K19663;gene19627|K04269;gene24309|K05858;gene6432|K04829;gene7499|K16343;gene7966|K00922;gene8674|K04440;gene8782|K02649;gene982|K02582;	yes
Type II diabetes mellitus	map04930	11	39	872	8863	0.00426653	0.0412025	gene10935|K04440;gene11295|K00873;gene14870|K04854;gene15974|K07203;gene15998|K00922;gene16261|K04852;gene22402|K04851;gene28248|K17446;gene7966|K00922;gene8674|K04440;gene8782|K02649;	yes
Focal adhesion	map04510	31	182	852	8720	0.00514357	0.0482924	gene10935|K04440;gene11205|K04659;gene12935|K04659;gene13102|K05725;gene1324|K06279;gene14884|K06236;gene15488|K06525;gene15998|K00922;gene16284|K06246;gene16486|K05736;gene16667|K06584;gene18210|K04456;gene18699|K19663;gene18946|K16060;gene19258|K06275;gene2062|K00907;gene22370|K04437;gene24491|K04503;gene25226|K06240;gene2717|K06238;gene27896|K04437;gene28235|K05733;gene3974|K06485;gene5874|K03…	yes
Endocrine resistance	map01522	18	87	865	8815	0.00570902	0.0521527	gene10935|K04440;gene12822|K08550;gene13102|K05725;gene1324|K06279;gene15974|K07203;gene15998|K00922;gene17383|K11256;gene18210|K04456;gene24491|K04503;gene3481|K05931;gene4836|K09389;gene5874|K03099;gene7966|K00922;gene8674|K04440;gene8782|K02649;gene8885|K02599;gene9034|K06620;gene9305|K04369;	no
Cellular senescence	map04218	27	156	856	8746	0.00722695	0.0642819	gene10427|K02580;gene11248|K04500;gene11822|K05868;gene11891|K04982;gene13799|K06627;gene15681|K04443;gene15761|K13376;gene15974|K07203;gene15998|K00922;gene17234|K04681;gene17884|K17333;gene18210|K04456;gene18358|K04681;gene22402|K04851;gene24092|K02678;gene24374|K04735;gene24447|K10994;gene24491|K04503;gene3433|K10752;gene3480|K15041;gene4836|K09389;gene5065|K07206;gene7966|K00922;gene8406|K088…	no
Adipocytokine signaling pathway	map04920	14	63	869	8839	0.00831138	0.0720319	gene10427|K02580;gene10542|K07202;gene10935|K04440;gene15112|K04692;gene15974|K07203;gene18210|K04456;gene18528|K19524;gene21572|K15013;gene24374|K04735;gene26910|K01897;gene28243|K01897;gene28248|K17446;gene7910|K06259;gene8674|K04440;	no
Fc epsilon RI signaling pathway	map04664	13	57	870	8845	0.00902204	0.0762362	gene10935|K04440;gene11697|K16342;gene11698|K16342;gene11699|K16342;gene15998|K00922;gene17275|K01116;gene18210|K04456;gene20129|K07361;gene5874|K03099;gene7966|K00922;gene8674|K04440;gene8782|K02649;gene9305|K04369;	no
Nicotine addiction	map05033	9	32	874	8870	0.00951789	0.0784645	gene10035|K05197;gene10102|K05186;gene16087|K05184;gene20793|K05198;gene25746|K05209;gene27943|K05192;gene27944|K05175;gene2997|K05213;gene7203|K05210;	no
Neuroactive ligand-receptor interaction	map04080	37	243	846	8659	0.011538	0.0928534	gene10035|K05197;gene10102|K05186;gene10564|K04194;gene12253|K04249;gene14797|K04267;gene16087|K05184;gene173|K05203;gene18275|K05205;gene19627|K04269;gene19628|K04272;gene1980|K04146;gene20793|K05198;gene20794|K05196;gene21746|K04217;gene22256|K04608;gene22462|K04605;gene25746|K05209;gene26502|K04131;gene27265|K04169;gene27943|K05192;gene27944|K05175;gene27955|K04287;gene2997|K05213;gene3021|K04…	no
Fat digestion and absorption	map04975	11	46	872	8856	0.0118172	0.0928883	gene23107|K13509;gene26180|K14456;gene26181|K14456;gene26183|K14456;gene26184|K14456;gene2977|K05641;gene4886|K01047;gene4887|K01047;gene5380|K14462;gene7910|K06259;gene8184|K14461;	no
Transcriptional misregulation in cancer	map05202	27	164	856	8738	0.0125454	0.0963714	gene10427|K02580;gene11072|K11424;gene12018|K15615;gene13102|K05725;gene1401|K13105;gene14231|K10789;gene14703|K02633;gene15165|K15592;gene15659|K04376;gene15660|K15379;gene16026|K02633;gene19134|K09186;gene19850|K10140;gene20646|K04676;gene2169|K15618;gene22675|K08530;gene23003|K11313;gene23006|K09278;gene24329|K14970;gene24374|K04735;gene24670|K08024;gene26558|K11449;gene2736|K08367;gene27477|K…	no
Amoebiasis	map05146	17	89	866	8813	0.0136547	0.102562	gene10427|K02580;gene11649|K05858;gene13102|K05725;gene14388|K13241;gene14884|K06236;gene15761|K13376;gene15998|K00922;gene16284|K06246;gene16484|K05858;gene18699|K19663;gene2375|K05406;gene24309|K05858;gene24374|K04735;gene25226|K06240;gene3843|K19720;gene7966|K00922;gene8782|K02649;	no
Breast cancer	map05224	24	143	859	8759	0.0148252	0.108933	gene11113|K02085;gene12822|K08550;gene1324|K06279;gene13375|K09091;gene13678|K05473;gene13828|K08775;gene14658|K04358;gene15974|K07203;gene15998|K00922;gene17383|K11256;gene18210|K04456;gene19850|K10140;gene24491|K04503;gene24879|K04491;gene26127|K02842;gene27770|K04358;gene4836|K09389;gene5403|K09101;gene5874|K03099;gene7966|K00922;gene8782|K02649;gene8885|K02599;gene9034|K06620;gene9305|K04369;	no
Arrhythmogenic right ventricular cardiomyopathy (ARVC)	map05412	12	55	871	8847	0.0156785	0.110402	gene10051|K12563;gene15488|K06525;gene15599|K04869;gene16667|K06584;gene18150|K04962;gene22402|K04851;gene22517|K06265;gene24879|K04491;gene27383|K10366;gene3974|K06485;gene6298|K06484;gene7453|K04861;	no
Osteoclast differentiation	map04380	20	113	863	8789	0.0156758	0.110402	gene10427|K02580;gene10935|K04440;gene11339|K04693;gene13678|K05473;gene15761|K13376;gene15998|K00922;gene16951|K06551;gene18210|K04456;gene18764|K06512;gene18771|K06512;gene18772|K06512;gene20129|K07361;gene22675|K08530;gene24374|K04735;gene24390|K04502;gene569|K11217;gene7526|K04403;gene7966|K00922;gene8674|K04440;gene8782|K02649;	no
AMPK signaling pathway	map04152	21	122	862	8780	0.0173576	0.118141	gene10542|K07202;gene1293|K09048;gene13799|K06627;gene15692|K19029;gene15974|K07203;gene15998|K00922;gene18210|K04456;gene18488|K00693;gene18528|K19524;gene22675|K08530;gene24491|K04503;gene2575|K11583;gene28248|K17446;gene28624|K11583;gene4598|K08272;gene5065|K07206;gene6512|K00850;gene7910|K06259;gene7966|K00922;gene8386|K09048;gene8782|K02649;	no
Renal cell carcinoma	map05211	14	70	869	8832	0.0174765	0.118141	gene1401|K13105;gene15761|K13376;gene15998|K00922;gene16486|K05736;gene18210|K04456;gene20658|K09593;gene24092|K02678;gene25692|K04498;gene28235|K05733;gene5874|K03099;gene7551|K04498;gene7966|K00922;gene8782|K02649;gene9305|K04369;	no
Cholinergic synapse	map04725	17	94	866	8808	0.0208974	0.131835	gene11649|K05858;gene1293|K09048;gene13133|K04928;gene15998|K00922;gene16484|K05858;gene18210|K04456;gene18699|K19663;gene22402|K04851;gene24254|K04540;gene24309|K05858;gene26502|K04131;gene2765|K05000;gene7369|K07825;gene7966|K00922;gene8380|K04130;gene8386|K09048;gene8782|K02649;	no
Hedgehog signaling pathway	map04340	10	44	873	8858	0.0210623	0.131835	gene16218|K08958;gene19665|K04439;gene1968|K20020;gene21123|K00910;gene21440|K18806;gene24491|K04503;gene24814|K06229;gene4010|K06233;gene4248|K16798;gene8210|K06230;	no
Hepatocellular carcinoma	map05225	26	164	857	8738	0.0207072	0.131835	gene11113|K02085;gene11248|K04500;gene1324|K06279;gene15761|K13376;gene15974|K07203;gene15998|K00922;gene17275|K01116;gene18210|K04456;gene18699|K19663;gene19850|K10140;gene20658|K09593;gene22580|K11649;gene24491|K04503;gene24879|K04491;gene26127|K02842;gene3472|K11647;gene4769|K11653;gene4836|K09389;gene5874|K03099;gene6431|K11650;gene6533|K11765;gene6753|K11649;gene7966|K00922;gene8782|K02649;g…	no
Pathways in cancer	map05200	70	541	813	8361	0.0205681	0.131835	gene10427|K02580;gene10935|K04440;gene11113|K02085;gene11248|K04500;gene11649|K05858;gene12822|K08550;gene12867|K03094;gene13102|K05725;gene13375|K09091;gene13828|K08775;gene14388|K13241;gene14658|K04358;gene15111|K11223;gene15112|K04692;gene15761|K13376;gene15974|K07203;gene15998|K00922;gene16152|K04399;gene16284|K06246;gene16484|K05858;gene171|K05061;gene17275|K01116;gene17383|K11256;gene18210|…	no
MAPK signaling pathway	map04010	38	264	845	8638	0.0218929	0.134542	gene10427|K02580;gene10935|K04440;gene11254|K04463;gene11697|K16342;gene11698|K16342;gene11699|K16342;gene14431|K04429;gene14658|K04358;gene14870|K04854;gene15599|K04869;gene15659|K04376;gene15681|K04443;gene15761|K13376;gene15778|K20216;gene16261|K04852;gene17082|K05467;gene17884|K17333;gene18151|K04408;gene18210|K04456;gene18699|K19663;gene19665|K04439;gene20777|K08018;gene2198|K04422;gene22370…	no
Insulin secretion	map04911	14	73	869	8829	0.0231923	0.139982	gene10564|K04194;gene11649|K05858;gene1293|K09048;gene16484|K05858;gene18040|K04325;gene18150|K04962;gene18699|K19663;gene22402|K04851;gene24309|K05858;gene26502|K04131;gene7898|K16882;gene7899|K16882;gene8075|K04587;gene8386|K09048;	no
Insulin resistance	map04931	18	104	865	8798	0.0251899	0.149372	gene10427|K02580;gene10542|K07202;gene10935|K04440;gene1293|K09048;gene15112|K04692;gene15974|K07203;gene15998|K00922;gene16802|K00688;gene18210|K04456;gene18488|K00693;gene18884|K08748;gene24325|K00688;gene24374|K04735;gene7910|K06259;gene7966|K00922;gene8386|K09048;gene8674|K04440;gene8782|K02649;	no
Glucagon signaling pathway	map04922	17	97	866	8805	0.0264696	0.154254	gene10542|K07202;gene11295|K00873;gene11649|K05858;gene1293|K09048;gene16484|K05858;gene16802|K00688;gene17661|K07190;gene18210|K04456;gene18488|K00693;gene18528|K19524;gene19032|K16311;gene24309|K05858;gene24325|K00688;gene25692|K04498;gene7551|K04498;gene8386|K09048;gene892|K00016;	no
Oxytocin signaling pathway	map04921	22	137	861	8765	0.0282166	0.158953	gene11254|K04463;gene11649|K05858;gene11697|K16342;gene11698|K16342;gene11699|K16342;gene1285|K12323;gene15599|K04869;gene16484|K05858;gene16566|K08794;gene17884|K17333;gene18150|K04962;gene18699|K19663;gene2062|K00907;gene20805|K12318;gene22402|K04851;gene24099|K04999;gene24309|K05858;gene24491|K04503;gene2686|K04977;gene2765|K05000;gene7453|K04861;gene9305|K04369;	no
Retrograde endocannabinoid signaling	map04723	22	137	861	8765	0.0282166	0.158953	gene10035|K05197;gene10102|K05186;gene10935|K04440;gene11649|K05858;gene12962|K15291;gene16087|K05184;gene16484|K05858;gene18699|K19663;gene20793|K05198;gene22402|K04851;gene24099|K04999;gene24221|K13806;gene24254|K04540;gene24309|K05858;gene2765|K05000;gene27943|K05192;gene27944|K05175;gene29287|K03878;gene29288|K03879;gene29297|K03883;gene7369|K07825;gene8674|K04440;	no
GABAergic synapse	map04727	14	76	869	8826	0.0301996	0.162023	gene10102|K05186;gene15087|K04647;gene15234|K06027;gene16087|K05184;gene16638|K01580;gene18699|K19663;gene22402|K04851;gene22646|K05034;gene24254|K04540;gene2765|K05000;gene27943|K05192;gene27944|K05175;gene4340|K15374;gene7369|K07825;	no
Rap1 signaling pathway	map04015	29	195	854	8707	0.0298559	0.162023	gene11649|K05858;gene14658|K04358;gene14797|K04267;gene15998|K00922;gene16484|K05858;gene17082|K05467;gene17275|K01116;gene18210|K04456;gene18699|K19663;gene20001|K05690;gene20129|K07361;gene20389|K17698;gene20777|K08018;gene22324|K05631;gene24309|K05858;gene25746|K05209;gene26506|K08732;gene27770|K04358;gene29078|K08732;gene7203|K05210;gene7918|K05629;gene7966|K00922;gene8782|K02649;gene9305|K04…	no
Th1 and Th2 cell differentiation	map04658	14	76	869	8826	0.0301996	0.162023	gene10427|K02580;gene10562|K06053;gene10935|K04440;gene15111|K11223;gene17275|K01116;gene17884|K17333;gene18976|K06061;gene2375|K05406;gene24374|K04735;gene4806|K09279;gene569|K11217;gene591|K05064;gene8674|K04440;gene8885|K02599;	no
B cell receptor signaling pathway	map04662	12	62	871	8840	0.0322276	0.163767	gene10427|K02580;gene15998|K00922;gene17884|K17333;gene18039|K06467;gene18210|K04456;gene18279|K06506;gene24374|K04735;gene24710|K12230;gene5874|K03099;gene7966|K00922;gene8782|K02649;gene9305|K04369;	no
Endometrial cancer	map05213	11	55	872	8847	0.0329068	0.163767	gene11113|K02085;gene15998|K00922;gene16152|K04399;gene18210|K04456;gene19850|K10140;gene24491|K04503;gene24879|K04491;gene5874|K03099;gene7966|K00922;gene8782|K02649;gene9305|K04369;	no
Ether lipid metabolism	map00565	9	41	874	8861	0.0329472	0.163767	gene11585|K13512;gene11697|K16342;gene11698|K16342;gene11699|K16342;gene14607|K01115;gene2295|K01115;gene4886|K01047;gene4887|K01047;gene7499|K16343;	no
Taurine and hypotaurine metabolism	map00430	4	10	879	8892	0.0316441	0.163767	gene11138|K00456;gene16322|K00456;gene16638|K01580;gene17189|K00681;	no
Toxoplasmosis	map05145	18	107	865	8795	0.0313057	0.163767	gene10427|K02580;gene10935|K04440;gene14388|K13241;gene15112|K04692;gene15761|K13376;gene16152|K04399;gene16284|K06246;gene18210|K04456;gene18946|K16060;gene2375|K05406;gene24374|K04735;gene25226|K06240;gene3974|K06485;gene569|K11217;gene617|K16060;gene7526|K04403;gene8674|K04440;gene9136|K12473;	no
Glycosaminoglycan biosynthesis - chondroitin sulfate / dermatan sulfate	map00532	5	16	878	8886	0.0355522	0.172184	gene24985|K08106;gene25817|K00771;gene26634|K01020;gene4527|K00747;gene6950|K01017;	no
GnRH signaling pathway	map04912	14	78	869	8824	0.0356593	0.172184	gene10935|K04440;gene11649|K05858;gene11697|K16342;gene11698|K16342;gene11699|K16342;gene14607|K01115;gene16484|K05858;gene22402|K04851;gene2295|K01115;gene24309|K05858;gene3184|K05871;gene5874|K03099;gene8674|K04440;gene9305|K04369;	no
Cocaine addiction	map05030	9	42	874	8860	0.0369306	0.17581	gene10427|K02580;gene1293|K09048;gene20793|K05198;gene22462|K04605;gene24374|K04735;gene25746|K05209;gene2997|K05213;gene7203|K05210;gene8386|K09048;	no
alpha-Linolenic acid metabolism	map00592	6	23	877	8879	0.041719	0.18554	gene11697|K16342;gene11698|K16342;gene11699|K16342;gene4886|K01047;gene4887|K01047;gene7499|K16343;	no
Colorectal cancer	map05210	15	87	868	8815	0.0396756	0.18554	gene10935|K04440;gene11113|K02085;gene11248|K04500;gene15761|K13376;gene15998|K00922;gene16152|K04399;gene18210|K04456;gene19850|K10140;gene24491|K04503;gene24879|K04491;gene26506|K08732;gene29078|K08732;gene7966|K00922;gene8674|K04440;gene8782|K02649;	no
Hypertrophic cardiomyopathy (HCM)	map05410	13	72	870	8830	0.0404692	0.18554	gene10051|K12563;gene15488|K06525;gene15599|K04869;gene15761|K13376;gene16667|K06584;gene18150|K04962;gene22402|K04851;gene22517|K06265;gene27383|K10366;gene3903|K12567;gene3974|K06485;gene6298|K06484;gene7453|K04861;	no
Phototransduction - fly	map04745	6	23	877	8879	0.041719	0.18554	gene11649|K05858;gene16484|K05858;gene21123|K00910;gene24221|K13806;gene24309|K05858;gene27300|K13807;	no
Vascular smooth muscle contraction	map04270	18	111	865	8791	0.0410925	0.18554	gene11649|K05858;gene11697|K16342;gene11698|K16342;gene11699|K16342;gene1285|K12323;gene14797|K04267;gene16484|K05858;gene18699|K19663;gene2062|K00907;gene20805|K12318;gene22402|K04851;gene24309|K05858;gene24611|K07376;gene4886|K01047;gene4887|K01047;gene7499|K16343;gene8361|K12327;gene9305|K04369;	no
Neurotrophin signaling pathway	map04722	18	112	865	8790	0.0438514	0.192491	gene10427|K02580;gene10935|K04440;gene11254|K04463;gene1324|K06279;gene15681|K04443;gene15998|K00922;gene17275|K01116;gene18210|K04456;gene20658|K09593;gene24374|K04735;gene27553|K12464;gene5874|K03099;gene6585|K12461;gene7966|K00922;gene8674|K04440;gene8782|K02649;gene9305|K04369;gene982|K02582;	no
Chagas disease (American trypanosomiasis)	map05142	17	105	866	8797	0.0467089	0.195043	gene10427|K02580;gene10600|K10169;gene10935|K04440;gene11248|K04500;gene11649|K05858;gene14388|K13241;gene15761|K13376;gene15998|K00922;gene16484|K05858;gene18210|K04456;gene2375|K05406;gene24309|K05858;gene24374|K04735;gene28647|K03990;gene7966|K00922;gene8674|K04440;gene8782|K02649;	no
Estrogen signaling pathway	map04915	15	89	868	8813	0.0459553	0.195043	gene11649|K05858;gene12822|K08550;gene1293|K09048;gene1324|K06279;gene15998|K00922;gene16484|K05858;gene18210|K04456;gene24099|K04999;gene24309|K05858;gene2765|K05000;gene5874|K03099;gene7966|K00922;gene8386|K09048;gene8782|K02649;gene9305|K04369;	no
Small cell lung cancer	map05222	18	113	865	8789	0.0467411	0.195043	gene10427|K02580;gene13102|K05725;gene14388|K13241;gene15998|K00922;gene16152|K04399;gene16284|K06246;gene18210|K04456;gene18946|K16060;gene19850|K10140;gene24374|K04735;gene24491|K04503;gene25226|K06240;gene3974|K06485;gene4836|K09389;gene617|K16060;gene7966|K00922;gene8782|K02649;gene9034|K06620;	no
T cell receptor signaling pathway	map04660	15	89	868	8813	0.0459553	0.195043	gene10427|K02580;gene15998|K00922;gene16486|K05736;gene17275|K01116;gene17884|K17333;gene18210|K04456;gene18333|K04707;gene1905|K04707;gene20129|K07361;gene24374|K04735;gene28235|K05733;gene5874|K03099;gene7966|K00922;gene8782|K02649;gene9305|K04369;	no
Dilated cardiomyopathy (DCM)	map05414	13	74	870	8828	0.0475489	0.195732	gene10051|K12563;gene15488|K06525;gene15599|K04869;gene15761|K13376;gene16667|K06584;gene18150|K04962;gene22402|K04851;gene22517|K06265;gene27383|K10366;gene3903|K12567;gene3974|K06485;gene6298|K06484;gene7453|K04861;	no
Hematopoietic cell lineage	map04640	14	82	869	8820	0.0486435	0.195732	gene1439|K06448;gene1440|K06448;gene14601|K06261;gene16395|K06474;gene171|K05061;gene18039|K06467;gene19776|K06256;gene2132|K06260;gene24706|K00977;gene3974|K06485;gene6298|K06484;gene7910|K06259;gene9146|K05079;gene9183|K06468;	no
Wnt signaling pathway	map04310	21	138	862	8764	0.0485959	0.195732	gene10935|K04440;gene11113|K02085;gene11440|K04494;gene11649|K05858;gene12867|K03094;gene16484|K05858;gene17687|K03213;gene17884|K17333;gene18699|K19663;gene24309|K05858;gene24390|K04502;gene24491|K04503;gene24879|K04491;gene24996|K04496;gene25692|K04498;gene26127|K02842;gene27617|K00181;gene6634|K01691;gene7551|K04498;gene8674|K04440;gene985|K04510;	no
Glycosaminoglycan biosynthesis - keratan sulfate	map00533	4	12	879	8890	0.0498341	0.198164	gene13123|K00780;gene19824|K01022;gene306|K00781;gene312|K07967;	no
Long-term potentiation	map04720	11	60	872	8842	0.0522582	0.205387	gene10035|K05197;gene11649|K05858;gene16484|K05858;gene18699|K19663;gene20793|K05198;gene24309|K05858;gene25692|K04498;gene25746|K05209;gene7203|K05210;gene7551|K04498;gene9305|K04369;	no
Circadian rhythm - fly	map04711	3	7	880	8895	0.0543107	0.211	gene10701|K02223;gene14703|K02633;gene16026|K02633;	no
Fatty acid metabolism	map01212	9	46	874	8856	0.0561139	0.215528	gene14634|K09479;gene18528|K19524;gene21572|K15013;gene220|K01074;gene23071|K10244;gene23680|K10205;gene26910|K01897;gene28243|K01897;gene5423|K07509;	no
Chemokine signaling pathway	map04062	24	166	859	8736	0.0571205	0.216929	gene10427|K02580;gene11649|K05858;gene13102|K05725;gene1324|K06279;gene15112|K04692;gene15998|K00922;gene16484|K05858;gene17761|K05514;gene17762|K05508;gene18210|K04456;gene19665|K04439;gene21123|K00910;gene22152|K04192;gene24254|K04540;gene24309|K05858;gene24374|K04735;gene27715|K04188;gene3184|K05871;gene4742|K08891;gene5874|K03099;gene7369|K07825;gene7966|K00922;gene8044|K12366;gene8782|K02649;	no
Aldosterone synthesis and secretion	map04925	12	69	871	8833	0.0586056	0.220096	gene11649|K05858;gene1285|K12323;gene1293|K09048;gene14870|K04854;gene16484|K05858;gene16566|K08794;gene18699|K19663;gene22402|K04851;gene24221|K13806;gene24309|K05858;gene8386|K09048;gene9136|K12473;	no
Endocytosis	map04144	34	253	849	8649	0.0600444	0.222185	gene10582|K18440;gene11248|K04500;gene11784|K17917;gene13145|K12488;gene14379|K12485;gene14434|K05737;gene14607|K01115;gene14813|K12471;gene16680|K04705;gene18333|K04707;gene1905|K04707;gene19620|K18439;gene19665|K04439;gene20387|K12475;gene21123|K00910;gene22109|K12200;gene22679|K12481;gene2295|K01115;gene24806|K18443;gene26807|K18462;gene27308|K12470;gene3959|K19475;gene435|K04679;gene5304|K124…	no
TNF signaling pathway	map04668	16	101	867	8801	0.0604763	0.222185	gene10427|K02580;gene10935|K04440;gene1293|K09048;gene15998|K00922;gene17476|K08849;gene17762|K05508;gene18210|K04456;gene18946|K16060;gene23671|K16366;gene24374|K04735;gene617|K16060;gene7526|K04403;gene7966|K00922;gene8386|K09048;gene8674|K04440;gene8782|K02649;	no
Cholesterol metabolism	map04979	9	47	874	8855	0.0617573	0.224451	gene23651|K10637;gene25229|K12385;gene29250|K10637;gene2977|K05641;gene3480|K15041;gene4010|K06233;gene5380|K14462;gene7910|K06259;gene9136|K12473;	no
Melanoma	map05218	12	70	871	8832	0.0632872	0.227565	gene14658|K04358;gene15998|K00922;gene18210|K04456;gene19850|K10140;gene24491|K04503;gene27770|K04358;gene4836|K09389;gene7966|K00922;gene8782|K02649;gene9034|K06620;gene9305|K04369;gene9994|K05089;	no
Hepatitis C	map05160	19	127	864	8775	0.065994	0.2348	gene10427|K02580;gene10935|K04440;gene11339|K04693;gene15112|K04692;gene15137|K06698;gene15998|K00922;gene18210|K04456;gene19071|K06087;gene21026|K14216;gene24374|K04735;gene2561|K06087;gene25627|K06087;gene28265|K06087;gene569|K11217;gene5874|K03099;gene7966|K00922;gene8674|K04440;gene8782|K02649;gene9136|K12473;	no
Regulation of lipolysis in adipocytes	map04923	9	48	874	8854	0.0677497	0.238535	gene10897|K19477;gene12253|K04249;gene1285|K12323;gene15998|K00922;gene18210|K04456;gene24611|K07376;gene28248|K17446;gene7966|K00922;gene8782|K02649;	no
Morphine addiction	map05032	13	79	870	8823	0.0688741	0.239994	gene10102|K05186;gene13290|K18436;gene16087|K05184;gene18699|K19663;gene19665|K04439;gene21123|K00910;gene24099|K04999;gene24254|K04540;gene2765|K05000;gene27943|K05192;gene27944|K05175;gene578|K13293;gene7369|K07825;	no
Regulation of actin cytoskeleton	map04810	30	222	853	8680	0.0701349	0.241894	gene11113|K02085;gene13102|K05725;gene13887|K05769;gene1389|K05767;gene14434|K05737;gene14437|K05766;gene14658|K04358;gene14973|K00920;gene15488|K06525;gene15998|K00922;gene16486|K05736;gene16667|K06584;gene2062|K00907;gene21101|K05766;gene24444|K05766;gene26502|K04131;gene27526|K05720;gene27770|K04358;gene28235|K05733;gene3974|K06485;gene5874|K03099;gene6296|K05750;gene6298|K06484;gene7966|K0092…	no
EGFR tyrosine kinase inhibitor resistance	map01521	15	96	868	8806	0.0733658	0.24451	gene1324|K06279;gene15112|K04692;gene15974|K07203;gene15998|K00922;gene17275|K01116;gene18210|K04456;gene18699|K19663;gene20658|K09593;gene27019|K05455;gene569|K11217;gene5874|K03099;gene7966|K00922;gene8782|K02649;gene9305|K04369;gene9994|K05089;	no
Hippo signaling pathway - fly	map04391	12	72	871	8830	0.0733731	0.24451	gene10935|K04440;gene17433|K09236;gene17966|K09236;gene18952|K16687;gene20646|K04676;gene20744|K16669;gene2158|K10149;gene22847|K09448;gene25095|K09236;gene5216|K16681;gene7426|K09448;gene8674|K04440;	no
Lysine degradation	map00310	13	80	870	8822	0.0737871	0.24451	gene11072|K11424;gene14424|K00306;gene18062|K14959;gene19134|K09186;gene20924|K11422;gene22590|K11423;gene27059|K11425;gene6215|K11433;gene6463|K09187;gene7951|K09189;gene8632|K09188;gene8800|K11703;gene9489|K15588;	no
Thyroid hormone synthesis	map04918	11	64	872	8838	0.0723683	0.24451	gene1005|K15173;gene10818|K16141;gene11649|K05858;gene12253|K04249;gene1293|K09048;gene16484|K05858;gene18699|K19663;gene24309|K05858;gene4010|K06233;gene5668|K09293;gene8386|K09048;	no
Kaposi sarcoma-associated herpesvirus infection	map05167	25	181	858	8721	0.0773531	0.253838	gene10427|K02580;gene10935|K04440;gene11339|K04693;gene15112|K04692;gene15681|K04443;gene15974|K07203;gene15998|K00922;gene16152|K04399;gene17275|K01116;gene17884|K17333;gene18210|K04456;gene24254|K04540;gene24374|K04735;gene24491|K04503;gene25692|K04498;gene28647|K03990;gene4836|K09389;gene569|K11217;gene7369|K07825;gene7551|K04498;gene7966|K00922;gene8674|K04440;gene8782|K02649;gene9034|K06620;…	no
PI3K-Akt signaling pathway	map04151	44	350	839	8552	0.0798992	0.259673	gene10427|K02580;gene11205|K04659;gene1293|K09048;gene12935|K04659;gene13102|K05725;gene14658|K04358;gene14884|K06236;gene15488|K06525;gene15974|K07203;gene15998|K00922;gene16152|K04399;gene16284|K06246;gene16667|K06584;gene17082|K05467;gene171|K05061;gene17939|K16340;gene18210|K04456;gene18488|K00693;gene24254|K04540;gene24374|K04735;gene24491|K04503;gene24710|K12230;gene25226|K06240;gene2575|K1…	no
FoxO signaling pathway	map04068	19	131	864	8771	0.0816326	0.262779	gene10935|K04440;gene11248|K04500;gene11822|K05868;gene15112|K04692;gene15761|K13376;gene15998|K00922;gene18210|K04456;gene2169|K15618;gene24491|K04503;gene25692|K04498;gene25742|K11838;gene28248|K17446;gene5874|K03099;gene6685|K17848;gene7551|K04498;gene7966|K00922;gene8674|K04440;gene8782|K02649;gene9305|K04369;	no
Steroid biosynthesis	map00100	4	15	879	8887	0.0857398	0.273397	gene17440|K07436;gene19237|K07419;gene20574|K07750;gene6680|K07438;	no
Malaria	map05144	8	44	875	8858	0.0926854	0.292782	gene11205|K04659;gene12935|K04659;gene15761|K13376;gene15907|K06496;gene2375|K05406;gene5370|K06257;gene7299|K06543;gene7910|K06259;	no
Proteoglycans in cancer	map05205	28	212	855	8690	0.0944911	0.295722	gene12822|K08550;gene13102|K05725;gene15112|K04692;gene15761|K13376;gene15974|K07203;gene15998|K00922;gene17275|K01116;gene18210|K04456;gene18333|K04707;gene18699|K19663;gene1905|K04707;gene19776|K06256;gene20448|K03685;gene20658|K09593;gene22370|K04437;gene24491|K04503;gene26127|K02842;gene27896|K04437;gene4431|K05085;gene5370|K06257;gene5874|K03099;gene6298|K06484;gene6352|K03258;gene6585|K1246…	no
Starch and sucrose metabolism	map00500	6	30	877	8872	0.100766	0.312468	gene15396|K12316;gene16802|K00688;gene1793|K00700;gene18488|K00693;gene24325|K00688;gene8439|K12047;	no
Gastric cancer	map05226	21	153	862	8749	0.103269	0.314458	gene11113|K02085;gene11248|K04500;gene1324|K06279;gene14658|K04358;gene15761|K13376;gene15974|K07203;gene15998|K00922;gene18210|K04456;gene19850|K10140;gene20658|K09593;gene24491|K04503;gene24879|K04491;gene26127|K02842;gene27770|K04358;gene28591|K05658;gene4836|K09389;gene5874|K03099;gene7966|K00922;gene8782|K02649;gene9034|K06620;gene9305|K04369;	no
Other types of O-glycan biosynthesis	map00514	5	23	878	8879	0.10244	0.314458	gene306|K00781;gene312|K07967;gene5699|K00779;gene7039|K05948;gene8800|K11703;	no
Pancreatic secretion	map04972	14	94	869	8808	0.106093	0.318882	gene10564|K04194;gene11649|K05858;gene14544|K05853;gene16484|K05858;gene17875|K09632;gene18150|K04962;gene18699|K19663;gene24309|K05858;gene26502|K04131;gene27923|K05850;gene4886|K01047;gene4887|K01047;gene6247|K05850;gene706|K05027;	no
Thyroid cancer	map05216	7	38	876	8864	0.106608	0.318882	gene19850|K10140;gene22675|K08530;gene24491|K04503;gene24879|K04491;gene26533|K09288;gene5668|K09293;gene9305|K04369;	no
Longevity regulating pathway	map04211	13	86	870	8816	0.107952	0.320069	gene10427|K02580;gene10542|K07202;gene1293|K09048;gene15974|K07203;gene15998|K00922;gene18210|K04456;gene22675|K08530;gene24374|K04735;gene28248|K17446;gene5065|K07206;gene7966|K00922;gene8386|K09048;gene8782|K02649;	no
Serotonergic synapse	map04726	15	103	868	8799	0.109811	0.322748	gene11649|K05858;gene11697|K16342;gene11698|K16342;gene11699|K16342;gene14620|K00458;gene16484|K05858;gene18699|K19663;gene22402|K04851;gene24099|K04999;gene24254|K04540;gene24309|K05858;gene2765|K05000;gene389|K07428;gene4217|K04161;gene7369|K07825;	no
NOD-like receptor signaling pathway	map04621	21	155	862	8747	0.112701	0.328386	gene10427|K02580;gene10935|K04440;gene11339|K04693;gene11340|K11974;gene11649|K05858;gene11891|K04982;gene14575|K12798;gene16484|K05858;gene18946|K16060;gene21026|K14216;gene21598|K12804;gene23762|K03443;gene24309|K05858;gene24374|K04735;gene2686|K04977;gene3480|K15041;gene569|K11217;gene5930|K12805;gene617|K16060;gene7526|K04403;gene8674|K04440;	no
Linoleic acid metabolism	map00591	6	32	877	8870	0.123008	0.355358	gene11697|K16342;gene11698|K16342;gene11699|K16342;gene4886|K01047;gene4887|K01047;gene7499|K16343;	no
Viral carcinogenesis	map05203	28	221	855	8681	0.131105	0.375538	gene10427|K02580;gene10562|K06053;gene11295|K00873;gene11339|K04693;gene12701|K03120;gene1293|K09048;gene13799|K06627;gene15111|K11223;gene15112|K04692;gene15681|K04443;gene15998|K00922;gene17234|K04681;gene17852|K02146;gene18358|K04681;gene24374|K04735;gene24491|K04503;gene25692|K04498;gene25742|K11838;gene26555|K12496;gene27728|K11405;gene28647|K03990;gene3480|K15041;gene45|K11406;gene569|K1121…	no
Epstein-Barr virus infection	map05169	25	195	858	8707	0.135402	0.384588	gene10427|K02580;gene10562|K06053;gene10935|K04440;gene12701|K03120;gene13799|K06627;gene14662|K03006;gene15112|K04692;gene15998|K00922;gene17275|K01116;gene18210|K04456;gene19776|K06256;gene24374|K04735;gene25455|K07936;gene25692|K04498;gene25742|K11838;gene45|K11406;gene4742|K08891;gene569|K11217;gene7526|K04403;gene7551|K04498;gene7966|K00922;gene8674|K04440;gene8782|K02649;gene8880|K15978;gen…	no
HIF-1 signaling pathway	map04066	17	125	866	8777	0.139307	0.392381	gene10427|K02580;gene14388|K13241;gene15112|K04692;gene15974|K07203;gene15998|K00922;gene17082|K05467;gene17275|K01116;gene18210|K04456;gene18699|K19663;gene23671|K16366;gene24374|K04735;gene25692|K04498;gene28220|K00134;gene7551|K04498;gene7966|K00922;gene8782|K02649;gene9305|K04369;	no
Fatty acid biosynthesis	map00061	3	12	880	8890	0.147626	0.400223	gene21572|K15013;gene26910|K01897;gene28243|K01897;	no
Mannose type O-glycan biosynthesis	map00515	4	19	879	8883	0.148011	0.400223	gene22195|K18207;gene27110|K17547;gene306|K00781;gene312|K07967;	no
Primary bile acid biosynthesis	map00120	3	12	880	8890	0.147626	0.400223	gene13286|K07430;gene18884|K08748;gene22192|K07431;	no
Renin secretion	map04924	9	58	874	8844	0.146928	0.400223	gene10897|K19477;gene11649|K05858;gene1285|K12323;gene16484|K05858;gene20805|K12318;gene22402|K04851;gene24309|K05858;gene706|K05027;gene8075|K04587;	no
Th17 cell differentiation	map04659	12	83	871	8819	0.146374	0.400223	gene10427|K02580;gene10935|K04440;gene11248|K04500;gene15111|K11223;gene15112|K04692;gene15974|K07203;gene17275|K01116;gene17884|K17333;gene24374|K04735;gene2736|K08367;gene569|K11217;gene8674|K04440;	no
Signaling pathways regulating pluripotency of stem cells	map04550	17	127	866	8775	0.15211	0.408042	gene11113|K02085;gene11248|K04500;gene11864|K08026;gene15112|K04692;gene15998|K00922;gene17923|K09378;gene18210|K04456;gene20646|K04676;gene21013|K18493;gene24657|K11489;gene26127|K02842;gene4089|K13568;gene569|K11217;gene6391|K13567;gene7966|K00922;gene8782|K02649;gene9305|K04369;	no
cGMP-PKG signaling pathway	map04022	21	163	862	8739	0.155554	0.411665	gene10897|K19477;gene11649|K05858;gene1285|K12323;gene1293|K09048;gene14544|K05853;gene16484|K05858;gene17884|K17333;gene18210|K04456;gene2062|K00907;gene20805|K12318;gene22402|K04851;gene24309|K05858;gene24611|K07376;gene26103|K03121;gene27923|K05850;gene28248|K17446;gene3480|K15041;gene5863|K05849;gene6247|K05850;gene8386|K09048;gene9305|K04369;	no
Galactose metabolism	map00052	5	27	878	8875	0.157115	0.411665	gene15396|K12316;gene312|K07967;gene3146|K00965;gene6512|K00850;gene8439|K12047;	no
Glycosylphosphatidylinositol (GPI)-anchor biosynthesis	map00563	5	27	878	8875	0.157115	0.411665	gene14404|K05291;gene1500|K05284;gene17326|K05292;gene2115|K08098;gene3863|K03861;	no
Notch signaling pathway	map04330	8	51	875	8851	0.159187	0.413885	gene10562|K06053;gene18976|K06061;gene24996|K04496;gene25692|K04498;gene26152|K06058;gene7039|K05948;gene7551|K04498;gene8885|K02599;	no
Jak-STAT signaling pathway	map04630	20	155	863	8747	0.161154	0.415803	gene11339|K04693;gene15111|K11223;gene15112|K04692;gene15974|K07203;gene15998|K00922;gene16680|K04705;gene171|K05061;gene18210|K04456;gene2375|K05406;gene24491|K04503;gene25692|K04498;gene4820|K05140;gene569|K11217;gene5874|K03099;gene591|K05064;gene7551|K04498;gene7966|K00922;gene8782|K02649;gene9146|K05079;gene9994|K05089;	no
Gap junction	map04540	12	86	871	8816	0.171264	0.438539	gene10897|K19477;gene11254|K04463;gene11649|K05858;gene16484|K05858;gene18699|K19663;gene20805|K12318;gene24309|K05858;gene24611|K07376;gene5874|K03099;gene9232|K07375;gene9305|K04369;gene9994|K05089;	no
Central carbon metabolism in cancer	map05230	9	62	874	8840	0.187778	0.457456	gene11295|K00873;gene15974|K07203;gene15998|K00922;gene18210|K04456;gene6512|K00850;gene7966|K00922;gene8782|K02649;gene9305|K04369;gene9994|K05089;	no
Dorso-ventral axis formation	map04320	5	29	878	8873	0.188125	0.457456	gene11000|K02602;gene20164|K02602;gene24092|K02678;gene5874|K03099;gene8885|K02599;	no
Glycerolipid metabolism	map00561	9	62	874	8840	0.187778	0.457456	gene108|K00901;gene23107|K13509;gene25270|K15728;gene26180|K14456;gene26181|K14456;gene26183|K14456;gene26184|K14456;gene5497|K13513;gene8383|K00901;	no
Hippo signaling pathway - multiple species	map04392	5	29	878	8873	0.188125	0.457456	gene18952|K16687;gene20744|K16669;gene22847|K09448;gene2461|K16820;gene7426|K09448;	no
Sphingolipid metabolism	map00600	7	45	876	8857	0.185183	0.457456	gene10395|K04714;gene12264|K01202;gene15404|K12354;gene17891|K12352;gene24616|K12349;gene4543|K04717;gene8754|K04710;	no
Toll-like receptor signaling pathway	map04620	13	96	870	8806	0.18242	0.457456	gene10427|K02580;gene10600|K10169;gene10935|K04440;gene15998|K00922;gene18210|K04456;gene2375|K05406;gene24085|K05403;gene24374|K04735;gene7526|K04403;gene7966|K00922;gene8674|K04440;gene8782|K02649;gene9305|K04369;	no
Vitamin digestion and absorption	map04977	4	21	879	8881	0.184152	0.457456	gene20080|K14615;gene25810|K05665;gene4578|K14610;gene5380|K14462;	no
Glycine, serine and threonine metabolism	map00260	8	54	875	8848	0.193093	0.460969	gene11194|K00315;gene14424|K00306;gene15145|K00276;gene27518|K00643;gene29233|K00276;gene3709|K15789;gene6149|K15789;gene6707|K00600;	no
Glycosphingolipid biosynthesis - ganglio series	map00604	3	14	880	8888	0.193662	0.460969	gene13123|K00780;gene22153|K03376;gene25347|K03369;	no
Longevity regulating pathway - worm	map04212	10	71	873	8831	0.192367	0.460969	gene10935|K04440;gene15974|K07203;gene15998|K00922;gene18210|K04456;gene20835|K08269;gene28443|K12824;gene7966|K00922;gene8674|K04440;gene9245|K01358;gene9937|K12824;	no
TGF-beta signaling pathway	map04350	12	89	871	8813	0.198079	0.466149	gene11248|K04500;gene12867|K03094;gene15761|K13376;gene17234|K04681;gene18358|K04681;gene20646|K04676;gene25692|K04498;gene4089|K13568;gene435|K04679;gene5923|K19559;gene6391|K13567;gene7551|K04498;	no
Tuberculosis	map05152	22	179	861	8723	0.198596	0.466149	gene10427|K02580;gene10600|K10169;gene10935|K04440;gene14388|K13241;gene15114|K02154;gene15257|K06560;gene15761|K13376;gene16152|K04399;gene16683|K06560;gene17852|K02146;gene18210|K04456;gene2375|K05406;gene239|K08066;gene24085|K05403;gene24374|K04735;gene25692|K04498;gene28647|K03990;gene569|K11217;gene6262|K12478;gene6680|K07438;gene7551|K04498;gene8674|K04440;	no
African trypanosomiasis	map05143	5	30	878	8872	0.204394	0.473187	gene11649|K05858;gene16484|K05858;gene18699|K19663;gene2375|K05406;gene24309|K05858;	no
Phototransduction	map04744	4	22	879	8880	0.203203	0.473187	gene14745|K13764;gene15369|K13759;gene22943|K08328;gene28246|K12322;	no
Amphetamine addiction	map05031	9	64	874	8838	0.209884	0.48259	gene10035|K05197;gene1293|K09048;gene18699|K19663;gene20793|K05198;gene22402|K04851;gene25746|K05209;gene2997|K05213;gene7203|K05210;gene8386|K09048;	no
Inflammatory bowel disease (IBD)	map05321	7	48	876	8854	0.224592	0.51292	gene10427|K02580;gene11248|K04500;gene15112|K04692;gene15761|K13376;gene2375|K05406;gene24374|K04735;gene591|K05064;	no
Antifolate resistance	map01523	8	57	875	8845	0.229696	0.521056	gene10427|K02580;gene14400|K14613;gene14620|K00458;gene24374|K04735;gene24753|K05666;gene25810|K05665;gene28954|K05673;gene6707|K00600;	no
Apelin signaling pathway	map04371	18	147	865	8755	0.231704	0.522106	gene10542|K07202;gene11248|K04500;gene11649|K05858;gene14388|K13241;gene15974|K07203;gene16484|K05858;gene18150|K04962;gene18210|K04456;gene2062|K00907;gene22921|K11265;gene24254|K04540;gene24309|K05858;gene24491|K04503;gene45|K11406;gene5863|K05849;gene7369|K07825;gene8319|K11831;gene9305|K04369;	no
Insulin signaling pathway	map04910	19	157	864	8745	0.237859	0.528923	gene10542|K07202;gene10935|K04440;gene1324|K06279;gene15974|K07203;gene15998|K00922;gene16802|K00688;gene17661|K07190;gene18210|K04456;gene18333|K04707;gene18488|K00693;gene1905|K04707;gene24325|K00688;gene28248|K17446;gene5065|K07206;gene5874|K03099;gene7966|K00922;gene8674|K04440;gene8782|K02649;gene9305|K04369;	no
Melanogenesis	map04916	12	93	871	8809	0.236519	0.528923	gene11649|K05858;gene1293|K09048;gene16484|K05858;gene18699|K19663;gene23671|K16366;gene24309|K05858;gene24879|K04491;gene25692|K04498;gene26127|K02842;gene7551|K04498;gene8386|K09048;gene9305|K04369;	no
Arachidonic acid metabolism	map00590	10	76	873	8826	0.246156	0.52994	gene10479|K04097;gene11697|K16342;gene11698|K16342;gene11699|K16342;gene14620|K00458;gene18239|K07412;gene4886|K01047;gene4887|K01047;gene7499|K16343;gene8408|K01832;	no
Glycosphingolipid biosynthesis - globo and isoglobo series	map00603	3	16	880	8886	0.242636	0.52994	gene13123|K00780;gene2632|K03877;gene7580|K01204;	no
Leishmaniasis	map05140	8	58	875	8844	0.242416	0.52994	gene10427|K02580;gene14388|K13241;gene15761|K13376;gene2375|K05406;gene24374|K04735;gene28647|K03990;gene569|K11217;gene7526|K04403;	no
MAPK signaling pathway - fly	map04013	13	103	870	8799	0.24602	0.52994	gene10935|K04440;gene11937|K13411;gene12129|K04417;gene12424|K05088;gene1324|K06279;gene15778|K20216;gene16329|K20211;gene20988|K18529;gene2296|K08840;gene23710|K20210;gene24092|K02678;gene5874|K03099;gene8674|K04440;	no
Pertussis	map05133	10	76	873	8826	0.246156	0.52994	gene10427|K02580;gene10935|K04440;gene14388|K13241;gene15694|K04002;gene2375|K05406;gene24085|K05403;gene24374|K04735;gene28647|K03990;gene6298|K06484;gene8674|K04440;	no
Amino sugar and nucleotide sugar metabolism	map00520	7	50	876	8852	0.252343	0.539822	gene16280|K01639;gene19328|K00326;gene23582|K08080;gene3146|K00965;gene473|K00326;gene5695|K08678;gene7594|K00326;	no
Basal cell carcinoma	map05217	8	60	875	8842	0.268519	0.560244	gene11113|K02085;gene19850|K10140;gene21440|K18806;gene24814|K06229;gene24879|K04491;gene26127|K02842;gene4248|K16798;gene8210|K06230;	no
HTLV-I infection	map05166	31	274	852	8628	0.267357	0.560244	gene10427|K02580;gene11113|K02085;gene11248|K04500;gene12701|K03120;gene14156|K03353;gene15111|K11223;gene15659|K04376;gene15761|K13376;gene15998|K00922;gene16594|K06724;gene17884|K17333;gene18210|K04456;gene20822|K02324;gene21469|K16334;gene24092|K02678;gene24374|K04735;gene24390|K04502;gene24491|K04503;gene25455|K07936;gene25692|K04498;gene26127|K02842;gene26555|K12496;gene28177|K03357;gene3480…	no
Influenza A	map05164	20	170	863	8732	0.266525	0.560244	gene10427|K02580;gene10935|K04440;gene11339|K04693;gene15297|K15043;gene15998|K00922;gene16152|K04399;gene18210|K04456;gene19596|K14297;gene2046|K15042;gene21026|K14216;gene2375|K05406;gene24374|K04735;gene25692|K04498;gene569|K11217;gene7551|K04498;gene7966|K00922;gene8674|K04440;gene8782|K02649;gene8958|K09507;gene9305|K04369;	no
Salivary secretion	map04970	11	87	872	8815	0.268274	0.560244	gene10897|K19477;gene11649|K05858;gene14230|K12550;gene16484|K05858;gene18699|K19663;gene20805|K12318;gene24309|K05858;gene24611|K07376;gene26502|K04131;gene27923|K05850;gene6247|K05850;	no
Carbohydrate digestion and absorption	map04973	6	43	877	8859	0.278594	0.570695	gene15998|K00922;gene18210|K04456;gene22402|K04851;gene7966|K00922;gene8439|K12047;gene8782|K02649;	no
Fatty acid degradation	map00071	6	43	877	8859	0.278594	0.570695	gene14634|K09479;gene18528|K19524;gene21572|K15013;gene26910|K01897;gene28243|K01897;gene5423|K07509;	no
Progesterone-mediated oocyte maturation	map04914	12	97	871	8805	0.277563	0.570695	gene10935|K04440;gene11000|K02602;gene11822|K05868;gene13799|K06627;gene14156|K03353;gene15998|K00922;gene18210|K04456;gene20164|K02602;gene28177|K03357;gene7966|K00922;gene8674|K04440;gene8782|K02649;	no
Fatty acid elongation	map00062	4	26	879	8876	0.28405	0.578367	gene220|K01074;gene23071|K10244;gene23680|K10205;gene5423|K07509;	no
Bacterial invasion of epithelial cells	map05100	11	89	872	8813	0.290478	0.587913	gene13102|K05725;gene1324|K06279;gene15998|K00922;gene18333|K04707;gene1905|K04707;gene20658|K09593;gene26004|K13737;gene6298|K06484;gene7966|K00922;gene8044|K12366;gene8782|K02649;	no
Endocrine and other factor-regulated calcium reabsorption	map04961	6	44	877	8858	0.294676	0.59286	gene11649|K05858;gene12822|K08550;gene16484|K05858;gene18699|K19663;gene24309|K05858;gene8471|K04974;	no
Caffeine metabolism	map00232	1	3	882	8899	0.315016	0.630031	gene5939|K00106;	no
RNA transport	map03013	27	244	856	8658	0.322082	0.640375	gene10047|K13133;gene10737|K03231;gene12304|K03231;gene1299|K14314;gene13255|K03239;gene13833|K03231;gene14439|K03231;gene16664|K14523;gene19296|K03231;gene19596|K14297;gene20623|K03231;gene20811|K03231;gene22700|K14314;gene23777|K03231;gene24901|K03231;gene25455|K07936;gene2596|K03231;gene2859|K03231;gene3099|K03231;gene3295|K12882;gene3783|K03231;gene544|K03231;gene6352|K03258;gene6771|K14294;g…	no
Circadian rhythm	map04710	5	37	878	8865	0.327971	0.644501	gene10701|K02223;gene12867|K03094;gene14703|K02633;gene16026|K02633;gene6056|K09026;	no
Glycosphingolipid biosynthesis - lacto and neolacto series	map00601	4	28	879	8874	0.326156	0.644501	gene2632|K03877;gene306|K00781;gene312|K07967;gene5279|K00743;	no
Synaptic vesicle cycle	map04721	8	65	875	8837	0.336738	0.657904	gene11857|K15293;gene12962|K15291;gene15114|K02154;gene15234|K06027;gene17852|K02146;gene21629|K15295;gene5175|K15292;gene8799|K15293;	no
Aldosterone-regulated sodium reabsorption	map04960	5	38	878	8864	0.346422	0.669089	gene15998|K00922;gene18699|K19663;gene20625|K08555;gene7966|K00922;gene8782|K02649;	no
Shigellosis	map05131	9	75	874	8827	0.345839	0.669089	gene10427|K02580;gene10935|K04440;gene19776|K06256;gene24374|K04735;gene2666|K12836;gene6298|K06484;gene8044|K12366;gene8674|K04440;gene9901|K05740;	no
PPAR signaling pathway	map03320	8	66	875	8836	0.350729	0.673558	gene18528|K19524;gene18884|K08748;gene21572|K15013;gene22192|K07431;gene22675|K08530;gene26910|K01897;gene28243|K01897;gene7910|K06259;	no
Sulfur relay system	map04122	2	12	881	8890	0.364523	0.696094	gene18589|K14168;gene1898|K12161;	no
Glycosaminoglycan biosynthesis - heparan sulfate / heparin	map00534	3	21	880	8881	0.370091	0.702757	gene11271|K01793;gene25817|K00771;gene3688|K02370;	no
Cell cycle	map04110	17	154	866	8748	0.374401	0.706969	gene11248|K04500;gene11822|K05868;gene12867|K03094;gene13404|K06670;gene13799|K06627;gene14156|K03353;gene15761|K13376;gene17234|K04681;gene18358|K04681;gene24491|K04503;gene25692|K04498;gene28177|K03357;gene4836|K09389;gene6341|K02365;gene7551|K04498;gene816|K06639;gene9034|K06620;	no
Monobactam biosynthesis	map00261	1	4	882	8898	0.376854	0.707648	gene12513|K13811;	no
Peroxisome	map04146	9	78	874	8824	0.38538	0.719659	gene14327|K13345;gene14388|K13241;gene14424|K00306;gene17169|K13350;gene26910|K01897;gene271|K13279;gene27915|K05675;gene28243|K01897;gene5939|K00106;	no
Non-homologous end-joining	map03450	2	13	881	8889	0.397891	0.734903	gene24706|K00977;gene24789|K03512;	no
Thiamine metabolism	map00730	2	13	881	8889	0.397891	0.734903	gene23783|K00939;gene4866|K01077;	no
Amyotrophic lateral sclerosis (ALS)	map05014	7	60	876	8842	0.401314	0.737196	gene10035|K05197;gene14656|K04574;gene16152|K04399;gene20793|K05198;gene21157|K04574;gene25746|K05209;gene7203|K05210;	no
Epithelial cell signaling in Helicobacter pylori infection	map05120	8	70	875	8832	0.407193	0.743953	gene10427|K02580;gene10935|K04440;gene14434|K05737;gene15114|K02154;gene17275|K01116;gene17852|K02146;gene24374|K04735;gene8674|K04440;	no
Fc gamma R-mediated phagocytosis	map04666	11	100	872	8802	0.418996	0.761401	gene13145|K12488;gene14607|K01115;gene15998|K00922;gene17275|K01116;gene18210|K04456;gene18699|K19663;gene2295|K01115;gene5304|K12488;gene7966|K00922;gene8782|K02649;gene9320|K00889;	no
Apoptosis - multiple species	map04215	6	52	877	8850	0.426943	0.771694	gene10935|K04440;gene16152|K04399;gene18946|K16060;gene5926|K10586;gene617|K16060;gene8674|K04440;	no
Selenocompound metabolism	map00450	3	24	880	8878	0.445236	0.800478	gene12513|K13811;gene8079|K00562;gene8080|K00562;	no
Collecting duct acid secretion	map04966	3	25	880	8877	0.469522	0.835254	gene15114|K02154;gene15189|K06573;gene17852|K02146;	no
Leukocyte transendothelial migration	map04670	12	114	871	8788	0.46711	0.835254	gene13102|K05725;gene15998|K00922;gene17275|K01116;gene18699|K19663;gene19071|K06087;gene20001|K05690;gene2561|K06087;gene25627|K06087;gene28265|K06087;gene3184|K05871;gene7966|K00922;gene8782|K02649;	no
Toll and Imd signaling pathway	map04624	6	55	877	8847	0.476175	0.842655	gene10427|K02580;gene10935|K04440;gene11937|K13411;gene18946|K16060;gene617|K16060;gene8674|K04440;	no
Lysosome	map04142	13	126	870	8776	0.489207	0.861207	gene12264|K01202;gene15114|K02154;gene15396|K12316;gene17852|K02146;gene17886|K06129;gene18552|K08565;gene21487|K12397;gene220|K01074;gene25229|K12385;gene27982|K01136;gene4480|K12347;gene6916|K08239;gene7580|K01204;	no
Huntington disease	map05016	25	247	858	8655	0.492775	0.862994	gene10542|K07202;gene11649|K05858;gene12701|K03120;gene1293|K09048;gene14662|K03006;gene14762|K10408;gene15087|K04647;gene16152|K04399;gene16484|K05858;gene17252|K05625;gene20497|K10408;gene22432|K10408;gene22675|K08530;gene24309|K05858;gene25216|K03129;gene25692|K04498;gene25859|K10408;gene26050|K02266;gene3480|K15041;gene5609|K10408;gene5997|K04648;gene7203|K05210;gene7551|K04498;gene8319|K1183…	no
Measles	map05162	13	127	870	8775	0.499941	0.868913	gene10427|K02580;gene11339|K04693;gene15111|K11223;gene15112|K04692;gene15998|K00922;gene18210|K04456;gene21026|K14216;gene2375|K05406;gene24374|K04735;gene24491|K04503;gene569|K11217;gene7966|K00922;gene8782|K02649;	no
NF-kappa B signaling pathway	map04064	9	87	874	8815	0.503867	0.868913	gene10427|K02580;gene13678|K05473;gene17275|K01116;gene18946|K16060;gene24085|K05403;gene24374|K04735;gene617|K16060;gene7448|K16072;gene7526|K04403;	no
Salmonella infection	map05132	10	97	873	8805	0.502738	0.868913	gene10427|K02580;gene10935|K04440;gene14388|K13241;gene16147|K15348;gene22370|K04437;gene24374|K04735;gene27896|K04437;gene5136|K06071;gene5930|K12805;gene8674|K04440;	no
Tryptophan metabolism	map00380	5	47	878	8855	0.510382	0.875681	gene15423|K01432;gene15456|K00669;gene15457|K00669;gene8079|K00562;gene8080|K00562;	no
RNA degradation	map03018	8	78	875	8824	0.518778	0.88559	gene16768|K12619;gene17793|K12604;gene20074|K12617;gene21634|K12615;gene23123|K12599;gene6512|K00850;gene7560|K14443;gene8370|K10643;	no
Nitrogen metabolism	map00910	2	17	881	8885	0.521899	0.886442	gene1144|K01672;gene11791|K01672;	no
ABC transporters	map02010	8	79	875	8823	0.532286	0.895429	gene24753|K05666;gene25595|K05643;gene25810|K05665;gene27915|K05675;gene28591|K05658;gene28954|K05673;gene2977|K05641;gene8607|K05655;	no
beta-Alanine metabolism	map00410	4	38	879	8864	0.532489	0.895429	gene15145|K00276;gene16638|K01580;gene16895|K12259;gene29233|K00276;	no
Butanoate metabolism	map00650	3	28	880	8874	0.539233	0.898255	gene16638|K01580;gene20862|K01907;gene2121|K00019;	no
Longevity regulating pathway - multiple species	map04213	6	59	877	8843	0.539689	0.898255	gene15974|K07203;gene15998|K00922;gene18210|K04456;gene28248|K17446;gene7966|K00922;gene8782|K02649;	no
Staphylococcus aureus infection	map05150	5	49	878	8853	0.5448	0.898255	gene15907|K06496;gene2174|K03992;gene25199|K07596;gene28647|K03990;gene7325|K04009;	no
Vasopressin-regulated water reabsorption	map04962	5	49	878	8853	0.5448	0.898255	gene1293|K09048;gene15234|K06027;gene5997|K04648;gene6437|K09865;gene8386|K09048;	no
Antigen processing and presentation	map04612	7	70	876	8832	0.549888	0.902244	gene11341|K06697;gene15137|K06698;gene18757|K07980;gene239|K08066;gene27933|K07980;gene28775|K07980;gene8781|K08059;	no
Viral myocarditis	map05416	6	60	877	8842	0.555051	0.906315	gene10051|K12563;gene16152|K04399;gene16236|K08887;gene22517|K06265;gene24491|K04503;gene27383|K10366;	no
Ovarian steroidogenesis	map04913	5	50	878	8852	0.561572	0.912555	gene11697|K16342;gene11698|K16342;gene11699|K16342;gene5782|K04247;gene9136|K12473;	no
Complement and coagulation cascades	map04610	8	82	875	8820	0.571905	0.924899	gene15694|K04002;gene15906|K03902;gene17195|K06557;gene2174|K03992;gene27844|K03899;gene28647|K03990;gene7325|K04009;gene9502|K01328;	no
Adherens junction	map04520	7	73	876	8829	0.591473	0.934195	gene11248|K04500;gene19874|K05698;gene20001|K05690;gene24879|K04491;gene25292|K05693;gene25692|K04498;gene7551|K04498;	no
Herpes simplex infection	map05168	23	239	860	8663	0.588188	0.934195	gene10427|K02580;gene10701|K02223;gene10935|K04440;gene11339|K04693;gene12701|K03120;gene12867|K03094;gene14582|K15414;gene14662|K03006;gene14703|K02633;gene16026|K02633;gene21026|K14216;gene22576|K12892;gene2375|K05406;gene24374|K04735;gene25216|K03129;gene25692|K04498;gene25742|K11838;gene26103|K03121;gene28647|K03990;gene569|K11217;gene7526|K04403;gene7551|K04498;gene8674|K04440;	no
Natural killer cell mediated cytotoxicity	map04650	12	125	871	8777	0.587438	0.934195	gene1324|K06279;gene1524|K06582;gene15998|K00922;gene17275|K01116;gene18699|K19663;gene20129|K07361;gene23159|K06743;gene3184|K05871;gene5874|K03099;gene7966|K00922;gene8782|K02649;gene9305|K04369;	no
Platinum drug resistance	map01524	9	94	874	8808	0.591182	0.934195	gene15998|K00922;gene16152|K04399;gene18210|K04456;gene18946|K16060;gene24753|K05666;gene27761|K17686;gene617|K16060;gene7966|K00922;gene8782|K02649;	no
Tight junction	map04530	18	187	865	8715	0.585236	0.934195	gene10935|K04440;gene1439|K06448;gene1440|K06448;gene14750|K10352;gene17192|K10352;gene19071|K06087;gene20214|K17291;gene20777|K08018;gene22324|K05631;gene22402|K04851;gene24491|K04503;gene2561|K06087;gene25627|K06087;gene2736|K08367;gene28265|K06087;gene7009|K10352;gene8674|K04440;gene9390|K08020;	no
Protein digestion and absorption	map04974	8	84	875	8818	0.597454	0.939253	gene14884|K06236;gene17875|K09632;gene17981|K13868;gene2717|K06238;gene28146|K14208;gene2882|K19721;gene3843|K19720;gene5863|K05849;	no
Glycosaminoglycan degradation	map00531	2	20	881	8882	0.602989	0.943567	gene27982|K01136;gene8267|K01197;	no
Bladder cancer	map05219	4	42	879	8860	0.606221	0.944251	gene24491|K04503;gene4836|K09389;gene9034|K06620;gene9305|K04369;	no
Adrenergic signaling in cardiomyocytes	map04261	14	149	869	8753	0.617955	0.958114	gene11649|K05858;gene1293|K09048;gene15599|K04869;gene16484|K05858;gene18150|K04962;gene18210|K04456;gene22402|K04851;gene24309|K05858;gene2575|K11583;gene27923|K05850;gene28624|K11583;gene6247|K05850;gene7453|K04861;gene8386|K09048;	no
Basal transcription factors	map03022	5	54	878	8848	0.625338	0.959863	gene12701|K03120;gene22939|K14649;gene25216|K03129;gene26103|K03121;gene637|K14535;	no
Maturity onset diabetes of the young	map04950	2	21	881	8881	0.627603	0.959863	gene11864|K08026;gene24670|K08024;	no
Mucin type O-glycan biosynthesis	map00512	3	32	880	8870	0.623406	0.959863	gene11157|K09663;gene13123|K00780;gene20829|K00710;	no
Ubiquitin mediated proteolysis	map04120	17	182	866	8720	0.631301	0.96117	gene12867|K03094;gene14156|K03353;gene17917|K05630;gene18333|K04707;gene18946|K16060;gene1905|K04707;gene19131|K10596;gene19850|K10140;gene20993|K10264;gene22506|K10698;gene22961|K10613;gene27212|K08285;gene28177|K03357;gene28200|K10447;gene3766|K10595;gene5926|K10586;gene617|K16060;	no
Autophagy - animal	map04140	13	143	870	8759	0.660386	0.992047	gene10935|K04440;gene15974|K07203;gene15998|K00922;gene18210|K04456;gene19838|K17985;gene20835|K08269;gene24333|K17906;gene28248|K17446;gene5065|K07206;gene7966|K00922;gene8674|K04440;gene8782|K02649;gene9305|K04369;	no
Necroptosis	map04217	20	217	863	8685	0.658457	0.992047	gene10935|K04440;gene11339|K04693;gene11340|K11974;gene11697|K16342;gene11698|K16342;gene11699|K16342;gene11891|K04982;gene15111|K11223;gene15112|K04692;gene15499|K13625;gene16802|K00688;gene17476|K08849;gene18946|K16060;gene22759|K00522;gene24325|K00688;gene27427|K00522;gene3480|K15041;gene569|K11217;gene617|K16060;gene8674|K04440;	no
Mitophagy - animal	map04137	6	68	877	8834	0.668236	0.9966	gene10935|K04440;gene19838|K17985;gene21097|K11851;gene24374|K04735;gene5477|K15465;gene8674|K04440;	no
N-Glycan biosynthesis	map00510	5	57	878	8845	0.669314	0.9966	gene19155|K01001;gene312|K07967;gene4196|K00744;gene4799|K01230;gene5699|K00779;	no
2-Oxocarboxylic acid metabolism	map01210	1	20	882	8882	0.863058	1	gene23905|K00030;	no
Alanine, aspartate and glutamate metabolism	map00250	2	44	881	8858	0.928689	1	gene16638|K01580;gene5449|K11540;	no
Alcoholism	map05034	13	168	870	8734	0.842751	1	gene1293|K09048;gene1324|K06279;gene14797|K04267;gene24254|K04540;gene25746|K05209;gene27728|K11405;gene2997|K05213;gene45|K11406;gene5874|K03099;gene7203|K05210;gene7369|K07825;gene8386|K09048;gene8705|K11253;	no
Allograft rejection	map05330	1	36	882	8866	0.969984	1	gene2375|K05406;	no
Alzheimer disease	map05010	11	229	872	8673	0.997145	1	gene11649|K05858;gene14544|K05853;gene1586|K09054;gene16152|K04399;gene16484|K05858;gene22402|K04851;gene24309|K05858;gene25746|K05209;gene26050|K02266;gene28220|K00134;gene7203|K05210;	no
Aminoacyl-tRNA biosynthesis	map00970	2	47	881	8855	0.943495	1	gene1153|K01868;gene9007|K01889;	no
Apoptosis - fly	map04214	6	79	877	8823	0.790821	1	gene10935|K04440;gene13665|K09428;gene15778|K20216;gene2158|K10149;gene5926|K10586;gene8674|K04440;	no
Apoptosis	map04210	15	167	868	8735	0.682944	1	gene10427|K02580;gene10935|K04440;gene10937|K02374;gene15998|K00922;gene16056|K02311;gene16152|K04399;gene18210|K04456;gene18946|K16060;gene24374|K04735;gene617|K16060;gene7966|K00922;gene8674|K04440;gene8782|K02649;gene9305|K04369;gene982|K02582;	no
Arginine and proline metabolism	map00330	3	60	880	8842	0.932213	1	gene14388|K13241;gene16895|K12259;gene26652|K00472;	no
Arginine biosynthesis	map00220	1	24	882	8878	0.906277	1	gene14388|K13241;	no
Asthma	map05310	1	22	882	8880	0.886708	1	gene14228|K10788;	no
Autoimmune thyroid disease	map05320	1	45	882	8857	0.987234	1	gene12253|K04249;	no
Autophagy - other	map04136	3	42	880	8860	0.785051	1	gene15974|K07203;gene20835|K08269;gene24333|K17906;	no
Base excision repair	map03410	3	42	880	8860	0.785051	1	gene20822|K02324;gene24789|K03512;gene6305|K10800;	no
Bile secretion	map04976	8	99	875	8803	0.761076	1	gene12111|K14341;gene18884|K08748;gene24271|K08205;gene24753|K05666;gene28591|K05658;gene28954|K05673;gene6902|K08537;gene9136|K12473;	no
Biosynthesis of amino acids	map01230	6	90	877	8812	0.875428	1	gene11295|K00873;gene23905|K00030;gene24433|K01958;gene28220|K00134;gene6512|K00850;gene6707|K00600;	no
Biosynthesis of unsaturated fatty acids	map01040	2	24	881	8878	0.694296	1	gene23071|K10244;gene23680|K10205;	no
Carbon metabolism	map01200	7	145	876	8757	0.987043	1	gene11295|K00873;gene11305|K08074;gene23905|K00030;gene24433|K01958;gene28220|K00134;gene6512|K00850;gene6707|K00600;	no
Cardiac muscle contraction	map04260	5	94	878	8808	0.951355	1	gene15599|K04869;gene18150|K04962;gene22402|K04851;gene26050|K02266;gene7453|K04861;	no
Chemical carcinogenesis	map05204	2	90	881	8812	0.99837	1	gene10479|K04097;gene18239|K07412;	no
Citrate cycle (TCA cycle)	map00020	3	36	880	8866	0.696423	1	gene15095|K01648;gene23905|K00030;gene24433|K01958;	no
Cysteine and methionine metabolism	map00270	4	58	879	8844	0.822846	1	gene11138|K00456;gene16322|K00456;gene892|K00016;gene894|K01251;	no
[truncated: 552 more rows]
