# Supplementary material for: Transcriptomic Analysis Reveals the Involvement of lncRNA–miRNA–mRNA Networks in Hair Follicle Induction in Aohan Fine Wool Sheep Skin
Source: Front Genet. 2020 Jun 9;11:590. doi: 10.3389/fgene.2020.00590 (PMC7528302; doi:10.3389/fgene.2020.00590)
Supplement: TABLE S12 — Fourteen pairs of ceRNAs consistent with the ceRNA regulation mechanism. [file Table_12.XLSX]

## Sheet: Sheet1
Fourteen pairs of ceRNAs consistent with the ceRNA regulation mechanism
miRNA	miRNA_log2FC	miRNA_label	mRNA	Gene name	mRNA_log2FC	mRNA_label	lncRNA	lncRNA_log2FC	lncRNA_label
oar-miR-103	-1.77799	down	gene12887	IGF2R	2.29464	up	MSTRG.308950	4.01617	up
oar-miR-23a	-3.11676	down	gene11228	IGDCC4	3.42665	up	gene11973	4.06385	up
oar-miR-21	-2.01049	down	gene19225	SOX6	2.53455	up	MSTRG.223165	1.71432	up
oar-miR-3958-3p	1.34608	up	gene25754	CLEC16A	-1.63068	down	gene6256	-2.73575	down
oar-miR-125b	-1.48735	down	gene11802	TLN2	1.51675	up	MSTRG.308950	4.01617	up
oar-miR-411a-3p	1.34509	up	gene19707	ANO3	-3.35356	down	gene12929	-2.29482	down
oar-miR-409-5p	1.1963	up	gene23580	LRRC16A	-1.64582	down	MSTRG.617489	-3.47031	down
oar-miR-152	-1.89886	down	gene19244	SPON1	2.16429	up	MSTRG.222885	3.88708	up
oar-miR-543-3p	-1.98673	down	gene25471	SERPINB5	2.05207	up	gene2166	8.31049	up
oar-miR-181a	-1.40598	down	gene2156	P3H2	1.3616	up	MSTRG.276918	3.2975	up
oar-let-7c	-1.52674	down	gene4023	XIRP2	6.95513	up	gene20200	2.51341	up
oar-miR-30d	-1.71661	down	gene6216	TMTC2	2.14638	up	gene24853	2.3178	up
oar-miR-655-3p	2.32108	up	gene8320	UBE2H	-1.49798	down	gene22327	-1.83629	down
oar-miR-200c	-3.30565	down	gene13515	MATN2	1.34597	up	gene3530	2.14791	up
